# Supplementary material for: The rise of diversity in metabolic platforms across the Candidate Phyla Radiation
Source: BMC Biol. 2020 Jun 19;18:69. doi: 10.1186/s12915-020-00804-5 (PMC7304191; doi:10.1186/s12915-020-00804-5)
Supplement: Supplementary file 4 — Additional file 4. Trimmed alignments and inferred maximum-likelihood trees for the concatenated rp16 set (rp16_concat.mafft and rp16_concat.treefile), concatenated RNAp set (rpol_concat.mafft and rpol_concat.treefile), and NiFe hydrogenase large subunit (hyd.mafft and hyd.treefile). [file 12915_2020_804_MOESM4_ESM.zip]

Archive with 7 entries (6 files):
- supp_material/
- supp_material/hyd.mafft
- supp_material/hyd.treefile
- supp_material/rp16_concat.mafft
- supp_material/rp16_concat.treefile
- supp_material/rpol_concat.mafft
- supp_material/rpol_concat.treefile
