# Supplementary material for: The rise of diversity in metabolic platforms across the Candidate Phyla Radiation
Source: BMC Biol. 2020 Jun 19;18:69. doi: 10.1186/s12915-020-00804-5 (PMC7304191; doi:10.1186/s12915-020-00804-5)
Supplement: Supplementary file 4 — Additional file 4. Trimmed alignments and inferred maximum-likelihood trees for the concatenated rp16 set (rp16_concat.mafft and rp16_concat.treefile), concatenated RNAp set (rpol_concat.mafft and rpol_concat.treefile), and NiFe hydrogenase large subunit (hyd.mafft and hyd.treefile). [file 12915_2020_804_MOESM4_ESM.zip › supp_material/hyd.mafft]

>Salmonella_bongori_WP_020845056.1_Group_4a (stripped)
M--QHYLAALHQAFGVVVDEAWQTKDQLTITVKVNYLPEVVEFLYYK--GGWLSVLFGNDERQLCGHYAVYYVMSMEQGQKCWVTVRVEVDANTLEFPSVTPRVPAAVWGEREVRDMYGLRPVGLPDE----RRLVLPDDWPDELYPLR------K-DSMDYRQRPAPTTDAETYEFINELGKKNNVVPIGPLHVTSDEPGHFRLFV--D---GENIIDADYRLFYVHRGMEKLAETRGYNEVTFLSDRVCGICGFAHSTAYTTSVENAMGIQ-VPERAQMIRAILLEVERLHSHLLNLGLACHF--------------------------------------------------------TGF-----------D-----------SGFMQFFRVRETSMKMAEILTGARKTYGLNLIGGIRR----D--------LLKEDM-----IQTRQ---LAQQMRRDV-QELVDMLLS----------TP----NM--------EQRT--V----------------------------------GIG---RLDPEI------------------------ARDFSNV-----------GP-M---VRA-SG--H----------ARD------TRA--DH--------------------------P--------------------------------FV---------------------GYG---L-LP-M---------------E-----------VHSE----QG-------C------------------DVISRLKVRINEVYTSLNMIDFGL-DNL--------P------G-GPLMVE---------GFTYI-P---H-RF-ALGFAEAPRGDDIHWSMTGDNQKLYRWRCRAATYANWPTL-----------RYMLRGN---TVSD----------APLIIGSLDPCYSCTDRMT--VVDVRKKKSKVVPYKELERYSIE----------------RKNSP-LK--
>Enterobacter_sp._SST3_WP_008499575.1_Group_4a (stripped)
---QQYLAALHQAFGVVLEESRQTKDQITVTIKVNYLPEVVEFLYYR--GGWLSVLFGNDERQLCGSYAVYYVMSMEQGEKCWITVRVEVDPNKPEYPSVTPRVPAAVWGEREVRDMYGLVPVGLPDE----RRLVLPDDWPDELYPLR------K-DSMDYRQRPAPTTDSETYEFINELGKKNNVVPIGPLHVTSDEPGHFRLFV--D---GENIIDADYRLFYVHRGMEKLAETRGYNEVTFLSDRVCGICGFAHSTAYTTSVENGMGIV-VPERAQMIRAILLEVERLHSHLLNLGLACHF--------------------------------------------------------VGF-----------D-----------SGFMQFFRVREASMKMAEILTGARKTYGLNLIGGIRR----D--------LLKNDM-----IQTRQ---LAQQMRRDV-QELVDMLLS----------TP----NI--------EQRT--V----------------------------------GIG---RLDPEI------------------------ARDFSNV-----------GP-M---VRA-SG--H----------ARD------TRA--DH--------------------------P--------------------------------FV---------------------GYG---L-LP-M---------------T-----------VHSE----QG-------C------------------DVISRLKVRINEVFTALNMIDFGL-DNL--------P------G-GPLMVE---------GFTYI-P---N-RF-ALGFAEAPRGDDIHWSMTGDNQKLYRWRCRAATYANWPTL-----------RYMLRGN---TVSD----------APLIIGSLDPCYSCTDRMT--VVDVRKKKSQVVPYKELERYSIE----------------RKNSP-LK--
>Shimwellia_blattae_WP_002440707.1_Group_4a (stripped)
---QQYLNALHQAFGVVLDEAWQTRDQITITVKTNYLPEVVEFLYYQ--GGWLSVLFGNDERPLCGHYAVYYVLSMEKGTKCWITVRVEVDANTLEYPSVTPRVPAAVWGEREVRDMYGLRAVGLPDE----RRLVLPDDWPDDLYPLR------K-DSMDYRQRPAPTTDAETYEFINELGKKNNVVPIGPLHVTSDEPGHFRLFV--D---GENIIDADYRLFYVHRGMEKLAETRGYNEVTFLSDRVCGICGFAHSTAYTTSVENAMGIQ-VPERAQMIRAILLEVERLHSHLLNLGLACHF--------------------------------------------------------VGF-----------D-----------SGFMQFFRVREQSMKMAEILTGARKTYGLNLIGGIRR----D--------MLKDDM-----VQTRQ---LAQQMRKEV-QELVDILMS----------TT----NI--------EQRT--V----------------------------------GIG---RLDPQI------------------------ARDFSNV-----------GP-M---VRA-SG--H----------ARD------ARY--DH--------------------------E--------------------------------FV---------------------GYG---L-LP-M---------------E-----------IHSE----QG-------C------------------DVISRLKVRINEVFTSLNMIDYGL-DNL--------P------G-GPLAVE---------GFTYI-P---H-RF-ALGFAEAPRGDDIHWSMTGDNQKLFRWRCRAATYANWPTL-----------RYMLRGN---TVSD----------APLIIGSLDPCYSCTDRMT--VVDVRKKKSKVVPYKELERYSIE----------------RKNSP-LK--
>Cronobacter_dublinensis_WP_007725151.1_Group_4a (stripped)
---QHYLRALHEAFGVVLDEAWQTRDQLTVTVKINYLPEVVEFLYYQ--GGWLSVLFGNDERKLCGSYAVYYVLSMEQGVKCWITVRVEVDANKPEFPSVTPRVPAAVWGEREVRDMYGLIPVGLPDE----RRLVLPDDWPDDLYPLR------K-DSMDYRQRPAPTSDKETYEFINELGAKNNVVPIGPLHVTSDEPGHFRLFV--D---GENIIDADYRLFYVHRGMEKLAETRGYNEVTFLSDRVCGICGFAHSTAYTTSVENAMGIQ-VPERAQMIRAILLEVERLHSHLLNLGLACHF--------------------------------------------------------VGF-----------D-----------SGFMQFFRVRETSMKMAEILTGARKTYGMNLIGGIRR----D--------LLKDDM-----IETRL---LAQQMRREV-QDLVNILLS----------TP----NI--------EQRT--A----------------------------------GIG---RLDPQI------------------------ARDFSNV-----------GP-M---VRA-SG--H----------ARD------TRA--DH--------------------------P--------------------------------FV---------------------GYG---L-LP-M---------------E-----------VHSE----QG-------C------------------DVISRLKVRINEVFTALNMIDFGL-DNL--------P------G-GPLLVE---------GFTYI-P---N-RF-ALGFSEAPRGDDIHWSMTGDNQKLYRWRCRAATYANWPTL-----------RYMLRGN---TVSD----------APLIIGSLDPCYSCTDRMT--VVDVRKKKSQVVAYKELERYSIE----------------RKNSP-LK--
>Enterobacter_sp._Ag1_WP_008457682.1_Group_4a (stripped)
---QHYLAALHQQFHAVIDEAWQTKDQITVTVKLNMLPEVVEWLYYQ--GGWLSVLFGNDERQLCGSYAVYYVLSMESGVKCWITVRVEVDADKPEFPSVTPRVPAAVWGEREVRDMYGLQPVGLPDE----RRLVLPDDWPDDLYPLR------K-DSMDYRQRPAPTTDKETYEFINELGKKNNVVPIGPLHVTSDEPGHFRLFV--D---GENIIDADYRLFYVHRGMEKLAETRGYNEVTFLSDRVCGICGFAHSTAYTTSVENAMGIV-VPERAQMIRAILLEVERLHSHLLNLGLACHF--------------------------------------------------------VGF-----------D-----------SGFMQFFRVREMSMKMAEILTGARKTYGLNLIGGIRR----D--------LLKDDM-----IQTRQ---LAQQMRREV-QDLVDILLS----------TP----NI--------EQRT--V----------------------------------GIG---RLDPQI------------------------ARDFSNV-----------GP-M---VRA-SG--H----------ARD------TRA--DH--------------------------P--------------------------------FV---------------------AYG---L-LP-M---------------E-----------VHSL----DG-------C------------------DVLSRLKVRINEVFTALNMIDFGL-DNL--------P------G-GPLAVE---------GFTYI-P---N-RF-ALGFSEAPRGDDIHWSMTGDNQKLYRWRCRAATYANWPTL-----------RYMLRGN---TVSD----------APLIIGSLDPCYSCTDRMT--VVDVRKKKTQVVPYKELERYSIE----------------RTNSP-LK--
>Enterobacter_sp._R4-368_WP_020454964.1_Group_4a (stripped)
---QHYLAALHEKFGVVLDEAWQTKDQITVTVKVNYLPEVVEYLYYQ--GGWLSVLFGNDERKLNGHFAVYYVLSMEQGVKCWITVRVEVDALKAEYPSVTPRVPAAVWGEREVRDMYGLIPVGLPDE----RRLVLPDDWPDELYPLR------K-DSMDYRQRPAPTTDAETYEFINELGKKNNVVPIGPLHVTSDEPGHFRLFV--D---GENIVDADYRMFYVHRGMEKLAETRGYNEVTFLSDRVCGICGFAHSTAYTTSVENAMGIV-VPERAQMIRAILLEVERLHSHLLNLGLACHF--------------------------------------------------------VGF-----------D-----------SGFMQFFRVREASMKMAEILTGARKTYGLNLIGGIRR----D--------MLKEDM-----IQTRQ---LAQQMRRDV-TELVDVLMS----------TP----NI--------EQRT--V----------------------------------GIG---RLDPQI------------------------ARDFSNV-----------GP-M---VRA-SG--H----------ARD------TRA--DH--------------------------P--------------------------------FV---------------------GYG---L-LP-M---------------T-----------VHTE----QG-------C------------------DVISRLKVRINEVLTALNMIDYGL-DNL--------P------G-GPLMVE---------GFTYI-P---H-RF-ALGFSEAPRGDDIHWSMTGDNQKLYRWRCRAATYANWPTL-----------RYMLRGN---TVSD----------APLIIGSLDPCYSCTDRMT--VVDVRKKKSKVVAYKELERYGVE----------------RKNSP-LK--
>Pantoea_sp._At-9b_WP_013511773.1_Group_4a (stripped)
---QHYLAALHLKFHAVLEESWQTKDQITVTVKTDMLPDVVEWLYYQ--GGWLSVLFGNDERQLCGSYAVYYVLSMERDSKCWITVRVAVDAHRPEFPSVTPRVPAAVWGEREVRDMYGLQPIGLPDE----RRLVLPDDWPDDLYPLR------K-DSMDYRQRPAPTSDSETYEFINELGSKNNVVPIGPLHVTSDEPGHFRLFV--D---GENIIDADYRLFYVHRGMEKLAETRGYNEVTFLSDRVCGICGFAHSTAYTSSVENAMGIV-VPERAQMIRSILLEVERLHSHLLNLGLACHF--------------------------------------------------------VGF-----------D-----------SGFMQFFRVRELSMKMAEILTGARKTYGLNLIGGIRR----D--------LMKDDM-----LQTRQ---LAQQMRREL-FTLTDILLS----------TP----NI--------ESRT--V----------------------------------GIG---RLDPAI------------------------ARDFSNV-----------GP-M---VRA-SG--H----------ARD------TRV--DH--------------------------P--------------------------------FA---------------------GYG---L-LP-L---------------E-----------VHTL----AG-------C------------------DVLSRLKVRINEVFTALNLIDFGL-DNL--------P------G-GALMVE---------GFTYI-P---H-RF-ALGFSEAPRGDDIHWSMTGDNQKLFRWRCRAATYANWPTL-----------RYMLRGN---TVSD----------APLIIGSLDPCYSCTDRMT--VVDVRKKKSQVVPYKELERYSIE----------------RTHSP-LK--
>Arsenophonus_nasoniae_WP_026823431.1_Group_4a (stripped)
---QHYLTALCQAFGVVLEEGWQTKDQLTITIKINALPDVIAYLYYQ--GGWLSVLFGNDERKLCGHYAVYYVLSMEQGSKCWLTVRVEVDADKPEFPSVTPRVPAAVWGEREVRDMYGLIPVGLPDE----RRLVLPDDWPDDLYPLR------E-DSMDYRQRPAPTTDSETYQFINELGKKNNVLPIGPLHVTSDEPGHFRLFV--D---GENIIDADYRLFYVHRGMEKLAETRGYNEVTFLSDRVCGICGFAHSTAYATSIENAMGIV-VPERAQMIRAILLEIERLHSHLLNLGLACHF--------------------------------------------------------VGF-----------D-----------SGFMQFFRVRESSMKMAEILTGARKTYGLNLIGGIRR----D--------LLKDDM-----KKNRQ---LAQQMRREV-QELVEILLT----------TP----NI--------EQRT--V----------------------------------GIG---RLDPQV------------------------ARDFSNV-----------GP-M---VRA-SG--H----------ARY------TRR--DH--------------------------P--------------------------------FI---------------------GYG---L-LP-L---------------E-----------VHSE----QE-------C------------------DVLARLKVRINEVFTSLNMIDFGL-DNL--------P------G-GALMVE---------GFTYI-P---H-RF-ALGFTEAPRGDDIHWSMTGDNQKLWRWRCRAATYANWPTL-----------RYMLRGN---TVSD----------APLIIGSLDPCYSCTDRMT--VVDVRKKKSQVVPYKELERYSIE----------------RKNSP-LK--
>Edwardsiella_hoshinae_WP_024524460.1_Group_4a (stripped)
---QHYIAALRQQFHALVDESWQTATQATITVKTGMLPEVVEYLYYQ--GGWLSVLFGNDERPLCGSYAVYYVLSMERGTKCWITVKALVDANTREYPSVTPRVPAAVWGEREVRDMYGLIAVGLPDE----RRLVLPDDWPDDLYPLR------K-DAMDYRQRPAPTTDRETYPFVNESGGK--IVPIGPLHITSDEPGHFRLFV--D---GEDIVDADYRLFYVHRGMEKLAETRGYNEVTFLSDRVCGICGFAHSTAYTSSVENALGIE-VPLRAKAIRAILLEIERLHSHLLNLGLSCHF--------------------------------------------------------VGF-----------D-----------SGFMQFFRVREKSMKMAEILTGARKTYGLNLIGGIRR----D--------MLKADM-----IATRQ---LAAEMRAEV-KTLVDILFS----------TP----NI--------EQRT--V----------------------------------GIG---RLDPQI------------------------ARDFSNV-----------GP-M---VRA-SG--H----------ARD------TRA--DH--------------------------P--------------------------------FA---------------------GYD---L-LP-M---------------E-----------VHSE----QG-------C------------------DVISRVKVRINEVFTALNMIEFGL-DNL--------P------G-GPLAVE---------GFTYV-P---Q-RF-ALGFTEAPRGDDIHWSMTGDNQKLYRWRCRAATYANWPTL-----------RYMLRGN---TVSD----------APLIIGSLDPCYSCTDRVT--LVDVNRRKSVTVPYKEIERYGLE----------------RKDSP-LK--
>Hafnia_alvei_WP_025801577.1_Group_4a (stripped)
---QHYIQELRQQFSAILDESWQTDTQATITIKTNMLPEVVEFLYYK--GGWLSVLFGNDERPLCGSYAVYYVLSMETGTKCWITVKALVDERTLEFPSVTPRVPAAVWGEREVRDMYGLIPVGLPDE----RRLVLPDDWPDELYPLR------K-DSMDYRQRPAPTTDVETYPFINESKGK--IVPIGPLHITSDEPGHFRLFV--D---GEDIVDADYRLFYVHRGMEKLAETRGYNEVTFLSDRVCGICGFAHSTAYTSSVENAMGIQ-VPERAQAIRSILLEVERLHSHLLNLGLSCHF--------------------------------------------------------VGF-----------D-----------SGFMQFFRVREKSMKMAEILTGARKTYGLNLIGGIRR----D--------LLKDDM-----IQTRK---LAAEMRAEV-KTLVDILFS----------TP----NM--------EQRT--V----------------------------------GVG---RLDPQI------------------------ARDFSNV-----------GP-M---IRA-SG--H----------ARD------TRV--DH--------------------------P--------------------------------FA---------------------GYD---L-LP-M---------------E-----------IHTE----TG-------C------------------DVISRVKVRVNEVFTALNMIDFGL-DNL--------P------G-GPLAVE---------GFTYI-P---N-RF-ALGFSEAPRGDDIHWSMTGDNQKLYRWRCRAATYSNWPTL-----------RYMLRGN---TVSD----------APLIIGSLDPCYSCTDRVT--LVDVRKRKSVTVPYKEIERYGLE----------------RKDSP-LK--
>Rahnella_aquatilis_WP_015696362.1_Group_4a (stripped)
M--KEYLAALAKQFSAILGSEWQTDTQATVTIRLNWLPEVVEWLYYQ--GGWLSVLFGNDERTLCGNYALYYVLSMEQGVKCWITVRAEVDPVSLEFPSVTPRVPAAVWGEREVRDMYGLRPVGLPDE----RRLVLPDDWPDDLYPLR------K-DAMDYRQRPAPTTDEETYPFISEAKGS-KIVPIGPLHVTSDEPGHFRLFV--D---GEDIIDADYRLFYVHRGMEKLAETRGYNEVTFLSDRVCGICGFTHSVAYTSSVENAMGIV-VPERAQMIRSILLEVERLHSHLLNLGLACHF--------------------------------------------------------VGF-----------D-----------SGFMQFFRVREQSMKMAEILTGARKTYGMNLIGGIRR----D--------ILKDDM-----IATIA---LAGSMRRDL-NELVDILLS----------TP----NT--------EQRS--V----------------------------------GVG---ILDPQV------------------------ARDFSNV-----------GP-M---VRG-SG--H----------RRD------MRQ--DH--------------------------P--------------------------------YA---------------------GYA---R-LP-F---------------E-----------LCSE----TG-------N------------------DVYSRLKVRIHEVFNALNMIEFGL-QSL--------P------G-GPLAVE---------GFNYL-P---H-RF-ALGFAEAPRGDDIHWSMTGDNQKLFRWRCRAATYANWPTL-----------RYMLRGN---TVSD----------APLIIGSLDPCYSCTDRMT--VVDVRKKTSIVVPYKEIERYGIE----------------RKNSP-L---
>Serratia_liquefaciens_WP_020826906.1_Group_4a (stripped)
---QHYLAALQQQFAAMLAAEWQTADQLTVTVKLNALPDVVEWLYYQ--GGWLSVLFGNDERTLCGHYALYYVLSMEQGTKCWITVRAEVDAQTLEFPSVTPRVPAAVWGEREVRDMYGLRPVGLPDE----RRLVLPDDWPDDLYPLR------K-DAMDYRQRPAPTTDVETYPFESLAGKA-NVVPIGPLHITSDEPGHFRLFV--D---GEDIIDADYRLFYVHRGMEKLAETRGYNEVTFLSDRVCGICGFTHSVAYTSSVENAMGIQ-VPERAQMIRSILLEVERLHSHLLNLGLACHF--------------------------------------------------------VGF-----------D-----------SGFMQFFRVREQSMKMAEILTGARKTYGLNLIGGIRR----D--------ILKEDM-----LQTLK---LAAQMRSEL-VDLVDILLS----------TP----NT--------EQRS--V----------------------------------GVG---RLDPQV------------------------ARDYSNV-----------GP-M---IRG-SG--H----------RRD------TRI--DH--------------------------P--------------------------------FA---------------------GYA---K-LP-V---------------E-----------LCVE----SG-------C------------------DVYSRLKVRIHEVFNSLGIIEFGL-QSL--------P------G-GPLAVD---------GFTYI-P---H-RF-ALGFAEAPRGDDIHWSMTGDNQKLFRWRCRAATYANWPTL-----------RYMLRGN---TVSD----------APLIIGSLDPCYSCTDRMT--IVDVRKRQSIIVPYKEIERYGIE----------------RKNKP-F---
>Serratia_plymuthica_WP_004948138.1_Group_4a (stripped)
---QDYLTALQRQFAAVLAAEWQTADQLTVTVKLNALPEVVEWLYYQ--GGWLSVLFGNDERTLCGSYALYYVLSMEQGVKCWITVRAEVDAQTLEFPSVTPRVPAAVWGEREVRDMYGLRPVGLPDE----RRLVLPDDWPDDLYPLR------K-DAMDYRQRPAPTTDVETYPFVSEAGKA-NVVPIGPLHITSDEPGHFRLFV--D---GEDIIDADYRLFYVHRGMEKLAETRGYNEVTFLSDRVCGICGFTHSVAYTSSVENAMGIQ-VPERAQMIRSILLEVERLHSHLLNLGLACHF--------------------------------------------------------VGF-----------D-----------SGFMQFFRVREKSMKMAEILTGARKTYGLNLIGGIRR----D--------ILKDDM-----LQTLR---LAAEMRSEL-KDLVDILLS----------TP----NT--------EQRS--I----------------------------------GVG---RLDPQI------------------------ARDYSNV-----------GP-M---LRG-SG--H----------RRD------TRI--DH--------------------------P--------------------------------FA---------------------GYA---K-LP-V---------------E-----------LCVE----TG-------C------------------DVYSRLKVRIHEVFNSLGIIEFGL-QSL--------P------A-GPLAVE---------GFTYM-P---H-KF-ALGFAEAPRGDDIHWSMTGDNQKLFRWRCRAATYANWPTL-----------RFMLRGN---TVSD----------APLIIGSLDPCYSCTDRMT--IVDIRKRKSIVVPYKEIERYGIE----------------RKNAP-F---
>Shigella_boydii_WP_001102284.1_Group_4a (stripped)
M--EAILAALKTQFGAVLDEERQTPEQVTITVKINLLPDVVHYLYYQ--DGWLPVLFGNDEQTLNGHYAVYYALSMEGAEKCWIVVKALVDADSREFPSVTPRVPAAVWSEREIRDMYGLIPVGLPDQ----RRLVLPDDWPEDMHPLR------K-DAMDYRLRPEPTTDSETYAFINE-GSDARVIPVGPLHITSDEPGHFRLFV--D---GEQIVDADYRLFYVHRGMEKLAETRGYNEVTFLSDRVCGICGFAHSVAYTNSVENALGIE-VPQRAHTIRSILLEVERLHSHLLNLGLSCHF--------------------------------------------------------VGF-----------D-----------TGFMQFFRVREKSMTMAELLTGSRKTYGLNLIGGVRR----D--------ILKEQR-----LQTLK---LVREMRADV-SELVEMLLA----------TP----NM--------EQRT--Q----------------------------------GIG---ILDRQI------------------------ARDYSPV-----------GP-L---IRG-SG--F----------ARD------LRF--DH--------------------------P--------------------------------YA---------------------DYG---N-IP-K---------------T-----------LFTF----TG-------G------------------DVFSRVMVRVKETFDSLAMLEFAL-DNM--------P------D-TPLLTE---------GFSYK-P---H-AF-ALGFVEAPRGEDVHWSMLGDNQKLFRWRCRAATYANWPVL-----------RYMLRGN---TVSD----------APLIIGSLDPCYSCTDRVT--LVDVRKRQSKTVPYKEIERYGID----------------RNRSP-LK--
>Kosakonia_radicincitans_WP_007370867.1_Group_4a (stripped)
---------MKMQFGAVLEEERQTFEQVTITVKINLLPEIVHYLYYQ--DGWLPVLFGNDERSLNGHYAVYYALSMEGAEKCWIVVKALVDANTREFPSVTPRVPAAVWGEREIRDMYGLIPVGLPDQ----RRLVLPDDWPDDLHPLR------K-DTMDYRLRPEPTSDTENYTFIND-GNSARIVPIGPLHITSDEPGHFRLFV--D---GERIVDADYRLFYVHRGMEKLAETRGYNEVTFLSDRVCGICGFAHSVAYTTSVENALGIV-VPQRAHTIRSVLLEVERLHSHLLNIGLSSHF--------------------------------------------------------VGF-----------D-----------TGFMQFFRIREKSMTMAELLTGSRKTYGLNLIGGIRR----D--------ILKEQR-----VKTIQ---LVKEMRAEV-TQLVDMLLS----------TP----NM--------AQRT--Q----------------------------------GVG---ILDRQV------------------------ARDFSPV-----------GP-L---IRG-SG--F----------ARD------LRF--DH--------------------------P--------------------------------YA---------------------DYG---N-LP-K---------------T-----------LFTW----PD-------G------------------DVFSRLMVRVKEVFDSLAMIEFGL-DNL--------P------D-TPLLTE---------GFSYQ-P---H-KF-ALGYVEAPRGEDVHWSMLGDNQKLYRWRCRAATYANWPVL-----------RYMLRGN---TVSD----------APLIIGSLDPCYSCTDRVT--LVDVRKRKSTTVPYKEIERYGIE----------------RRHSP-LK--
>Yokenella_regensburgei_WP_006818557.1_Group_4a (stripped)
M--MGYVAAVREKFGAILDEERQTNDQLTITVKMNVMPEIVEFLYYQ--GGWLPVLFGNDERTLNGHFAVYYALSMEEGEKCWVVVKALVD-HSLEFPSVTPRVPAAVWGEREIRDMYGLTPVGLPDE----RRLVLPDDWPDDMYPLR------K-DAMDYRQRPAPTTETETYPFIND-GKSSRVVPVGPMHITSDEPGHFRLFV--D---GEQIVDADYRLFYVHRGMEKLAETRGYNEVTFLSDRVCGICGFAHSVAYATSVENALGIV-VPQRAHTIRSILLEVERLHSHLLNIGLSSHF--------------------------------------------------------VGF-----------D-----------TGFMQFFRVREKSMTMAELLTGSRKTYGLNLIGGIRR----D--------ILKEQR-----IKTLQ---LVREMRAEV-SDLVEMLMA----------TP----NI--------EQRT--Q----------------------------------GVG---ILDRQV------------------------ARDYSPV-----------GP-L---IRG-SG--F----------KRD------MRF--DH--------------------------P--------------------------------YA---------------------DYG---N-LP-K---------------T-----------LFAF----DG-------G------------------DVFSRVMVRVKETFDSLAMIEYAL-ETM--------G------E-GPLLTE---------GFTYQ-P---H-KF-ALGYVEAPRGEDVHWSMLGDNQKLFRWRCRAATYANWPVL-----------RYMLRGN---HISD----------APLIIGSLDPCYSCTDRVT--LVDVRKRKSTTVPYKEIERYGIE----------------RAQSP-LK--
>Serratia_fonticola_WP_021804850.1_Group_4a (stripped)
M--KGYLAKVREKFSALLDAEWQTANQVTITVKLNSLPEIVEYLYYP--GGWLPVLFGNDERTLTGDFAVYYVLSMEEGEKCFITVKAQVSAITLEFPSVTPRVPAAVWGEREIRDMYGLIPVGLPDE----RRLVLPDDWPDDLYPLR------K-DTMDYRQRPEPTTDVETYPFENA-AGESRVVPIGPMHITSDEPGHFRLFV--D---GERIVDADYRLFYVHRGMEKLAETRGYQEVTFLSDRVCGICGFTHSVAYTTSVENALGIY-VPPRAHAIRSILLEVERLHSHLLNIGLSSHF--------------------------------------------------------VGF-----------D-----------TGFMQFFRVREKSMTMAELLTGSRKTYGLNLIGGVRR----D--------ILKEQR-----VKTIK---LIHEMRADV-TQLVEMLLA----------TP----NI--------EQRT--K----------------------------------GIG---LLDRQI------------------------ARDYSPV-----------GP-M---IRA-SG--F----------KRD------MRF--DH--------------------------P--------------------------------YA---------------------NYG---S-LP-K---------------T-----------LFTF----DG-------C------------------DVYSRVMVRVQEVLDSLAMIEYGL-DNL--------P------G-GPLLTE---------GFRYQ-P---H-KF-ALGYAEAPRGEDIHWSMLGDNQKLFRWRCRAATYANWPVL-----------RYMLRGN---TVSD----------APLIIGSLDPCYSCTDRVT--LIDINKRKVKTVPYKEIERYGIE----------------RTHSP-CK--
>Shimwellia_blattae_WP_002445316.1_Group_4a (stripped)
M--AGYLAQVRQTFAAVLEEEWQTNNQLTITVKTNALPEVVEFLYYR--GGWLPVLFGNDERTLTGHYAVYYALSMEQGEKCWVVVKAYVDPETREFPSVTPRVPAAVWGEREIRDMYGLIPVGLPDE----RRLVLPDDWPDDLYPLR------K-DTMDYRQRPAPTSDTETYQFINE-SSETRIVPIGPMHITSDEPGHFRLFV--D---GERIVDADYRLFYVHRGMEKLAETRGYNEVTFLSDRVCGICGFAHSVAYTTSVENALGIY-VPPRAHAIRSILLEVERLHSHLLNIGLSSHF--------------------------------------------------------VGF-----------D-----------TGFMHFFRVREKSMTLAELLTGSRKTYGLNLIGGIRR----D--------IQKEQR-----VKGIQ---LIREMRKEV-TELVDMLLN----------TP----NM--------EQRT--Q----------------------------------GVG---LLDRNI------------------------ARDYSPV-----------GP-L---IRG-SG--F----------ARD------LRF--DH--------------------------S--------------------------------FA---------------------NYG---N-LP-K---------------T-----------LFTM----DG-------C------------------DVFSRVMVRVQETLDSMNMVEYGL-EHL--------P------E-GSLLTE---------GFTYV-P---H-KF-ALGYVEAPRGEDVHWSMLGDNQKLFRWRCRAATYANWPVL-----------RYMLRGN---TISD----------APLIIGSLDPCYSCTDRVT--LVDINKRKSTTVPYKEIERYGIE----------------RKHSP-LK--
>Pectobacterium_atrosepticum_WP_011092831.1_Group_4a (stripped)
M--GNYLAQIRQKFAAVLDEEWQTHDQLTITIKTESLPDVVEFIYYP--GGWLPVLFGNDERTLNGNYAVYYALSMEQGEKCWIVVKAYVDPLTLEFPSVTPRVPAAVWGEREIRDMYGLIPVGLPDE----RRLVLPDDWPDDLYPLR------K-DTMDYRLRPEPTTQIETYQFKNE-GSEARIVPVGPLHITSDEPGHFRLFV--D---GERIVDADYRLFYVHRGMEKLAETRGYNEVTFLSDRVCGICGFAHSVAYTSSVENALGIY-VPPRAHAIRSILLEVERLHSHLLNIGLSSHF--------------------------------------------------------IGF-----------D-----------TGFMQFFRVREKSMALAELLTGARKTYGLNLIGGIRR----D--------ILKEQR-----QKGIK---LVQEMRAEV-TQLVDMLLN----------TP----NM--------EQRT--Q----------------------------------GIG---LLDRKI------------------------ARDYSPV-----------GP-M---IRG-SG--F----------ARD------MRF--DH--------------------------D--------------------------------YA---------------------GYS---A-LP-K---------------T-----------LFTL----DG-------C------------------DVFSRVMVRVQETLESLSMVEFGL-DHL--------P------E-GPLLTE---------GFTYR-P---Y-KF-ALGYTEAPRGEDVHWSMLGDNQKLFRWRCRAATYANWPVL-----------RYMLRGN---TISD----------APLIIGSLDPCYSCTDRVT--LVDIKKRKSTTVPYKEIERYSIE----------------RKNSP-LK--
>Providencia_alcalifaciens_WP_006658446.1_Group_4a (stripped)
M--AGYLAKVREKFHAMLEEEWQTANQVTITVKTEMLPEVVEFLYYG--GGWLPVLWGNDERPLNGQFAVYYALSMEEGEKCWVTVKAYVSPITQEFPSVTPRVPAAVWGEREIRDMYGLRPVGLPDE----RRLVLPDDWPEDLYPLR------K-DTMDYRQRPAPTTDTETYEFIND-STQSRVVPIGPLHITSDEPGHFRLFV--D---GERIVDADYRMFYVHRGMEKLAETRGYNEVTFLSDRVCGICGFTHSVAYTTSVENALGIY-VPQRAHTIRSVLLEVERLHSHLLNIGLASHF--------------------------------------------------------TGF-----------D-----------TGFMQFFRVREKSMTMAELLTGARKTYGTNLIGGVRR----D--------FLKEQR-----VKTIQ---LVKEMRQDV-TQLVDMLLS----------TP----NM--------EQRT--V----------------------------------GVG---RLDPQV------------------------ARDYSPV-----------GP-M---IRA-SG--F----------KRD------VRF--DH--------------------------P--------------------------------FA---------------------DYG---N-LP-K---------------T-----------LFTL----DG-------C------------------DVYSRVMVRIKETLDSLSMIEYAL-DNM--------P------E-GPILTE---------GFTYQ-P---H-KF-ALGYTEAPRGEDVHWSMLGDNQKLYRWRCRAATYANWPVL-----------RYMLQGN---TVSD----------APLIIGSLDPCYSCTDRVT--LVDVKKRKAKTVAYKELEQYSIE----------------RKHSI-MK--
>Providencia_sneebia_WP_008916657.1_Group_4a (stripped)
M--TGYLAQVREKFHTILEEEWQTANQVTITIKTERLPDVVEFLYYG--GGWLPVLWGNDERPLNGQFAVYYALSMEEGEKCWITVKAFVSPITQEFPSVTPRVPAAVWGEREVRDMYGLQPVGLPDE----RRLVLPDDWPDDLYPLR------K-DTMDYRQRPAPTTDEETYEFIND-STQSRVVPIGPLHITSDEPGHFRLFV--D---GERIVDADYRMFYVHRGMEKLAETRGYNEVTFLSDRVCGICGFTHSVAYTTSVENALGIY-VPQRANTIRSVLLEVERLHSHLLNIGLASHF--------------------------------------------------------TGF-----------D-----------TGFMQFFRVREKSMTMAELLTGARKTYGTNLIGGVRR----D--------FLKDQR-----VKTIQ---LVREMRQDL-SLLVDILLS----------TP----NM--------EQRT--V----------------------------------GVG---ILDPQI------------------------ARDYSPV-----------GP-M---IRA-SG--F----------KRD------VRF--DH--------------------------P--------------------------------FA---------------------DYA---N-LP-K---------------T-----------LFTM----DG-------C------------------DVYSRVMVRVKEVFDSLSMIEYAL-DNM--------P------E-GPILTE---------GFTYQ-P---Y-KF-ALGYTEAPRGEDVHWSMLGDNQKLYRWRCRAATYANWPVL-----------RYMLQGN---TVSD----------APLIIGSLDPCYSCTDRVT--LVDVKKRKAKTVAYKEFEQYGIE----------------RKQSL-MK--
>Proteus_mirabilis_WP_004245689.1_Group_4a (stripped)
M--AGYVAKVREKFSAILDEERQTADQLTITVKTGSLPEVVEYLYYG--GGWLPVLFGNDERSLNGDYAVYYALSMEEGEKCWIVVKAHVSPITLEFPSVTPRVPAAVWGEREIRDMYGLIPVGLPDE----RRLVLPDDWPEDMYPLR------K-DAMDYRQRPTPTTETETYPFVNE-GQDARVVPIGPMHITSDEPGHFRLFV--D---GENIVDADYRMFYVHRGMEKLAETRGYNEVTFLSDRVCGICGFTHSVAYTTSVENALGIE-VPRRAHTIRSILLEVERLHSHLLNIGLASHF--------------------------------------------------------TGF-----------D-----------TGFMQFFRIREKSMQIAEMLTGARKTYGLNLIGGIRR----D--------ILKDQR-----IKTIQ---LVREMRKEV-TELVDILLS----------AP----NM--------EQRT--V----------------------------------GVG---ILDKKV------------------------ARDFSPV-----------GP-M---IRA-SG--F----------KRD------VRF--DH--------------------------P--------------------------------FA---------------------DYG---N-LP-L---------------T-----------LFSY----EG-------G------------------DVFSRVMVRIKEVLDSMAMIEYAL-DNL--------P------E-GPLLTE---------GFTYQ-P---Y-KF-ALGFTEAPRGEDIHWSMLGDNQKLFRWRCRAATYANWPVL-----------RYMLQGN---TVSD----------APLIIGSLDPCYSCTDRVT--LVDVKKRKSKTVSYKEIERYSIE----------------RKNSP-LK--
>Escherichia_hermannii_WP_002436255.1_Group_4a (stripped)
M--VGYLAQIRQKFSAVLDEEWQTADQLTITVKTDALPEVVEFIYYQ--NGWLPVLFGNDERPLNGQFAVYYVLSLEGEEKCWITVKAYVSPITQEYPSVTPRVPAAVWGEREVRDMYGLKPVGLPDE----RRLVLPDDWPDDLYPLR------K-DTMDYRQRPEPTTDTETYPFVNE-AGETRVVPIGPLHITSDEPGHFRLFV--D---GEQIVDADYRLFYVHRGMEKLAETRGYNEVTFLSDRVCGICGFTHSVAYATSVENALGIY-VPQRAHTIRSILLEVERLHSHLLNIGLSSHF--------------------------------------------------------VGF-----------D-----------TGFMQFFRIREKSMTMAELLTGARKTYGMNLIGGVRR----D--------INKTQR-----LNTLK---LVREMRVEF-QNLVDMLLT----------TP----NI--------EQRT--V----------------------------------GVG---VLDRKV------------------------ARDHSPV-----------GP-M---IRA-SG--F----------ARD------VRF--DH--------------------------P--------------------------------FA---------------------DYG---N-LP-K---------------T-----------LFTM----DG-------G------------------DVFSRVMVRVKEVFDSLAMIEYAL-DNL--------P------D-GDILTE---------GFTYK-P---H-KF-ALGYTEAPRGEDIHWSMLGDNQKLYRWRCRAATYANWPVL-----------RYMLQGN---TVSD----------APLIIGSLDPCYSCTDRVT--LVDVRKRSVKTVPYQEIERYGIE----------------RNQSP-LK--
>Hafnia_alvei_WP_025797024.1_Group_4a (stripped)
M--AGYLKKLREKFNSVLDEEWQTADQLTVTVKTNELPEIVEYLYYQ--GGWLPVLFGNDERSLNGYFAVYYVLSMEEGEKCWVTVKALVSATTLEFPSVTPRVPAAVWGEREIRDMYGLIPVGLPDE----RRLVLPDDWPDGMYPLR------K-DAMDYRQRPMPTTDAETYEFINELGKDNRIVPIGPMHITSDEPGHFRLFV--D---GEQIIDADYRLFYVHRGMEKLAETRGYNEVTFLSDRVCGICGFTHSVAYTTSVENALDIV-VPPRAHTIRSILLEVERLHSHLLNLGLSSHF--------------------------------------------------------VGF-----------D-----------TGFMQFFRVREKSMMMAELLTGARKTYGLNLIGGIRR----D--------ILKAQQ-----MKTLQ---LVHEMRDDV-TQLVDMLMN----------TP----NI--------EQRT--Q----------------------------------GVG---ILDRKI------------------------ARDFSPV-----------GP-L---IRG-SG--F----------KRD------MRF--DH--------------------------P--------------------------------YA---------------------DYG---N-LP-K---------------T-----------LFTF----DG-------G------------------DVFSRVMVRVKEVFDSLAMIEYGL-DNL--------P------E-GNLLVE---------GFTYQ-P---H-KF-ALGYAEAPRGEDVHWSMLGDNQKLFRWRCRAATYANWPVL-----------RYMLRGN---TISD----------APLIIGSLDPCYSCTDRVT--LVDVRKKKSKTVSYREIERYSVE----------------RNHSP-LK--
>Erwinia_chrysanthemi_WP_027712521.1_Group_4a (stripped)
M--ANYVAHVRQQFTAILEEERQTANQLTITVKLNQLPEVVEYLYYQ--GGWLSVLFGNDERTLNGHFAVYYVLSMEQGEKCWVVVKALVNPTVPEFPSVTPRVPAAVWGEREVRDMYGLIPVGLPDE----RRLVLPDDWPDELYPLR------K-DAMDYRQRPAPTRDDESYTFINE-AGDTRVVPIGPMHITSDEPGHFRLFV--D---GEQIIDADYRLFYVHRGMEKLAETRGYNEVTFLSDRVCGICGFTHSVAYTSSIENALGVV-VPARAHTIRSILLEVERLHSHLLNIGLSSHF--------------------------------------------------------VGF-----------D-----------TGFMQFFRVREKSMQIAEILTGARKTYGLNLIGGIRR----D--------ILKEDR-----LKTIK---LIREMREEV-TQLTDMLLG----------TA----NM--------MQRT--Q----------------------------------GIG---VLDRQV------------------------ARDYSPV-----------GP-M---IRA-SG--F----------QRD------VRV--DH--------------------------P--------------------------------FS---------------------GYL---D-LP-M---------------E-----------LHHL----DA-------G------------------DVYSRVLVRVREVFTSLAMIEFGL-DNM--------P------E-GPILNE---------HIHYQ-P---H-KF-ALGFTEAPRGEDIHWSMTGDNQKLFRWRCRAATYANWPVL-----------RFMLRGN---TISD----------APLIIGSLDPCYSCTDRVT--LVDVRKKKITTVPYKEIERYGLE----------------RTRSP-LK--
>Serratia_sp._ATCC_39006_WP_021015295.1_Group_4a (stripped)
M--AGYVARVREKFATVLEEEWQTHNQLTLTVKLNMLPEVVEFLYYQ--GGWLSVLFGNDERSLNGHFAVYYVLSMEEGEKCWVVVKALVNPTVPEFPSVTPRVPAAVWGEREVRDMYGLIPVGLPDE----RRLVLPDDWPDELYPLR------K-DSMDYRQRPAPTCDDESYTFVNE-AGDTRVVPIGPLHITSDEPGHFRLFV--D---GEQIIDADYRLFYVHRGMEKLAETRGYNEVTFLSDRVCGICGFTHSVAYTSSIENALGIP-VPPRAHAIRSVLLEVERLHSHLLNIGLSSHF--------------------------------------------------------VGF-----------D-----------TGFMQFFRIREKSMQMAEMLTGARKTYGLNLIGGVRR----D--------ILKDSR-----LKTIK---LVREMHEEV-TQLTDMLLN----------TA----NM--------GQRT--Q----------------------------------GIG---ILDRKV------------------------ARDYSPV-----------GP-M---IRA-SG--F----------QRD------VRI--DH--------------------------P--------------------------------FA---------------------GYL---D-LP-M---------------E-----------LHHL----DA-------G------------------DVYSRLLVRVREVFTSLAMIEFGL-DNL--------P------E-GPLLNE---------HFTYQ-P---H-KF-ALGFTEAPRGEDIHWSMTGDNQKLFRWRCRAATYANWPVL-----------RYMLRGN---TVSD----------APLIIGSLDPCYSCTDRVT--LVDVRTQKITTVPYKEMERYGLE----------------RTNSP-LK--
>Brenneria_sp._EniD312_WP_009113583.1_Group_4a (stripped)
M--AGYAAQVRQRFAAILEEEWQTSNQLTLSVKLNMLPEVVEFLYYQ--GGWLPVLFGNDERSLNGYFAVYYVLSMEEGEKCWVIVKALVNPDNPEFPSVTPRVPAAVWGEREVRDMYGLIPVGLPDE----RRLVLPDDWPDDLYPLR------K-DAMDYRQRPAPTRDDECYTFTNE-AGATRVVPIGPLHITSDEPGHFRLFV--D---GEQIIDADYRLFYVHRGMEKLAETRGYNEVTFLSDRVCGICGFTHSVAYSSSIENALGIV-VPPRAHSIRSILLEVERLHSHLLNIGLSSHF--------------------------------------------------------SGF-----------D-----------TGFMQFFRIREKSMTIAEMLTGARKTYGLNLIGGIRR----D--------ILKDDR-----LKTIR---LIREMRTEV-SQLTDMLLN----------TP----NM--------LQRT--Q----------------------------------GIG---ILDKKV------------------------ARDYSPV-----------GP-M---IRA-SG--F----------KRD------MRV--DH--------------------------P--------------------------------YA---------------------GYR---D-LP-M---------------E-----------LHHL----DA-------G------------------DVYSRVLVRVREVFTSMAMIEYGL-DNL--------P------Q-GSLLNE---------DFTYR-P---H-KF-ALGFTEAPRGEDIHWSMTGDNQKLFRWRCRAATYANWPVL-----------RYMLRGN---TVSD----------APLIIGSLDPCYSCTDRVT--LIDVRKQKITTVPYKEMERYGLE----------------RTRSP-LK--
>Yersinia_rohdei_WP_004713500.1_Group_4a (stripped)
M--AAYVARLREQFAAILDEEWQTPDQLTITIKLNSLPEVVEHLYYQ--GGWLSVLFGNDERSLNGYFAIYYVLSMEGGDKCWVIVKALISPERPEFPSVTPRVPAAVWGEREVRDMYGLQPIGLPDE----RRLVLPDDWPDDLYPLR------K-DTMDYRQRPTPTSATETYQFENE-ASSSRVVPIGPMHITSDEPGHFRLFV--D---GEDIIDADYRLFYVHRGMEKLAETRGYNDVTFLSDRICGICGFTHSVAYTSSIENALGII-VPPRAQMIRTILLEVERLHSHLLNIGLSCHF--------------------------------------------------------VGF-----------D-----------TGFMQFFRVREKAMTIAELLTGARKTYGLNLIGGVRR----D--------ILKADR-----LKTLQ---LVAEMRADI-GELVDMLMS----------TA----NI--------EQRT--V----------------------------------GVG---LLDRKI------------------------ARDFSPV-----------GP-M---IRA-SG--F----------ARD------MRH--DH--------------------------P--------------------------------YA---------------------NYA---N-VP-K---------------E-----------LFSL----DG-------C------------------DVHSRLLVRVREFFDSLVMIEYGL-NHM--------P------G-GPLLEE---------KIHYQ-P---Y-KF-ALGFSEAPRGEDVHWSMTGDNQKLFRWRCRAATYANWPVL-----------RYMLRGN---TVSD----------APLIIGSLDPCYSCTDRVT--LVDVRKQKSVTVPYKEIERYGIE----------------RTHSP-LK--
>Yersinia_intermedia_WP_005187619.1_Group_4a (stripped)
M--AAYVARLREQFAAILDEEWQTPDQLTITIKLNSLPDVVEHLYYQ--GGWLSVLFGNDERSLNGYFAIYYVLSMEGGDKCWVIVKALISPERPEFPSVTPRVPAAVWGEREVRDMYGLQPVGLPDE----RRLVLPDDWPDDLYPLR------K-DTMDYRQRPTPTSDTETYQFENE-ASSSRVVPIGPMHITSDEPGHFRLFV--D---GEDIIDADYRLFYVHRGMEKLAETRGYNDVTFLSDRICGICGFTHSVAYTSSIENALGII-VPPRAQMIRTILLEVERLHSHLLNIGLSCHF--------------------------------------------------------VGF-----------D-----------TGFMQFFRVREKAMTIAEMLTGARKTYGLNLIGGVRR----D--------ILKADR-----IKTLQ---LVSEMRADI-GQLVDMLMS----------TA----NI--------EQRT--V----------------------------------GVG---LLDRKI------------------------ARDFSPV-----------GP-M---IRA-SG--Y----------ARD------MRH--DH--------------------------S--------------------------------YA---------------------NYA---N-VP-K---------------E-----------LFTL----DG-------C------------------DVHSRLLVRVREFFDSLVMIEYGL-NHM--------P------G-GPLLEE---------KVNYQ-P---Y-KF-ALGFSEAPRGEDVHWSMTGDNQKLFRWRCRAATYANWPVL-----------RYMLRGN---TVSD----------APLIIGSLDPCYSCTDRVT--LVDVRKQKSITVPYKEIERYGIE----------------RTHSP-LK--
>Aggregatibacter_aphrophilus_WP_005703984.1_Group_4a (stripped)
M--KNYIEAINAKFNTILDEEWSTPNQVTLTIKTNMLPDVVEYLYYQ--YGWLPLVFGNDERSIHGNYAVYYVLSMEGEVKTFVTIKALVDPVTLEFPSVTPKVKAAVWGERELFDMYGLKAVGLPDQ----RRLVLPDDWPDDLYPLR------K-DSMDYRLRPDPTTATETYEFINE-KGEARIVPIGPLHITSDEPGHFRLFV--D---GEDIIDADYRLFYVHRGMEKLAETRDYDQVNFLADRVCGICGFTHSVAYANSVESALGIQ-IPQRAQWIRAILLEVERLHSHLLNLGLSSHF--------------------------------------------------------TGF-----------D-----------TGFMQFFRVREKSMTLAEVLTGARKTYGINLIGGVRR----D--------MLKHQR-----EQCIK---LIGEMREEV-KTLSDILLN----------TP----NM--------EQRT--V----------------------------------GVG---ILAKDI------------------------ARDFSPV-----------GP-M---VRG-SG--F----------ARD------VRK--VH--------------------------P--------------------------------FS---------------------GYG---D-VP-F---------------N-----------MFTE----AN-------G------------------DVLSRVKVRINEVFESMNIIDYMV-DNL--------P------G-GPILKE---------GFNYT-P---G-RF-ALGITEAPRGEDIHWSMLGDNQKLFRWRCRAATYANWPTL-----------RYMLRGN---TVSD----------APLIIGSLDPCYSCTDRVT--VVDVRKRKAQTVDYKEIERYGIE----------------RKNSP-LK--
>Haemophilus_haemolyticus_WP_005645455.1_Group_4a (stripped)
M--KNYIEAVNAKFNTILDEEWSTSNQVTLTVKTNMLPDVVEYLYYQ--EGWLPLVFGNDERSIHGHYAVYYVLSMEGVVKTFVTIKALVDPVTLEFPSVTPKVKAAVWGERELFDMYGLKAVGLPDQ----RRLVLPDDWPDDLYPLR------K-DSMDYRLRPDPTTATETYEFINE-KGEARIVPIGPLHITSDEPGHFRLFV--D---GEDIIDADYRLFYVHRGMEKLAETRDYDQVNFLADRVCGICGFTHSVAYANSVENALGIQ-IPERAQWIRAILLEVERLHSHLLNLGLSSHF--------------------------------------------------------TGF-----------D-----------TGFMQFFRVREKSMTLAEVLTGARKTYGINLIGGVRR----D--------MLKHQR-----EQCIK---LIAEMREEI-KTLVDILLN----------TP----NM--------EQRT--V----------------------------------GVG---KLERQV------------------------ARDFSPV-----------GP-L---IRA-SG--F----------ARD------VRK--VH--------------------------P--------------------------------FS---------------------GYG---D-VP-F---------------N-----------VFTE----DG-------C------------------DVISRVKVRVNEVFESMNIIDYMV-DNL--------P------T-GAIITE---------GFNYT-P---G-RF-ALGITEAPRGEDIHWSMLGDNQKLYRWRCRAATYANWPTL-----------RYMLRGN---TVSD----------APLIIGSLDPCYSCTDRVT--VVDVRKRKAQTVSYKEIERYGIE----------------RKNSP-LK--
>Haemophilus_pittmaniae_WP_007242420.1_Group_4a (stripped)
M--TNYIDAVNIKFNTILDEEWSTTNQVTLTIKTNMLPDVVSYLYYE--EGWLPLVFGNDERSINGHYAVYYVLSMEGEVKSFVTIKALVDPVSLEFPSVTPKVKAAVWGERELFDMYGLKAVGLPDQ----RRLVLPDDWPDDLYPLR------K-DSMDYRLRPDPTTATETYQFVND-KGDARVVPIGPLHITSDEPGHFRLFV--D---GEDIIDADYRLFYVHRGMEKLAEVRDYDQVTFLADRVCGICGFTHSVAYANSVENALGIE-VPIRAQWIRAILLEVERLHSHLLNLGLSSHF--------------------------------------------------------TGF-----------D-----------TGFMQFFRVREKSMTLAEVLTGARKTYGINLIGGVRR----D--------MLKYQR-----EQCRK---LISEMRTEV-TNLVEILLS----------TP----NM--------EQRT--V----------------------------------GVG---ILDRQV------------------------ARDFSPV-----------GP-M---VRG-SG--F----------ARD------VRK--VH--------------------------P--------------------------------FS---------------------GYG---D-VP-F---------------N-----------LFTE----QG-------C------------------DVISRVKVRINEIFEAMNIIDYMV-DNL--------P------S-GELLKE---------GHHFT-P---G-RF-ALGITEAPRGEDIHWSMLGDNQKLFRWRCRAATYANWPAL-----------RYMLRGN---TVSD----------APLIIGSLDPCYSCTDRVT--VVDVRKRKAQTVAYKDIERYGIE----------------RKNSP-LK--
>Pasteurella_bettyae_WP_005760524.1_Group_4a (stripped)
M--KNYLEAINAKFNTILDEEWSTENQVTITIKTNMLPDVVEYLYYQ--YGWLPVAFANDERSINGHYAVYYVLSMEGEVKSFVTVKALVDAVSLEFPSVTPRVKAAVWAEREMYDMYGLKAVGLPDQ----RRLVLPDDWPDEVFPLR------K-DAMDYRLRPDPTSAVETYEFINE-KGEARIVPIGPLHITSDEPGHFRLFV--D---GEDIVDADYRLFYVHRGMEKLAETRDYDQVTFLADRVCGICGFTHSVAYSNAVENALGIQ-IPQRAEWIRAILLEVERLHSHLLNLGLASHF--------------------------------------------------------TGF-----------D-----------TGFMQFFRVREKSMTLAEVLTGARKTYGINLIGGVRR----D--------MLKHQR-----EQCRK---IIAEMREEL-ITLSDILMN----------TP----NM--------EQRT--V----------------------------------GVG---ILDRQV------------------------ARDFSPV-----------GP-M---VRA-SG--F----------DRD------VRS--VH--------------------------P--------------------------------FS---------------------GYG---D-IP-F---------------N-----------IHVE----QN-------G------------------DVLSRLKVRINEVFESMNIIDYMV-DNL--------P------K-GELLVE---------GFNYT-P---G-RF-ALGITEAPRGEDIHWAMLGNNQKLFRWRCRAATYANWPTL-----------RYMLRGN---TVSD----------AALIIGSLDPCYSCTDRVT--VVDVNKRKAKNVAYKEIERYGIE----------------RKNSP-LK--
>Pasteurella_dagmatis_WP_005764546.1_Group_4a (stripped)
M--KNYVAALAQKFNTILEEEWSTDDQVTLTIKTNMLPEVVEWLYYE--NGWLSVLFGNDERALNGHYAVYYVLSMEGDIKSWVVIKALVDANTLEYPSVTPRVPAAVWGEREVRDMYGLIPVGLPDE----RRLVLPDDWPDGLYPLR------K-DSMDYRLRPEPTTETETYEFINE-KGEGRIVPVGPLHITSDEPGHFRLFV--D---GEDIVDADYRLFYVHRGMEKLAETRDYDQVTFLADRVCGICGFTHSVAYANSVENALGLI-VPERAQWIRALLLEVERLHSHMLNIGLSSHF--------------------------------------------------------VGF-----------D-----------TGFMQFFRVREKSMTLAEILTGARKTYGINLIGGIRR----D--------ILKEQR-----NTCIQ---LIREMRQGF-TELIDILLN----------TP----NM--------KQRT--V----------------------------------NIG---RLESQI------------------------ARDYSPV-----------GP-L---VRG-SG--F----------KRD------VRK--YH--------------------------P--------------------------------FS---------------------SYD---K-IP-F---------------D-----------TYHA----DS-------C------------------DVFGRLSVRIKETFECMNMVEYMV-DNL--------P------E-GPLLSE---------GFTYK-P---H-KF-ALGITEAPRGEDIHWSMLGDNQKLYRWRCRAATYANWPVL-----------RYMLRGN---TVSD----------APLIIGSVDPCYSCTDRVT--VVDVRKRKAQVIDYKEMERYGIE----------------RKNSP-LK--
>Paludibacterium_yongneupense_WP_028536385.1_Group_4a (stripped)
M--RHYVEALRERFSTVLEEEWQTDDQVTVTVKVNALPEVVEWLYYQ--GGWLSVLFGNDERQLHGNYAVYYVLSMEETVKSWVVVRAQVDAGTLEFPSVTPRVPAAVWGEREIRDMYGLIPVGLPDE----RRLVLPDDWPDGLYPLR------K-DAMDYRERPAPTTAVETYPFVND-AGETRDVGLGPLHITSDEPGHFRLFV--D---GETIVDADYRLFYVHRGMEKLAETRGYDEVTFLSDRVCGICGFTHSVAYTSSVENALGIK-APPRAQMIRSLFLEVERLHSHLLNIGLASHF--------------------------------------------------------VGF-----------D-----------TGFMQFFRVREKSMTLAELLTGARKTYGMNLIGGVRR----D--------ILKDQR-----IATLK---VVRELRTEV-AQLVEMLIE----------TP----NL--------AQRT--Q----------------------------------GIG---ILDRKV------------------------ARDFSPV-----------GP-L---IRG-SG--F----------KRD------IRA--DH--------------------------H--------------------------------YA---------------------GYA---Q-LP-F---------------D-----------VKVL----DG-------G------------------DVQSRVLVRVKEFFDSLDLIERAL-ELM--------P------E-GPILLE---------GFDYT-P---H-RF-ALGFAEAPRGEDIHWSMTGDNQKLFRWRCRAPTYANWPAL-----------RYMLRGN---TVSD----------APLIVASLDPCYSCTDRVT--LVDVKKRKSSTIAYTEFERYGRE----------------RKHSP-LK--
>Uliginosibacterium_gangwonense_WP_018609272.1_Group_4a (stripped)
M--RNYVEGLRQKFAAVIDEAWQTADQVTVTVQLGSLPEVVEWLYYD--GGWLSVLFGNDERPLNGNFAVYYVLSMEGLVKSWVVVRALVDPIAQEFPSVTPRVPAAVWGEREVFDMYGLRPIGIPDE----RRLVLPDDWPEGLHPLR------K-DSMGYRDRPAPTTDTETYKFIND-SGSTTDVPLGPLHITSDEPGHFRLFV--D---GEDIIDADYRMFYVHRGMEKLAETRGYDEVTFLSDRVCGICGFTHSVAYTTSVENALGIK-APPRAQAIRSVFLEVERLHSHLLNLGLASHF--------------------------------------------------------VGF-----------D-----------TGFMQFFRVREKSMTMAELLTGARKTYGVNLIGGVRR----D--------ILKDQR-----TATIK---LCGELRTEV-AALVDMLLE----------TP----NL--------AQRT--A----------------------------------GIG---RLDPKV------------------------ARDYSPV-----------GP-L---VRA-SG--F----------KRD------IRA--DH--------------------------A--------------------------------YA---------------------AYP---G-LP-M---------------E-----------VHTA----DG-------C------------------DVLSRVLIRAKEFFDSINMIEYAL-ANM--------P------E-GPILIE---------GFDYQ-P---H-RF-ALGFAEAPRGEDIHWSMTGDNQKLYRWRCRAPTYANWPPL-----------RYMLRGN---TVSD----------APLIVASIDPCYSCTDRVT--LVDVRKQKSTTVAYKEFERYGRE----------------RKSSP-LK--
>Budvicia_aquatica_WP_029095340.1_Group_4a (stripped)
M--HGYVEGLVQKFNTLLEESWQTENQVTLTVKLNMLPEVVEWLYYE--GGWLSVLFGNDERSLNGSYALYYVISMEATVKSWVTVKVLVDENSLEFPSVTPRVPACVWGEREVRDMYGLRPVGLPDE----RRLVLPDDWPEDLYPLR------K-DSMDYRERPDPTTNTETYKFINE-GGESRVVPIGPMHITSDEPGHFRLFV--D---GEDIVDADYRLFYVHRGMEKLAETRGYDEVTFLADRVCGICGFTHSVAYANSVENALGIK-VPERAQMIRTILLEVERLHSHLLNIGLSCHF--------------------------------------------------------VGF-----------D-----------TGFMQFFRVREKAMKMAEMLTGARKTYGLNLIGGVRR----D--------ILKDQR-----LQGLK---IIQEMRTEV-TQLVEILLE----------TP----NM--------HQRT--S----------------------------------GIG---LLDRKV------------------------ARDYSPV-----------GP-M---VRA-SG--Y----------NRD------VRR--DH--------------------------P--------------------------------FA---------------------AYA---N-IP-F---------------D-----------LQVL----DG-------C------------------DVNSRVMVRIHEFFESIAIIEYGL-ANM--------P------A-GPLLTE---------GFSYQ-P---H-KF-ALGFTEAPRGEDVHWSMLGDNQKLYRWRCRAATYANWPTL-----------RYMLRGN---TVSD----------APLIIGSLDPCYSCTDRVT--VVDVRKRKSQTVSYKEIERYGIE----------------RKNSP-LK--
>Leminorella_grimontii_WP_027275601.1_Group_4a (stripped)
M--HGYVEGVRQKFSAVLEESWQTHNQVTLTVKTNALPEIVEWLYYV--GGWLSVLFGNDERPLNGSYAVYYVLSMEATVKSFVTVKAMVDANTLEFPSVTPRVPACVWGEREVRDMYGLRPVGLPDE----RRLVLPDDWPDDLHPLR------K-DAMDYRERPDPTTNTETYRFVNE-GGESRVVPIGPLHITSDEPGHFRLFV--D---GEDIVDADYRLFYVHRGMEKLAETRGYDEVTFLADRVCGICGFTHSVAYANSVENALGIH-VPERAQMIRTVLLEVERLHSHLLNIGLSCHF--------------------------------------------------------VGF-----------D-----------TGFMQFFRVREKAMKMAEMLTGARKTYGLNLIGGVRR----D--------ILKAQR-----LEALK---TLHEMRTEV-TQLVEILLD----------TP----NM--------QQRT--V----------------------------------NVG---VLDRKV------------------------ARDYSPV-----------GP-V---VRA-SG--Y----------FRD------VRK--LH--------------------------P--------------------------------FA---------------------GYA---N-VP-F---------------E-----------VHVK----DG-------C------------------DVNSRVMIRIQEFYESIAIIEYAL-DNL--------A------D-GPLLVE---------GFRYQ-P---H-RF-ALGITEAPRGEDIHWSMLGDNQKLYRWRCRAATYANWPPL-----------RYMLRGN---TVSD----------APLIIGSLDPCYSCTDRVT--VVDVRKRKAQTVAYKEIERYGIE----------------RKNSP-LK--
>Azospirillum_halopraeferens_WP_029010114.1_Group_4a (stripped)
M--KTYIDALRLKFDVVLEESWQADNQATITVDPGSLPAVVEELHYG--GGWLSVVVANDERPLSGHYAVYYVLSMEGVEKSWVVVRAVVDPETLEFPSVTPKVPAAVWGEREARDMFGLRPVGLPDE----RRLVLPDDWPDDLYPLR------K-DAMDYRMRPQPTTDTETYKFINE-AGETTVVPLGPLHITSDEPGHFRLFV--D---GETIVDADYRLFYVHRGMEKLAETRGYDEVTFLADRICGICGFTHSVAYANSVENALGIV-VPPRAGAIRSILLEVERLHSHLLNIGLACHF--------------------------------------------------------VGF-----------D-----------TGFMQFFRVREKAMTMAELLTGARKTYALNLIGGVRR----D--------ILKDER-----SRTLT---LIAELRREV-QELVDMLLA----------TP----NM--------RQRT--E----------------------------------GVG---RLETSI------------------------ARDYSTV-----------GP-V---VRG-SG--H----------RRD------VRV--LH--------------------------P--------------------------------FA---------------------GYK---G-AP-L---------------P-----------VHVM----EG-------C------------------DVLSRVLIRTREVFDSLALVEYFL-DTM--------P------E-GPLLLE---------GFTFK-P---H-RF-ALGYTEAPRGEDVHWTMLGDNQKLYRWRCRAATYANWPPL-----------RYMLRGN---TVSD----------APLIVASIDPCYSCTDRVT--VVDVRKQKSMIIPYKDMERYCRE----------------RTGSP-LK--
>Rhodopseudomonas_palustris_WP_011474970.1_Group_4a (stripped)
M--ASHIEYLRQKLHAVLEERWQTDKQVTVTVKLNQLPEAVSTLYYG--EGWLSVVVGNDERSLNDSFGLYYVLSMEGEEKCHVVVHAAVPSDNEEFPSVTPKVPGCVWGEREIRDMYGLRPVGLPDE----RRLVLPDDWPDGLHPLR------K-DSMDYRLRPPPTSDKENYQFRND-AGETTVVPLGPLHITSDEPGHFRLFV--D---GEDIVDADYRMFYVHRGMEKLAETRGYNEVTFLADRVCGICGYAHSVAYANSVENALGII-VPQRAQAIRSLLLETERLHSHMLNLGLVCHF--------------------------------------------------------VGF-----------D-----------SGFMQFFRVREKAMTLAEMLTGARKTYAINLIGGVRR----D--------ILGEQR-----TRTLQ---LVGELREEV-QRLLEMLLA----------TP----NF--------GPRV--A----------------------------------GVG---LLDRKI------------------------ARDYSPV-----------GP-L---VRG-SG--F----------KRD------TRV--DH--------------------------A--------------------------------FA---------------------GYK---N-VK-L---------------G-----------VHTG----DG-------C------------------DVLSRTMVRAAEIFDSLSLIEQLL-EGT--------P------E-GPIINE---------DFTYK-P---H-QF-ALGFTEAPRGEDIHWSMTGDNQKLYRWRCRASTYANWPVL-----------RYMLRGN---TVSD----------APLIVGSIDPCYSCTDRVT--VVDVKKETSKTIPYKEMERYCRE----------------RKDSP-LK--
>Rhodovulum_sp._PH10_WP_008384313.1_Group_4a (stripped)
A--SATIAELRRKLHAVLDESWQTPTQATITVKLDDLPNVVSTLYHE--DGWLSVMAGNDERSINGNFALYYALSMEGAEKSFIVVRAEVPAATEEFPSVTPLVPAAVWHEREVRDMFGLRPVGLPDE----RRLVLPDDWPEHLHPLR------K-DAMDYRLRPEPTGDDETYRFVND-ASETTVVPLGPLHITSDEPGHFRLFV--D---GEDIIDADYRMFYVHRGMEKVAETRGYNEVTFLADRVCGICGYAHSVAYTTSIENALGVQ-VPERAQAIRAILLETERMHSHLLNLGLACHF--------------------------------------------------------VGF-----------D-----------TGFMQFFRVREKAMTLAELLTGSRKTYALNLIGGVRR----D--------ILGEQK-----AETLR---IVSELREEV-TRLVEMLLA----------TP----NL--------EGRV--K----------------------------------GVG---LLDPQI------------------------AREYSPV-----------GP-C---VRG-SG--H----------KRD------TRV--DH--------------------------P--------------------------------FA---------------------GYG---R-TT-F---------------P-----------VHTG----EG-------C------------------DVLSRTLVRVGEFFDSLSIIEQIL-ADA--------P------G-GPVLTE---------DFTYR-P---H-KF-ALGFTEAPRGEDVHWSMTGDNQKLFRWRCRASTYANWPVL-----------RWMLRGN---TVSD----------APLIVASIDPCYSCTDRVT--VVDVKKAVSKTVPYKEMERYCRE----------------RTNSP-LK--
>Azospirillum_lipoferum_WP_014249328.1_Group_4a (stripped)
M--SGYIASLRESLHAILDESWQTESQVTITVKPVSLPDVVASLYYD--NGWLSVVVGNDERPLNGGYAVYYVLSMEGGDKCHVVVRCEVPADTLEYPSVTPRVPACVWGEREVRDMFGLRPVGLPDE----RRLVLPDDWPDELYPLR------K-DSMDYRLRPAPTSDDETYQFINE-AQETRVVPLGPLHITSDEPGHFRLFV--D---GEDIIDADYRMFYVHRGMEKVAETRGYNDVTFLADRVCGICGYAHSVAYASSVENALGIK-VPPRAQAIRSILLETERMHSHLLNLGLVCHF--------------------------------------------------------IGF-----------D-----------TGFMQFFRVREKAMTLAELLTGARKTYALNLIGGVRR----D--------ILGDQQ-----AKTRE---LVAELRDDV-TRLVDVLLS----------TA----NV--------SGRV--K----------------------------------GVG---RLDPQI------------------------ARDYSPV-----------GP-V---VRG-SG--H----------RRD------TRA--DH--------------------------A--------------------------------FA---------------------GYK---L-LD-M---------------P-----------VHVE----QG-------C------------------DVLSRTLVRVAEFFDSLWIIEKLL-DNA--------P------A-GPVLTE---------DFTYV-P---H-KF-ALGFTEAPRGEDIHWSMTGDNQKLYRWRCRASTYNNWPVL-----------RYMLRGN---TVSD----------APLIVGSIDPCYSCTDRVT--VVDVRKKRSKTIAYKEMERYCRE----------------RTDSP-LK--
>Aeromonas_hydrophila_WP_017781337.1_Group_4a (stripped)
M--CDYIQQVRAQLHAIVDEEWQTADQATITVKPTSLVETASLIFHQ--GGWLPLSFANDERSLNGHFAVYHVFSMEGDTKCWITVRVLVDADTQEYPSITPTIPAAVWGEREIRDMYGLRAIGLPDE----RRLVLPDDWPEDIHPLR------K-DAMDYRQRPMPTTDTETYPFVNELGDANRIVPVGPLHITSDEPGHFRLFV--D---GEDIIDADYRLFYVHRGMEKLAETRGYNEVAFLTDRVCGICGFTHSVAYTTSVENAMGIP-VPERAKMIRAVLLEVERLHSHILNIGLSSHF--------------------------------------------------------TGF-----------D-----------TGFMQFFRVREKSMTLAELLTGARKTYGLNLIGGVRR----D--------IFKEDR-----IKGAQ---LVRELRDEL-KPLVAMLLD----------TA----NI--------SSRL--I----------------------------------GIG---KLDPQI------------------------ARDFSCV-----------GP-M---VRA-SG--F----------KRD------VRR--VH--------------------------D--------------------------------FA---------------------GYR---E-LP-M---------------E-----------IQTK----AG-------C------------------DVQSRVLVRIHELYDSLDMIEFGL-EHL--------P------Q-GPLLTE---------GFTYQ-P---G-KF-ALGFTEAPRGENVHWSMTGDNQKLFRWRCRAATYANWPAL-----------RYMLRGN---TVAD----------APLIIGSLDPCYSCTDRVT--LVDPKKGKSTVVSYKEIERYGID----------------RKNSP-LK--
>Photobacterium_leiognathi_WP_008989674.1_Group_4a (stripped)
M--KQYVDGVNHFFSAIIDEEWQTDNQVTITVKMTSLVEVMKWLYYD--GGWLTVTFGNDERSLNGHFAVYHALSMEGEVKSWVTVKVLVDANSQEFISITPTIPAAVWGEREVRDMYGLRPVGLPDE----RRLVLSDDWPEDLHPLR------K-DAMDYRQRPQPTTETETYQFDNQLGDSNRIVPVGPLHITSDEPGHFRLFV--D---GEDIVDADYRMFYVHRGMEKLAETRGYHEVAQLTDRVCGICGFTHSVGYSNTIENALSVD-VPFRAKMIRTVLLEVERLHSHLLNIGLSSHF--------------------------------------------------------VGF-----------D-----------SGFMQFFRVREKTMELAELLTGARKTYGMNLIGGVRR----D--------FLKEQR-----LKGIA---MVKEVRKTF-SELVEVLLA----------TP----NI--------ESRI--A----------------------------------GVG---ILSKDI------------------------ARDYSPV-----------GP-L---IRA-SG--F----------KRD------VRI--VH--------G----------------QS--------------------------------LE---------------------SYG---S-VP-I---------------E-----------LQSM----EN-------G------------------DVQSRVMVRIREVFDSLNIVEYGL-DHL--------P------P-GAILTE---------GFNYV-P---N-KF-ALGFTEAPRGENVHWSMTGDNQKLFRWRCRAATYANWPTL-----------RYMLRGN---TVAD----------APLIIGSLDPCYSCTDRVT--IVDTKKKRSKTIPYKAIEQYSID----------------RKNSP-FK--
>Photobacterium_profundum_WP_006232936.1_Group_4a (stripped)
M--KQYVDGVNHFFSAIIDEEWQTENQVTITVKMTALVEVMKWLYYD--GGWLAVTFGNDERSLNGHFAVYHSLSMEGEVKSWVTVKILVDADSQEFISVTPTIPAAVWGEREVRDMYGLRPVGLPDE----RRLVLPDDWPEDLHPLR------K-DAMDYRQRPQPTSETETYQFDNQLGDSNRIVPVGPLHITSDEPGHFRLFV--D---GEDIVDADYRMFYVHRGMEKLAETRGYQEVAQLTDRVCGICGFTHSVGYSNTIENALSVD-VPFRAKMIRTVLLEVERLHSHLLNIGLSSHF--------------------------------------------------------VGF-----------D-----------SGFMQFFRIREKTMELAELLTGARKTYGMNLIGGVRR----D--------FLKEQR-----LKGIA---LVREVRKTF-SELVDVLLA----------TP----NI--------ESRI--A----------------------------------GVG---ILAKDI------------------------ARDFSPV-----------GP-L---IRA-SG--F----------KRD------ARI--VH--------G----------------QS--------------------------------LE---------------------SYG---D-VP-F---------------E-----------LQSM----EN-------G------------------DVQSRVMVRIGEVFDSLNIVEYGL-DHL--------P------A-GAILTE---------GFDYV-P---N-KF-ALGFTEAPRGENVHWSMTGDNQKLFRWRCRAATYANWPTL-----------RYMLRGN---TVAD----------APLIIGSLDPCYSCTDRVT--IVDTKKKRSKTIPYKAIEQYSIN----------------RKHSP-FK--
>Photobacterium_sp._SKA34_WP_006644813.1_Group_4a (stripped)
---ANYVAGVRHFFSAIIDEEWQTDNQVTITVKMTSLIEVMKWLYYD--GGWLTVTFGNDERSLNGHFAVYHALSMEGEVKSWVTVKVLVDANSQEFISITPTIPAAVWGEREIRDMYGLRPVGLPDE----RRLVLPDDWPEDLHPLR------K-DAMDYRQRPQPTTETETYQFDNQLGDSNRIVPVGPLHITSDEPGHFRLFV--D---GEDIVDADYRMFYVHRGMEKLAETRGYHEVAQLTDRVCGICGFTHSVGYSNTIENALSVD-VPFRAKMIRTVLLEVERLHSHLLNIGLSSHF--------------------------------------------------------VGF-----------D-----------SGFMQFFRVREKTMELAEILTGARKTYGMNLIGGVRR----D--------FLKEQR-----LKGIA---LVKEVRKTF-TELVEVLLA----------TP----NI--------ESRI--A----------------------------------GVG---ILSKQV------------------------ARDYSPV-----------GP-L---IRA-SG--F----------NRD------VRT--VH--------G----------------QS--------------------------------LE---------------------SYG---D-VP-M---------------E-----------LQTM----DG-------G------------------DVQSRVMVRIREVFDSLNIVEYGL-DHL--------P------P-GAILTE---------SFDYV-P---N-KF-ALGFTEAPRGENVHWSMTGDNQKLFRWRCRAATYANWPTL-----------RYMLRGN---TVAD----------APLIIGSLDPCYSCTDRVT--IVDTKKKRSKTIPYKAIEQYSID----------------RKNSP-FK--
>Shewanella_marina_WP_025820124.1_Group_4a (stripped)
M--KNYVDGVNHFFSAIIDEEWQTENQVTITVKMTSLVEVMKWLYYD--GGWLTVSFGNDERSLNGHFAVYHVLSMEGEVKSFVTVKILVDAQSQEFISITPTIPAAVWGEREVRDMYGLRPVGLPDE----RRLVLPDDWPEDLHPLR------K-DAMDYRQRPQPTTETETYQFDNQLGDSNRIVPVGPLHITSDEPGHFRLFV--D---GEDIVDADYRMFYVHRGMEKLAETRGYHEVAQLTDRVCGICGFTHSVGYSNTIENALSVD-VPFRAKMIRTVLLEVERLHSHLLNIGLSSHF--------------------------------------------------------VGF-----------D-----------TGFMQFFRVREKTMELAELLTGARKTYGMNLIGGVRR----D--------FLKEQR-----VKGIA---MVREVRQKF-SELVEVLLA----------TP----NI--------NSRT--Q----------------------------------GIG---ILSKQV------------------------ARDYSPV-----------GP-L---IRA-SG--F----------KRD------VRI--VH--------G----------------QS--------------------------------LE---------------------AYG---S-VP-I---------------E-----------LQSM----ED-------G------------------DVYSRVMVRVREVFESLNVIEYGL-DHL--------P------A-GAILTE---------SFDYK-P---N-KF-ALGFTEAPRGENIHWSMTGDNQKLFRWRCRAATYANWPTL-----------RYMLRGN---TVAD----------APLIIGSLDPCYSCTDRVT--IVDTKKQRSKTVPYKAIEQYSID----------------RKHSP-FK--
>Photobacterium_sp._AK15_WP_007469705.1_Group_4a (stripped)
M--KHYIDGVNHFFSAILDEEWQTENQVTITVKMTSLVEVMKWLYYD--GGWLTVSFGNDERSLNGHFAVYHALSMEGEVKSWVTVKVLVDAQSQEFISITPYIPAAVWGEREVRDMYGLHPVGLPDE----RRLVLPDDWPEDLHPLR------K-DAMDYRQRPQPTSETETYQFDNQLGDKNRIVPVGPLHITSDEPGHFRLFV--D---GEDIVDADYRMFYVHRGMEKLAETRGYQEVAFLTDRVCGICGFTHSVGYSNTIENALSVP-VPLRAKMIRTVLLEVERLHSHLLNIGLASHF--------------------------------------------------------VGF-----------D-----------TGFMQFFRIREKTMELAELLTGARKTYGMNLIGGVRR----D--------FLKEQR-----VKGIA---LVREVRKSF-TELVDMLLA----------TP----NI--------DSRI--D----------------------------------GVG---ILARDI------------------------ARDYSPV-----------GP-L---IRA-SG--F----------NRD------TRI--IH--------G----------------QS--------------------------------LE---------------------SYG---E-VP-L---------------D-----------LQTM----PN-------G------------------DVRSRVTVRIREVFDSLNIVEYGL-DHL--------P------A-GSILTE---------GFNYV-P---N-KF-ALGFTEAPRGENVHWSMTGDNQKLFRWRCRAATYANWPTL-----------RYMLRGN---TVAD----------APLIIGSLDPCYSCTDRVT--IVDTRKKRSKTIPYKAIEQYSIS----------------RRNSP-LKS-
>Vibrio_furnissii_WP_004726128.1_Group_4a (stripped)
M--KHYLAGLVQKFSAILEEEWQTNTQVTITVKMTSLVEVMQWLYYD--GGWLTVSFGNDERSINGHFAVYHALSMEGVEKCWITVKVLVDANSQEFISITPTIPAAVWGEREIRDMFGLRPVGLPDE----RRLILPDDWPENLHPLR------K-DAMDYRQRPQPTTDTETYPFINERGDSNRIVPVGPMHITSDEPGHFRLFV--D---GEDIVDADYRMFYVHRGMEKLAETRGYHEVGFLADRVCGICGFTHSVGYANTVENSLNVQ-VPLRAKMIRTILLEVERLHSHLLNIGLSSHF--------------------------------------------------------VGF-----------D-----------SGFMQFFRVREKTMELAELLTGARKTYGMNLIGGVRR----D--------FLKAQR-----EKGIA---MVREVRHSF-QELVEVLLS----------TP----NI--------DSRL--V----------------------------------GVG---VLAKDI------------------------ARDFSPV-----------GP-L---IRG-SG--F----------ERD------VRV--VH--------G----------------QS--------------------------------LE---------------------AYA---N-VP-I---------------E-----------LQHM----GN-------G------------------DVQSRVIVRIREVLDSLNIIEYGL-DNL--------P------A-GAILTE---------DFEYT-P---H-KF-ALGFTEAPRGENVHWSMTGDNQKLFRWRCRAATYANWPTL-----------RYMLRGN---TVAD----------APLIIGSLDPCYSCTDRVT--IVDTKKKRSQTVSYKAIEQYSVS----------------RKNSP-LKL-
>Vibrio_gazogenes_WP_021019734.1_Group_4a (stripped)
L--KRYVDGVRQHFAAIEDEAWQADNQVTLTVKMTSLVEVMKWLYYD--GGWLSVSFGNDERVLNGCFGVYHALSMEGEVKSWVIVKVLVNANDQEFISITPEIPAAVWGEREIRDMFGLRPIGLPDE----RRLVLPDDWPEDLHPLR------K-DAMDYRQRPQPTTDTETYPFINELGDSDRIVPVGPLHITSDEPGHFRLFV--D---GEDIIDADYRMFYVHRGMEKLAETRGYHEVGFLADRVCGICGFTHSVGYNNSVETALNIQ-VPARGKMIRTVLLEVERLHSHLLNIGLSSHF--------------------------------------------------------VGF-----------D-----------SGFMQFFRVREKTMELAELLTGARKTYGMNLIGGVRR----D--------FLKEQR-----IKGIA---MIREVRQSF-TELVDVLLS----------TP----NI--------DSRI--S----------------------------------GVG---VLAKDI------------------------ARDFSPV-----------GP-L---VRG-SG--F----------ARD------ARV--VH--------G----------------QS--------------------------------LE---------------------SYG---Q-VP-L---------------D-----------LHHF----DS-------G------------------DVQARLLIRIREVFDSLNIAEFGL-DHL--------P------E-GAILTE---------DFQYV-P---H-RF-ALGYTEAPRGENIHWSMTGDNQKLFRWRCRAATYANWPTL-----------RYMLRGN---TVAD----------APLIIGSLDPCYSCTDRVT--IIDTKKKRSQTVPYKTIEQYSIN----------------RKKSP-LKM-
>Psychromonas_sp._CNPT3_WP_015466266.1_Group_4a (stripped)
L--SSYIAGIHHFFNAILEEEWRTHNQILITVKDTALIEVMKWLYFE--DGWLSVSFGNDERTLSGYFAVYHTLSMEGDEKCWIMVKIHVDAETKEFPSITPVIPAAVWGEREIRDMFGLRPIGLPDQ----RRLVLPDDWPEDLHPLC------K-DAMDYRQRPMPTTESETYAFDNELGKSNRIIPLGPLHITSDEPGHFRLFV--D---GEDIIDADYRMFYVHRGMEKLAETRGYNEVAFLTDRVCGICGFTHSVGYTNSVENALGIE-VPPRAKMIRTVLLEVERLHSNMLNVGLSSHF--------------------------------------------------------VGF-----------D-----------TGFMQFFRVREKTMLLAELLTGARKTYGLNLIGGVRR----D--------IQKEHR-----LKGIK---LIREIRKEF-TDLVEMLLS----------TP----NI--------DQRL--K----------------------------------GIG---RLEPEI------------------------ARNFSVV-----------GP-M---VRG-SG--F----------ARD------VRR--TH--------G----------------DS--------------------------------VE---------------------AYA---D-MP-M---------------E-----------IQTL----NT-------C------------------DVEARLLVRIKELLDSFNMIEYGL-GNL--------P------E-GPLLTE---------GFTYK-P---F-QF-ALGFTEAPRGENVHWSMTGDNQKLFRWRCRAATYANWPTL-----------RYMLRGN---TVSD----------APLIIGSLDPCYSCTDRVT--IIDKKKGTSKTIPYKEIERYSIE----------------RKNSP-LK--
>Collinsella_sp._CAG_166_WP_022095197.1_Group_4a (stripped)
---ESHVEALRRAVGCIEKVEWQCEDQLTITVKQDKLPEAVHYLYYE--YGWIPVIIGNDERSLCGRYAVYYVISMEGEDPGWVTVRTEVDPAKMTFPSVTPFVPACVWGERELRDMFGLIPEGLPDR----RRLVLPDDWPSGLYPLR------K-DSMDYRFRPAPASDMENYEFLADTKKETTLVPMGPLHITSDEPGHFRLFV--E---GETIVDADYRLFYVHRGMEKVAETRNYDAVTFLADRICGICGCAHSVAYAEAVERAQGIH-VPPRAQYIRAIMLEVERLHSHLLNIGLASHY--------------------------------------------------------TGF-----------D-----------SGFQQFFRVREKSMDLAEKLSGHRKTYGLNVIGGVRR----D--------ILAEQK-----LSTLT---TIHQLRSEV-QELVDVLLS----------TP----NF--------IERT--S----------------------------------GIG---ILDRKI------------------------ARDFSPV-----------GP-L---MRG-SG--Y----------ARD------VRF--DH--------------------------P--------------------------------FD---------------------GYAD-PD-VQKM---------------H-----------AATA----DT-------C------------------DAFGRTAVRIQEVYDSIDMIETML-ENC--------P------S-GPILTT---------DWEYT-P---H-KY-AIGATEAPRGEDVHWAMLGNNQKCYRWRAKAATYSNWPVL-----------RYMFRGN---TVGD----------AALIVGSLDPCYSCTDRVT--VTDVAAKRDHVLDKEQFENVWRD----------------K--SP-LAEG
>Adlercreutzia_equolifaciens_WP_022739022.1_Group_4a (stripped)
M--ETHVQAVRDTFGAVLDATWQAADQVTITVPTDMLPDVVEFLYYG--GGWLPNMVANDERPLHGCYALYYLLSMEESDPGFVVVRAEVDPHSMEYPSVTPRVPACVWSEREAFDMFGLRAVGLPDE----RRLVLPDDWPCDLYPLR------K-DSMDYRKRPAPVTDVENYSFLYEGHEETTEVPMGPLHITSDEPGHFRLFV--E---GEDIIDADYRLFYVHRGMEKVAESRNYDAVTFLADRICGICGNAHSVAYAEAVEHAQGIE-VPVRAQYIRSILLEVERLHSHLLNLGLVCHY--------------------------------------------------------CGF-----------D-----------TGFQHFFRVREKTMDLAVLLTGARKTYGLNLIGGVRR----D--------ILDEQK-----LATIK---YVRELRHEV-EALVDMLVS----------TA----NF--------ESRT--A----------------------------------GIG---RLDPAV------------------------ARDFSPV-----------GP-C---VRG-SG--I----------ARD------VRF--DH--------------------------P--------------------------------FD---------------------GYK---F-LVGM---------------S-----------ARSH----DG-------C------------------DVQSRTLVRVEEFMDSLDMIEQLL-DGA--------P------E-GPIQAE---------NWQYT-P---H-KF-ALGYTEAPRGEDMHWAQVGDNQKCYRWRAKAATYSNWPIL-----------RYMFRGN---TVAD----------AAIIVGSMDPCYSCTDRVT--VVDVKKKTSTVLTKDQLEGYCRR----------------RTHSP-LSKG
>Enterorhabdus_caecimuris_WP_016310471.1_Group_4a (stripped)
---ETHVQAVRDTFGAVLDAAWQAEDQVTVTVPKDMLPDVVEFLYYG--GGWLPNMVANDERPINGNYALYYLLSMEESDPGFVTVRAEVDPQSMEYPSVTPRVPACVWSEREAFDLFGLRAQGLPDE----RRLVLPDDWPADLYPLR------K-DSMDYRKRPAPVTDVENYSFLYEGQEEVTEVPMGPLHITSDEPGHFRLFV--E---GEEIIDADYRLFYVHRGMEKVAESRNYDAVTFLADRICGICGNAHSVAYAEAVEHAQGIE-VPVRGQYIRAILLEVERLHSHLLNLGLVCHY--------------------------------------------------------CGF-----------D-----------TGFQHFFRVREKTMDLAVLLTGARKTYGLNLIGGVRR----D--------ILDEQK-----LATIK---YVREIRNEV-EALVDMLVS----------TA----NF--------ESRT--A----------------------------------GVG---RLDPAV------------------------ARDYSPV-----------GP-C---VRG-SG--I----------ARD------VRF--DH--------------------------P--------------------------------FD---------------------GYK---Y-LSGM---------------K-----------ARSH----DG-------C------------------DVQSRTLVRVEEFMDSLTMIEQLL-DGA--------P------A-GPVLTE---------DWRYT-P---H-KF-ALGYTEAPRGEDMHWAQVGDNQKCYRWRAKAATYSNWPIL-----------RYMFRGN---TVAD----------AAIIVGSMDPCYSCTDRVT--VVDVKKKTETVLTKDQLEGYCRR----------------RTHSP-LSTG
>Cryptobacterium_curtum_WP_012802521.1_Group_4a (stripped)
---ATHAEAVRNRFGVVRDVSWQDEDQMTITVAIDSLPDVVEYLYFG--GGFLPMMVGNDERPLTGNYALYYILSMEEEDPCWCTVRVEVPADTCEFPSVTPRVPACVWSEREVRDMYGLTPVGLPDE----RRLVLPDDWPDDLYPLR------K-DSMDYRHRPMPASDVENYEFLADTGHETTIMPMGPLHITSDEPGHFRLFV--E---GENIIDADYRLFYVHRGMEKVAESRNYDAVTFLADRVCGICGNAHSVAYAEAVEHAQGIE-VPERAQYIRAISLEVERMHSHLLNLGLVCHY--------------------------------------------------------CGF-----------D-----------TGFQHFFRVREDSMRLAELLTGHRKTYGINLIGGVRR----D--------ILSEQK-----LATFK---AVDKLRKDV-KGLVDELMS----------TP----NF--------IDRT--K----------------------------------GVG---RLDPQI------------------------ARAFSPV-----------GP-C---MRG-SG--F----------TRD------VRF--DH--------------------------P--------------------------------FD---------------------GYK---F-LPDF---------------K-----------ARSH----DG-------C------------------DVMSRSMVRIEEFLDSCDMVEYLL-DNA--------P------E-GPILTQ---------DWTYT-P---H-KY-ALGYTEAPRGEDTHWAMVGDNQKCYRWRAKAATYSNWPIL-----------RYMFRGN---TISD----------AALIVGSMDPCYSCTDRVT--VVDVEKNTSKTLTKDQLESYCVR----------------RTHSP-LK--
>Slackia_exigua_WP_006362270.1_Group_4a (stripped)
---ETHVEAVRNRFGSVVDASWQGEDQLCVTVKLDMLPDVVEFLYYD--GGWMPVMVGNDERPLNGNYALYYILSMEDEDRCFLTVRVEVPPEPGEYPSVTPRVPAAVWSEREVYDMFGLRAIGIIDN----RRLVLPDDWPEGLYPLR------K-DSMDYRHRPKLASEMETYEFLRETGRETTVVPMGPLHITSDEPGHFRLFV--E---GETIVDADYRLFYVHRGMEKCAEQRNYDAVTFFADRICGICGCAHSVAYAEAVENAQGIQ-VPLRAQYIRSIVLEVERLHSHLLNIGLVCHY--------------------------------------------------------CGF-----------D-----------TGFNHFFRAREKSMDLAERITGHRKTYGLNLIGGVRR----D--------ILKEQA------GTLQ---LVHELRAEV-KSLVEELLG----------TP----NF--------DSRT--K----------------------------------GIG---ILDPKV------------------------ARDYSPV-----------GP-L---VRG-SG--F----------ARD------ARH--HH--------------------------P--------------------------------FD---------------------GYT---H-LKDW---------------K-----------PQFQ----TG-------C------------------DVQSRTLVRVGEFFDSLDMIEELL-TNA--------P------S-GPILTE---------DWTYT-P---H-RF-GVAVTEAPRGEDVHWAMVGDNQKCYRWRAKAATYSNWPVL-----------RSMFRGN---TVSD----------AALIVGSLDPCYSCTDRVT--VVDVKKQTSKVLTKSDLEFYCRD----------------RAHSP-LK--
>Caldanaerobacter_subterraneus_WP_022587809.1_Group_4a (stripped)
M--KKYVRALYSKFASIFEEKWQTPDQVTLTVNLNILPEIVEEAYYG--GGWLSNVIGNDERSINGHFAVYYVLSIEADKNLWLTVKALVPADKPEFPSVAPRVPAAVWYEREVRDMLGLEPVGLPDA----RRLVLPDDWPDNLYPLR------K-D-MDYRLRPEPAAEEENYEFIEV-KEGIVEVPLGPLHITSDEPGHFRLYV--D---GEYIVDADYRLFYVHRGLEKLAESRDYNQVTFLAERICGICGYAHSVAYAMAVEAANRIE-VPLRAQYIRTILLEVERIHSHLLNIGLAAHL--------------------------------------------------------VGF-----------D-----------SGFMHFFRIREKAMQMAEILTGGRKTYGMNLIGGVRR----D--------ILKEEK-----VQALR---LISEIRSEL-KELIDMLLN----------TP----NF--------ISRT--Q----------------------------------GVG---RLDPKV------------------------ARNFGSV-----------GP-N---LRG-SG--Y----------GRD------TRA--DH--------------------------P--------------------------------YC---------------------AYK---H-VS-W---------------N-----------VISK----EG-------G------------------DVLSRVLVRAEELFESLDIIERCL-SDL--------P------P-GPILHE---------GFTYT-P---Y-TF-ALGYTEAPRGENVHWVMTANQHQVYRWRVRASTYNNWPVL-----------RYMFYGN---TVAD----------APLIVASIDPCYSCAERVT--LVDVRKKRAKTVPYQELEQYCRE----------------RKYSP-LK--
>Geobacillus_sp._Y4.1MC1_WP_013400781.1_Group_4a (stripped)
M--KKYVEALRSKFTAILDESWQTPDQVTLTVKLNSLPEVVEEVYYR--GGWLANVIGNDERSLNGHFALYYVLSMEQRQNFWLTVKALIPSHKPEFPSVTPRVPAAVWYEREVRDMFGLEPVGLPDT----RRLVLPDDWPDHHYPLR------K-DANVFRPDPAV--EEESYKFIEV-EEGIVEVPIGPLHIANDEPGHFRLYV--D---GEYIIDADYRLFYVHRGIEKLAETRDYHQVNFLVERICGICGYTHSVAYATALETANGIE-VPLRAQYIRTILLEVERLHSHLLNLGVAAHL--------------------------------------------------------VGF-----------D-----------SGFMHFFRVREKSMKMAEILTGGRKTYGMNLIGGVRR----D--------ILKEER-----DQVLR---LVSEMRTDL-DELLDIMVN----------TT----NF--------ISRT--K----------------------------------GVG---RLDPKV------------------------ARDYSPV-----------GP-N---LRG-SG--F----------ARD------TRM--TH--------------------------P--------------------------------YA---------------------AYD---R-IT-W---------------N-----------VISK----DG-------C------------------DVLSRQLVRAAELFQSLDIIEKCL-SEM--------P------P-GPVLVE---------GFSYK-P---Y-TF-AVGYTEAPRGENVHWVMTGSGQNVYRLRARASTYNNWPSL-----------RYMFQGN---TVSD----------APLIIASIDPCYSCCDRVT--VIDVRKRKAKTIEYRELERYCQE----------------RKDSP-LK--
>Moorella_thermoacetica_WP_025773400.1_Group_4a (stripped)
M--QKYIKDLRSKFGAILEESSQAPDQITVTVKLNDLPGIVEELYYR--NGWLSTMLGNDERELNGCFALYYVLSMEGRENTWITVKALVPEKEPQFPSVTPRVPAAVWYEREVRDMFGLEPVGIPDA----RRLVLPDDWPDNLHPLR------K-DAMDYRYRPEP--VEENYNFIEV-EEGIVEVPLGPLHITSDEPGHFRLFV--D---GEYIVDADYRLFYVHRGMEKLAENRDYDQITFLAERICGICGYAHSVAYAAAVETANGIE-VPPRAQYIRTILLEVERLHSHLLNLGLAAHL--------------------------------------------------------VGF-----------D-----------SGFMHFFRVREKAMQMAEILTGGRKTYGINLIGGVRR----D--------IFKEER-----DQVLR---LIAEIRTEL-DELLDILIN----------TP----NF--------ISRT--Q----------------------------------GVG---RLERQV------------------------ARDFSPV-----------GP-N---MRG-SG--Y----------ARD------TRA--DH--------------------------P--------------------------------YG---------------------AYD---R-VS-W---------------E-----------VISK----DG-------C------------------DVLSRELVRAAELYESFNIIERCL-TEM--------P------P-GPVLTE---------GFAYK-P---Q-TF-ALGYTEAPRGENVHWLMTGNNQKLYRWRVRAATYNNWPAL-----------RYMFRGN---TVSD----------APLIVASIDPCYSCTERVT--MVDVRKKKARTIEYKELERYCRE----------------RKYSP-LK--
>Thermacetogenium_phaeum_WP_015051661.1_Group_4a (stripped)
Q--KEEVESLRSGFQAILDETWQTPDQVTLTVDLDYLPQVVAAAYYR--GGWLSSVIGNDERRLNGAFALYYVLSMEHEENFWLTIKALVPPEKLEFPSVTPLVPAAAWYERDVRDLLGIHPVNHPDP----RRLVLPDDWPDGLHPLR------K-DAMDYRFRPEAATDEETYEFVNV-EEGIMEVPLGPLHVTSDEPGHFRLFV--D---GETIVDADYRLFYCHRGLEKLAENRDYDQVHFLAERICGICGYAHSIAYTTAVERAIGLE-VPERARYLRTILLEVERLHSHLLNLGLACHF--------------------------------------------------------TGF-----------D-----------SGFMQFFRVREKAMRIAEILSGARKTYGVNLIGGVRR----D--------ILKEER-----DQVVD---LLAECRRET-DDLIAILLN----------TP----NL--------RKRT--V----------------------------------GVG---VLDRKV------------------------ARDFSPV-----------GP-N---VRG-SG--F----------QRD------TRS--DH--------------------------P--------------------------------YL---------------------AYD---S-IP-W---------------E-----------VVTA----EG-------C------------------DVFSRVLVRAKEVYETFNIIQHCL-QEL--------P------G-GPVLVE---------GFTYK-P---H-RY-ALGYVEAPRGEDIHWVMTCDNQKLYRWRPRASSYNNWPAI-----------RFMLRGN---AISD----------APLIIASIDPCYSCTERVT--VVDIKKKKAKDISYKELERYCIE----------------KKDSP-LK--
>Campylobacter_sp._FOBRC14_WP_009650660.1_Group_4a (stripped)
---DKFIEILRTKV-KILEVTRQADDQVTVLVERNDLPLAVKTLYYD--GGFISTMIPNDEREINGCFALYYALSMEGEDKCFITVKTLIPGVDPTFPSVTPLVPACVWYEREAFDMFGLVAEGLPDR----RRLVLSDDWPDGLHPLR------K-DAMDYRYRPDPVDDEPDAEFLFP-TDAVVDVPLGPLHVTSDEPGHFRLFC--D---GDEIIDADYRLFYQHRGMEKLAENRNYDQMGYLAERVCGICGYAHAIACIEAAEKAIKLE-IPLRAQAIRVICLEIERLHSHLLNIGLACEV--------------------------------------------------------TGN-----------Y-----------NAFMHIFRVREYSMELAQLVTGGRKTYGNVIMGGLRR----D--------MTNHEI-----KKGIE---IINKLDVQI-SEIWDAVME----------DK----RQ--------IGRW--R----------------------------------GVG---ILDRNI------------------------ARDFSTV-----------GP-N---MRG-SG--F----------KRD------NRY--DH--------------------------P--------------------------------YD---------------------FFK---Q-IE-F---------------E-----------VAVE----HG-------C------------------DVLSREIVRYKELKQSIHIIRQCF-EMM--------P------Q-TPIMIDP--------KTMIK-P---E-NF-ALGHDEAPRGENVHWIMQGSAQKVYRWRCRAATYNNWPSL-----------RYQFRGN---NISD----------AALIVCSLDPCYSCTERVT--VVDVRSKKSKILTEKDLKKFCQI----------------GGVSK--KLR
>Campylobacter_showae_WP_002948674.1_Group_4a (stripped)
---DKFVEILKTKV-KVLEVTRQADDQITVLVDRNDLPLAVKTLYYD--GGFLSTMIPNDERAINGCFALYYAISMEGEDKCFITVKTLIPGVDPTFPSVTPLVPACVWYEREAFDMFGLVAEGLPDK----RRLVLADDWPDGLHPLR------K-DAMDYRYRPDPVADEPDAEFLFP-SDSVVDVPLGPLHVTSDEPGHFRLFC--D---GDEIIDADYRLFYQHRGMEKLAENRNYDQMGYLAERVCGICGYAHAIACIEAAERAIKLE-IPLRAQAIRVICLEIERLHSHLLNIGLACEV--------------------------------------------------------TGN-----------Y-----------NAFMHIFRVREYSMELAQLVTGGRKTYGNVIMGGLRR----D--------MTDNEI-----RQGLA---IINKLDVQI-TEIWDAVME----------DK----RQ--------LGRW--K----------------------------------GVG---VLDKQV------------------------ARDFSPV-----------GP-N---MRG-SG--F----------KRD------NRY--DH--------------------------P--------------------------------YD---------------------FFK---H-IE-F---------------E-----------VAVE----HG-------G------------------DVFSREVVRYKELKQSIHIIRQCF-ELM--------P------Q-TPIMIDP--------VTMIK-P---E-NF-ALGHDEAPRGENVHWIMQGSAQKVFRWRCRAATYNNWPSL-----------RYQFRGN---NISD----------AALIVCSLDPCYSCTERVT--IVDVNTKKSKILTEKDLKRFCQT----------------GKISK--KLR
>Campylobacter_gracilis_WP_005871901.1_Group_4a (stripped)
---DKFIEILKTKV-KVLEVTRQAEDQITVLVDRNDLPLAVKTLYYD--GGFISTMIPNDERELNGNFALYYAISMEGEDKCFITVRTLIPGSDPTFPSVTPLVPACVWYEREAFDMFGLIAEGLPDK----RRLVLSDDWPDGLHPLR------K-DAMDYRYRPDPVDDEPNAEFLFP-SDGVVDVPLGPLHVTSDEPGHFRLFC--D---GDEIIDADYRLFYQHRGMEKLAENRNYDQMGYLAERVCGICGYAHAIACIEAAEKAIKLE-IPLRAQAIRVICLEIERLHSHLLNIGLACEV--------------------------------------------------------TGN-----------Y-----------NAFMHIFRVREYSMELAQLVTGGRKTYGNVIMGGLRR----D--------MTDNEI-----RKSIE---IINKLDVQI-SEIWDAVME----------DK----RQ--------IGRW--K----------------------------------GVG---VLDRKV------------------------ARDFSPV-----------GP-N---MRA-SG--F----------KRD------NRY--DH--------------------------P--------------------------------YD---------------------FFN---K-IE-F---------------E-----------VAVE----HG-------G------------------DVFSREVVRYKELKQSIHIIRQCL-HQM--------P------Q-TPIMIDP--------QTMIR-P---E-NY-ALGHDEAPRGENVHWIMQGNAQKVYRWRCRAATYNNWPSL-----------RFQFRGN---NISD----------AALIVCSMDPCYSCTERVT--LVDINSGKSKILTEKDLKKFCQD----------------GKVSK--KLR
>Sulfurospirillum_barnesii_WP_014770116.1_Group_4a (stripped)
---DTFIEALSARV-KVLEVTRQCEDQVTALVELNDLPEAVRFLYYD--GGYLSTMIPNDERSINKHYALYYALSMEGDEKCFVTIKVLISPDSLTYPSVTPLVPACVWYEREAYDMFGLVAEGLPDK----RRLALSDDWPEGLFPLR------K-DAMDYRYRPDMKDMEPEYEFLRP-ESGIIDVPLGPLHITADEPGHFRLFC--D---GDTIIDADYRLFYQHRGMEKLAENRNYDQMGYLAERVCGICGYAHSIACIEAAEKAINLE-IPARAQAIRVICSEIERLHSHLLNIGLACEV--------------------------------------------------------TGN-----------Y-----------NAFMHIFRIREYSMKLAELVTGGRKTYGNVVMGGLRR----D--------MTGEEI-----RESLK---ILKIIETQA-DEVWDAVMD----------DQ----RQ--------MKRW--K----------------------------------GVG---ILDKQV------------------------ARDFSAV-----------GP-N---IRG-SG--I----------KRD------TRY--DH--------------------------P--------------------------------YD---------------------FFK---Q-IE-F---------------N-----------VAVV----EG-------G------------------DVFAREMVRYMELKSSVSIIRQCF-ELM--------P------Q-TAIIVDP--------KFHVK-P---E-NY-ALAYVEAPRGDNVHWIMQGSAQKVFRWRCRAATYNNWPSL-----------RFQFRGN---TIAD----------AALIVCSLDPCYSCTERVT--VVDVKSKKSKILTHKDLKEFSKT----------------QKNSP-MKLR
>Sulfurospirillum_multivorans_WP_025345477.1_Group_4a (stripped)
---DKFIEALGTRV-KISEVTRQCDDQVTALVELNDLPEAVRFLYYD--GGYLTTMVPNDERSINKHYALYYALSMEGDEKCFVTIKTLISPDSLVYPSVTPLVPACVWYEREAYDMFGLVAEGLPDK----RRLVLSDDWPDDLFPLR------K-DAMDYRYRPDMKDMEPEYEFLRP-ESGIIDVPLGPLHITADEPGHFRLFC--D---GDTIIDADYRLFYQHRGMEKLAENRNYDQMGYLAERVCGICGYAHAIACIEAAEKAINLE-IPARAQAIRVICSEIERLHSHLLNIGLACEV--------------------------------------------------------TGN-----------Y-----------NAFMHIFRIREYSMKLAELVTGGRKTYGNVVMGGLRR----D--------ITGVEI-----KESLR---ILQIIETQV-DEVWDAVMD----------DK----RQ--------MSRW--K----------------------------------GVG---ILDKQV------------------------ARDFSPV-----------GP-N---IRG-SG--I----------KRD------TRY--DH--------------------------P--------------------------------YD---------------------FFK---Q-IQ-F---------------D-----------VAVV----EG-------G------------------DVFAREMVRYMELKSSVSIIRQCF-ELM--------P------Q-TQIIVDP--------KFHVK-P---E-NY-ALAYVEAPRGENVHWIMQGSAQKVFRWRCRAATYNNWPSL-----------RFQFRGN---NLAD----------AALIVCSLDPCYSCTERVT--VVDIKSKKSKILTNDDLKNFART----------------QKDSP-LKLR
>Wolinella_succinogenes_WP_011139635.1_Group_4a (stripped)
---DSLIEALSQRV-KVLEVTRQYEDQVTALVELNDLPEAVSFLYYG--GGYLSTMVANDEREINKHYALYYALSMEGEEKCFITIKALIPADNPTYPSVTPLVPACVWYEREAYDMFGLVAEGLPDK----RRLALSDDWPNDLFPLR------K-DAMDYRYRPDMREMEPEFEFLRP-ESGIIDVPLGPLHITADEPGHFRLFC--D---GDTIIDADYRLFYQHRGMEKLAENRNYDQMGYLAERVCGICGYAHAIACIEAAEKAINLQ-IPLRAQAIRIVCLEIERLHSHLLNIGLACEV--------------------------------------------------------TGN-----------Y-----------NAFMHIFRIREYSMKLAELVTGGRKTYGNVVMGGLRR----D--------MTGTEI-----KESLK---ILQIIETQV-EEVWDAVMD----------DK----RQ--------ISRW--K----------------------------------GVG---ILDKQV------------------------ARDFSPV-----------GP-N---IRG-CG--I----------KRD------TRY--DH--------------------------P--------------------------------YD---------------------FFN---Q-IE-F---------------E-----------VATA----QG-------G------------------DVFAREMVRYMELKSSVSIIRQCF-ELM--------P------Q-TPIMIDP--------TFHVQ-P---E-NF-ALAYVEAPRGDNVHWIMQGSAQKVYRWRCRAATYNNWPSL-----------RFQFRGN---TIAD----------AALIVCSLDPCYSCTERVT--VVDVRSKKSKILTRLDLEDFSKT----------------LKGNP-LKLK
>Sulfurospirillum_arcachonense_WP_024955559.1_Group_4a (stripped)
---DKFIEALSQKV-KVLEVTRQYEDQVTALVELNDLPEAVRFLYYD--GGYLSTMVANDEREINKHYALYYALSIEGDEKCFVTVKVLISPDSLTFPSVTPVVPACVWYEREAYDMFGLVAEGLPDK----RRLALSDDWPEDLFPLR------K-DAMDYRHRPDMVDKEPEYNFLKP-ESGMVELPLGPLHITSDEPGHFRLFC--D---GDTIIDADYRLFYQHRGMEKLAENRNYDQMGYLAERVCGICGYAHAIACIESAEKSVNLE-IPARAQAIRIVCLEIERLHSHLLNIGLACEV--------------------------------------------------------TGN-----------Y-----------NAFMHLFRIREYSMKLAELVTGGRKTYGNVVMGGLRR----D--------MTGKEI-----KKSLE---ILQIIEVQV-NEVWDAIMD----------DK----RQ--------VKRW--T----------------------------------GVG---ILDKQV------------------------ARDFSAV-----------GP-N---VRG-SG--I----------KRD------TRY--DH--------------------------P--------------------------------YD---------------------FFK---H-IE-F---------------E-----------VAVA----HG-------C------------------DVLSREMVRYMELKSSISIIRQCF-ELM--------P------Q-TAIIIEP--------ELNVK-P---E-NF-ALAYDEAPRGENVHWVMQGNAQKIYRWRCRAATYNNWPSL-----------RFQFRGN---NIAD----------AALIVCSLDPCFSCTERVT--VVDVNSKKSKILTNKDLKSFSRT----------------QKDSP-LKIR
>Arcobacter_nitrofigilis_WP_013134545.1_Group_4a (stripped)
---DNLINKVKEKI-TIHEIYRQPEDQITITVDRNDLPETVRILYYD--GGWLSSMIPNDEREINGNFALYYVLSMEGDEKCWITVKTFIPANDPTFPSVTLKVPAAVWYEREAYDMFGLTAIGLPDP----RRLVVSDDWPEGLFPLR------K-DAMDYRHRPDPVDDEPEAKFLKP-EAGVLDVPLGPLHITSDEPGHFRLYC--D---GDTIIDADYRLFYQHRGMEKLAENRNYDQMGYLAERVCGICGYAHAIGCIEAAEKAIGLE-IPLRAQAMRVICLEIERLHSHLLNIGLACEV--------------------------------------------------------TGN-----------V-----------NAFMHIFRIREFSMELAQLVTGGRKTYGNVVMGGLRR----D--------MTGTEI-----KKSLE---LLEIIEVQT-KEVWDAVMD----------DK----NQ--------VERW--K----------------------------------GVG---LLDKQV------------------------ARDFSPV-----------GP-N---IRG-CG--F----------KRD------SRY--DH--------------------------P--------------------------------YD---------------------FLT---Q-LD-F---------------E-----------IPTE----DG-------C------------------DVFARETVRYRELLESVSIIRQCF-EMM--------P------G-GLTVIKP--------QTMIK-P---G-AY-AIGNDEAPRGENIHWIMHGNAQKVFRWRCRAATYNNWTSL-----------RYQFRGN---TIAD----------AALIVCSLDPCYSCTERVT--VVDIKSKKTKILNYQDLKRYSQS----------------SKNHP-LKM-
>Sulfurospirillum_arcachonense_WP_024953588.1_Group_4a (stripped)
---DNFISKVKEKI-TVHNIERQTEDQVTITVDRNDLPEAVRMLYYD--GGWLSSMIPNDERQLNGNYALYYVLSMEGEQKCWITVKTYIPANDPTFPSVTCKVPAAVWYEREAYDMFGLTAVGLPDP----RRLVVSDDWPKDLFPLK------K-DAMDYRHRPDPVDDEPDYKFLEP-NSGVVDVPLGPLHITSDEPGHFRLYC--D---GDTIIDADFRLFYQHRGMEKLAENRNYDQMGYLAERVCGICGYAHAIGCIEAAEKAVGIE-VPLRAQAMRVICLEIERLHSHLLNIGLACEV--------------------------------------------------------TGN-----------V-----------NAFMHIFRIREFTMELAQLVTGGRKTYGNVVMGGLRR----D--------MSGTEI-----KKSLE---LLVTIEKQL-IEVWDAVMD----------DK----AQ--------INRW--K----------------------------------GVG---ILDRQV------------------------ARDFSPV-----------GP-N---MRG-SG--F----------GRD------SRH--DH--------------------------P--------------------------------YD---------------------FFN---Q-LE-F---------------N-----------IAVE----HG-------C------------------DVYSRESVRYQELLESISIIRQCF-EMM--------P------G-GQTIIKP--------QTMIK-P---G-AY-AIGNDEAPRGENIHWIMHGNAQKVYRWRCRAATYNNWPSL-----------RYQFRGN---TIAD----------AALIVCSLDPCYSCTERVT--IVDINSKKSKVLTHKDLKRYSQT----------------LKNHP-LKM-
>Caminibacter_mediatlanticus_WP_007473606.1_Group_4a (stripped)
---EKFINKLKEKV-KVLDVSYSTPDQVVVLVPRSDLVEAVRMLYYD--GGWLVSMIPNDEREMNGHYALYYILSMEGDEKCFITIKTLIPETDPTYPSVTTKVPAAVWYEREAYDMFGLVAEGLPDK----RRLVLPDDWPENIHPLR------K-DAMDYRFRPDPVADEPDYPFLFP-EDGVVDVPWGPLHITSDEPGHFRLFV--D---GETIIDADYRLYYQHRGMEKLAENRNYDQMGFLAERVCGICGFNHAIACIEAVERASNIP-VPRRAQFIRVICLELERLHSHLLNMGLACEV--------------------------------------------------------TGN-----------V-----------TAFMHLFRIREYTMELAQLITGGRKTYGNVMVGGVRR----D--------ITATEI-----KEAKV---LLNKVEKYL-KEAWEAIME----------DD----DQ--------VERW--R----------------------------------GVG---RLDPKV------------------------ARDFSPV-----------GP-N---MRG-SG--F----------KRD------TRY--DH--------------------------P--------------------------------FD---------------------VFD---E-IK-F---------------E-----------VAVD----YG-------C------------------DVLSREKVRYKEVMEAISIIRQCF-ELM--------S------G-GPIFIKP-------DEYLIK-P---G-NF-ALGNTEAPRGENIHWVMQGSAQKVYRWRCRAATYNNWPSL-----------RFQFRGN---DISD----------AALIVCSLDPCYSCTERIT--VVDVKTGKTKIITEKELKEYAKT----------------RKNSP-LK--
>Campylobacter_fetus_WP_023384105.1_Group_4a (stripped)
---DKFIDILKSEF-NILETSRQCEDQITILVDRNDLPKVVHKLYYG--GGWLSSMVANDERSINKSYALYYVLSMEGSEKCFITVKTLIPQNDPCYPSVTPLVPACVWYEREAYDMFGLVAEGLPDK----RRLVLSDDWPENLYPLR------K-DAMDYKFRPDPVQDEPDYEFMRP-NS-VTDIPLGPLHITADEPGHFRLYC--D---GDTIVDADYRLFYQHRGMEKLAENRNYNQMSYLAERVCGICGFAHSIACVEAVERGIGLE-IPHRAQAIRVMSSEIERMHSNLLNLGLACEV--------------------------------------------------------TGN-----------Y-----------TAFMHIFRVREYTLELAQLITGGRKTYGTIVIGGIRR----D--------ITLNEI-----KRSYE---IIEKIDTQL-DEIWQVVME----------DK----RQ--------IGRW--K----------------------------------GIG---VLDKQV------------------------ARDFSPV-----------GP-N---LRG-SG--F----------KRD------TRY--DH--------------------------T--------------------------------YG---------------------FYK---E-LE-F---------------T-----------PNVQ----FG-------G------------------DVLSRELVRYNDCKQALRLVKQCL-DIM--------P------G-GAIFIDT--------NYRLK-P---G-AF-CLGYDEAPRGENIHWIMQGDSQKVYRWRCRASTYNNWSSL-----------RYQLQGN---TIAD----------AALIVCSLDPCYSCTERVT--LVNVKSGKSKVIGEKELKKYCQS----------------LKDSP-AKIR
>Thermococcus_onnurineus_WP_012571234.1_Group_4b (stripped)
---DGHLKEFVEKFGAIFECKKLTRNQYLFIVDREALPEMVLHWHNHLKETHFSMGTGTDERNIAGKFTYAPVINVAVERNYWVILKAYLDEDNPEFPSIAAKLPAALWAEREVYDLLGFNPKGHPDL----RRLVLPEDWPEGVYPLR------K-D-HDYKASPM---DTPKCYYKPGP-PDTMTVPIGPYHLALDEPAHFRIFV--K---GETVVDVDYRGFYSHRGIEKIGEGRTYNQVLFIAERICGICGFQHSTSYAQAVENIAGVE-IPERAMYIRTIMLEIERIHSHMLWAGVAAHL--------------------------------------------------------TGF-----------D-----------TGFMHAWRVREPVMWLAERLTGNRKTYGINIVGGVRR----D--------FLDYRK-----EMIME---KIKELRRQV-EEFIEIATG----------TA----TF--------VKRA--E----------------------------------GVG---ILPYKV------------------------AKAYSVL-----------GP-N---GRA-SG--R----------NID------IRR--DQ--------------------------P--------------------------------FA---------------------AYK---D-LD-F---------------K-----------VPVY----KE-------G------------------DVLARFLIRMDEVLESIWIIEQAI-DQM--------P------G-GDVFVP---------IGELP-E---Y-EE-ALGYSEAPRGEVIHYVMTDKKNKVYRWKVRAPTYNNLPAV-----------PEMLKGY---SVAD----------APLIIASIDPCYSCTERVQ--IVDVETGKAQTLNEQQFNMLSIQ----------------KGKGV-A---
>Thermococcus_gammatolerans_WP_015857865.1_Group_4b (stripped)
MVTRKGLKEFYEAFEHIRECKRMTYGQYMFVIDREVLPDAVLWWHNHFKETHLSTAVGTDERPLNGKFVYMPFLNVQVDENYWVFLKAYMPADDPSFPSVAAKLPAALWIEREVKDLLGFNPVGHPDP----RRLILPEDWPEGVYPLR------K-D-MDYRHSPM---AEVKTEYRETP-EGTTLVPMGPVHAGIEEPAHFRLFV--K---GEEIVDVDYRGFYSHRGIEKTGEGRTYNQVLFLAERICGICGYQHSVSYAMAVERLADVD-IPDRARYIRTLMLELERIHNHLLWVGIAAHL--------------------------------------------------------VGY-----------D-----------TGFMHAWRIREPVMWLVERLTGNRKQYGMNIVGGVRR----D--------ILDYRK-----EEILK---VVKQIREET-KKFLDIALN----------TN----TF--------IKRA--E----------------------------------GVG---ILPYKV------------------------AKAYSVL-----------GP-T---ARA-SG--R----------RID------TRL--DQ--------------------------A----K-------------------------T-AM---------------------AYN---E-VD-F---------------K-----------VPVY----KE-------G------------------DVLARVLVRMDELFESLWIVEQLI-DQM--------P------G-GDIMVP---------IGDLP-E---Y-EE-ALGFTEAHRGEVVHYVMTGEKNKVYRWKVRAPTYNNLPAV-----------PEMLKGY---HVAD----------APLIIASIDPCYSCTERVQ--FVDVETGKVKVLTEAEFNELSIK----------------YRGVF-----
>WP_014122941.1 (stripped)
----KGLREFYEAFEHIKECKRMSYGEYQFVIDREVLPEAVLWWHNHFKETHLSTAVGTDERPLNGHFVYMPFLNVQV-ENYWVFLKAYLPADDPSFPSVAAKLPAALWIEREVKDLLGFNPIGHPDP----RRLILPEDWPDGVYPLR------K-D-MDYRHSPM---AEVKTEFKEKP-EGTTLVPMGPVHMGIEEPAHFRLFV--K---GEEIVDVDYRGFYSHRGIEKTGEGRTYNQVLFLAERICGICGYQHSVSYAMAVERLADVE-IPDRARYIRTLMLELERIHNHLLWVGIAAHL--------------------------------------------------------VGY-----------D-----------TGFMHAWRIREPVMWLVERLTGNRKQYGMNIVGGVRR----D--------ILDYRK-----EEILK---VVKQIREET-KKFLDIALN----------TN----TF--------IKRA--E----------------------------------GVG---ILPYKV------------------------AKAYSVL-----------GP-T---ARA-SG--R----------KID------TRL--DQ--------------------------A--------------------------------AM---------------------AYN---E-VD-F---------------K-----------VPVY----KE-------G------------------DVLARVLVRMDELFESLWIVEQLI-DQM--------P------G-GDIMVP---------IGDLP-E---Y-EE-ALGFTEAHRGEVVHYVMTGEKNKVYRWKVRAPTYNNLPAV-----------PEMLKGY---HVAD----------APLIIASIDPCYSCTERVQ--FVDVQTGKVKVLTEAEFNELSIK----------------YRGVF-----
>Pyrococcus_abyssi_WP_010868591.1_Group_4b (stripped)
---REGLLEFYEEFEHIHECKRMSYGQYMFVIDKEVLPKAVLWWHNHFKETHLSTAVGTDETPLNGKFAYMPFLSVQVDRNYWVFLKAYLDPENPEFPSVAAELPAALWIEREVQDLLGFKAINHPDP----RRLVLPEDWPDGVYPLR------K-C-MDYRYSPM---AEPKIELKKPP-EGTSTVPMGPLHMGIEEPAHFKLFV--K---GEEIVDVDYRGFYSHRGIEKIGEGRTYNQVLFLAERICGICGYQHSVSYAMAIERLADVE-IPDRARYIRTLLLELERIHNHLLWVGIAAHL--------------------------------------------------------VGY-----------D-----------TGFMHAWRIREPVMWLMERLTGNRKQYGMNIVGGVRR----D--------ILDYRK-----EEILR---VVREIREEV-KRFLEVVLN----------TN----TF--------IKRA--E----------------------------------GVG---ILPYKV------------------------AKEFSVL-----------GP-T---ARA-SG--R----------KID------ARL--DQ--------------------------A----K-------------------------T-AT---------------------AYN---E-LD-W---------------K-----------VPVY----KE-------G------------------DVLARVLVRMDELFESIWIVEQVI-DQM--------P------G-GDVMVP---------VGRLP-E---Y-EE-ALGFTEAHRGEVVHYVMTGEKNKVYRWKVRAPTYNNLPAV-----------PEMLKGY---HVAD----------APLIIASIDPCYSCTERVQ--IVDVRSGKVKVLTESEFNELSIK----------------RSKEM-V---
>Thermococcus_litoralis_WP_004068373.1_Group_4b (stripped)
-----MIREFEEKFKKVIAKNKVLYT---LMVRREDFPNIINYILSR--NTRLFTMVGMDERNTEEAFSVT----------YWIGIRLYVPEDEPYFPSVGAFHKGAIWFEREVQDLLGLKAEGLPDP----RRLILPDDWPEGVYPLR------E-D-FQYYHSPA---GTRGYSYREPP-KDSTVHPMGPYHVALDEPAHFRLFV--K---GEEIVDVDYRGFYSHRGIEKLARGRNYNQIVFIAERICGICGFAHSVAYAQAVEEAGRIE-VPDRARYIRTILLEIERLHSHLLWLGIAAHL--------------------------------------------------------TGF-----------D-----------TAFMRSWEIREKVMELAERLTGNRKTYGLVLVGGVRR----D--------LLDYRK-----SLILE---TLKNLKKDF-DEFVDMLIS----------TK----SF--------VRRC--E----------------------------------GIG---VLPKEK------------------------AREWDTA-----------GP-L---ARA-SG--I----------DYD------TRK--SL--------------------------S--------------------------------YA---------------------AYD---E-LS-F---------------D-----------VPVY----KE-------G------------------DVLARALVRIDEVRESISLLEQAI-DAI--------P------G-GPVMGE---------FNEIP-S---W-RE-GISAVEAPRGENTHYVMTGEVNRIYRWRVKAPTYNNLQAV-----------PDMLRGY---TIAD----------APLIVASIDPCYSCTERVQ--VVDVKSGKTKVISLG--------------------------GGI-GTP-
>Thermococcus_sp._4557_WP_014012072.1_Group_4b (stripped)
-----MIAEFEARFKRILGEKKVLYT---IMARPEDFQDMVRFLLAG--NVRLFTMVGTDERAVEDAFSIT----------YWLGVRLYVPEDRPVFPSVAQFHRGALWFEREVQDLLGVEADGLPDR----RRLILPDDWPEGVYPLR------E-D-FKYSESPL---GEKRYPYVRPP-EGTSVHAIGPYHIALDEPAHFRLFV--R---GEEIVGVDYRGFYSHRGIEKLARGRNYNQVCFIAERICGICGFCHSTAYAQAIEEAAGVE-VPERAEYIRTLLLELERLHSHLLWIGVAAHL--------------------------------------------------------VGF-----------D-----------TAFMEVWRIRERVMWLAERLTGNRKTYGLVVVGGVRR----D--------LLDYRR-----ELVER---ELNAMKREF-NDVVEFLLS----------SS----GF--------IKRC--E----------------------------------GVG---VLSKEK------------------------ARAWDAC-----------GP-V---ARA-SG--V----------DYD------VRR--DF--------------------------P--------------------------------YA---------------------EYG---D-LS-F---------------E-----------VPVE----KA-------G------------------DVLARATVRIEEVRQSISLIEQVL-DAM--------P------G-GGILAD---------FGDIP-E---G-AE-GISAVEAPRGENVHYILAGDRNAIYRWRVKAATYNNLQTV-----------PDMLVGY---TIAD----------APLIIASIDPCYSCTERVQ--VVDIESGKSRVVRL----------------------------GV-GIR-
>Pyrococcus_yayanosii_WP_013905846.1_Group_4b (stripped)
M--RKYLDEIIERFEKIKDVKQVAYNQWIITVDREDLPEVVLYFLNHLKETQLSTMVATDERPLNGKFSIT----------YWLGVRAYIPENDPWFISITPKHRGANWYEREAMDMLGLEARDHPDP----RRLVLPDDWPPCVYPLR------K-D-FHYSDSPP---GEKFYPYKKPK-ENEAIVPYGPYHVALEEAAHFRLYV--K---GETITDVDYRGFYAHRGIEKIVEGRTYDQVCFIAERICGICGCTHSTAYCQAVERAGEIE-VPERAEYIRTIVLEIERLHSHLLHLGIVCHL--------------------------------------------------------TGY-----------D-----------YGFMKAWKIREHVMWLAERLTGNRKTYGMLLIGGVRR----D--------ILEYRR-----SLIEK---TIKKIKTEF-EEFVDAAMS----------TR----TF--------VKRC--E----------------------------------GVG---VLPYKL------------------------AKEWDVD-----------GP-L---GRA-SG--R----------DFD------VRR--DH--------------------------P--------------------------------YA---------------------AYK---D-LD-F---------------K-----------VPVY----KE-------G------------------DVFARALVRIDEVRESIWIIEQVL-DTM--------P------G-GDILAE---------YREIP-A---Y-RE-AIGATEAPRGENVHYVMTGPGNKLYRYRVRAATYNNLPAV-----------PDMMRGY---TISD----------APLIVASIDPCYSCTERVQ--IVDIETGKVRVLTEAQFNKLSIK----------------ASRRV-----
>Thermococcus_onnurineus_WP_012572531.1_Group_4b (stripped)
M--REYLDEIIEKFEKIRDVKQAAYNQWIITVEREDLPEIVLYFLNHWKETQLSSMVATDERPLNGKFSIT----------YWLGVRAYLPEDDPRFTSIAAKHRGANWYEREAMEMLGLTAEGHPDP----RRLVLPDDWPSCVYPLR------K-D-FHYSNSPP---GEKFYPYKEPK-KDEIVVPYGPYHVALEEAAHFRLYV--K---GETITDVDYRGFYAHRGIEKISEGRTYDQVCFIAERICGICGCTHSTAYCQAVENAGGIE-VPERAEYIRTIVLEIERLHSHLLNFGIVSHL--------------------------------------------------------VGY-----------D-----------YGFMKAWRIREHVMWLAERLTGNRKTYGMLLVGGVRR----D--------LLEYRK-----SLIED---VLKKIKTEF-SELVDEAIS----------TS----TF--------VKRL--E----------------------------------GVG---VLPYKV------------------------AKEWDVD-----------GP-L---GRG-SG--R----------DFD------VRR--DH--------------------------P--------------------------------YA---------------------AYK---Y-LD-F---------------K-----------VPVY----KE-------G------------------DVLARALVRIEEVFESIWIIEQAL-DQM--------P------G-GDILAE---------YKEIP-P---Y-SE-AIGMTEAPRGENIHYVMTGENNKVYRYRARAATYNNLPAV-----------PDMMRGY---TIAD----------APLIVASIDPCYSCTERVQ--VVDVESGKVRVLSETEFNKLSIK----------------ASRRV-----
>Thermococcus_gammatolerans_WP_015857684.1_Group_4b (stripped)
M--ERYVNEVIERFDRIIRIERNADNQWIIEIRKEDLPEVIGYIINHWKETQLSTMVGADERPLRGKFSLI----------YWFGIKTYISEDDPKFPSVTPIHPGANWYEREVKDLLGLIPEGHPDP----RRLVLPDDWPEGVYPLR------K-D-FHYTDSPKEFTDETKYPYREPP-KGTAVFPLGPYHVALDEPGHFRLYV--K---GEEIVDVDYRLFYQHRGIEKIGENRTYDQVNFIAERICGICGTAHALAYAQAVEAAGGVE-VPERAEYIRTVMAEIERLHSHLLNLGLACHD--------------------------------------------------------VGF-----------D-----------KGFMDAFRLREHVMWLAERLTGNRKTYGMVVIGGVRR----D--------FLEYRR-----SMIEK---VIRELREGF-QKWADQTLS----------TK----TF--------VKRC--E----------------------------------GVG---VLSYKD------------------------AKRWSSV-----------GP-W---ARG-SG--R----------DLD------ARR--DH--------------------------P--------------------------------FA---------------------AYK---Y-LD-F---------------K-----------VPVY----KE-------G------------------DVLARCLVRAEEILESIWIIEQAL-DEM--------P------G-GDILAE---------WKEIP-P---Y-QE-AVGFTEAPRGEDVHYVMTGEGNRLYRWRIRASTYNNFPAL-----------PDAMRGN---SVAD----------AVLIIASMDPCYSCTERVQ--VVDARSGKVRVLTEKELTELSRK----------------ASRGV-----
>Thermofilum_pendens_WP_011751858.1_Group_4b (stripped)
M---KEIGGL------LLGVEKPYPDQLYLYVERTKLPEVCSYVYYE--GGFLSTMAGSDERSLHGAYRLYYVFSIEEK-KPWVVVVTNIPPHDTKFSSVTPKIPAASWYEREVRDLLGLVPENHPDP----RRLVLPDDWPEGVHPLR------K-E-FTYTERPP--SVARKCEFRPSVEEGIMQVPIGPVHAVADEPGQFRVFL--D---GEKVVDVDYRMFYVHRGIEKLAESRTYNQVPFIAERICGICGYAHSCAYCQAVEQALGIE-VPERALYIRTLMLEVERLHSHLLNLGLACHL--------------------------------------------------------AGF-----------D-----------WGFMAFFKAREKVMYMAELLTGGRKTYGMNVVGGVRR----D--------ITEDRA-----KKALE---ILKEVEKEY-KAVLDAVLS----------TS----TL--------VSRA--K----------------------------------DVG---VLPRDV------------------------ARKVSVV-----------GP-V---ARG-SS--I----------KRD------TRK--DH--------------------------P--------------------------------YA---------------------AYS---E-VD-F---------------K-----------VPVH----SE-------G------------------DVLARLSVRAEETFETISIIRQVL-ENM--------P------G-GPIQAE---------VKEYR-P---Y-AR-GLGYVEAPRGEDVHFVITGPHSKVYRWRVRASTYNNWPAI-----------PYMCRGY---TLAD----------LPLIIGSIDPCYSCTERVI--VVDVKSGRTRVFPYEYLVSLSRK----------------GGKPW-A---
>Fervidicoccus_fontis_WP_014558423.1_Group_4b (stripped)
----YYIKQLDSNFSDIISIERTYPDKVFVGIRKDALLKICSYIFWE--GGFLSTMSVSDMRKINGSFRLDYVFSIEESPKPWIIVYTMIPGNNPRFQSVTPELPAANWYEREAKDLFGVIPEGHPDP----RKLILPDDWPDGIYPLR------K-D-MDYTIRPG--EV-KPAEYKWPKEEGITTYIAGPIHIMADEPGQFRIYL--D---GEIVVDLDYRFSYAHRGVEKLGEARTYNQVPFLAERICGICGFVHSTSYVQAIEEAMKID-VPERAKYIRTIMLEIERATSHLLWLGLASHL--------------------------------------------------------AAF-----------D-----------WGFMQLWKVRERLMNLAEVLTGARKTYGINVVGGVRR----D--------IIEERR-----KKSLE---ILKKTEVEL-KDIGETVLK----------TS----TL--------LKRM--E----------------------------------GIG---VLPKDV------------------------ARTLNVV-----------GP-V---ARG-SG--L----------YRD------VRK--DH--------------------------P--------------------------------YA---------------------AYR---E-LS-F---------------K-----------IPLY----TE-------G------------------DILARFLVRYEETFESLSIIEQAL-DRL--------P------N-GPIFEE---------VKEVE-A---Y-RP-AIGAVEAPRGEVVHFAIIGEDSKIYRWRVRAPTYSNWPSV-----------PYMSRGY---TLAD----------VPLIVASIDPCYSCTERVE--VVDVRTKRVEVVEYEEIIKRSKK----------------GV--------
>Thermococcus_sp._AM4_WP_014123101.1_Group_4b (stripped)
----MVVEVLKG--CKILRHD----DRVTVAVSPERVREIAKGLFNA--GCYYSCGMGVDERPVNMRFAMYHVFNCEA-ERRHVILKLTTPTNELTLPSITPVIEGASWSEREAMDMLGIIFEGHPEP----ERLILPEDWPEGVYPLR------K-D-FPYNKKLP---PAKPKEGRKK-PPDIIEVPLGPYHPTLHEPEYFELYV--K---GDKIVDAKYRGFHIHRGMEKLAESRTLNQVPFLAERICGICGCTHSTAYCQAVEDATNIY-VPERARYIRTIMLEVERLHSHLLWFGVACHL--------------------------------------------------------LGF-----------D-----------SGFMHLWRAREYIMDIAELITGNRKTYGINLIGGVRR----D--------IPEEKK-----RKVLE---LLDLAEKDS-REILDNVVK----------MG----EL--------KERM--E----------------------------------NVG---VLPKKK------------------------GREIGVV-----------GP-V---ARA-SG--I----------DTD------VRR--DH--------------------------P--------------------------------YA---------------------AYG---D-LD-F---------------E-----------VPVY----KG-------E------------------DVLSRFLVRYDETFQSFSMIRQAL-DNM--------P------E-GELINE---------DYEIP-G---F-KL-GLGVTEAPRGEDVHVVITWGENKVYRWHPRASTYNNLPAV-----------PVMLRGN---DIAD----------APIIIASIDPCFSCTDHVS--IIDSENGR--VLWRGSLEEGIRR----------------VGNGK-A---
>Thermococcus_onnurineus_WP_012571983.1_Group_4b (stripped)
----MVFDILKG--CKILEHN----DKMTVAVGASNIREIARALFER--GYYYSSGMGVDERPINGRFAMYHIFNCDT-EGRYVVLKITSPEGSPEVPSITPVIKGAEWSEREAMDMLGIVFSGHPKP----ERLILPDDWPEGVYPLR------K-D-FPYNKKLP---PSKPIEKERE-HKDVMEIPLGPYHPSLHEPEYFELYV--K---GDKVVDAEYRGFHIHRGMEKLAESRTINQIPFLAERICGICGCTHSAAYCQAVEDAAGIY-VPERAQYIRTIMLEVERIHSHLLWFGVVCHL--------------------------------------------------------LGF-----------D-----------SGFMHIWRAREYIMDIAELITGNRKTYGINIVGGVRR----D--------ITEDKK-----EKTLK---LLDMVEKES-REVLDNIAE----------MK----EL--------RERM--E----------------------------------GVG---VLPKKE------------------------AREIGVV-----------GP-M---ARS-SG--I----------DTD------VRR--DH--------------------------P--------------------------------YA---------------------AYK---D-LD-F---------------K-----------VPVY----KE-------G------------------DVFARFLVRYEEIFESFNMIRQAL-ENM--------P------P-GELIND---------EYEIP-P---F-KL-GIGVTEAPRGENIHAVITWGENMIYRWHPRAATYNNLPAV-----------PIMLRGN---DVAD----------APLIIASIDPCFSCTDHVS--IIDSESGK--ILWRGPLKEGVRR----------------V---------
>Thermococcus_barophilus_WP_013467422.1_Group_4b (stripped)
----MIIEILKGN-AKILRHD----EKVILAVPNDKLRTTAELLFKA--GCYYATGVGVDERLLGVGFSMYHIFNCES-EKRYVILK--TVANNSKIPSITPIISGANWAEREAMDMVGIFFDEHPEP----LRLILPDDWPEGVHPLR------K-E-FHYNERPP---RIEFKPPKKE-KPGVMEVPVGPYHPTLHEPEVFELHV--K---GEEIVGAVYRGFHVHRGLEKLAEERTINQIPFLAERICGICGYTHNCAYAQAVEDAAKIE-VPERALYIRTILLELERLHSHLLWFGVAFHL--------------------------------------------------------LGF-----------D-----------SGFMHTWRIREAFMDLAELLTGNRKTYGMNLIGGVRR----D--------IDEEKK-----KKVLE---IFEKTKKET-KEVLDNAAG----------MK----EL--------ISRM--E----------------------------------GVG---VLPKKE------------------------GREIGVV-----------GP-V---ARA-SG--I----------DTD------VRR--DH--------------------------P--------------------------------YA---------------------AYG---D-LE-F---------------K-----------VPVY----KE-------G------------------DVLARFLVRYEETFESFWLIEQAL-DQL--------P------Q-GDILNE---------DYELP-E---Y-AV-GIGATEAPRGEDVHFVITEGGNKVYRWRPRAPTYNNLPAV-----------PIMLMGE---KLAD----------APIIIASIDPCFSCTDHMV--IVDGEK-----VCRCSLDEYLRR----------------L---------
>Desulfurococcus_fermentans_WP_014767907.1_Group_4b (stripped)
-M-DRYI-----QLGKLGGKHLVEGDMVHLYIPRENLVKAASTLFNE--GLTHRTCIAIDERPLNGFFTLTHIFTDDS-----VLVKTYLEGDNPVAPSIVGEVPAADWCELEAMDLLGIQFEGR-RR----ERLVLPPYWPDGVYPLR------K-E-FSYDQRLNL-HVSEKIE----QAETGVPVPIGPYHPALHEPEYFELYV--E---GERIVDVKYRGFHVHRGIEKLAESRTYQQVNFLAERICGICGFEHSTCYALAVEKAAKLD-VPERAQFIRSIVLEVERLHSHLLWLGVAFHT--------------------------------------------------------LGY-----------D-----------AGFMHMWRIREKVMELAEALTGSRKTYGINMVGGVRR----D--------INEEKR-----KKTIE---VLNELEKEF-SKIIDVAIS----------VP----QV--------KKRL--T----------------------------------GTG---VLPKEW------------------------AVKLGVE-----------GP-V---ARA-SG--V----------DRD------ARR--DL--------------------------P--------------------------------YA---------------------AYK---H-AS-F---------------K-----------VPVY----TE-------G------------------DNMARALVRVDEVKESISIIIQLL-DAI--------P------R-GPIMLD---------KYEIP-E---G-RI-GVQVVEAPRGGDVHYVLTGNG-KPYRWRVRAPTYNNIPAL-----------RIMLRDQ---SLAD----------APLTIASIDPCFSCTDRIM--VI-------------------------------------RENGR-VEIS
>Desulfurococcus_mucosus_WP_013561596.1_Group_4b (stripped)
MP-NKYM-----QLEKLGGRSLVDGDTVHIVVPRESLVKAASTLFNE--GLTHRTCVGIDERPVNGFFSLTHVFTDDS-----VLLKTYMESGDPVVPSIVNEVPAADWCEQEAMDLLGIRFEGR-RR----ERLVLPPGWPEDAYPLR------K-D-FQYDQKPLI-HESEKMG---LTTEEGSPIPVGPYHPALHEPEYFELYV--D---GERIVDVKYRGFHVHRGIEKLGESRTYQQVNFLAERICGICGFEHSTCYALAVEKAAKLD-VPERAQFIRSIVLEVERIHSHLLWLGVAFHT--------------------------------------------------------LGY-----------D-----------AGFMHMWRIRERIMELAEMLTGSRKTYGINMVGGVRR----D--------INEEKR-----RKVIE---VLSELEKEY-WKIIDVAVN----------VP----QV--------KKRL--S----------------------------------GTG---VLPKEW------------------------AVKLGVE-----------GP-V---ARA-SG--V----------DKD------ARR--DL--------------------------P--------------------------------YA---------------------AYK---H-VS-F---------------K-----------VPVY----TE-------G------------------DNMARTLVRIEETKESMSMIIQLL-DML--------P------K-GPIMLE---------EYEIP-E---G-RI-GVQVVEAPRGGDVHYVLTGRG-RPYRWRVRAPTYNNIPAL-----------RIMLRDQ---PLAD----------APLTIASIDPCFSCTDRVL--VV-------------------------------------RKGKG-VELE
>Thermosphaera_aggregans_WP_013128928.1_Group_4d (stripped)
ML-DKYV-----KLESANASIMVDGDTIHIVAKPEYIPGLAGKLFNE--KCVHRTCVATDERPLNGFFSLTHLFTDDS-----VALKTYLEGDKPRAPSIIEQVPAADWCEMEARDLVGIEFEGR-SA----YRLVLPPGWPSDVYPLR------K-D-FQYDKRPSI-LVSEKI-----TIEESSTVPVGPYHPALHEPEYFELYV--E---GEKVVDVKYRGFHVHRGIEKLGESRTYQQVNFLAERICGICGFEHSTCYALAVEKAAKLD-VPERAQFIRSIILEVERLHSHLLWLGVAFHL--------------------------------------------------------VGY-----------D-----------AGFMHMWRIREKVMYLSEYLTGSRKTYGINLVGGVRK----D--------INEEKK-----PKILE---TLDTLEKEF-KELVGIATS----------VP----QV--------KRRL--T----------------------------------GTG---ILPRED------------------------AVKLGVE-----------GP-V---ARA-SG--V----------DRD------ARR--DL--------------------------P--------------------------------YA---------------------AYK---H-VS-F---------------K-----------VPVY----TE-------G------------------DNMARTLVRVDEVFESISMIKQLL-DQM--------P------K-GPIRLE---------EFDIP-P---G-KI-GVQVVEAPRGGDIHFVVTGEG-KPYRWRVRAPTYNNIPAL-----------RVMLRDQ---PLAD----------APLTIASIDPCFSCTDRVV--VI-------------------------------------REDGS-VYLS
>Thermogladius_cellulolyticus_WP_014737671.1_Group_4b (stripped)
---EEYV-----RLQERGGRWVVHGDTVHLVVDPSDLRPIADKIFNE--GACFRTCVGTDERPLNNHFSITHLFTDDR-----IALKSYLDPENPVAPSIADVVPAADWCELEAWDMLGIRFEGR-RL----ERLVLPYWWPEGVHPLR------K-E-FDYKSRPDVSLRSERV-----TLKEVGTVPLGPYHPALHEPEYFELYV--K---GERVVDVRYRGFHVHRGIEKLAESRNYQQVNFLAERICGICGFEHSTCYALAVEKAAGVD-VPERAQFIRSIVLEVERLHSHLLLLGVAFHL--------------------------------------------------------LGY-----------D-----------AGFMHMWRVRERTMVLAEMLTGSRKTYGINLVGGVRR----D--------INEEKK-----SKVLS---ELGELVKDF-KRVVEIAVS----------AP----NV--------KRRL--T----------------------------------GTG---LLPKED------------------------ARRLGVE-----------GP-V---ARG-SG--I----------DKD------ARR--DL--------------------------P--------------------------------YA---------------------AYK---Y-AS-F---------------R-----------VPVY----TE-------G------------------DNMARVLVRVEEVFESVSIIEQLL-DKL--------P------K-GPIMAE---------KVEIP-P---G-RV-GVQVVEAPRGGDVHYVLTGDG-RPYRWRVRAPTYANIPAL-----------KVMLRDQ---RLAD----------APITIASIDPCFSCTDRVV--VV-------------------------------------RDDGV-VELE
>Staphylothermus_marinus_WP_011839350.1_Group_4b (stripped)
MI-RQHII---EKLDIVKETKYIGDQALMLRIDRNYLRKAVDIIHND--NAYFRTMVAVDERSLNGTFASYYIFGLDA-----IIVKTHTSADEPVLPSIIDIVPAADWYELEAWDLLGIKFENR-KV----HRFVLPDEWPEGIYPLR------K-D-VEYTYRPKP----RKVP----RQPTGQRIPIGPYHPALHEPEYFELYV--E---GEKVVDVEYNGFHVHRGIEKLAEARNYQKIPFLAERICGICGFVHSVSYTMSVERAAKID-VPERAEYIRSIILEIERLHSHLLWIGVVCHL--------------------------------------------------------LGY-----------D-----------AGFMHTWRIREKVMVLAELLTGSRKTYGINLVGGVRK----D--------INMDKI-----EAVKN---TIEYIRSEF-KHLSDLITS----------IS----QI--------VKRA--S----------------------------------GTG---ILSRDD------------------------ARKLSVV-----------GP-V---ARG-SG--L----------DRD------VRR--DY--------------------------P--------------------------------YA---------------------AYR---D-VY-F---------------K-----------VPVY----NE-------G------------------DNLARLLVRIDEVFESIYILEQLI-DKL--------P------G-GPIMAE---------KLEVP-E---G-VI-GIGNVEAPRGEVIHVTITGHG-RPYRWRVRAPTYQNIPAL-----------KIMLRDA---PLAD----------APLTIASIDPCFSCTDRIV--IVDLRSN---------------R----------------RFKAS-MEII
>Thermodesulfovibrio_yellowstonii_WP_012545774.1_Group_4b (stripped)
---ETIVN--------ITDKVETTDENLIVYSKPSQIKEVAKLL--V-QGARFAHLTAIDFINQKNQIELNYFFSLID-----VIVKIPLEASELSISSISEIIPAVIWSERECNDLFGINFEGHPDP----RRLVLPDNWPQEVHPLR------K-N-FSYNSKPP---SKQPAPLKKP--EGKTVIPIGPFYPSLEEPAYFRLIV--D---GEEIADFDYRGFYVHRGIEKLAESVNYQQIPFLAERICGICGFVHSCAYCQAVEKAAGIE-IPLRAKFIRSLFLELERLHSHLLWVGLAAHI--------------------------------------------------------VGF-----------D-----------TLFMQAWRIREPVMYICEIITGNRKTYGINIVGGVTI----D--------VHNQHL-----KDIDK---VISQIEKEV-RELREIILD----------DE----VI--------QLRF--K----------------------------------NVG---VLKYDD------------------------AKKYCVC-----------GP-V---ARG-SG--I----------NID------MRT--NF--------------------------P--------------------------------YA---------------------AYP---M-LN-I---------------R-----------IPLN----KS-------G------------------DVWARTIVRLEEILISINIIRQIL-ENI--------P------E-GPTSIK---------ISKIE-P---W-KE-AVSYIEAPRGQLFHYVMTGPEGRPYRWSVRAPSYQNYQAL-----------SVMLKGA---SIAD----------APLIIGSIDPCFSCTERYE--IVDLKTNSIKVYTAEELKNV-----------------------------
>Thermodesulfovibrio_thiophilus_WP_028845048.1_Group_4b (stripped)
---ETLIY--------ISSNIETIDENIVIRTEPSQIKEVAKLL--E-QGARFIHLTAIDFISQKNKIELNYFFSILQ-----IIVKVEIDPLTPSISSVSEITPAVIWSERECNDLFGIKFEGHPDP----RRLVLSDDWPEGIHPLR------K-N-FQYNISPP---VKQPVALKKP--EGKTVIPIGPFYPSLEEPAYFRLIV--D---GEEIVDFDYRGFYVHRGIEKLAESANYQQIPFLAERICGICGFVHSCAYCQAVEKAGGIE-IPVRAKFIRSMFLELERLHSHLLWIGLAAHI--------------------------------------------------------VGF-----------D-----------TLFMQAWRIREPVMYLCEMITGNRKTYGINIVGGVTI----N--------VLPQHL-----KDMEG---IISQIEKEV-IQLREIILD----------DE----VI--------QLRF--K----------------------------------NVG---VLTQND------------------------AKKYCVC-----------GP-V---ARA-SG--V----------NID------MRI--NF--------------------------P--------------------------------YA---------------------AYP---M-LS-F---------------R-----------VPLN----KS-------G------------------DVWARTIIRLEEILISISILKQII-ENI--------P------E-GPTSIK---------ISKIE-P---W-KE-AISYIEAPRGQLFHYVMTGPDGRPYRWSVRAPSYQNYQAL-----------SIMLKGA---SIAD----------APLIIGSIDPCFSCTERYE--AIDIRKKIPRVYSVEELKRCLKA----------------R---------
>Rhodospirillum_rubrum_WP_011388069.1_Group_4b (stripped)
---QTILDDINARFGCVTRGLAPQPDRLYLRTTTEHIRTLAAYVFND-KG-RLVTGVCTDMGPVTGEYDIIYAFSLDA-----LTLTEPTDPKDPKVPTLTDLIPGADWHERENYDMLGVVAEGHPNP----RRLLLSEDWPEDLFPMR------K-D-FPHDFKPP---AEKTTPLRDPLGSKATIISVGPFFPTLDEPAYFRLFC--E---GEEIIGSDYRGFFSHRGIEKLSDTVDYNQVPFMAERVCGICGFVHSACYCMAVEDAAGIE-IPPRAKYIRSIMMELERLHSHLLWLGLAGHY--------------------------------------------------------LGF-----------D-----------TVLMQSWRIREPIMWLVEEITGNRKTYGMNLVGGVRR----D--------LDSAIC-----DKIMA---AVTKIGIEC-EELISAVAG----------DE----SL--------KMRM--V----------------------------------KVG---VLSHED------------------------ARGICVV-----------GP-T---ARA-SG--V----------HID------ARA--DY--------------------------P--------------------------------YA---------------------AFP---D-LD-F---------------K-----------PSFH----EG-------G------------------DIWARTLVRVDEVRSSVDLIKQMI-TKL--------P------E-GEIMAG---------FGPIP-A---W-RE-GYGIAEAPRGECVHYVQTGKDNRPYRWRVRAATYPQLQAV-----------PLMLKGM---SIGD----------FPIIIGSIDPCFSCTERVL--TVDTKSKAIRTYTEKDLLALTRR----------------AGGR------
>Chitinibacter_tainanensis_WP_028450152.1_Group_4b (stripped)
MG-MSKRKELEAKLDDVVCVEKTDPRTIFIDVKRAGIREASKIITNA--GARYLCSVGYDNIERDGTLGMIHTFALDD-----VCCRTSAPENDAIIESITPDLPSAGWSEREVTDLLGLRFAGHPKP----KKLVLADDWPDGIYPLR------K-D-VPHNLVPK---AEDAYELDEA--PGTKIVPVGPFHPSLHEPEHFAVYV--D---GETIKGCDYRGFMTHRGIEKLCTTQSYNEVPFIAERICGICGSVHATAFSQAVESAAGLV-IPRRAEFIRTMMLEFERIHSNLLWLGVAGHL--------------------------------------------------------IGF-----------D-----------TVFMQAWRVREQIMWLCERLTGNRKTYGMILVGGVRR----D--------ITPEIA-----DDIRR---VMKTIEDDL-AIIHRAIEK----------DT----SI--------HKRT--K----------------------------------GVG---TITKQQ------------------------ALDWSLV-----------GP-V---ARA-RG--V----------DID------ARR--DH--------------------------P--------------------------------YA---------------------AYD---E-MK-F---------------E-----------VPVL----DS-------C------------------DVWATLVIRVIETFEAIKIVRQCL-EKM--------P------G-GEFFVEM--------KDSIP-A---Q-RH-AITVVEAPRGESVHYVITGEDNRPERWRVRAPTFPNLQAV-----------PLMLLDE---QFGD----------FPIIMGSIDPCFSCTDRVA--VVDLQTGQASSISKAELDALSRQ----------------QQARHSLK--
>Chitiniphilus_shinanonensis_WP_026263170.1_Group_4b (stripped)
-----MRKELEAKLDDVVCVEKTDARTIFVDVKRAGIREAAKIIHGA--GARYLCSVGYDNIARDGTLGMIHTFALDD-----VCCRTTAPVGDPVIESITPDLPSAGWSEREVTDLLGLRFAGHPKP----KKLVLADDWPDGIYPLR------K-D-VPHDLVPK---AEDAYELDEA--PGTKIVPVGPFHPSLHEPEHFAVYV--D---GETIKGCDYRGFMTHRGIEKLCQTQSYNEVPFIAERICGICGSVHATAFSQAVESAAGLV-IPRRAEFIRTLMLEIERIHSNLLWLGVAGHL--------------------------------------------------------IGF-----------D-----------TVFMQAWRVREQIMWLCERLTGNRKTYGMILVGGVRR----D--------ITPEIA-----EDIRN---VVNKIEEEL-MVIHRAIEK----------DT----SI--------HKRT--K----------------------------------GVG---TITREQ------------------------ALDWSLV-----------GP-V---ARA-RG--I----------DID------ARR--DH--------------------------P--------------------------------YA---------------------AYD---E-VK-F---------------E-----------VPVL----DS-------C------------------DVWATLVIRVIETFEAIKIIRQCL-DKM--------P------G-GEIFVEM--------KDKIP-A---L-RH-AITVVEAPRGESVHYVITGEENRPERWRVRAPTFPNLQAV-----------PLMLLDE---QFAD----------FPIVMGSIDPCFSCTDRVA--VVDLQTGKSSSISKAELDAMSRK----------------QQQRA-----
>Chitinilyticum_aquatile_WP_028451288.1_Group_4b (stripped)
-------------MDDVVCVEKTDERTIYIDVKRAGFREASQIITAS--GARYLCSIGYDNIERDGTLAMVHTYALDD-----VCCRASAPVDDPVLESITPDLPSAGWSEREVTDLLGLRFAGHPKP----KKLVLADDWPEGIYPLR------K-E-VPHDFVPQ---AEDAYQLDEA--PGTKIVPVGPFHPSLHEPEHFAVYV--D---GETIKGCDYRGFMTHRGIEKLCQTQSYNEVPFIAERICGICGSVHATAFSQAVESAAGLI-IPRRAEFIRTMMLEIERIHSNLLWLGVAGHL--------------------------------------------------------IGF-----------D-----------TVFMQAWRVREQIMWLCERLTGNRKTYGMILVGGVRR----D--------ITPDIA-----EDILN---VVKKIEDEL-TVIYRAIEK----------DT----SI--------HKRT--K----------------------------------GVG---TITRQQ------------------------AIDWNLI-----------GP-V---ARA-RG--V----------DID------ARR--DH--------------------------P--------------------------------YA---------------------AYD---E-MK-F---------------E-----------VPVL----DG-------C------------------DVWSTLVVRVVETFEAIKIIRQCL-DKM--------P------G-GEIFVEM--------KDKIP-A---Q-RH-AITVVEAPRGESVHYVVTGEDNRPERWRVRAPTFTNLQAV-----------PLMLLDE---QFGD----------FPIIMGSIDPCFSCTDRVA--VVDLQTGKSSSISKAELDVMSRKRL----------GNQLQQVQK-----
>Lamprocystis_purpurea_WP_020505780.1_Group_4b (stripped)
-----MRKELEAQFDAVVCVEKTDQRTIFIDVKREAIRRAARIVTDA--GGRYMCGVGYDNIARDGTLGMVHTFSMDQ-----ICIRTKVSAIDPVMESITPDLPSAGWSEREFMDMLGMQFTNHPKP----KRLVLADDWPAGIYPLR------K-E-VPYDLVPP---AEDAYQLDEA--PGTRVVPIGPFHPSLHEPEHFAVYV--D---GETIKGCDYRGFMTHRGIEKLCQTQSYNEVPFIAERICGICGSVHATAFSQAVESAGGIK-IPRRAEYIRTLMLEIERIHSHLLWLGVAGHL--------------------------------------------------------IGF-----------D-----------TVFMQAWRVREQLMWLCERLTGNRKTYGMVLIGGVRR----D--------ITSAIA-----DDIRA---VVKKIEEEL-RVIHRAIEK----------DS----SI--------HKRT--K----------------------------------GVG---TITKEE------------------------AIAWGLI-----------GP-V---ARA-RG--V----------DVD------ARR--DH--------------------------P--------------------------------YA---------------------AYN---D-MK-F---------------D-----------VPVL----TD-------C------------------DVWSTLVVRVLETYEAIRIIHQVL-DKM--------P------S-GEIFVEL--------KDKIP-A---L-RH-AITTVEAPRGESTHYVITGEDNRPDRWRVRAPTYTNLQAV-----------PLMLLNE---QFGD----------FPIIMGSIDPCFSCTDRVA--VIDLQSGKARSMTRRELEFLSRE----------------QLHRP-----
>WP_009368261.1 (stripped)
---------------------------------------------------------------------------------------------------------------------------------------------------MS------Q--TSSF------------------------SLPIGPVHVALEEPVYFHLDV--D---GETVRKVEITSGHVHRGMEGMATQRNFFKNTTLTERVCSLCSNSHSLTYCMAVENVLGMT-PPPRAQYLRVLAEETKRVASHLFNIAIFAHN--------------------------------------------------------VGF-----------K-----------SLFLHIMEVRENMQDVKETIYGNRMNLSANCIGGVKF----D--------MDDSLT-----VYMLE---RLDTVEEAV-KRVEKVFRT----------DP----LI--------AKRS--R----------------------------------GVG---VLSRED------------------------AWALGVV-----------GP-V---ARG-SG--L----------DID------VRK--NT--------------------------P--------------------------------YL---------------------VYP---D-LY-F---------------D-----------IVKE----QD-------G------------------DVWSRAMVRVREVFESIRLLRQCL-DKL--------P------E-GPL-AV--------H-MERI-P---E-SE-SVARSEAPRGELIYYLQTNGTDTPARLKWRVPSYMNWEAL-----------TVMMKDC---QLAD----------IPVIVNSIDPCVSCTER-----------------------------------------------------
>WP_027187553.1 (stripped)
---------------------------------------------------------------------------------------------------------------------------------------------------MS------E-----F------------------------TLPLGPMHVALEEPMYFKVTV--E---GERVRHVEITSGHVHRGMEALATKRNLFQNIVLTERVCSLCSNSHPLTYCMAIENLAGIE-VPRRAQYLRVLADEIKRVASHLFNVAILAHI--------------------------------------------------------IGY-----------K-----------SLFMHVMEVREIMQDVKETVYGNRMDLAANTLGGVKN----D--------VDAQLF-----GYITR---SLQRLEGHM-QEIIDIYAS----------NP----ML--------CSRT--V----------------------------------GVG---VLPKDE------------------------AIRYGLV-----------GP-V---ARG-SG--L----------AVD------VRR--DA--------------------------P--------------------------------YG---------------------IYP---E-LS-F---------------N-----------VITE----TG-------G------------------DVHSRAMVRLREVNESISLIRQIA-ANL--------P------E-GKL-TA--------P-LPVI-P---A-GQ-GCARTEAPRGELFYFIRTDESDIPTRLKWRVPSYMNWDAL-----------EVMMKDC---AVAD----------VSLIVNSIDPCVSCTER-----------------------------------------------------
>Desulfovibrio_vulgaris_WP_010939566.1_Group_4c (stripped)
---------------------------------------------------------------------------------------------------------------------------------------------------MS------TT----W------------------------TLPVGPLHVALEEPMYFKLDV--D---GEIVRNVEITAGHVHRGMEALAMRRNLFQNIVLTERVCSLCSNSHPFTYCMAVEHLAGIE-VPARADHLRVVAEEIKRTASHLFNVAILAHI--------------------------------------------------------IGF-----------K-----------SLFMHVMEVREIMQDIKETVYGNRMDLAANCIGGVKY----D--------VDAELL-----AMLLA---GLDKVERNA-REIYRIYAS----------DP----MV--------TGRT--T----------------------------------GIG---VLPPDE------------------------ARRFGVV-----------GP-V---ARG-SG--L----------AVD------VRR--DV--------------------------P--------------------------------YA---------------------AYP---Q-LS-F---------------D-----------VITE----EG-------C------------------DVRARALVRLREVFESISIIRQCV-ATL--------P------E-GAM-TV--------I-MPEI-P---A-GQ-SVARSEAPRGELMYYLRTDGTDIPNRLKWRVPSYMNWDAL-----------GVMMRDA---NVAD----------IPLIVNSIDPCISCTER-----------------------------------------------------
>Desulfovibrio_sp._A2_WP_007527819.1_Group_4c (stripped)
---------------------------------------------------------------------------------------------------------------------------------------------------MS------AIDRAGF------------------------TLPVGPLHVALEEPMYFRVSV--E---GETVKHVEITAGHVHRGMEALALRRNLFQNIVLTERVCSLCSNSHPFTYCMAVENLAGIV-VPERARYLRSMAEEIKRIASHLFNVAILAHI--------------------------------------------------------IGF-----------K-----------SLFMHVMEVREIMQDIKETVYGNRMDLAANCIGGVKY----D--------VDADLL-----TFLTR---NLDRVQKHV-EEIYNIYRN----------DP----MV--------RGRT--V----------------------------------GVG---MLPQDK------------------------ALEYAVV-----------GP-V---ARG-SG--L----------AVD------IRK--DV--------------------------P--------------------------------HA---------------------AYP---R-LA-F---------------D-----------VITE----TG-------C------------------DVHSRAMIRLREALESISLVRQCA-RDL--------P------G-GDL-VA--------R-LPEI-P---A-GE-AVARSEAPRGELIYFLRTDGTDVPNRLKWRVPSYMNWDAL-----------GVMMHDC---KVSD----------VPLIVNSIDPCISCTER-----------------------------------------------------
>Desulfovibrio_sp._X2_WP_020881764.1_Group_4c (stripped)
---------------------------------------------------------------------------------------------------------------------------------------------------MS------D-----Y------------------------TLPVGPVHVALEEPMYFKLDV--D---GEIVRGVELTAGHVHRGMEALALRRTLFQNIVLTERVCSLCSNSHPYTYCMAVENLASIA-VPERALYLRVMAEEIKRVASHLFNVAVLAHI--------------------------------------------------------IGF-----------K-----------SLFMHVMEVREIMQDVKETVYGNRMDLAANCIGGVKY----D--------VDAELT-----RFLVE---SLAKVEREV-RSIMNIYAT----------DA----MI--------LRRS--R----------------------------------GVG---VLGKED------------------------ARSFAVV-----------GP-V---ARG-SG--L----------PLD------VRV--EA--------------------------P--------------------------------YG---------------------AYP---R-LD-V---------------E-----------VVTE----DG-------C------------------DVHSRAMVRMREILVSIGLLRRCV-KDL--------P------G-GPL-CA--------P-LPEI-P---A-GE-SLARSEAPRGELVYYLRTDGTDTPNRLKWRVPSYMNWDAL-----------GVMMKDC---RISD----------IPLIVNSIDPCISCTER-----------------------------------------------------
>WP_011344721.1 (stripped)
---------------------------------------------------------------------------------------------------------------------------------------------------MS------T-----Y------------------------TIPVGPLHVALEEPMYFRVEV--E---GETIVGLELTAGHVHRGIEYLAMKRNIYQNLTLLERVCSLCSNNHPFTYCMALEKIAGIQ-IPERAEYLRVIADEIKRIASHLFNIAMMAHI--------------------------------------------------------IGF-----------D-----------SLFMHVMELREIVQDIKETIYGNRMDLAANCIGGVRY----D--------LSEEKI-----KYLAR---QLDNLKKPL-EEITRIYMN----------NK----FV--------RART--E----------------------------------GVG---ILPKDE------------------------ALRYGVV-----------GP-V---ARG-SG--I----------NND------VRV--KS--------------------------P--------------------------------YA---------------------AYD---K-LK-V---------------N-----------VQLE----TG-------C------------------DVKARALVRLREIQEAINIVQHCL-KEL--------P------D-GPT-CI--------DYLPEI-P---A-GE-AVARSEAPRGELIYYLRTNGSDIPERIKWRVPTYMNWEAL-----------KVMMPGN---KVAD----------IPLIINSIDPCISCTER-----------------------------------------------------
>WP_013809561.1 (stripped)
---------------------------------------------------------------------------------------------------------------------------------------------------MS------T-----Y------------------------TIPVGPLHVALEEPMYFRVQV--E---GESVVGLDITAGFVHRGMESLALQRNIYQNITLTERLCSLCSNNHPFTYCMALEKIAGIK-VPERGEYLRVIADEIKRIASNLFNTGILAHI--------------------------------------------------------IGF-----------D-----------SLFMHVMEIREIVQDTKETIYGNRMDLAANTIGGVKY----N--------LSNEKI-----KYMMK---QMDSLKKPL-EEIVDIYMN----------NK----LV--------RART--E----------------------------------GVG---ILPKEE------------------------AIRYGVV-----------GP-V---ARG-SG--V----------NND------VRV--KS--------------------------P--------------------------------YA---------------------AYD---K-IK-V---------------N-----------VNVE----TG-------C------------------DVRARAIVRLRDIQEAINIIQQCL-KKL--------P------D-GPT-CI--------DYLPEI-P---A-GE-AVAKSEAPRGELIYYLRTNGSDMPERLKWRVPTYMNWEAL-----------NVMMPGN---KVAD----------IPLIITSIDPCISCTER-----------------------------------------------------
>Thermincola_potens_WP_013121779.1_Group_4c (stripped)
---------------------------------------------------------------------------------------------------------------------------------------------------MS------T-----Y------------------------TIPVGPLHVALEEPMYFKIHA--E---GETVTDIDITAGHVHRGMEYLALKRNIYQNITLTERVCSLCSNNHPFTYCMALERLAGIE-VPERAEYLRVIADEIKRIASHLFNTGMLAHI--------------------------------------------------------IGF-----------D-----------SLFMHVMELREIVQDTKETIYGNRMDLAANSIGGVRY----N--------LTEEKA-----KYLLK---NLEQLKKPL-QEICKIYST----------NP----LV--------RLRT--E----------------------------------GVG---ILPKEK------------------------AVEYGVV-----------GP-V---ARG-SG--I----------NYD------VRV--KN--------------------------P--------------------------------YA---------------------AYN---R-LN-F---------------T-----------VPVE----TG-------G------------------DVRARAIVRLREIAESISIIEQCV-RDM--------P------E-GPT-CL--------DYLPDI-P---A-GE-AVAKSEAPRGELLYYVRTANSDLPERIKWRVPTYMNWEAL-----------KIMIPGN---KLAD----------VPVIIGSIDPCISCTER-----------------------------------------------------
>Bacillus_sp._1NLA3E_WP_015594087.1_Group_4c (stripped)
---------------------------------------------------------------------------------------------------------------------------------------------------MS------S-----Y------------------------TLPIGPVHVVLEEPIYFKLRV--E---GETVVGLDINAGHVHRGIEFLAMQRNFYQNLTLTERVCSLCSNNHPFTYCMAIEKIAGID-IPERAEYLRTIADEIKRISSHLFNVGLIPHI--------------------------------------------------------IGF-----------D-----------SLFMHAMELRETMQDLKESIFGNRMNLSVNTIGGVRY----D--------ISDEQV-----QYILK---TLDNLKKPL-EEITGICKS----------NA----SI--------RRRT--E----------------------------------GVG---ILPEDK------------------------AIVYGVT-----------GP-V---ARG-SG--V----------AND------VRV--DT--------------------------P--------------------------------YA---------------------AYD---K-HK-V---------------N-----------VVTK----KN-------G------------------DVFSRQMVRLGEAVESINIIEQCL-KNL--------P------D-GPT-RL--------DYMPDI-P---V-GE-AIAKSEAPRGELIYYARSNGTDIPERIKWRVPTYQNWEAL-----------NVMMQGC---KIAD----------VPVVIGSIDPCISCTER-----------------------------------------------------
>Ferrimonas_kyonanensis_WP_028112273.1_Group_4c (stripped)
---------------------------------------------------------------------------------------------------------------------------------------------------MS------S-----Y------------------------KVPVGPLHVALEEPMYFKVEV--E---GETIKGIDITAGHVHRGLEYLAVKRNFYQNITLTERLCSLCSNSHPTTYCMALETIGGIE-VPQRAQYLRVIADEVKRVASNLFNVGIMAHI--------------------------------------------------------IGF-----------D-----------SLFMHVLETREVMQDVKETVYGNRMDLGANCIGGVKY----N--------LDADKV-----AYLTE---KVQGMIPAV-EEIKALYNS----------DH----FI--------VSRT--Q----------------------------------GVG---VLTLED------------------------VKDYGLV-----------GP-V---ARA-SG--L----------AYD------VRV--QA--------------------------S--------------------------------YA---------------------IYD---Q-LD-M---------------E-----------IQTR----SG-------G------------------DVWSRAMVRIDEVLVALDLILQCL-AKL--------P------Q-GPI-AI--------TTLPSI-P---A-GE-AIAKSEAPRGELIYYLRTDGSDKPERLKWRVPSYPNWDAL-----------QTMMAGE---KIAD----------VPLMVNSIDPCISCTER-----------------------------------------------------
>Ferrimonas_futtsuensis_WP_028108808.1_Group_4c (stripped)
---------------------------------------------------------------------------------------------------------------------------------------------------MS------G-----Y------------------------KVPVGPLHVALEEPMYFKVEV--E---GETIRDLEITAGHVHRGLEYLAVKRNFYQNITLTERLCSLCSNSHPTTYCMALESLAGIE-VPLRGQYLRVIADEVKRVASNLFNVGIMAHI--------------------------------------------------------IGF-----------D-----------SLFMHVLETREVMQDVKETIYGNRMDLGANCIGGVKY----D--------VDAGQT-----QWLLQ---QIGRLVPAV-EEIRDLYGS----------NH----FV--------LSRT--Q----------------------------------GVG---LLTLED------------------------VQRHGLV-----------GP-V---ARG-SG--L----------AYD------VRV--QA--------------------------P--------------------------------YA---------------------VYD---Q-LD-I---------------E-----------IQTR----TG-------G------------------DVWSRAMVRLDEVLVALDLIRQCL-ERM--------P------A-GPT-AI--------SGLPVI-P---A-GE-AIAKSEAPRGELIYYLKTDGSDRPERLKWRVPSYPNWDAL-----------NTMMTGE---KVGD----------VPLMVNSIDPCISCTER-----------------------------------------------------
>Photobacterium_sp._AK15_WP_007468176.1_Group_4c (stripped)
---------------------------------------------------------------------------------------------------------------------------------------------------MS------S-----F------------------------KVPVGPLHVALEEPMYFKVEV--E---GETITGLEITAGHVHRGLEYLAMKRNFFQNITLTERLCSLCSNSHPTTYCMALEEIAGIK-VPERGQYLRVIADEVKRVASNLFNVGIMAHI--------------------------------------------------------IGF-----------D-----------SLFMHVLETREIIQDVKETVYGNRMDLGANCIGGVKY----N--------LDTAKV-----EYLLT---QIARIKTPV-EEIKSIYNT----------DK----FI--------GMRT--K----------------------------------GVG---VISKAS------------------------ALDFGLV-----------GP-V---ARA-SG--I----------VND------VRK--DA--------------------------P--------------------------------YA---------------------VYD---K-LN-F---------------E-----------IQSR----PD-------G------------------DVWSRAMVRLDEVLVALSLIEQCL-RAL--------P------E-GQV-CV--------TNLPII-P---A-GQ-AIAKTEAPRGELLYYLKTDGSDKPERLKWRVPSYPNWDAL-----------HIMMQGG---KISD----------VPLIVNSIDPCISCTER-----------------------------------------------------
>Desulfovibrio_piezophilus_WP_015416298.1_Group_4c (stripped)
---------------------------------------------------------------------------------------------------------------------------------------------------MT------T-----Y------------------------TLPVGPLHVALEEPMYFQVEI--D---GETVKGLDITAGHVHRGMESLAMQRNYFQNITLTERLCSLCSNSHPCTYCMAIENLAGII-IPPRAAFLRVVADEIKRVASNLFNVGIMAHI--------------------------------------------------------IGF-----------E-----------SLFMHVMEIRELAQDAKEEVYGNRMDLAANCIGGVKY----D--------LDTETE-----RLLRR---QLEKLKKPL-DEIYALYEK----------DP----LV--------KART--Q----------------------------------GVG---VLPKHE------------------------AVRMAVV-----------GP-V---ARG-SG--V----------AYD------IRD--KA--------------------------P--------------------------------YS---------------------AYD---Q-LS-F---------------S-----------VQTE----TR-------G------------------DVQSRALVRLREAMDAISLIEQSL-DMM--------P------G-GPI-VP--------TRLPDI-P---E-GQ-SVARSEAPRGELIYYLKSDGSDRPQRLKWRVPTYMNWEAL-----------HVMMKEC---KISD----------IPLIVNSIDPCISCTER-----------------------------------------------------
>Desulfovibrio_putealis_WP_027191193.1_Group_4c (stripped)
--------------------------------------------------------------------------------------------------------------------------------------------------MSS------T-----Y------------------------TLPVGPLHVALEEPMYFDVKV--E---GETVRAVELAAGHVHRGMEALAMNRNWFQNITLTERVCSLCSNSHPATYCMALENLAGIV-VPERAQYLRVIADEVKRIASHLFNVGIMAHL--------------------------------------------------------VGF-----------D-----------SLFMHAMEIREIMQDVKEGVYGNRMNLGALTIGGCRY----D--------IDEESK-----GFMLA---QLNKLKPLV-AELHNVYDT----------DP----LI--------KTRT--Q----------------------------------GIG---VLPLDK------------------------AIEYEVV-----------GP-V---ARA-SG--V----------NYD------VRR--KA--------------------------P--------------------------------YA---------------------VYP---E-LN-F---------------E-----------VQTD----TA-------G------------------DVHSRAMLRIREAVESVSLVEQCL-EHM--------P------E-GPN-QL--------AGFVQI-P---E-GE-AIARSEAPRGEVFYYVRSDGTDMPQRLKWRVPTYMNWEAL-----------QVMMAGC---QVAD----------IPLIVNSIDPCISCTER-----------------------------------------------------
>Rhodopseudomonas_palustris_WP_011474902.1_Group_4c (stripped)
---------------------------------------------------------------------------------------------------------------------------------------------------MK------S-----F------------------------NMPVGPLHVSLEEPMYFRIDV--E---GEKVAGLEITAGHVHRGIEYLTAKRNIYQNLALIERVCSLCSNSHPEAYCMALETIAGIE-VPERAQYLRVFADEIKRVASHMFNVAILAHV--------------------------------------------------------VGF-----------E-----------SLFMHVMEAREIMQDTKETVFGNRMDLAANIIGGVKY----D--------IDATQS-----AYIIS---QLDRLEPLLLNEIIPVYET----------NA----TI--------QSRT--R----------------------------------GIG---RISREH------------------------CIEYGLM-----------GP-V---ARG-AG--H----------GYD------VRT--AA--------------------------P--------------------------------YA---------------------VYD---R-MD-V---------------E-----------VITY----PD-------G------------------DVWSRAMVRLKEVAASIRLLRQCL-RDL--------P------D-GAT-DA--------GPLPFI-P---A-GE-AVTKVEAPRGELVYYVNTDGTDIPARVKWRVPSYMNWDVL-----------HLMMVGE---GISD----------IPLIVNSIDPCISCTER-----------------------------------------------------
>Rhodospirillum_rubrum_WP_011389179.1_Group_4c (stripped)
---------------------------------------------------------------------------------------------------------------------------------------------------MS------T-----Y------------------------TIPVGPLHVALEEPMYFRIEV--D---GEKVVSVDITAGHVHRGIEYLATKRNIYQNIVLTERVCSLCSNSHPQTYCMALESITGMV-VPPRAQYLRVIADETKRVASHMFNVAILAHI--------------------------------------------------------VGF-----------D-----------SLFMHVMEAREIMQDTKEAVFGNRMDIAAMAIGGVKY----D--------LDKDGR-----DYFIG---QLDKLEPTLRDEIIPLYQT----------NP----SI--------VDRT--R----------------------------------GIG---VLSAAD------------------------CVDYGLM-----------GP-V---ARG-SG--H----------AYD------VRK--QA--------------------------P--------------------------------YA---------------------VYD---R-LD-F---------------E-----------MALG----EH-------G------------------DVWSRAMVRWQEALTSIGLIRQCL-RDM--------P------D-GPT-KA--------GPVPPI-P---A-GE-AVAKTEAPRGELIYYLKTNGTDRPERLKWRVPTYMNWDAL-----------NVMMAGA---RISD----------IPLIVNSIDPCISCTER-----------------------------------------------------
>Desulfovibrio_piger_WP_006007878.1_Group_4c (stripped)
------------------------------------------------------------------------------------------------------------------------------------------------MSKLT------T-----F------------------------NMPLGPVHVALEEPVYFNLTV--E---GETIRKVELTSGHVHRGMEALATQRNLIKNVTLTERVCSLCSNSHSFTYSMAVENVLGME-IPVRAHYLRVLAEEIKRVASHLFNTAIQAHI--------------------------------------------------------IGF-----------K-----------SLFMHVMEVREMMQDVKETVYGNRMNLASNCIGGVKC----D--------VPPDML-----TYILG---MVDKVEPAV-DEIREIYAT----------NA----MV--------LGRT--K----------------------------------GLG---LLPRED------------------------ALRLGVV-----------GP-V---ARG-SG--I----------AID------VRK--DS--------------------------P--------------------------------YA---------------------AYP---D-LE-F---------------K-----------SITH----DG-------C------------------CIHSRTMVRLDEIFESFKLIRQCC-ERM--------P------E-GPH-CV--------P-MRQI-H---T-AE-ACARSEAPRGEVFYYIRTNGTDIPARLKWRVPSYMNWEAL-----------GVMMRDC---AVAD----------VALITNSIDPCVSCTER-----------------------------------------------------
>Desulfovibrio_desulfuricans_WP_012625505.1_Group_4c (stripped)
--------------------------------------------------------------------------------------------------------------------------------------------------MTS------T-----F------------------------TMPLGPVHVALEEPVYFHLTV--D---GETVRHVELTSGHVHRGMEAMATQRNLVKNVTLTERVCSLCSNSHSFTYSMVVENVLGIT-IPDRARYLRVVAEEIKRIASHLFNTAIQAHI--------------------------------------------------------IGF-----------K-----------SLFMHVMEVREMMQDLKETVYGNRMNLAANCIGGVKY----N--------VNAELL-----DYMRK---MLDKVEPQV-DEIREIYDT----------NS----MV--------LART--K----------------------------------GLG---VLPKED------------------------AIRLGVV-----------GP-V---ARG-SG--L----------QLD------VRK--DS--------------------------P--------------------------------YA---------------------AYP---D-VE-F---------------K-----------TIVE----QS-------G------------------CIHARTMVRMHEVLESFSIIRQCI-ARM--------P------E-GEV-TA--------P-MRQI-R---T-AE-ACARSEAPRGEVFYYIRTNETDIPSRLKWRVPSYMNWEAL-----------GVMMRDC---KVAD----------VALITNSIDPCVSCTER-----------------------------------------------------
>Rhodovulum_sp._PH10_WP_008388614.1_Group_4c (stripped)
---------------------------------------------------------------------------------------------------------------------------------------MGEDHERQYGGRMT------T--TETY------------------------TIPVGPLHVALEEPMYFRIDV--H---GETVARVDINAGHVHRGIEYLTTKRTMLQNVVLTERICSLCSNSHPETFAMAAERIAGIE-IPERAALLRVVAAEVKRIASNLFNVALLAHL--------------------------------------------------------VGY-----------E-----------TLFMHVMQVREIAQDIKETVFGNRMDLGAICIGGVRY----D--------LDEKTT-----GFLVG---SLDRLVPEI-EAIVQTYRT----------NG----SI--------LGRT--R----------------------------------DVG---VLTREQ------------------------AIACGVV-----------GP-V---ARA-SG--V----------AYD------VRA--VA--------------------------P--------------------------------YA---------------------AYD---R-LP-L---------------E-----------VHVL----TD-------G------------------DVWSRAMIRLAEALTAIDLVRACL-RDL--------P------D-GPT-RL--------AETPDI-P---P-GQ-AIAKSEAPRGELIYYLKTNDEPRPERVKWRVPTFMNWDAL-----------RFMLAGA---KLAD----------IAIIVNSIDPCVSCTER-----------------------------------------------------
>Pleomorphomonas_oryzae_WP_026790609.1_Group_4c (stripped)
---------------------------------------------------------------------------------------------------------------------------------------------------MS------T--PETF------------------------SIPVGPLHVALEEPMYFKIDV--Q---GETVSHIDINAGHAHRGIEYLTTKRTMYQNVVLTERICSLCSNSHPQTFAMAAEKIAGIE-VPERGIYLRTVADEMKRVTSHLFNVALLVHL--------------------------------------------------------VGY-----------E-----------TYFMHMMQVREIGQDMLESIFGNRQDIGAMCIGGVRY----D--------LDDKSI-----AYIKG---ALDKIEAET-KDIIKTFKT----------NG----SI--------LRRT--K----------------------------------GVG---VLTHAD------------------------AITCGVV-----------GP-V---ARA-SG--V----------DYD------VRR--EA--------------------------P--------------------------------YA---------------------AYD---R-LP-L---------------V-----------VHSL----TD-------G------------------DVWSRAMVRLEEILTSINLLRVCL-RDL--------P------G-GPV-NI--------NDRPDI-P---P-GQ-AVTRSEAPRGEVIYYLRTNDTPQPERVKWRVPTFMNWDSL-----------RFMLQDA---KIAD----------IAMIVNSIDPCLSCTER-----------------------------------------------------
>Uliginosibacterium_gangwonense_WP_018606884.1_Group_4c (stripped)
---------------------------------------------------------------------------------------------------------------------------------------------------MS----------ENF------------------------TIPVGPLHVALEEPMYFRIEV--H---GETVSKVTINAGHVHRGVEYLITKRNVFQNIVLTERICSLCSNSHPQAFAMAIEQIAGLK-IPPRAEYLRTIADEIKRIASHLFNVGILAHL--------------------------------------------------------VGF-----------E-----------SLFMHVMEVRERMQDVKECTFGNRMDIGANTIGGVRY----D--------IDDERI-----SFIRQ---QLSSIEKEI-DELITIYST----------DN----SI--------LRRT--K----------------------------------GVG---VLSQQD------------------------ALDCGVV-----------GP-V---ARA-AG--I----------HYD------VRI--KA--------------------------P--------------------------------YA---------------------AYD---R-LD-V---------------A-----------VHTF----QD-------G------------------DVWSRAMVRLYEARTAIDIIRQSL-DSL--------P------A-GPTVAT--------DERPPI-P---A-GE-AIAKCEAPRGELIYYVRMADSPKPERVKWRVPSFLNWDAL-----------GIMLDRA---KISD----------IAIIVNSIDPCISCTER-----------------------------------------------------
>Paludibacterium_yongneupense_WP_028535106.1_Group_4c (stripped)
---------------------------------------------------------------------------------------------------------------------------------------------------MS-----------NF------------------------TIPVGPLHVALEEPMYFRVDV--H---GETVANVDIHAGHVHRGIEYLATKRNIFQNVVLTERICSLCSNSHPQAYSMAIEKIAGIV-VPERAEYLRAIADEVKRVASHLFNVAILAHL--------------------------------------------------------VGF-----------E-----------SLFMHVMEIRERMQDVKESLFGNRMDIGANTIGGVRY----D--------IDAERI-----GYLEQ---QLAWIENAL-IEVVALYRS----------NG----SI--------LGRT--R----------------------------------GIG---VLSHAD------------------------ALECGTV-----------GP-V---ARA-SG--I----------RYD------VRV--KA--------------------------P--------------------------------YA---------------------AYD---R-LE-V---------------P-----------VHTL----PD-------G------------------DVWSRAMVRLAEAQTAIDLIRQCV-RDL--------P------D-GPTTAT--------TERPSI-P---A-GE-AIAKCEAPRGELIYYVRVGESPKPERVKWRVPSFMNWDAL-----------RIMLRQA---KIAD----------IAIIVNSIDPCISCTER-----------------------------------------------------
>Sulfurospirillum_multivorans_WP_025344446.1_Group_4c (stripped)
---------------------------------------------------------------------------------------------------------------------------------------------------MD------N-----T------------------------KVILGPFDVALEEPIYFKIEPNRD---GKTIKTVDMINGFVHRGIESIVLQRNFLQNLIITEKVCALCSNNHPFTYCMAVEKIAGLS-LPERALYLRVVADEIKRIASHLFNLGMLSHL--------------------------------------------------------IHN-----------K-----------ALMTQFLETREDFQDLKELIWGNRMDLSANTIGGVKF----D--------LDAKLI-----ASIKT---TLDKNRSKI-ESFIALFET----------DN----TL--------ISRL--S----------------------------------GVG---VLSYED------------------------ALRLGVV-----------GP-V---ARA-SG--V----------NND------VRK--RS--------------------------P--------------------------------YA---------------------AYD---K-LS-F---------------D-----------VVLQ----KD-------G------------------DVLSRAKVRLYEILESMKLLHQAL-DAL--------P------K-GDI-VL--------PTRTLI-P---E-GE-AISRTEAPRGELVYYLKTNGSQKPERMKWRVPTYMNWEAL-----------KVMMPNN---SIDD----------VALIFNSIDPCISCTER-----------------------------------------------------
>Sulfurospirillum_deleyianum_WP_012856977.1_Group_4c (stripped)
---------------------------------------------------------------------------------------------------------------------------------------------------MA------D-----V------------------------KCILGPFDVALEEPVYFNITPNAD---GKTIQSVEMINGFVHRGMESIVLRKNFLQNLIITEKVCGLCSNNHPFTYCMAVEKLSHIT-IPKRAAYLRVIADETKRVASHLFNVAMLAHL--------------------------------------------------------LKR-----------H-----------TLMGSLLEAREHFQDIKEQIWGNRMDLSANVIGGVKY----D--------LNSEKI-----AFMKE---KMVLTRTAL-EAIVHIFET----------DE----SL--------KKRI--Q----------------------------------GVG---VLPHEK------------------------ALSLGVV-----------GP-V---ARA-SG--V----------NND------VRF--CA--------------------------P--------------------------------YA---------------------VYD---A-LS-F---------------K-----------VITR----SE-------G------------------DVYARAMVRLYEIFESMSLLEQAF-DAL--------P------E-GEI-AL--------HVKSVV-Q---K-GE-ATSRSEAPRGELMYYLKSNGSQKPERMKWRVPSYMNWEAL-----------KVMLKDN---AIED----------VALIFNSIDPCISCSER-----------------------------------------------------
>Nautilia_profundicola_WP_015902767.1_Group_4c (stripped)
----------------------------------------------------------------------------------------------------------------------------------------------------M------S-----T------------------------KIPIGPFHIGLEEPIYFKIDL--K---GETVTDVDMINGFVHRGIEYLAMQKNFFQNLILTERVCSLCSNNHPFTYVMAVEKIAGIE-VSKRANYLRVVADEVKRIASHMFNLSMLAHL--------------------------------------------------------VGF-----------H-----------SLMTQTMEAREIMQDIKESIWGNRMDMSANTLSGVKY----D--------LDEGQI-----EYILK---RLEELEPQV-DELMDIYFN----------SK----IT--------KART--V----------------------------------GVG---VLPKEE------------------------ALRLGVT-----------GP-T---ARG-SG--V----------NND------VRD--KA--------------------------P--------------------------------YA---------------------AYD---E-LK-P---------------N-----------VCLE----EG-------G------------------DVYSRMKVRWREVKDSIRLVRQAI-TNL--------P------E-GPV-VT--------QKRPHI-P---A-GE-AVTRTEAPRGELIYYLKTDGSQKPLRMRWRVPTYMNWEAL-----------RVMIPGN---KLSD----------VAVIFNSIDPCISCTER-----------------------------------------------------
>Caminibacter_mediatlanticus_WP_007473061.1_Group_4c (stripped)
-----------------------------------------------------------------------------------------------------------------------------------------------------------M-----K------------------------KINIGPFLASLEEPIYFKLDVD-D---NEIVRDVEIVNGFVHRGLEALTMQKNFFQNLILTERLCALCSNNHPFSYCLALEKIAEIE-VSKRADYLRVIADEVKRIASNMFNLSMLAHL--------------------------------------------------------VHD-----------Y-----------ELMRDTMDTREIMQDVKETIWGNRMDLSAVTIGGVKY----N--------LDKQKS-----EFILN---SLEKIEPLV-DKLFERFCN----------SE----KI--------K-KT--K----------------------------------GIG---VLTKQQ------------------------ALEFGVS-----------GP-V---ARG-SG--I----------NND------VRV--KA--------------------------P--------------------------------YA---------------------AYD---E-LE-V---------------R-----------VDLE----SD-------G------------------DVYSRMKVRWYDIKNAIKILKNAI-NNL--------P------S-GPI-HL--------EKRPHI-P---A-GE-ATVRTEAPRGELIYYVKTDGGQKPKRMRWRVPTYMNFQAL-----------EEMIKGN---RASD----------VVLILNSIDPCVSCTDR-----------------------------------------------------
>Geobacter_bremensis_WP_026842872.1_Group_4c (stripped)
---------------------------------------------------------------------------------------------------------------------------------------------------MT------S------------------------------VIELGPHQLALEEPMYFRVKL--E---GDRVAGLDVQPGQVHRGMEHLVMRRNLYQNITLLERLCSLCSNSHPSTFCSAIEEVAGVA-IPERAEYLRAVADEIKRIASHLFCCAVQANL--------------------------------------------------------IGQ-----------T-----------ALFRRAMEVREIMQRSKEAIYGNRMDLAANCIGGVRY----D--------LTPDAA-----MYLAR---QMEAMKAPL-DELYLQFQN----------NP----AI--------MART--A----------------------------------GVG---VLPRLE------------------------AIECAVV-----------GP-V---ARA-CG--I----------DYD------VRK--KS--------------------------P--------------------------------YG---------------------AYD---R-LE-F---------------S-----------TSLQ----QA-------G------------------DVRARNLVRLAEARQSVSLIEQCL-AGL--------V------P-GPL-CA--------DLLPEI-P---A-GE-AVAKSEAPRGELVYYLRTDGTDFPLRLKWRVPSYMNWDAL-----------KVMLHGE---PVAN----------IPLIVNSIDPCIACTDR-----------------------------------------------------
>Elusimicrobium_minutum_WP_012415297.1_Group_4d (stripped)
---------------------------------------------------------------------------------------------------------------------------------------------------MP------K-----I------------------------TVPLGPQHPALKEPGNFMLLL--E---GEQIVDATLRLGYNHRGVEKAAESRNYLQAMYLIERVCGICSHSHATCYVMNVEEIAGAE-VPKRAQAIRVIIGELERLHSHLLWLGVAAHE--------------------------------------------------------IGF-----------D-----------TLFMYSWRDRESVMDALETISGNRVHYSINTIGGVRR----D--------ITPEMV-----KTVLM---KIEHLEKRV-KYYISLATE----------EP----TV--------IART--K----------------------------------GVG---HLPKEE------------------------ALRRCAA-----------GP-L---ARA-SG--I----------ARD------VRK--DD--------------------------P--------------------------------YL---------------------IYG---E-LD-F---------------K-----------VITS----DA-------C------------------DVFGRLYVRAFEMLESCRLLKQVL-NWL--------P------E-GAI-KV-NVP-------VKI-P---A-GH-AVNRYEAPRGEDVHYVKSDGGLNPARVKVRAPTLANFESV-----------DYMLRGD---ALAD----------AALIIAAIDPCFSCTDRAT--IISPSLNSVKTIDWKDMRAHGIE--------------YYKK--KGIDSK
>OGR38599.1 (stripped)
---------------------------------------------------------------------------------------------------------------------------------------------------MS------K-----I------------------------TIPFGPQHVALKEPENFMLVL--E---GEQIQGATVNLGYNHRGMEKAAEERTYLQDLYLIERVCGICSHSHTTCYITNVEELAKAE-TPKRALAIRTLVAELERVHSHLLWLGVAGYE--------------------------------------------------------MGF-----------E-----------TLFMYTWRDREQVLDCLELLSGNRVHYSINTLGGVRR----D--------VSAEQR-----AEVMK---RIDYLVERT-NYYIKLATE----------EP----TI--------YART--S----------------------------------KVG---MLPPEE------------------------ALRRNAV-----------GP-T---ARA-SG--I----------ARD------VRK--DD--------------------------P--------------------------------YL---------------------IYN---E-LD-F---------------K-----------VITH----NT-------N------------------DVFGRLVVRALELVESYKMIKQVL-NNL--------P------E-GPI-AV-KVP-------MRI-A---P-GE-AVNHYEAPRGEDIHYLKSNGTDKPERLKVRAPTLANLQSV-----------QYMLEGG---WMAD----------VPLVIAAIDPCMSCTDRAV--VWDPKKGKKQTYGWEELRKMAID--------------QYKR--RGVDSR
>Pelobacter_propionicus_WP_011737331.1_Group_4d (stripped)
---------------------------------------------------------------------------------------------------------------------------------------------------MS------P-----V------------------------TIPIGPQHPALKEPANFSITV--T---GEKIVTTSMRLGYNHRGIEKACEERSYLQCLYLLERICGICSHTHSTAYIQAVEEIAGLT-IPPRANYIRSLVGELERIHSHLLWLGVAGHE--------------------------------------------------------IGF-----------D-----------TLLMYSWRDRELVMDILAELGGNRVNYGINTLGGVRR----D--------ITPEQI-----EMIRN---SVNTLEERT-KYYIEVATE----------EP----TL--------AARL--A----------------------------------GVG---YLSHED------------------------ALLLSAV-----------GP-T---LRA-SN--V----------DRD------IRR--DD--------------------------P--------------------------------YA---------------------AYG---S-LD-F---------------R-----------VITD----DH-------C------------------DVYGRTLVRVGELMESFRMIRQIL-NEL--------P------E-GEV-SV-KAP-------RKI-P---A-GE-ACSRYEAPRGECFHYIRANGTDKPERVKVRASTFANIQAV-----------AKMMENN---NLAD----------VPIIVAAIDPCFSCADRCL----ELLGEGRQLMEWSELRRRGVE--------------WYRRN-RGIDSG
>OGV40124.1 (stripped)
---------------------------------------------------------------------------------------------------------------------------------------------------MG------K-----V------------------------MIPIGPQHPALKEPASFNITL--D---GEKILDMIVKVGYNHRGIEKACEQRTYIQDIYLLERVCGICSHTHSTCFLQAVEEIAALE-LPKRAHYLRTIVAELERVHSHLLWLGVAGHE--------------------------------------------------------VGF-----------D-----------TLLMYSWRDREIVMDILSMLTGNRVNYAMNTVGGVRR----D--------ISPDQI-----KTILP---LVDILEERT-KYYIQVASE----------EV----TL--------IERL--S----------------------------------KVG---TLSHDD------------------------ALKLGAA-----------GP-T---ARA-SG--R----------DID------VRR--DD--------------------------P--------------------------------YA---------------------AYA---D-LS-F---------------K-----------VITD----NH-------N------------------DVLGRTLVRVGELMESYKMIRQLL-KNI--------P------E-GPI-AV-KAP-------RKI-Q---A-GE-ALSRYEAPRGEDVHYVKANGTDRPERVKVRAPTLANVQAV-----------AAMLKNG---YLAD----------IPIVVAAIDPCFSCTDRMM--MKDANSRKENFIDWKTLRQYSID--------------WYKQN-RGVDSK
>OJU09134.1 (stripped)
---------------------------------------------------------------------------------------------------------------------------------------------------MG------K-----V------------------------VVPVGPQHPALKEPEGFSLTL--E---GEKVVSATVRLGYNHRGIEKACEERTYTQNIYLIERICGICSHTHSTCFIQCVEELAGVE-ITSRAAYIRTLVGELERIHSHLLWLGVAGHE--------------------------------------------------------IGF-----------D-----------TLFMYSWRDRELVMDLLAMLTGNRVNYGINTIGGVRR----D--------VSSEQI-----KDILK---TVDKLEERT-KYYIEVLTQ----------ET----TI--------VQRL--A----------------------------------GVG---RLSKED------------------------AIRLGAA-----------GP-T---ARA-AG--V----------KRD------TRK--DD--------------------------P--------------------------------YA---------------------AYG---E-VP-F---------------E-----------VITD----QN-------S------------------DVLGRGIVRVKELMESYKIIRYVL-ERL--------P------E-GEL-TV-KVP-------KKI-P---A-GE-AISRYEAPRGEDVHYVKSNGTEMPERVKVRAPTLANLSSI-----------SHMLEGG---YLAD----------VPIIIAAIDPCFSCTDRMI--VTDREKDSKSMLDWNKLRAYSID--------------WHKE--RGLDSA
>OGV58663.1 (stripped)
---------------------------------------------------------------------------------------------------------------------------------------------------MA------R-----V------------------------TIPIGPQHPALKEPESFIVTL--N---GENIVNLDMRLGYNHRGIEKACEQRTYVQALYLLERVCGICSHSHSSCFIQAVEEIAGLQ-LPPRAVYIRTLIAELERVHSHLLWLGVAGHE--------------------------------------------------------IGF-----------D-----------TLLMYSWRDREAIMDLFASLTGNRVNYGMNTLGGVRR----D--------FTKEQL-----TEVLK---VIDICEERT-KYYIEVCTQ----------EP----TV--------INRL--S----------------------------------GVG---TLSHDD------------------------AVRLGTI-----------GP-T---GRA-SG--V----------NKD------VRR--ED--------------------------P--------------------------------YL---------------------AYG---D-LS-F---------------N-----------VIVD----NH-------N------------------DVFGRAVVRLLELMETYKMIRQII-AKM--------P------D-GPI-TV-KAP-------RKV-P---A-GE-AFSRYEAPRGEDTHYVKGNGTDKPERVRVRAPTLANLQSV-----------AKMLENN---NLAD----------LPIAIAAIDPCFSCTDRMI--ISSTGARDS--IRWDNMRNYSIK--------------WYRK--QGIDTD
>WP_052569507.1 (stripped)
--------------------------------------------------------------------------------------------------------------------------------------------------MAK------K-----L------------------------IIPVGPQHPALKEPASFDVTL--A---GEQVESILVKVGYNHRGIEKACEQKTYLNDMYLLERVCGICSHSHSTCYLQAVEEIAGLQ-VPLRAKYIRSIIGEMERIHSHLLWVGVAAHE--------------------------------------------------------IGF-----------D-----------TLLMYTWRDREVVMDLLALLTGNRVNYGVNVLGGVRK----D--------ISDEEK-----DQILK---AMDVLEERT-KYYAQVVTQ----------EI----TI--------KKRL--S----------------------------------KVG---YLSPED------------------------AVKMGAV-----------GP-T---GRA-SG--I----------ARD------VRA--EE--------------------------K--------------------------------YA---------------------AYG---E-AD-F---------------K-----------VITD----NN-------C------------------DVYARALVRVGELMEAYSIIRQLV-KKL--------P------A-TPL-KV-PAP-------LRI-P---A-GE-AISRYEAPRGEDLHYVRANGTDKPERVKLRAPTLANVQAV-----------STMLEKG---YLAD----------VTIVIAAIDPCFSCTDRMI--LNDKNSKNSQ-VSWKQLREESIL--------------WYKKN-RGVDSK
>OGC36805.1 (stripped)
---------M---------------------------------------------------------------------------------------------------------------------------------------SGPE------D-----F------------------------KIPLGPQHPALKEPESFSIAL--K---GEKILGVDIRLGYNHRGIEKACESKSYLQAVYLIERICGICSHTHSTCFVQGVEELAGLQ-VPKRATYIRMIIGELERVHSHLLWLGVAGHE--------------------------------------------------------IGF-----------D-----------TLLMYSWRDREVVMDILAMVTGNRVNYGINAIGGVRR----D--------ISQEQI-----KDILA---ALKTLRERT-LYYIEIASK----------ET----TI--------IERL--S----------------------------------GVG---ILLPAD------------------------AIKLNAV-----------GP-T---ARA-SG--V----------DID------IRR--DD--------------------------P--------------------------------YA---------------------AYS---E-VE-F---------------K-----------VITD----NH-------N------------------DVYGRTVVRMKELLESYNIIEQAL-AKL--------P------E-GPI-AV-RAP-------RKV-P---A-GE-VLSRYEAPRGEDLHYIKANGTEFPERVKVRAPTLANVQAV-----------KKMLEDR---YLAD----------LPIVVAAIDPCFSCTDRLI--VKDLDQGETKILDWQKLQQLSIK--------------YNQQ--RGLDTA
>OGS17601.1 (stripped)
--------------------------------------------------------------------------------------------------------------------------------------------------MNE------N-----V------------------------ILPIGPQHPLLKEPMHFKFTI--D---GERIVDADIRLGYNHRGIEKACEARTYTQDLYMIERICGICSHTHATNFVQAVEEIMKAE-IPSRAKYLRVVVAELERIHSHLLWLGVAGHE--------------------------------------------------------IGF-----------D-----------TLFMLSWRDREIVQDLLEIITGNRVNYGMNTIGGVRK----D--------MSKEEI-----SQCLA---GLKTLEEQT-LYFANVAQN----------ET----TF--------IRRV--D----------------------------------GVG---ILPKDI------------------------AISHGAV-----------GP-T---ARG-SG--V----------DLD------IRR--DA--------------------------P--------------------------------YA---------------------AYG---E-IP-F---------------Q-----------VITS----DR-------G------------------DVLGRTLVRVGETLEAIKIVRYCL-EHL--------P------E-GPI-VV-KLP-------RKV-Q---V-GE-AVTRYEAPRGECIHYVRANGSEKPDRVKVRAPTMANLVSI-----------RHCLINQ---QIAD----------IPIIVAAIDPCISCTDRTA--LKQDGSHKTEVIDWATLRKRAI----------------YKK--------
>OGS20111.1 (stripped)
----------------------------------------------------------------------------------------------------------------------------------------------------M------E-----I------------------------KIPIGPQHPALKEPISLRVTV--D---GEHIKDVDIRLGYNHRGLEKLAEQKNWVQNIYVMERICGICSHSHTTCYVQAVEQIQGLE-VPKRGLYIRTLVAELERVHSHLLWLGVAGHE--------------------------------------------------------TGF-----------D-----------TFFMYTWRDREIVMDILEIISGNRVHYAINSIGGVRR----D--------ISEEQK-----KLILG---SLDTLIKRT-EYYANIGTI----------EP----TF--------VARL--D----------------------------------GVG---PLSKEQ------------------------ATSLCAV-----------GP-V---LRA-SG--V----------AND------VRK--DD--------------------------P--------------------------------YA---------------------VYD---E-LP-F---------------E-----------VATA----TS-------G------------------DVLGRVIVRVKELLESYKMIEYLL-KNI--------P------E-GPI-SV-RAP-------RKI-K---P-GE-AISRYEAPRGEDLHYVKSNGGDKPERLKVRAPTLANYPAT-----------VVMLKNM---FIAD----------IPIIFAAIDPCVCCAERTV--LIDTKRGDK-VMRFSELRKMSID--------------FYKK----MDSK
>OGF05053.1 (stripped)
---------------------------------------------------------------------------------------------------------------------------------------------------MS------T-----F------------------------ILPVGPQHPALKEPTSFRFLV--D---GETVVDADLRLGYNHRGIEKGCEERTYIQDLFLLERVCGICSNVHMTVFAQGVEKLMGIE-PPKRGLFIRCLMGELERVHSHLLWLGVAGHE--------------------------------------------------------VGF-----------D-----------TFFMYTWRDREIVEDILEMISGNRVNYGMQTFGGVRR----D--------LDEMQI-----KKVLD---GIAALKART-PYYLNIGAT----------EP----TL--------VARI--A----------------------------------GVG---LLPKAK------------------------ALELNAA-----------GP-T---TRA-SG--V----------DFD------VRQ--DD--------------------------P--------------------------------YA---------------------GFG---E-IP-F---------------N-----------IVTD----EG-------G------------------DVLARVVVRAKELMESYNICEYIL-NNL--------P------A-GDI-RV-KAP-------RKV-P---E-GE-VVSRAEAQRGECIHYIRSNGTDKPDRVKVRAPTLANWPAT-----------LYMLRGG---YVAD----------IPIVMAAIDPCLSCTDRMA--ITDPKGNQK-VWNWETLRQYGID--------------FYRK--RGIK--
>Methanoregula_formicica_WP_015284192.1_Group_4d (stripped)
---------------------------------------------------------------------------------------------------------------------------------------------------MV------E-----V------------------------MVPIGPQHPALKEPVNFRIYV--E---GEKIVRLDLDLSYNHRGIEKAAEERNFIRVLPLLERVCGICSHSHATVFAKGIEEIMGLE-VPARAQYIRTIMAELERMHSHLLWLGVAAHE--------------------------------------------------------IGF-----------N-----------TLLMWTWRDREAVLDTLEEMSGNRVHYNMNEIGGVRL----D--------LSEKQV-----AAAQQ---RLPLLEDRI-AQYVDMVSH----------QE----TM--------LIRF--R----------------------------------GVG---KLSKEE------------------------ILKYGTV-----------GP-T---ARA-SG--V----------DYD------VRR--DD--------------------------S--------------------------------YL---------------------VYD---E-VP-W---------------N-----------VVTD----SS-------G------------------DVYGRTKVRIGELSESLKIVRHCI-ENL--------P------E-GPV-RVASTP-------KMA-P---K-GE-ILSRYEAPRGELAHFIRTNGTDKAERLDIRTPTLANWTSV-----------AKALVNQ---NLAD----------IPVIVAAIDPCLSCTSRMT--VIDTGTQAQGSISWEELRA--------------------RYG-MGVQ--
>OGS45312.1 (stripped)
---------------------------------------------------------------------------------------------------------------------------------------------------MP------E-----V------------------------VVPIGPYHPALKEPVNFKVIA--D---GEIIVRLELDLAYNHRGIEKAAEARDFVRVVPLLERVCGICSHSHTTAFCKGIEEAMGVT-VPPRGQLIRVIVAELERMHSHLLWLGVAGHE--------------------------------------------------------IGF-----------N-----------TLFMWTWRDREVVQDMLEELTGNRVNYGMNAVGGVRR----D--------IEPPLV-----ARCLK---RLSPLEERI-RKYADMVRH----------EP----TT--------LARF--Q----------------------------------GVG---RLTKEQ------------------------ALAFGTV-----------GP-T---ARA-SS--V----------DYD------IRR--DD--------------------------P--------------------------------YI---------------------GYA---D-IP-F---------------D-----------VVTD----GQ-------G------------------DVFGRTLVRIGELLQSVRIVRYAL-ENL--------P------P-GPV-RV-NTP-------RGA-P---K-AE-VLSRYEAPRGELAHFIRTNNTDKVERLDIRTPTLANWTSV-----------AVSLVGS---NLAD----------IPVVVAAIDPCLSCTSRIT--IVDPGRRQTSVMSWDELRAHGID--------------FYRRK-EGV---
>OGS50808.1 (stripped)
---------------------------------------------------------------------------------------------------------------------------------------------------MP------E-----V------------------------ELLIGPQHPALKEPVNFKVVV--D---GERIVRLDLDISYNHRGIEKAAETRDFSKSMYLLERICGICSHAHTTVFSKGIETLMNIE-PPPRGKWIRTLVAELERIHSHLLWLGVAAHE--------------------------------------------------------IGY-----------N-----------TLFMYTWRDRETVQNILEMISGNRVNYGMNAIGGVRR----D--------LSDPMR-----QRVLE---GLRLLAERA-DYYLEVVPK----------EE----TL--------VVRT--R----------------------------------GVG---RLATDK------------------------AIELGAV-----------GP-T---ARG-SN--V----------PFD------VRR--DD--------------------------P--------------------------------YL---------------------AYG---D-VP-F---------------D-----------VITS----TA-------C------------------DVFGRVEVRVKELVQSVRMCIHMV-ENL--------P------P-GEI-LV-KPP-------RTA-P---A-GE-YVSRLEAPRGELLYFLRTRGTDKVDRVSVRTPTLANWPSV-----------VSAIQGH---VIAD----------IPVVVAAIDPCLSCTSRMT--FTDVDRGERSSLSWDEL---GIR--------------YYREK-EGL---
>Anaerolinea_thermophila_WP_013560598.1_Group_4d (stripped)
---------------------------------------------------------------------------------------------------------------------------------------MTSER---------------K-----F------------------------IVPIGPQHPALKEPGHFEFTV--D---GEIVTDASVRLGYVHRGIEKGAEERSWIQDLYLFERVCGICSHVHATAFALGVERLAGVE-APPRAQAIRSLVAEMERIHSHMLWLGVAAHE--------------------------------------------------------GGF-----------D-----------TLFMYSWRDREIVMDLLEALTGNRVNYSANVLGGVKC----D--------ITDTLR-----DQILR---GMDQLEERI-QHYLNVVTT----------DR----TF--------LART--E----------------------------------GVG---RMTREQ------------------------ADLFGAV-----------GP-T---ARA-SG--V----------PRD------VRV--DA--------------------------P--------------------------------YA---------------------FYP---T-VP-V---------------Q-----------LITD----ER-------G------------------DLLARFVVRIKELFEAVRLIREIL-AHL--------P------E-GEL-TV-RMP-------RRI-P---A-GE-VISRVEAPRGELFYFIKSNGGEKPERVKVRTPSLCNWGSV-----------MQVAVGH---KLAD----------MPMILAGIDPCFSCNDRMI--QLKRKDSRQ--WTWEDLRQYGIE--------------YYKKV-L-----
>KPL71028.1 (stripped)
---------------------------------------------------------------------------------------------------------------------------------------MTMEAQTTT----G------K-----F------------------------VVPIGPQHPALKEPGHFEFTV--D---GEIVTGASVRLGFVHRGIEKGAEARNWVQNMYMVERVCGICSHVHATAYALGVEQLAGVT-APPRAQAIRELVAELERVHSHMLWLGVAAHE--------------------------------------------------------GGF-----------D-----------TLFMYSWRDRETVMDLLEAICGNRVHYSVNLLGGVKY----D--------IDDKLA-----DQLRK---GVDFLEGRC-EHYMKVVTT----------DE----TF--------VGRT--K----------------------------------NVG---KMSKEE------------------------AYELGSV-----------GP-T---ARA-SG--V----------DRD------IRI--DA--------------------------P--------------------------------YV---------------------SYE---Q-FP-V---------------K-----------LITD----DA-------G------------------DLQARFVVRIKELYESFRLIREIL-DHM--------P------E-GEL-TV-KVP-------RRI-P---A-GE-AISRVEAPRGELLYFLKSNGTDIPDRVKIRTPSLCNWSSV-----------VNYAVGH---KLAD----------MPMLLAGIDPCFSCNDRSV--TIHRGGNVQNDWSWEQLRQYGIA--------------YYR---------
>WP_062417842.1 (stripped)
---------------------------------------------------------------------------------------------------------------------------------------MTNQSQPQ------------K-----F------------------------IVPIGPQHPALKEPGHFEFGV--D---GEIVTSATIRLGFVHRGIEKATEDRTWVQNLYLLERICGICSNIHGTVYAIGVEKLAGVE-IPPRAKYIRTIVAELERVHSHLLWLGVAAHE--------------------------------------------------------GGF-----------D-----------TLFMYSWRDRETVMDLLEGLSGNRVNYSTNLIGGVKF----D--------INEKQA-----DEIRR---GLDFLEERT-HYYMKVVTT----------DE----TF--------LGRT--R----------------------------------DIG---TMTREQ------------------------AELLGAV-----------GP-T---ARA-SG--V----------PRD------VRS--ES--------------------------P--------------------------------YL---------------------AYN---E-HP-I---------------Q-----------LQVH----DG-------G------------------DLLARFIVRLNELFDTYRLIRELL-DHM--------P------A-GDL-TV-RVP-------RRI-P---E-GE-VLIRGEAPRGELVYYLKSSGSDKPDRIKVRTPSLCNWGTI-----------SHVAVGH---KLAD----------MPMLLVGIDPCFSCNDRLV--TVNNTQNSQ-DLTWDALRRYGIE--------------YYK---------
>WP_061918525.1 (stripped)
---------------------------------------------------------------------------------------------------------------------------------------MTEKHGEN------------R-----F------------------------VVPIGPQHPALKEPGHFEFVV--D---GEIVTGASVRLGYVHRGIEKGAEDRTWTQNLYLMERICGICSHIHATAFVQGVEKLAGVE-APPRARAIREIFAELERIHSHMLWLGVAAHE--------------------------------------------------------GGF-----------D-----------ALFMYSWRDREVVMDMLEMLSGNRVHYSANLIGGVKY----D--------LTPDMM-----DKIRE---GLNYLEERL-AHYLDVVNN----------DE----TF--------IGRT--R----------------------------------GIG---TMTREQ------------------------AQLLGAV-----------GP-T---ARA-SN--F----------AYD------VRV--DA--------------------------P--------------------------------YA---------------------AYA---E-FP-V---------------E-----------MVVA----QE-------G------------------DLHARFVVRILETMESIRVLRRIF-ENM--------P------E-SEL-VT-RVP-------RRI-P---A-GE-TISRVEAPRGELFYFIASGGGEKPERVKVRTPSLCNWGTV-----------ITLAVGH---KLAD----------MPMILAGIDPCFSCNDRLV--MVKRNRQDPQVWTWADLRNYGIE--------------YYR---------
>OGO20034.1 (stripped)
---------------------------------------------------------------------------------------------------------------------------------------MESKRQDE------------R-----F------------------------IIPIGPQHPALKEPAHFRITV--D---GEIITNAVVRLGYAHRGIEKATESRNWVQNIYLVERICGICSHIHATAYCLGVERLAGVE-VPPRAQTLRVLVAELERIHSHLLWLGVAAHE--------------------------------------------------------AGF-----------D-----------TLFMYSWRDRETVMDLLENVSGNRVNYSVNLLGGVKI----D--------IDNQIS-----DTIRE---GLAFLEERT-LHYLDVVSN----------DM----AF--------LQRT--R----------------------------------GIG---VLTRSQ------------------------ADVLGCV-----------GP-V---ARA-SN--V----------PRD------VRV--EA--------------------------P--------------------------------YG---------------------AYQ---Q-YP-V---------------N-----------IVLV----EK-------G------------------DLEARFIVRLKELLESYRIIREIL-DTL--------P------P-GEL-TT-RMP-------RRI-K---E-GE-TISRVEAPRGELFYFIKSNGTDTPERVKVRTPTICNMLSV-----------LKLAVGH---QLAD----------LPMILAGIDPCFSCNDRVA--IIDHRRKSPEIWTWQDLRQYGIE--------------YYNGH-SR----
>WP_095041790.1 (stripped)
-----------------------------------------------------------------------------------------------------------------------------------------NAQASE------------R-----F------------------------IIPIGPQHPALKEPGHFEFTV--E---GETVTSATVRLGYAHRGIEKGTESRNWTQNLYLLERICGICSHIHATAYAIGVEQLAEVE-VPARAQAIREIIAELERVHSHLLWLGVAAHD--------------------------------------------------------AGF-----------D-----------TLFMYTWRDRETVMDILEALSGNRVHYSANVLGGVKF----D--------LTDTSI-----SAILK---GLEYLEERT-HHYRQVVNE----------DA----FF--------LQRT--R----------------------------------DVG---TMSHAE------------------------ALRLGVV-----------GP-T---ARA-SG--V----------TRD------VRV--DA--------------------------P--------------------------------YI---------------------AYG---D-FP-V---------------R-----------LQTL----AA-------G------------------DLEARFLVRLDELFDSYRVIRAII-AGL--------P------D-GEL-TA-KMP-------RKL-K---A-GE-VISRVEAPRGELFYYIRSTGGESPDRIKVRTPTLCNMGSV-----------LTQTIGQ---NLAD----------VPMILVGIDPCFSCNDRAV--TVRSATQSPRTWTWASLRQYGID--------------HYRRR-MGLDSR
>OQY81639.1 (stripped)
---------MRRDF----------------------------------------------------------------------------------------------------------------QE----QAPVETANRPEGGRVGN------K-----F------------------------IVPIGPQHPALKEPGHFEFEV--D---GEIITGARMRLGYVHRGIEKATEERNWIQNLYLLERVCGICSHTHTSVYSQGVEKLAQVE-TPPRALAIRELVAGLERIHSHLLWLGVAAHE--------------------------------------------------------AGF-----------D-----------TLFMYSWRDRETVMNLLEELTGNRVNYSICVLGGVKQ----D--------ILPEQA-----ASIHQ---AIGYLEERI-RYYLDVVSS----------DT----FF--------LQRT--R----------------------------------GIG---TMTLDE------------------------AKRFGSL-----------GP-T---ARA-SG--L----------RRD------VRL--DS--------------------------P--------------------------------YG---------------------AYT---R-FP-V---------------S-----------IVTD----ER-------G------------------DLEARFAVRMKELLVTCSTIRAIV-DNL--------P------A-GEL-TT-RFP-------RKI-P---A-GE-TVSRVEAPRGEVFYFIKSGGGESPTRLKIRTPSLCNWTSV-----------LNKAVGH---QLAD----------VPMLIAGMDPCFSCNDRMV--TVRGKKDSRSM-TWSELREYGIQ--------------KYQGR-R-----
>WP_062282954.1 (stripped)
---------MTDN--------------------------------------------------------------------------------------------------------------------------LIDSNKSQ------------K-----Y------------------------IVPIGPQHPALKEPGHFEFTV--E---GEIVVDASIRLGYVHRGVEKAAESRTWTQVLYLVERVCGICSHAHGTAFIQNAEALAGIE-IPPRAKVIRAIAGEIERLHSHLLWLGVAAHE--------------------------------------------------------GGF-----------D-----------AMFMYSWRDREIVMDILENFFGNRVNYSVNIPGGVKE----D--------ITPEFA-----EQLRI---KLDFLEKRL-KHYLDVVND----------DV----TF--------RART--V----------------------------------NIG---TLGKEE------------------------MTRLGAT-----------GP-T---ARS-AG--I----------TRD------IRV--DR--------------------------P--------------------------------YS---------------------GFD---I-YP-I---------------N-----------MILD----DH-------G------------------DLNARFVVRLKECFESIRYIRDVL-EKI--------P------E-GEL-SV-KFP-------RKI-P---A-GE-SMSSVEAPRGELFYFVRSNGTENPDRVKVRTASLCNWGTI-----------VSVAKGH---KLAD----------MPMILAGIDPCFSCNDRMV--IVGKEKNAQ-LWTWEQLRKYGIN--------------YHAMQ-EGFNSD
>Halorhabdus_tiamatea_WP_008528233.1_Group_4d (stripped)
--------------------------------------------------------------------------------------------------------------------------------------------MSEE---VS------G-----T------------------------EIPVGPQHPSLKEPANFTLTV--D---GEVITGADLKLSYNHRGIEQAALSKSYLENIYLLERICGICSHAHTSSFVTGVEDLLDLD-VPRRANYIRTLIGELERIHSHMLWLGVAGHE--------------------------------------------------------IGF-----------D-----------TLWQYAWRDRELVLDLLEEITGNRIHYSINTIGGVRQ----D--------LTDEQR-----ETVLE---KMDELEERI-DFYLETVPN----------EE----TV--------RMRC--E----------------------------------GVG---TVSTEL------------------------AREYCAA-----------GP-V---GRA-SG--L----------PVD------VRK--DA--------------------------P--------------------------------YA---------------------AYD---E-MD-F---------------D-----------VITE----TT-------G------------------DLLARTTVRIREIAESISIIRQAA-EGI--------P------E-GDL-KASPQPM--QALLAQI-P---E-GD-VVSRYEAPRGELIHYLRSDGTDTPERIHIRVPTLANWPTV-----------VEALRGS---YIAD----------TPIVVAGIDPCISCTSRIG--VETDGSHAGENSNLDELREYGIE--------------WYDDRAEGGSRT
>Halorhabdus_utahensis_WP_015789964.1_Group_4d (stripped)
--------------------------------------------------------------------------------------------------------------------------------------------MSED---VS------G-----T------------------------EIPVGPQHPSLKEPANFTLTV--D---GEVITGADLKLSYNHRGIEQAVLSKSYLENIYLLERICGICSHAHTTSFAIGVEDLLDLD-VPRRANYIRTLIGELERIHSHMLWLGVAGHE--------------------------------------------------------IGF-----------D-----------TLWQYAWRDREIVLDLLEEITGNRIHYSINTIGGVRQ----D--------LTAEQR-----ETVLE---KMDELEERI-DFYLETVPN----------EE----TV--------RMRC--E----------------------------------NVG---TVSAEL------------------------AREYCAA-----------GP-V---GRA-SG--L----------PVD------VRR--DA--------------------------P--------------------------------YA---------------------AYD---E-MD-F---------------D-----------VITD----TA-------G------------------DLLARTTVRIREIAESISIIRQAA-ADI--------P------D-GDL-KASPKPV--QALLAQI-P---E-DD-VVSRYEAPRGELIHYIRADGTDTPERVHIRVPTLANWPTV-----------VEALRGS---YIAD----------TPIVVAGIDPCISCTSRIG--VETDGSHGGEDSNLEELREYGME--------------WYDKRTDGGSSS
>WP_012543586.1 (stripped)
----------------------------------------------------------------------------------------------------------------------------------------------------M------G-----Y------------------------KFPLGPYHPAFEEGEYIELQL--E---GEMVVDAEIKIGFIHRAIEKSATKRTFIRDLGLVERTCGICSFHHSWAYCLAVEKAAGLE-VPERAEYIRVLTAELERIHSHLMYLGAMAHK--------------------------------------------------------MGF-----------D-----------TLFMFTWSGREAVMDMLELLSGNRVNYAINTLGGVRR----D--------VDESIS-----SQIKA---ALETLEDLG-LKLKDTWSK----------DA----SI--------LART--K----------------------------------NVG---IVSRKE------------------------AHLLGVV-----------GP-T---ARG-SG--I----------RED------LRK--TA--------------------------P--------------------------------YA---------------------VYP---L-LD-F---------------D-----------LVVL----DD-------G------------------DVWSRTFVRVLEVLESIKIIRQVL-DKM--------P------A-GQI-KN-PKPV------LKI-E---P-ND-VIGRVEAPRGELAYHLITDGTDKPGRLKIRTPTLINLPAS-----------EHMMRGS---NLAD----------APVIVGHIDPCMSCMDR-----------------------------------------------------
>Coprothermobacter_platensis_WP_018963227.1_Group_4d (stripped)
----------------------------------------------------------------------------------------------------------------------------------------------------M------G-----Y------------------------KFPLGPYHPAFEEGEYIELEL--E---GEMVADAEIKIGFIHRAVEKSATKRTFIKDLGLVERTCGICSFHHSWAYCLAVEKAAGLE-IPERAEYIRVLTAELERIHSHLMYLGAMAHK--------------------------------------------------------MGF-----------D-----------TLFMFTWSGREAVMDMLELLSGNRVNYAMNTIGGVRR----D--------IDENIA-----DQIRA---AMNTLEDLT-LKLKDTWTK----------DA----ST--------LART--K----------------------------------NVG---VVTQKE------------------------AHLLGVV-----------GP-T---ARG-CG--I----------RED------LRK--TA--------------------------T--------------------------------YS---------------------VYS---S-LN-F---------------E-----------LIVL----DD-------G------------------DVWSRTFVRVLEALESIKIIRQVL-DKI--------P------Q-GPI-KN-PKTV------LKI-Q---P-ND-TIGRVEAPRGELMYHLITDGTDRPARLKIRTPTLINLPAS-----------EHMLRGA---NLAD----------APIIVGHIDPCMSCMDR-----------------------------------------------------
>Thermobrachium_celere_WP_018661973.1_Group_4d (stripped)
----------------------------------------------------------------------------------------------------------------------------------------------------M------G-----Y------------------------TIPIGPYHPSLEEPIHAKLYT--E---GEVIKDAEVFIGYNHRGIEKLATERNFIQTLTLVERVCGICSHSHPFTYAMAIENIAQME-VPKRGQYIRVIMAELERLHSHYLWIGLACHL--------------------------------------------------------IGY-----------D-----------SLFMYVWDAREKVMDILEEISGNRVNYGMVIIGGSRR----D--------INDEMR-----RKVLK---MLDDLNEPH-NRMKEIFLN----------DK----TA--------ALRT--K----------------------------------GVG---VLPKDV------------------------AERMGTI-----------GP-H---ARA-SG--I----------RVD------VRK--DA--------------------------P--------------------------------YS---------------------CYD---E-FD-F---------------D-----------IPVL----ED-------G------------------DVWARVVVRVLEIEESVKIIRQAL-ENL--------P------E-GPI-NL-GNKL------PKV-P---A-GE-FTARHEAPRGQVIYYVVTDGGQTNYRISIHVPTFKTAPTV-----------PYMLKNN---TVAD----------AGLIIASIDPCFSCLDR-----------------------------------------------------
>Caloramator_sp._ALD01_WP_027308223.1_Group_4d (stripped)
----------------------------------------------------------------------------------------------------------------------------------------------------M------G-----Y------------------------TIPIGPYHPSLEEPIHAKLYT--E---GEVIKDAEVFIGYNHRGIEKLATERNFIQTLTLVERVCGICSHSHPFAYAMAIENIAQME-VPKRGQYIRVIMAELERLHSHYLWIGLACHL--------------------------------------------------------IGY-----------D-----------SLFMYVWNARERIMDILEEISGNRVNYGMVIIGGSRR----D--------IDDEKR-----KKILN---MLDDLIEPH-NRMKDIFLN----------DK----TA--------ALRT--K----------------------------------GVG---VLPKDV------------------------AERMGTI-----------GP-H---ARA-SG--V----------NVD------VRK--DA--------------------------P--------------------------------YS---------------------CYD---E-FD-F---------------N-----------VPVL----NE-------G------------------DVWARVVVRVLEIEESIKIIKQAL-ENL--------P------E-GPI-NL-GNKL------PKV-P---A-GE-FTARHEAPRGQVVYYVVTDGGQTNYRISIHVPTFKTAPTV-----------PYMLKNN---TIAD----------AGLIIASIDPCFSCLDR-----------------------------------------------------
>Caloramator_australicus_WP_008908605.1_Group_4d (stripped)
----------------------------------------------------------------------------------------------------------------------------------------------------M------S-----Y------------------------VIPIGPYHPSLEEPIHAKLYT--E---GEIIKDAEVFIGYNHRGIEKLAQEKNFIQTLVLVERVCGICSHSHPFAYAQAIEKIANME-VPKRGQYIRVIMAELERLHSHYLWLGIAAHL--------------------------------------------------------VGY-----------D-----------SLFMHIWNVREKIMDILEAISGNRVNYGMIIIGGSRR----D--------ISDDLR-----RNILQ---ILDEFKAEH-EKIKEIVLN----------DK----TL--------AMRT--K----------------------------------GVG---VLPKDI------------------------AIKMGTI-----------GP-H---ARA-SG--V----------KVD------VRK--DA--------------------------P--------------------------------YS---------------------SYE---D-FE-F---------------D-----------VPVV----ED-------G------------------DVFARILIRALEVDESIKIIKQAL-ENL--------P------E-GPI-NL-GMKI------PKV-P---A-GE-FTQRVEAPRGQVIYYVVTDGGQTNYRVSIHVPTFKTAPTV-----------PYMLRNN---TVAD----------AGLIIASIDPCFSCLDR-----------------------------------------------------
>Clostridium_celatum_WP_005210163.1_Group_4d (stripped)
----------------------------------------------------------------------------------------------------------------------------------------------------M------S-----Y------------------------ILPLGPYHPALEEPVHVKLLT--E---GEIIKDSEVFIGYNHRGIEKLTESRNYIQTITLVERVCGICSHSHAMTYCLAVENIAGME-VPKRGSYIRVIISELERLHSHYLWLGLAAHI--------------------------------------------------------IAF-----------D-----------SLFMMCFASREKIMDMLEVISGNRVNYAMNIVGGARR----D--------ITKEQK-----DTVLK---MIEELRREY-KNIYNVYAK----------DS----SI--------AART--K----------------------------------GVG---ILTTDD------------------------ALNYGAC-----------GP-H---GRA-SG--V----------NFD------VRK--SM--------------------------P--------------------------------YN---------------------CYE---D-FD-F---------------N-----------VALA----ND-------G------------------DVFSRAVIRLIEIEESCKIIEQAL-KNM--------P------E-GPI-NL-GNKI------PKV-P---A-GE-YIAVTEAPRGEVTYYVVSNGGQTNGRVNIHVPTFKNAMTV-----------PVMLKNN---TIAD----------AGLIVASIDPCFSCLDR-----------------------------------------------------
>Clostridium_lundense_WP_027624751.1_Group_4d (stripped)
----------------------------------------------------------------------------------------------------------------------------------------------------M------S-----Y------------------------VIPIGPYHPALEEPVHVKLYT--D---GEFIEDAKVYIGYNNRGIEKLSQEKNFIQTITLVERVCGICSHSHSLAYCLAIENISGLE-VPKRGSYIRVIICELERLHSHFLLLGLAAHI--------------------------------------------------------IGF-----------D-----------SAFMYTFSAREKVMGALETLTGNRVNYAMNIIGGARK----D--------FSKEEI-----HDLLM---LIEEMKEPY-ERILDIFGK----------DK----TI--------ALRT--K----------------------------------GVG---KLSYDE------------------------AWIHGLS-----------GP-H---GRA-SG--L----------ECD------TRK--ID--------------------------P--------------------------------YC---------------------CYD---D-FN-F---------------N-----------MIVQ----KD-------G------------------DVFSRVVVRLLEIGESIRIITQAA-QNM--------P------D-TPI-NL-GFKI------PRV-P---A-GE-YCTRIEAPRGELTYYVVTDGGPGNRRVNIHVPTFRNAASV-----------PAMLKGN---TIAD----------AGLIVASIDPCFSCLDR-----------------------------------------------------
>Kosmotoga_olearia_WP_012745069.1_Group_4d (stripped)
--------------------------------------------------------------------------------------------------------------------------------------------------MSK------E-----F------------------------NLPVGPFHPLLEEAEYFKIKL--D---GERVVDIEMETGWMHRGIEKISEESTFDQSIFVVERICGICSASHPFACINAFEDIGEIE-VPLKARYIRSLIGELERVHSHLLWLGLAGHF--------------------------------------------------------IGY-----------D-----------TLWMWAWKYREPVLEVIEMITGNRNHYGTFKIGGVRR----D--------YDVSLN-----SVVHE---KLDFLEKKL-TMVAKAVAN----------DP----VV--------RSRL--C----------------------------------GVG---VLTKEE------------------------AISYCAV-----------GP-T---ARA-SG--V----------AID------VRK--DE--------------------------P--------------------------------YA---------------------AYD---L-LD-F---------------G-----------VVVR----EE-------G------------------DIFAKTVVRILEVFESIKMIRQII-EKL--R----KV------K-GPI-YN---------DVKEI-P---A-GE-GIGRHEAPRGEVFHYIRTDGSNRPVRHKIRAPSYVNIPTY-----------KASCIGE---NLAD----------VLITLASVDPCYCCTERSV--RLQTEKGME-ITS--NLSQDKTD--------------RLIKNMGEYKWK
>OIN96879.1 (stripped)
----------------------------------------------------------------------------------------------------------------------------------------------------M------K-----T------------------------VIPIGPYHPLQEEPELFYLTL--D---GETVVDVDVRLGYNHRGIEKIAESKTWDQITFLIERICGICSTSHPIAYCNAVEDCAGIE-IPERAKYIRSIIGELERIHSHLLWLGLAGHF--------------------------------------------------------LGY-----------N-----------TLFMWAWKWREPVLDLFEQTTGNRNHYAMIKIGGARR----D--------IKNEDI-----PAIRK---CVDSLVAPL-EMITKAAID----------DP----VL--------HARL--K----------------------------------GVG---VLKKED------------------------AIKYCVV-----------GP-T---ARA-SG--V----------AID------VRK--DE--------------------------P--------------------------------HA---------------------AYD---M-VE-W---------------N-----------VITQ----ES-------G------------------DVFAKAVVRLLEMFESIKIIQQCL-DKT--------K------G-AEF-CV---------EVENI-P---P-GD-GIGRYEAPRGETYHYVRSDGTNCPVRHKIRAPTYVNLPSF-----------KASCIGQ---TISD----------VAITLASIDPCYCCTERTA--IIDSKNGKK-EHLGEELSQEKTQ--------------KIRKKLGNQE--
>KPL19793.1 (stripped)
--------------------------------------------------------------------------------------------------------------------------------------------MPLQEDLTL------S-----Y------------------------TVPIGPYHPLLEEPEFFTLKV--E---GERVVDMDIRIGYNHRGIERLAQTKTWEQDTFLIERVCGICSTSHPIAYVNAVEDLLELE-IPERAKYIRSIVGELERLHSHLLWVGLAGHF--------------------------------------------------------IGY-----------N-----------TVFMWAWKYREPILDVFERITGNRNHYAMMKIGGVRR----D--------ILKEDI-----PDFLA---AMDELARQN-EMLTKAVID----------DP----VL--------HARL--K----------------------------------GVG---VLSKKD------------------------AIEYAVL-----------GP-T---ARG-SG--Y----------DID------VRR--DS--------------------------P--------------------------------YA---------------------AYD---L-VD-W---------------N-----------VIVF----PE-------G------------------DVFAKAAVRLLENAESIKIIQQCL-REL--------P------E-GDF-SV---------PVDQI-P---P-GE-GIGHGEAPRGEVFHYVRSDGSNYPIRHKIRAPTFQNLPSF-----------KASCIGE---TVAD----------VALITASIDPCYCCTERMI--AVDADNGKK-LLDGQDLCQEKTE--------------RMRKRIKVST--
>OGC11840.1 (stripped)
--------------------------------------------------------------------------------------------------------------------------------------------------MAK------E-----N------------------------IIPIGPFHPLLEEPEFFKFYV--E---GETVIDADVRVGYNHRGVEKLLESKTYDQGVFLVERICGICSTSHPFAFTQAVEDISGIE-VPERAKYIRMIIGELERIHSHLLWVGLAGHF--------------------------------------------------------IGY-----------N-----------TVFMWAWKYREPVLDMFEAISGNRNHYNMFKVGGVRR----D--------IKDDDV-----PGLLK---AIDEVEKFT-SMLAKSVSE----------DP----II--------QART--K----------------------------------NIG---TLKKQD------------------------AIDLGVV-----------GP-V---ARG-SG--L----------AID------NRK--DF--------------------------P--------------------------------YA---------------------NYR---E-VE-F---------------E-----------KIVL----EQ-------G------------------DVYSRAVVRLLEIIESVKIIRQSL-KKL--------S------A-GPI-ET---------EVREI-G---I-GE-GIGLHEAPRGEVFHYSRSNGSNYPERHKIRAPSFMNVPSF-----------KKTVIGQ---KISD----------AALITAAVDPCYCCTERMA--AIDPQNNKT-LLTGEELSQERTE--------------EIRRKIRS----
>KPJ69723.1 (stripped)
--------------------------------------------------------------------------------------------------------------------------------------------------MAK------E-----C------------------------MIPIGPFHPLLEEPEFFKFYV--E---GEKVVDADLRVGWNHRGIEKLAESKTYEQDVFLVERICGICSTSHPFAFVQAAEDVSGIE-VPERAKYIRTIIGELERIHSHLLWMGLAGHF--------------------------------------------------------IGY-----------N-----------TVFMWAWKYREPVLDLFEIISGNRNHYAMFKVGGVRR----D--------IREEDI-----PGLLK---AIADVEKFC-SMLVKAVMD----------DP----VI--------QART--K----------------------------------GIG---ILKKQD------------------------AVDYCVV-----------GP-T---ARP-SG--V----------AID------VRK--DH--------------------------P--------------------------------YA---------------------AYD---K-VP-W---------------D-----------MIVM----EE-------G------------------DVFAKVAVRLLENIESVKIIRGCL-KKM--------P------K-GPI-DA---------EVREI-G---V-GE-GIGIHEAPRGEVFHYVRSNGSNYPERHKIRAPSYMNVPSF-----------KKTVIGE---SIAD----------AALITASIDPCYCCTERMA--VVDPASDKI-IVSSEELSQEKTE--------------EIRARFRK----
>OIO80949.1 (stripped)
---------------------------------------------------------------------------------------------------------------------------------------------------MR------Q-----T------------------------VIPIGPFHPLQEEPEFFKLFV--D---GETVTDIEINIGYNHRGIEKISEVKSFDQVTFLVERICGICSNSHPFAYCLAIEDLMGIE-APERASFIRTVIAELERIHSHLLWLGLAGHF--------------------------------------------------------LGY-----------N-----------TVFMWAWKYREPVLDIFEAITGNRNHYAMNKPGGVRR----D--------IIDDDI-----PAILK---MVSELVPAM-DMFKGAIID----------DP----VI--------HARL--K----------------------------------GVG---ILTKKD------------------------AIAYAAL-----------GP-V---ARA-SG--F----------DVD------IRR--DE--------------------------P--------------------------------YG---------------------AYD---R-VK-W---------------N-----------VIVE----QD-------G------------------DVFAKAKVRILEIYESIKIINQCL-KKM--------P------K-GPI-DA---------NIKEV-P---P-GE-GIGRIEAPRGECIHYVRSDGSNSPVRHKIRAPSFMSVPTA-----------KASIVGQ---QVAD----------ASIILAAADPCYCCTERMA--VIDKKTNKQ-VLSAQDLGQEKTR--------------KLWKP-------
>cg1_0.2_scaffold_2467_c_16 (stripped)
--------------------------------------------------------------------------------------------------------------------------------------------MSDKK-KIR------Q-----T------------------------VIPIGPFHPLQEEPEFFKLFV--D---GETVTDIEINIGYNHRGIEKISEVKSFDQVTFLVERICGICSNSHPFAYCLAIEDLMGIE-APERTSFIRTVIAELERIHSHLLWLGLAGHF--------------------------------------------------------LGY-----------N-----------TVFMWAWKYREPVLDIFEAITGNRNHYAMNKPGGVRR----D--------IIDDDI-----PAILK---MVSELVPAM-DMFKGAIID----------DP----VI--------HARL--K----------------------------------GVG---ILTKKD------------------------AIAYAAL-----------GP-V---ARA-SG--F----------DVD------IRR--DE--------------------------P--------------------------------YG---------------------AYD---R-VK-W---------------N-----------VIVE----QD-------G------------------DVFAKAKVRILEIYESIKIINQCL-KKM--------P------K-GPI-DA---------NIKEV-P---P-GE-GIGRIEAPRGECIHYVRSDGSNSPVRHKIRAPSFMSVPTA-----------KASIVGQ---QVAD----------ASIILAAADPCYCCTERMA--VIDKKTNKQ-VLSAQDLGQEKTR--------------KLWKP*------
>KPK39519.1 (stripped)
---------------------------------------------------------------------------------------------------------------------------------------------------MA------K-----T------------------------IVPIGPYHPLQEEPEFFSLTV--E---GEKVVGIDVRVGYNHRGIEKLSEMKTFDQSTFVIERICGICSTSHPFAYTRAVEDIMDLE-VPERAKFIRTIIAEGERAHSHLLWFGLAGHF--------------------------------------------------------LGY-----------N-----------TVFMWAWKIREEILDVMEILSGNRNNYAMFKPGGIRR----D--------IKSEDI-----PPVIK---KLDSIVPTL-QMLKKAVMD----------DP----VL--------HART--K----------------------------------GIG---ILSKED------------------------SISYCAV-----------GP-T---SRA-SG--V----------ARD------VRK--DS--------------------------P--------------------------------YG---------------------AYD---K-IE-W---------------D-----------MVVT----QN-------G------------------DVFDKVVVRILEILESIKIMKACL-LKL--------P------S-GEI-DA---------NIKDI-P---P-GE-GIGHIEAPRGEVFHYVRSDGTNRPARHKVRAPTFMNLPTY-----------KATVIGE---TISD----------ATIILAAIDPCYCCTERMA--VRNVKEEK--LYNGEDLSQEKTE--------------RLREKYNYER--
>OGS11810.1 (stripped)
--------------------------------------------------------------------------------------------------------------------------------------------MSENT-ENK------S-----C------------------------VVPIGPYHPLQEEPEFFKLHV--D---GEKVVGIDIEIGYNHRGIEKISEAKHYDQGIFAVERICGICSTSHPFAYCNAVEDLAGIE-LPERARYIRTLVGELERIHSHLLWLGLAGHF--------------------------------------------------------LGY-----------N-----------TVWMWSWKYREPVLDIFEKISGNRQHYSMFKIGGVRR----D--------ILAEDI-----PWIEK---ELDALIKAV-EMFKGAVMD----------DP----VI--------LART--K----------------------------------NIG---VLTAKD------------------------IKDYGGV-----------GP-L---ARA-SG--V----------DID------IRR--DN--------------------------P--------------------------------YA---------------------AYN---L-VD-W---------------K-----------VQTF----QG-------G------------------DIFAKAVVRILETLESIKIIQQCL-VKP--------V------T-GPI-DL---------KIKEI-P---A-GE-GIGRHEAPRGEVFHYVRGDKTNRPTRHKIRAPSYVNVATN-----------EKAVIGY---DISD----------ALIVLAAVDPCYCCTERVS--VVDAEKGTA-LYTGNDLSQEKTK--------------KLKERIF-----
>Clostridium_paraputrificum_WP_027099538.1_Group_4d (stripped)
----------------------------------------------------------------------------------------------------------------------------------------------------M------P-----Y------------------------TFPLGPYHPALEEPFKVNVQC--K---AEVIESVNVEVGFSFRGIELLAQKRNWVEVITLIERVCGICSNTHAMTFCLAVEKIADLE-LPRRAAHIRLIIAELERLHSHLLWAGVGAED--------------------------------------------------------IGF-----------H-----------SLFMEVFNLRELVMDTLEAISGNRVNYGMNCIGGVHR----D--------IPNP-------ADYLP---MLDHLTKLT-EVVVPTFTE----------NP----TA--------LART--R----------------------------------NVG---PLSREK------------------------AVEWAVV-----------GP-V---ARA-SG--L----------DID------VRK--DE--------------------------P--------------------------------YL---------------------TYG---E-LG-F---------------N-----------SIVR----PE-------G------------------DVLARVVVRALEMLESVRLIREAL-LTM--------P------A-GPL-KA-------VDGLPTI-P---V-GE-ATMRTEAPRGEAFYYVASEGGSTPARVKIRTPSFVNIPAI-----------EAMVIGQ---PLAD----------LSIIQASVDPCISCTDR-----------------------------------------------------
>Azospirillum_halopraeferens_WP_029009221.1_Group_4d (stripped)
----------------------------------------------------------------------------------------------------------------------------------------------------M------P-----Y------------------------TFPLGPYHPALEEPFKVNVRC--S---GEVIESATVEVGFSFRGIELLAQKRNWVEVITLIERVCGICSNTHAMTFCMAAERIAGIA-APPRAVHIRTVIAELERLHSHLLWAGIGAED--------------------------------------------------------IGF-----------H-----------SLFMEIFTLRERVMDTLEAISGNRVNYGMNRIGGVHR----D--------IPDP-------AAHGP---ALDALERLA-EVVVPAFTA----------NP----TA--------LART--R----------------------------------GVG---RLSREE------------------------AVRRGVV-----------GP-V---ARA-SG--L----------DMD------VRK--DH--------------------------P--------------------------------YL---------------------AYA---D-LG-F---------------R-----------SVTR----TA-------G------------------DVLARVEVRAAEMLESVRLVRAAL-AGL--------P------P-GPL-AA-------VEGVPVI-P---P-GE-ATVRTEAPRGEAFYYVESDGGPTPARVKIRTPSFVNIPAI-----------EPMVIGQ---PLAD----------LSIIQASVDPCISCTDR-----------------------------------------------------
>Thermodesulfobacterium_thermophilum_WP_022856172.1_Group_4d (stripped)
--------------------------------------------------------------------------------------------------------------------------------------------MNRS----Q------R-----F------------------------VLPIGPIHIALEEPIQLKLET--E---GNIVKNVQLKIGYVHRAIEFLLANRDFYQGIIVVERVCGICSHSHPTCFVQALEQIAGIE-VPLRARYLRTLIGELERIHSHLLNTAIACEI--------------------------------------------------------LGF-----------K-----------TLFVRCMNARENIKDLMEGITGHRGNYAFNTIGGVRK----D--------LVEDEI-----HEVKK---SLDSLEPEI-FQLIETVLS----------NS----TL--------ISRT--K----------------------------------GIG---VLTYQD------------------------AVDLSVV-----------GP-V---ARA-SG--V----------DLD------LRKDVAM--------------------------P--------------------------------GA---------------------AYE---F-LE-F---------------E-----------KVIE----KD-------G------------------DVLSRIKVRLLEMIESFKIIKQIL-KDL--------P------K-GPI-LTKKFV-------P-I-P---K-GI-GISRWEAPRGGLIYYCITDGTDIPYRVKIRAPSFVNIYAL-----------NRILINQ---DVAD----------VTIISGSIDPCFSCMQR-----------------------------------------------------
>Thermodesulfobacterium_hveragerdense_WP_028841464.1_Group_4d (stripped)
--------------------------------------------------------------------------------------------------------------------------------------------MDKN----K------R-----F------------------------VLPIGPIHIALEEPIQLRLET--E---GNIVKNVQLKIGYVHRAIEFLLANKDFYQGIIVVERVCGICSHSHPTCFVQALEQIAEIE-VPLRARYLRTLIGELERIHSHLLNTAITCEI--------------------------------------------------------LGF-----------K-----------TLFVRFMNARENIKDLMEGISGHRGNYAFNTIGGVRK----D--------LFEDEI-----HEVKK---SIDSLEPEI-FQLIETVLS----------NS----IL--------ISRT--K----------------------------------GIG---VLTYQD------------------------AIDLSVV-----------GP-V---ARA-SG--V----------DLD------LRKDVAM--------------------------P--------------------------------GA---------------------AYE---F-LE-F---------------E-----------KVVE----KD-------G------------------DVLSRVKVRLLEMVESFKIIKQIL-KDL--------P------K-GTI-LTKKFV-------P-I-P---K-GI-GISRWEAPRGGLIYYCITDGTDIPYRVKIRAPSFVNIYAL-----------NRILINQ---DVAD----------VTLISGSIDPCFSCMQR-----------------------------------------------------
>Thermodesulfobium_narugense_WP_013756005.1_Group_4d (stripped)
--------------------------------------------------------------------------------------------------------------------------------------------MSENE-IKR------G-----F------------------------SLPIGPIHIALEEPATYTLEA--E---GSKIKSATIDLGHVHRSIEYLSATKNFWQVIPLVERVCGIUSMSHPMAWVQAVEKLGNVS-VPPRARCLRTIVSELERIHSHLLWAGIAAHI--------------------------------------------------------IGF-----------I-----------SVFYLIWNSREKVKDLMEITTGHRANYSFNTIGGIRR----D--------I--TDL-----EPIYK---ILSEVEEDC-KSFIDIVMN----------DK----TI--------ELRT--K----------------------------------GVG---VLTKED------------------------AITYSVV-----------GP-T---ARA-SG--I----------PQD------IRK-VDE--------------------------P--------------------------------GA---------------------AYD---L-ID-W---------------------------KVIV----SD-------GC-----------------DVFARVEVRLLEILESIHIIREIL-KII--------P------E-GPI--AKEIR-------PII-P---E-GT-AIGRHEAPRGEDVHILVSDGSDVPFRHKIRAPSFVNLPAL-----------SAMLPNN---DLAN----------ATLIVASVDPCLSCTQR-----------------------------------------------------
>Methanospirillum_hungatei_WP_011449544.1_Group_4b (stripped)
---------------------------------------------------------------------------------------------------------------------------------------------------MS------Q--KAPY------------------------ELPIGPIHPALKEPINFTFQM--N---GEVIEKVDFAPGRAHRGIEWMGMRRNPVQILHLCDRICGICGVHHALVFAQAVEQIADIE-VPDRAYYVRTIIAEFERIQSHILWAGVAAHE--------------------------------------------------------LGF-----------D-----------TLFYLAWQIREESVDVIEYITGNRVNYGIMMLGGTRR----D--------ITADMF-----PRLEQ---ALQYYEGLL-EKMVNLFLN----------DK----TI--------AMRC--K----------------------------------DTG---ILTKRR------------------------ALELATV-----------GP-T---SRA-SG--L----------AMD------VRI--DS--------------------------P--------------------------------YA---------------------AYG---D-LD-F---------------D-----------IVLE----GN-------G------------------DVYDRIIVRIFEIKQSIDIIRQCM-KQM--------P------E-GPVLAEEKYAK--LMNLK-K-A---S-GE-AFARVEAPRGEDMHYVRMNKQEAPEMWKVKASTYSNQMAW-----------VEILQGE---QIAD----------IPIIVASIDPCMSCTDRVA--VVG-QDGNAGIMTKEHLHRLSVE--------------KTRRLQS-----
>Methanoplanus_limicola_WP_004077410.1_Group_4b (stripped)
---------------------------------------------------------------------------------------------------------------------------------------------------MS------D--RPTY------------------------NIPIGPTHPSLKEPVHFTFKM--N---GEVIEDLDFEPGKVHRGIEWMGMRRNPVQIVHLTDRICGICGVSHTLSFAKAVEQIAGIE-VPERAHYIRTILAEFERIQSHILWAGVAAHE--------------------------------------------------------LGF-----------D-----------TLFNLAWRVREESMDLLELITGNRINYGIVQVGGVRR----D--------IEPHKY-----QRIEE---GLSYYENLL-DKLLKLFLH----------DK----SI--------TVRC--R----------------------------------HCG---ILTYKA------------------------ALELCTV-----------GP-T---ARA-SG--V----------SMD------VRA--DS--------------------------P--------------------------------YA---------------------AYG---D-VK-F---------------D-----------VILK----IT-------G------------------DVYDRIVVRLLEVGQSVSIIRQCI-SQM--------E------D-GSVLWEEKMPK--LAACK-K-A---E-GE-AVGRVEAPRGECLHYVRMQKADAPYSWKVKASTYSNQMSW-----------LEILRGE---QIAD----------IPIIIASIDPCMSCTDRIT--VV--RNTDSKMLTKSELHKMSVE--------------KTRRILG-----
>Methanoplanus_petrolearius_WP_013329507.1_Group_4b (stripped)
---------------------------------------------------------------------------------------------------------------------------------------------------MS------E--KAPY------------------------TIPIGPTHPALKEPILFTFKI--N---GEAIEEVDFAPGKAHRGIEWMGMRRNPVQIVHLTDRICGICGVSHTFAFAKAVEQIAGIE-VPDRAHYIRTILAEFERIQSHLLWAGVAAHE--------------------------------------------------------LGF-----------D-----------TLFNLAWRVREESMDLIELLTGNRVNYAIVQVGGVRR----D--------IEEEKF-----ARIEE---GLQYYEGLI-SKLLKLFLH----------DK----TI--------TMRC--R----------------------------------DCG---ILTREA------------------------SLKLCTV-----------GP-T---SRA-SG--V----------KMD------VRL--DS--------------------------P--------------------------------YG---------------------AYG---D-LD-F---------------D-----------YVME----TR-------G------------------DVYDRIVVRLLEVAQSVDLIRQCL-KQI--------P------E-GETLWETKMPK--LATCK-K-A---E-GE-AVGRVEAPRGECLHYVRMNKSDAPYMWKVKASTYSNQLSW-----------LEILKGE---QIAD----------IPIIVASIDPCMSCTDRVA--VV--RDGKPDIYSKEYLHRLSVE--------------RTRRLMNDE---
>Methanofollis_liminatans_WP_004038443.1_Group_4b (stripped)
---------------------------------------------------------------------------------------------------------------------------------------------------MA------N--RPTT------------------------TIPIGPIHPALKEPILFTLKM--D---GEAIAAADFAPGKAHRGIEWMGMRRNPVQILYLAERICGICGVSHSLAFARAVEQIADIE-VPERAHYIRTIVAEFERIQSHLLWAGVAAHE--------------------------------------------------------LGF-----------D-----------TLFFLAWRVREAAMDVIEHLTGNRVNYGIIQVGGVRR----D--------ITEEQF-----ALIDR---ALTGYEDLM-DRLLELFLE----------DA----TV--------KLRC--R----------------------------------DHG---YLSRED------------------------AVGLCTV-----------GP-T---ARA-SG--V----------RMD------VRV--DA--------------------------P--------------------------------YA---------------------AYG---D-LA-I---------------K-----------PVLE----IR-------G------------------DVYDRIVVRLIEVGQSIDIVRQCM-AQM--------P------T-GEILWEKKVPK--LAACR-K-A---E-GE-ALGRVEAPRGECLHYVRMNKSGAPQTWKVKASTYSNQMSW-----------LPMLKGE---QLAD----------VPIITASIDPCMSCTDRVA--VV--RGREQGVMTKEDLHRLSVE--------------KTRRLMR-----
>Methanocorpusculum_labreanum_WP_011833332.1_Group_4b (stripped)
---------------------------------------------------------------------------------------------------------------------------------------------------MA------G--KAPY------------------------IVPVGPIHPALKEPVHIELTV--V---GEEVISADFTPGQTHRGIEWMGLSRNPVQIVHLTDRICGICGVTHSLAFARAVEQIADIT-VPERGDYVRTIIAEFERIQSHLLWAGVAAHE--------------------------------------------------------LGF-----------D-----------TLFYLAWRVREEAMDAIEVITGNRVNYDIIQIGGTRR----D--------ITEDQY-----DKIRK---CLNTYKDLF-SKLKKLFLE----------DA----VI--------KSRC--V----------------------------------GTG---LLSFET------------------------AMAYSAV-----------GP-T---SRA-SG--V----------TAD------LRV--DY--------------------------P--------------------------------YC---------------------AYG---D-LD-I---------------K-----------PIMD----VN-------G------------------DTYDRIVVRIFEVAQSVEIIETCL-DNM--------P------P-GPVIWEEKVAK--LSTCK-K-A---S-GE-AVGRHEAPRGEAVHYVAMDGAEAPISWKVKASSYSNLHVW-----------PIILKGA---QLAD----------IPVIVASVDPCLSCTDRVA--VT--DNGSTKIFTKEQLAKMSYE--------------KSRRMMQ-----
>Aciduliprofundum_boonei_WP_008083483.1_Group_4b (stripped)
---------------------------------------------------------------------------------------------------------------------------------------------------MS------E---HAY------------------------SIPIGPLHPAIHEPITLKIDV--E---GERIVGVDVFCSQVHRGIEWIGMNRNPIQSIYLAERVCGICNICHPFCMVQAVEDAAGIT-PPERADYIRTIMAELERIHSHLLWAGVAAHE--------------------------------------------------------IGF-----------D-----------TVFHYTWALREKVMDLIEYLSGNRVTKAIMMIGGVRR----D--------ISEEGK-----RKIKE---GMQYYLEKF-AKIEDIYLN----------DP----TI--------RMRT--R----------------------------------DVG---ILTRED------------------------ALRLCAV-----------GP-V---ARA-SG--V----------PKD------VRQ--DF--------------------------P--------------------------------YG---------------------AYA---D-YG-V---------------K-----------AITE----TH-------G------------------DVFDRIIVRLLEVKQSVEIIKWAV-DNL--------P------Q-GPILAEKNLVR--KLLLK-K-A---E-GE-GIGRVEAPRGEDIHYVRLEKGKEPYSWKIRAPTYNNVLPW-----------IPMLLGG---QIAD----------VPIVAASTDPCMSCLNRVT--VVD-EKGKKYEITKEYMHKLSVR--------------KTRRLMRNGSRT
>Aciduliprofundum_sp._MAR08-339_WP_015283654.1_Group_4b (stripped)
---------------------------------------------------------------------------------------------------------------------------------------------------MS------E---NSY------------------------TIPIGPLHPAIHEPITLKIEV--E---GERIVGVDVFCSQVHRGIEWIGMNRNAIQSIYLSERVCGICNVCHPLCMVQAVEDAIELY-PPERADYIRTIVAELERIHSHLLWAGVAAHE--------------------------------------------------------IGF-----------D-----------TVFHYTWALRENVMDLIEYITGNRVTKAIMMIGGVRR----D--------ITEDGA-----RKIKN---GMRFYLEKF-SKIKNMYLK----------DR----TI--------KMRT--R----------------------------------DVG---ILTKDD------------------------ALKLCAV-----------GP-V---ARA-SG--V----------PKD------VRQ--DF--------------------------P--------------------------------YA---------------------AYA---D-YG-V---------------K-----------AMTE----VH-------G------------------DVYDRIIVRLLEVKQSVEIINWAI-ENM--------P------S-GPILAEKNLVK--KMMIK-K-A---E-GE-GIGRVEAPRGEDIHYVRLEKNKEPFSWKIRAPTYNNVLPW-----------SPMLLGA---QIAD----------VPIVAASTDPCMSCLNRVT--VVN-ERGKEYEITKEYMHELSVK--------------KTRRLMRNAH--
>Thermococcus_sp._4557_WP_014013072.1_Group_4b (stripped)
---------------------------------------------------------------------------------------------------------------------------------------------------MA------K---TQY------------------------YVPVGPIHPALKEPIRVEAKV--E---GERIVDVDVKRGFAHRGIEYMGMKRNAIQTLYLSERICGICSISHPYAFVIGSEKALGIE-APPRAQYIRTIIAELERIHSHLLWLGVVAHE--------------------------------------------------------MGF-----------D-----------SLLFWTWKGREKVLDILELLTGNRINYSVFMIGGVRR----D--------IKESQA-----KAVRD---MINYYRIFT-EEMKDVFLA----------DP----VY--------KART--R----------------------------------GVA---QLSKDM------------------------AKKLNVC-----------GP-V---ARA-AG--L----------RMD------VRQ--DT--------------------------P--------------------------------YD---------------------AYA---D-IG-V---------------R-----------AVVE----AR-------G------------------DAYDITLVRIYEIEQSLDIIEFCL-DNM--------P------E-GKLMAIPNYVA--LAKIR-R-S---E-GE-GIGMHEAPRGEVVHYFKYGKRDGPLVWKVVAPSYNNINTW-----------GSLLLGA---EVAD----------IPIVVAYIDPCMCCNDRLA--VV--RDENGRLIDPATLHRKAVE--------------KTRKLRAELGRE
>Thermococcus_litoralis_WP_004066437.1_Group_4b (stripped)
---------------------------------------------------------------------------------------------------------------------------------------------------MA------K---TTY------------------------YVPIGPIHPALKEPIRVEAEV--E---GEKIVKVNVKRGFAHRGIEYMGMKRNAIQTLYLSERICGICSISHPYAFVIGSEKALGIE-APPRAQYIRTIIAELERIHSHILWLGVIAHE--------------------------------------------------------IGF-----------D-----------PLLFWTWKGREKVLDVLEAITGNRINYSMYMIGGVRR----D--------LKESHI-----KALRD---MITYYWEFT-EHMKEVFLS----------DP----VY--------KART--R----------------------------------GVA---QLSKEM------------------------ALKLNVV-----------GP-T---ARA-AG--L----------RMD------IRQ--DI--------------------------P--------------------------------YD---------------------AYA---D-MD-I---------------K-----------AVVE----AG-------G------------------DAYDITMVRLYEIEQSLDIIEFCL-DNL--------P------E-GKILAIPNYVA--LNKIK-K-T---E-GE-AIGAHEAPRGEVIHYFKYDKRDGPAVWKVIAPSYNNINSW-----------APLLLGA---EVAD----------IPVVVAYIDPCMCCNDRVA--VV--KDSSGRILDYSYLHKKAVE--------------KTRKLEKELGRK
>Thermococcus_litoralis_WP_004066458.1_Group_4b (stripped)
---------------------------------------------------------------------------------------------------------------------------------------------------ME------N--RVEYW----------------------VKIPIGPIHPALEEPEKFIITL--D---GERIVNVDVRLGYNLRGLEWIGMRRNYIQILYLAERMCGICSFSHNYTYSRAVEEMAGIE-VPERAEYIRVIIGELERIHSHLLNLGVVGHA--------------------------------------------------------IGY-----------D-----------TVLHLSWLAREKVMDLLEAIGGNRVNYSMNTIGGVRR----D--------IEDKHK-----RAILE---MIKYYREVM-PKIEEIFLY----------DP----TV--------EARL--R----------------------------------DAG---VIPKRI------------------------AIEYSAQ-----------GP-T---ARG-SG--V----------EKD------VRY--NE--------------------------Q--------------------------------LG---------------------VYP---D-LG-V---------------K-----------PITV----VK-------G------------------DVFDRMVVRIGELWQSMELIERAL-DQM--------P------E-GKIKAFPKDNV--LIRLK-K-A---E-GE-GIGRYEAPRGELIHYVMANGSEIPERWKMREPTFPNLFAV-----------ARALVGE---QLAD----------VPVAIASIDPCLSCTDRVA--VIDAKTGKKKVLTEKDLLKASIE--------------KTREINPNIKKP
>Thermococcus_sibiricus_WP_015849571.1_Group_4b (stripped)
---------------------------------------------------------------------------------------------------------------------------------------------------MN------S--RIEYW----------------------VKIPIGPIHPALEEPEKFIITL--D---GERIIHVDIKLGYNLRGLEWIAMRRNYIQLLYLVERICGICSFSHNHTYTRAVEEMAGIE-VPERAEYIRAIIGELERIHSHLLNLGVVGHA--------------------------------------------------------IGY-----------D-----------TVLHLSWLARERVMDILEAIGGNRVNYAMNTIGGVRR----D--------IEEKHK-----RMILD---MIKHYREVM-PKVEEIFLY----------DP----TV--------EARL--R----------------------------------DAG---VIPKRI------------------------ALEYSAQ-----------GP-T---ARG-SG--I----------KKD------VRY--NE--------------------------R--------------------------------LG---------------------VYP---E-LG-I---------------K-----------PITV----IK-------G------------------DVFDRMVVRVGELWQSMEIIEKAF-DQM--------P------E-GKIKTFSKDNV--LTKLK-K-A---E-GA-GIGRYEAPRGETIHYVRANGTDTPAKWKAREPTFPNLFAV-----------ARALVGE---QLAD----------VPVAIASIDPCLSCTDRVA--IIDSETGKKRVLTEKDLLKASIE--------------KTKEINPNIKKP
>Thermococcus_sp._4557_WP_014013086.1_Group_4b (stripped)
---------------------------------------------------------------------------------------------------------------------------------------------------MN------G--KLEYW----------------------VKVPVGPIHPALEEPEKFIITL--D---GERIVNVDVKLGYNLRGLEWIAMRRNYIQILYLAERICGICSFSHNHTYSRAVEEMAGIE-VPERAEYIRVITGELERIHSHLLNLGVVGHT--------------------------------------------------------IGY-----------D-----------TTLHLSWLARERVMDILEAIGGNRVNYSINTIGGVRR----D--------LEEKHI-----RAILD---MIKNYREVM-PKIEEIFLY----------DP----TV--------EARL--R----------------------------------DAG---VIPKRI------------------------AIEYSAQ-----------GP-T---ARG-SG--V----------KKD------VRY--NE--------------------------K--------------------------------LS---------------------VYP---D-LG-V---------------K-----------PITV----VK-------G------------------DVFDRMVVRVGELWQSMELIERAI-DQM--------P------E-GKIKAVPKDNT--LFQLK-K-A---E-GE-GIGRYEAPRGELIHYVMGQGKDVPAKWKMREPTFPNLFAI-----------ARALVGE---QVAD----------VPVAIASIDPCLSCTDRVA--VVDANTGRKKVLTERDLLKLSIE--------------KTRELNPNVKKP
>Thermococcus_barophilus_WP_013467760.1_Group_4b (stripped)
---------------------------------------------------------------------------------------------------------------------------------------------------MN------E--KIEYW----------------------VKIPIGPIHPALEEPEKFIITL--D---GERIINVDVKLGYNLRGLEWIAMRRNWIQVLYLAERICGICSFSHNHTYARAVEEMAGIE-VPERAEYIRVIIGELERIHSHLLNLGVVAHT--------------------------------------------------------IGY-----------D-----------TVLHLSWLARERVMDILEDIGGNRVNYAGNMIGGVRR----D--------IKDRHK-----RAILE---MIQYYREVM-PKVEEIFLY----------DP----TV--------EARL--R----------------------------------DSG---VIPKRV------------------------AIEYSAQ-----------GP-T---ARG-SG--I----------RKD------VRY--NE--------------------------K--------------------------------LG---------------------VYP---D-LG-V---------------K-----------PVTV----VK-------G------------------DVFDRMVVRVGEIWNSMEIIERAL-DQM--------P------E-GKIKAFPKDNL--LVKLK-K-A---E-GE-GIGRYEAPRGELIHYVRAEGKDGPAKWKMREPTFPNLFAV-----------ARALVGE---QLAD----------VPVAIASIDPCLSCTDRVA--VIDANTGKRKILTEVDLLKESIK--------------KTKEINPNIKRP
>Pyrococcus_yayanosii_WP_013905871.1_Group_4b (stripped)
---------------------------------------------------------------------------------------------------------------------------------------------------MK---------KVEYW----------------------VKIPFGPIHPGLEEPEKFILTL--D---GESIVNVDVKLGYNLRGIQWIAMRRNYVQIMYLAERICGICSFSHNHTYVRAVEEMAGIE-VPERAEYIRVIIGELERIHSHLLNLGVIGHD--------------------------------------------------------IGY-----------D-----------TVLHLTWLAREKVMDVLEAISGNRVNYSMITIGGVRR----D--------INEKRK-----RLILE---MIEYYKKIM-PQIEDIFLH----------DS----TI--------EARL--R----------------------------------DVA---TAPKKL------------------------ALEMGAV-----------GP-T---GRG-SG--I----------KED------ARW--SE--------------------------G--------------------------------LG---------------------VYP---D-LG-V---------------K-----------PILK----AR-------G------------------DVYDRVAVRIGELWQSLELIERAL-DQM--------P------E-GKIKTFPKDNV--LAKLKVM-A---D-GE-GIGRYEAPRGELVHYVRGQGKDGPLRWKMREPTFPNLFTI-----------AKALEGN---QLAD----------VVVAIASIDPCLSCTDRVA--VV--KDGKRTILTEKDLLKLSIE--------------KTREINPNIRDP
>Pyrococcus_horikoshii_WP_010885519.1_Group_4b (stripped)
---------------------------------------------------------------------------------------------------------------------------------------------------MS------K--KVEYW----------------------VKIPFGPIHPGLEEPEKFILTL--D---GERIVNVDIKLGYNLRGIQWIAFRRNYVQLMYLAERICGICSFSHNHTYVRAVEEMAGIE-VPERAEYIRAIIGELERIHSHLLNLGVVGHD--------------------------------------------------------IGY-----------D-----------TVLHLTWLAREKVMDALEAITGNRVNYSMMTIGGVRR----D--------IEEKHK-----RLLLD---MIKYYREIM-PQIEDVFLH----------DS----TI--------EARL--R----------------------------------NCA---VVPRKL------------------------AIEMGAV-----------GP-T---GRG-SG--I----------KDD------ARW--SE--------------------------K--------------------------------LG---------------------VYP---D-LG-I---------------K-----------PVMK----AR-------G------------------DVYDRTAVRIGEIYQSLELIEHAL-DQM--------P------E-GKIKAFPKDNI--VAKLKLL-G---D-GE-GIGRYEAPRGELIHYVKGKGRDGPVRWKMREPTFPNLFTI-----------AKGLEGN---QLAD----------VVVAIASIDPCLSCTDRVA--VV--KEGKKIILTEKDLLKLSIQ--------------KTREINPEVKDP
>Pyrococcus_abyssi_WP_010867842.1_Group_4b (stripped)
---------------------------------------------------------------------------------------------------------------------------------------------------MS---------KVEYW----------------------VKVPFGPIHPGLEEPEKFILTL--D---GERIVNVDVKLGYNLRGIQWIAFRRNYVQLMYVAERICGICSFSHNHTYVRAVEEMAGIE-VPERAEYIRVIIGELERIHSHLLNLGVLGHD--------------------------------------------------------IGY-----------D-----------TVLHLTWLAREKVMDVLEAITGNRVNYSMMTIGGVRR----D--------IEEKHR-----RLLLD---MIKYYREIM-PQIEDVFLH----------DS----TI--------EARL--R----------------------------------NCA---IIPKKL------------------------AIEMGAV-----------GP-T---GRG-SG--V----------RDD------ARW--SE--------------------------K--------------------------------LG---------------------VYP---D-LG-I---------------K-----------PIMK----AR-------G------------------DVYDRAAVRIGEIWQSLELIEHAL-DQI--------P------K-GKIKTFPKDNV--VAKLKLL-G---D-GE-GIGRYEAPRGELVHYVKGKGRDGPVRWKMREPTFPNLFAI-----------AKGLEGN---QLAD----------VVVAIASIDPCLSCTDRVA--VI--TGDKKVILTEKDLLKLSIQ--------------KTREINPEIRDP
>Pyrococcus_sp._NA2_WP_013747503.1_Group_4b (stripped)
---------------------------------------------------------------------------------------------------------------------------------------------------MS---------KVEYW----------------------VKIPFGPIHPGLEEPEKFILTL--D---GERIVNVDVKLGYNLRGIQWIAFRRNYVQLMYVAERICGICSFSHNHTYVRAVEEMAGIE-VPERAEYIRVIIGELERIHSHLLNLGVIGHD--------------------------------------------------------IGY-----------D-----------TVLHLTWLARERVMDVLEAISGNRVNYSMMTIGGVRR----D--------IEEKHK-----RLILD---MIKYYREIM-PQIEDVFLH----------DS----TI--------EARL--R----------------------------------DCA---TIPRKL------------------------AIEMGAV-----------GP-T---GRG-SG--V----------KDD------ARW--SE--------------------------K--------------------------------LG---------------------VYP---D-LG-I---------------K-----------PVMK----AR-------G------------------DVYDRVAVRIGEIWQSLDLLEHAL-DQM--------P------E-GKIKTFPKDNV--VAKLKLL-G---D-GE-GIGRYEAPRGELVHYVKGKGRDGPVRWKMREPTFPNLFAI-----------AKGLEGN---QLAD----------VVVAIASIDPCLSCTDRVA--VI--RDGKKVILSERDLLRLSIE--------------KTREINPEVKDP
>Pyrococcus_sp._ST04_WP_014734412.1_Group_4b (stripped)
---------------------------------------------------------------------------------------------------------------------------------------------------MT------K--KVEYW----------------------VKVPFGPIHPGLEEPEKFILTL--D---GERIVSVDVKLGYNLRGIQWIAMRRNYVQVMYLAERICGICSFSHNHTYVRAVEEMAGIE-VPERAEYIRVIIGELERIHSHLLNLGVVGHD--------------------------------------------------------IGY-----------D-----------TVLHLTWLARERVMDVLEAITGNRVNYSMMTIGGVRR----D--------IEERHK-----RLLLD---MIKYYREVL-PQIEDVFLH----------DS----TI--------EARL--R----------------------------------NSA---IISKKV------------------------ARDLGAV-----------GP-T---ARG-SG--V----------KDD------ARW--SE--------------------------Q--------------------------------LG---------------------VYP---E-LG-I---------------K-----------PVMK----AR-------G------------------DVYDRMAVRIGELWQSLELIEHAL-DQM--------P------E-GKIKTFPKDNV--VAKLKIL-G---D-GE-GVGRYEAPRGELVHYVKGKGRDGPVRWKMREPTFPNLFAV-----------AKGLEGN---QLAD----------VVVAIASIDPCLSCTDRVA--VI--KEGERIVLTEKDLLRLSIK--------------KTREINPEVKDP
>Pyrococcus_furiosus_WP_011012581.1_Group_4b (stripped)
---------------------------------------------------------------------------------------------------------------------------------------------------MK---------KVEYW----------------------VKIPFGPIHPGLEEPEKFIITL--D---GERIVNVDVKLGYNLRGVQWIGMRRNYVQIMYLAERMCGICSFSHNHTYVRAVEEMAGIE-VPERAEYIRVIVGELERIHSHLLNLGVVGHD--------------------------------------------------------IGY-----------D-----------TVLHLTWLARERVMDVLEAVSGNRVNYSMVTIGGVRR----D--------IGEKQK-----RLILD---MIKYYREVL-PQIEDVFLH----------DS----TI--------EARL--R----------------------------------DVA---VVPKKL------------------------AIEMGAV-----------GP-T---ARG-SG--I----------KED------SRW--SE--------------------------Q--------------------------------LG---------------------VYP---D-LG-I---------------K-----------PVTK----AR-------G------------------DVYDRMAVRIGELWMSLDLLEHAL-DQM--------P------E-GKIKTFPKDNI--VAKLKLL-G---D-GE-GIGRYEAPRGELVHYVRGQGRDGPVRWKPREPTFPNLFTI-----------AKALEGN---ELAD----------LVVAIASIDPCLSCTDRVA--IV--KEGKKVVLTEKDLLKLSIE--------------KTKEINPNVKDP
>Thermococcus_sp._AM4_WP_014122750.1_Group_4b (stripped)
---------------------------------------------------------------------------------------------------------------------------------------------------MT---------KVEYW----------------------VKIPFGPIHPGLEEPEKFILTL--D---GERIVDVDVKLGYNLRGIQWIALRRNYVQIMYLAERMCGICSFSHNHTYTRAVEEAAGIE-VPERAEYIRVIVGELERIHSHLLNLGVLAHD--------------------------------------------------------IGY-----------D-----------TVLHLTWLAREKVMDTLEAIAGNRVNYSMVTIGGVRR----D--------IDEKRR-----RIILD---MIKYYKEVF-PQIEDIFLH----------DP----TI--------EARF--R----------------------------------DTA---VISKRV------------------------ALEQGAV-----------GP-T---GRG-SG--I----------RDD------ARW--SE--------------------------R--------------------------------LG---------------------VYP---D-LG-I---------------K-----------PVMR----PR-------G------------------DVFDRMAVRVGELWQSLELIEHAL-DQM--------P------D-GKIKTFPKDNV--VAKLRIM-V---D-GE-GIGRYEAPRGELIHYVRGKGSDKPLRWKPREPTFPNLFAV-----------AEGVKGD---QVAD----------FVVAVASIDPCLSCTDRVA--VV--EDGKKRILTEKDLLKASIK--------------KTREINPDVKDP
>Thermococcus_kodakarensis_WP_011251041.1_Group_4b (stripped)
---------------------------------------------------------------------------------------------------------------------------------------------------MT------E--KVEYW----------------------VKIPFGPIHPGLEEPEKFILTL--D---GERIVDVDVKLGYNLRGIQWIALRRNYIQIMYLAERMCGICSFSHNHTYTRAVEEAGGIE-VPERAEYIRVIIGELERIHSHLLNLGVLAHD--------------------------------------------------------IGY-----------D-----------TLLHLTWLAREKVMDTLEAVSGNRVNYSMVTIGGVRR----D--------IDEKKR-----RIIEE---MIKYYREVF-PQIEEAFLH----------DP----TI--------EARF--R----------------------------------DTA---VISKRV------------------------ALEQGAV-----------GP-T---GRG-SG--I----------RDD------ARW--SE--------------------------G--------------------------------LG---------------------VYP---D-LG-I---------------K-----------PVMR----PR-------G------------------DVFDRMAVRIGELWQSLELIEHAL-DAM--------P------D-GPIKTFPKDNV--YAKLRLM-V---D-GE-GIGRYEAPRGELVHYVRGKGSDKPLRWKPREPTFPNLFAV-----------ARGVIGD---QVAD----------FVVAVASIDPCLSCTDRVA--VV--QDGKKKILTEKDLLRESIK--------------RTREINPDIKDP
>Thermococcus_zilligii_WP_010479563.1_Group_4b (stripped)
---------------------------------------------------------------------------------------------------------------------------------------------------MT------E--KAEYW----------------------VKIPFGPIHPGLEEPEKFILTL--D---GERIVDVDVKLGYNLRGIQWIGLRRNYIQIMYLAERMCGICSFSHNHTYTRAVEEAGGIE-VPERAEYIRVIIGELERIHSHLLNLGVLAHD--------------------------------------------------------IGY-----------D-----------TLLHLTWLAREKVMDVLEAVSGNRVNYSMVTIGGVRR----D--------IDEKKR-----EVILD---MIKYYREVF-PQIEEAFLH----------DP----TI--------EARF--R----------------------------------DTA---VISRRV------------------------ALEQGAV-----------GP-T---GRG-SG--I----------RDD------ARW--SE--------------------------K--------------------------------LG---------------------VYP---D-LG-I---------------K-----------PVMS----PR-------G------------------DVFDRMAVRIGELYQSLELIEHAL-DQM--------P------G-GSIKAFPKDNV--YAKLKLL-V---D-GE-GIGRYEAPRGELVHYVRGKGSDRPLRWKPREPTFPNLFAV-----------AKGVVGD---QVAD----------FVVAVASIDPCLSCTDRVA--VI--RDGKKVILTEKDLLRESIR--------------KTREINPDIRDP
>Thermococcus_onnurineus_WP_012572555.1_Group_4b (stripped)
---------------------------------------------------------------------------------------------------------------------------------------------------MT------K--KVEYW----------------------IKIPFGPIHPGLEEPEKFILTL--D---GERIVNVDVKLGYNLRGLQWIAYRRNYVQIMYLAERICGICSFSHNHTYTRAVEEAAGIE-VPERAEYIRAIIGELERVHSHLLNLGVLGHD--------------------------------------------------------IGY-----------D-----------TVLHLTWLARERVMDVLEAISGNRVNYSMVTIGGVRR----D--------IDEKGK-----RLILD---MIKYYRSIM-PQIEEVFLH----------DP----TI--------EARL--R----------------------------------DCA---VISKRV------------------------ALEQGAV-----------GP-T---ARA-SG--L----------KVD------ARW--SE--------------------------R--------------------------------LG---------------------VYP---D-LG-V---------------K-----------PVMK----PH-------G------------------DVFDRAAVRIGEIYQSLDMLEHAL-DQM--------P------E-GKIKTFPKDNI--VAKLKIM-V---D-GE-GIGRYEAPRGELVHYVRGKGSDKPLRWKPREPTFPNLFAV-----------AKGVTGD---QVAD----------FVLAVASIDPCLSCTDRVA--VV--QDGKKRILTETDLLRLSIK--------------KTREINPEVKDP
>Pyramidobacter_piscolens_WP_009164181.1_Group_4b (stripped)
--------------------------------------------------------------------------------------------------------------------------------------------------MM----------TKTY------------------------KLPIGPAHVGLKEPVTAWLDI--E---GERIVDATVRPGAIHRGIEFMSRERNPVQVIFLAERICGICSFSHSIAYAKAVEDAAKVE-VPVRGQYIRSLVLELERVHSHILWLSVACYS--------------------------------------------------------IGF-----------D-----------SAFHLGMALREKVMDVLEALTGNRVNYAVTAIGGVRW----D--------VTPKVD-----RVVRD---MIAYYRSEF-HEYYDAVIN----------DP----VV--------KARL--R----------------------------------DVG---VLPTGD------------------------AVRLDAL-----------GP-T---SRG-SG--V----------RAD------VRE--SS--------------------------P--------------------------------YD---------------------AYC---D-IP-V---------------K-----------AIVE----VH-------G------------------DVLDRFLVRLLEVYQSLDLLESIL-DGL--------P------E-GPITAFPKPVA--LAKLK-A-A---G-GF-GYGCIEAPRGDVTHVVELKGDENVFMWKVRAPTYANAQAW-----------PLMFIGN---EIAD----------AALIINSIDPCISCMERMV--LTDRAANRQGVVTKDELLQMSREKT-----------ADLRRKIGQC---
>Thermovirga_lienii_WP_014163350.1_Group_4b (stripped)
---------------------------------------------------------------------------------------------------------------------------------------------------MA------I--GKTY------------------------KVPIGPVHVGLKEPITAWLDV--D---GERIVDATIRPGAIHRGIEFMARDRNPIQVIYLAERICGICSFTHIEAFIRAVEDAAKIP-VPARAQYIRTIVLELERIHSHILWAGVACYT--------------------------------------------------------FGY-----------D-----------SAFHLGMILREKVMDVLEALTGNRVNYGTGTIGGVRR----D--------ITPKVE-----KAIKD---MIAFYKSEF-SLFYDVAVG----------DP----VA--------LARL--R----------------------------------NVG---VLSKED------------------------AITHCAL-----------GP-T---ARG-SG--L----------RVD------LRW--SA--------------------------P--------------------------------YE---------------------AYA---D-LD-V---------------K-----------PVVE----VY-------G------------------DVYDRFLVRVLEVYQSLEIIEKCL-EGL--------P------E-GDLMWEPKLPK--LSYLK-Q-A---E-GM-GVGSIEGPRGDDIHVVKLTGQENITWWKVRAPTYANAVSW-----------PIMFRGN---DVAD----------APLIINSVDPCISCMERML--VTDVRKGSKQVVTKSELLQSCRE--------------KTRRLMGA----
>Aminiphilus_circumscriptus_WP_029166411.1_Group_4b (stripped)
---------------------------------------------------------------------------------------------------------------------------------------------------MA------Q---TTY------------------------RVPIGPVHVGLKEPITAWLDV--D---GERIIQATIRPGAIHRGIEFMARDRNPIQVIYLAERVCGICSFSHITCFVRAVEDAAKIP-VPRRAQYIRSLLLELERVHSHILWAGVACYT--------------------------------------------------------IGY-----------D-----------SAFHLGMQLREKVMDVLEALTGNRVNYGVGTVGGVRR----D--------ITPEVA-----RAIRD---MLDYYRSNI-ATFTDVVFD----------DP----VA--------LARM--R----------------------------------HVG---TLSLQE------------------------AMRYCAL-----------GP-T---ARG-SG--L----------RID------LRW--SA--------------------------P--------------------------------YE---------------------AYG---D-LD-V---------------I-----------PIVK----SH-------G------------------DVYDRFFVRATEIHQSLDLIERCL-DGL--------P------S-GELMWEPKLPK--LNYLK-Q-A---D-GE-GIGSIEAPRGDDTHVVRLTGTETITWWKVRAPTYSNAISW-----------PLMFREQ---ELAD----------APLILNSVDPCISCMERVL--VTDRAAEREEVLVKQELTERCRE--------------KTRRLMRQ----
>Anaerobaculum_hydrogeniformans_WP_009200527.1_Group_4b (stripped)
---------------------------------------------------------------------------------------------------------------------------------------------------MA------I--GKTY------------------------TIPIGPVHVGLKEPITAWLQV--D---GERIVDVRIRPGAIHRGIEYMARERNPIQVIYLAERICGICSFAHIISFVRAVEDAASIP-VPPRAKYIRTILLELERIHSHILWAGVACYT--------------------------------------------------------FGY-----------D-----------SAFNLGMLLREKVMDVLEAMTGNRVNYGVGTIGGVRR----D--------ITFQVA-----EAIKE---MVEYYKREF-SYFYNAVTE----------DP----IV--------KARM--R----------------------------------NVG---VLSEKD------------------------AVRYCAV-----------GP-T---ARA-SG--L----------RVD------LRW--SS--------------------------P--------------------------------YE---------------------AYE---D-LK-V---------------E-----------PIVN----AQ-------G------------------DVFDRFFVRVMEVYQSLEIIEQCM-DGL--------P------E-GPIMHEPKPAK--LNLLK-T-A---D-GV-GQSSIEAPRGDDTHVIKLTAQENVTWWKVRAPTYANAMSW-----------PIMFKDQ---EIAD----------APLIINSIDPCISCMERML--VVN-EKGSSTVATKEELIRMCRD--------------KTRRLMHR----
>Anaerobaculum_mobile_WP_014807277.1_Group_4b (stripped)
---------------------------------------------------------------------------------------------------------------------------------------------------MA------L--NKTY------------------------TIPIGPVHVGLKEPITAWLQV--D---GERIVDVRIRPGAIHRGIEYMARERNPIQVIYLAERICGICSFAHIISFVRAVEDAAGIP-VPSRAKYIRTILLELERVHSHILWAGVACYT--------------------------------------------------------FGY-----------D-----------SAFNLGMLLREKVMDVLEAMTGNRVNYGVGTVGGVRR----D--------ITPKVA-----DAIKE---MLDYYNREF-SYFYNAVTE----------DP----IV--------KARM--R----------------------------------DIG---VLSYED------------------------AVRYCAV-----------GP-T---ARA-SG--L----------RTD------LRW--SS--------------------------P--------------------------------YE---------------------AYA---D-LE-V---------------E-----------PIVK----AR-------G------------------DIFDRFFVRVMEVYQSLEIIKKCM-DGL--------P------E-GPIMHEPKPAK--LNILK-D-A---D-GA-GQSSIEAPRGDDTHVIRLKGEENVTWWKVRAPTYANAMSW-----------PIMFKNQ---EIAD----------APLIINSIDPCISCMERVL--VVD-EKGSSSVATKEELIKMCRD--------------KTRRLMRR----
>Aminomonas_paucivorans_WP_006301161.1_Group_4b (stripped)
---------------------------------------------------------------------------------------------------------------------------------------------------MA------S--TKTY------------------------RVPIGPVHVGLKEPITAWLDV--D---GERIVDATIRPGAIHRGIEFMARERNPIQVIYLAERICGICSFTHIVAFVRAVEDAAKIP-VPPRAQYIRSLVLELERVHSHILWAGVACYT--------------------------------------------------------LGF-----------D-----------SAFHLGMQLREKVMDVLEAFTGNRVNYGIGTVGGVRR----D--------VTPGVG-----KAIQE---MLSFYRREF-RVFYDIVTE----------DL----VA--------RARM--R----------------------------------DVG---TLAPED------------------------AVKYCTL-----------GP-T---LRG-SG--H----------RVD------VRW--NA--------------------------P--------------------------------YE---------------------AYQ---D-LV-V---------------Q-----------PVVE----VR-------G------------------DVFDRFLVRVHEVYQSLEILETIL-AGL--------P------E-GPLVWEPKLVK--LAYLK-Q-A---D-GT-GWGCIEGPRGDDTHVVRLKGEENVNWWKVRAPTYSNAVAW-----------PLMFRNQ---DLAD----------ASLIINSVDPCISCMERTL--ATDRVRGNRRLLDREELVRMSRE--------------KTRRLMGSCS--
>Aminobacterium_colombiense_WP_013048648.1_Group_4b (stripped)
---------------------------------------------------------------------------------------------------------------------------------------------------MA------S--TQTY------------------------KVPIGPVHVGLKEPITAWLDL--D---GEKIVDARVRPGAIHRGIEFMARERNPIQIIYLAERICGICSFSHITAFLRAVEDAAQIQ-VPPRAQYIRALVLELERVHSHALWAGVACYS--------------------------------------------------------IGF-----------D-----------SAFHLGMVLREKVMDVLESYTGNRVNYGVGTVGGVRW----D--------LTPETV-----RVIKE---MIQFYRDEL-GAFYDVVTE----------DP----VA--------HARM--R----------------------------------NVG---ILTYEE------------------------AMRYCAL-----------GP-T---ARA-SG--V----------RCD------LRW--SS--------------------------P--------------------------------YE---------------------AYA---D-LD-V---------------K-----------PVVK----AY-------G------------------DVFDRFLVRVLELYQSLDILEKII-EGL--------P------E-GDIVFEKSLVK--LNILK-A-A---D-GE-GWSSIEAPRGDDTHVVQLKGQENVYWWKVRAPTYSNAVSW-----------PIMFRNN---ELAD----------APLIINSIDPCISCMERTL--ITGNSEKAGQVYSKNQLLEMSRE--------------KTRRLKKA----
>Aminobacterium_mobile_WP_024821984.1_Group_4b (stripped)
---------------------------------------------------------------------------------------------------------------------------------------------------MA------K--VHTY------------------------KVPIGPVHVGLKEPITAWLDL--D---GEKIIDARVRPGAIHRGIEYMARDRNPIQVIYLAERICGICSFSHITAFLRAVEDAANIQ-VPPRAQYIRSLVLELERIHSHTLWAGVACYS--------------------------------------------------------IGF-----------D-----------SAFHLGMLLREKVMDVLECYTGNRVNYGVGTVGGVRW----D--------ITPDVV-----KVIKE---MVAYYRNEL-GAFYDVVTE----------DP----VA--------KARM--R----------------------------------HVG---VLTYEE------------------------AMRYCAL-----------GP-T---ARA-SG--V----------RCD------LRW--SA--------------------------P--------------------------------YE---------------------AYA---D-LD-V---------------V-----------PIVE----VH-------G------------------DVFDRFLVRVLELYQSLDIIEKII-DGL--------P------E-GDIVFEKNLVK--LNILK-A-A---D-GI-GWSCIEAPRGDDTHVIRLKGDEHVFWWKVRAPTYANAVSW-----------PLMFRGN---ELAD----------APLIINSVDPCISCMERTL--VTGCSHKAGQVYSKNQLLEMCRD--------------KTRRLRMA----
>Dethiosulfovibrio_peptidovorans_WP_005662523.1_Group_4b (stripped)
---------------------------------------------------------------------------------------------------------------------------------------------------MS------E--TKTY------------------------KLPIGPVHVGLKEPITAWLDI--E---GEHIKDAVIRPGAIHRGVEFMARERNPIQVIYLAERVCGICSFSHAIAFVKAVEDAAQIE-VPIRAQYIRSMVLELERIHSHILWSGVACYT--------------------------------------------------------IGF-----------D-----------SAFHLGMMLREKVMDVLEALSGNRVNYAVTTVGGVRW----D--------VTPAVV-----RTVMD---MIHYYRNEF-ASFYEAAIN----------DP----VV--------KARL--R----------------------------------DVG---VLTTEQ------------------------AIKYCAL-----------GP-T---SRG-SG--V----------RAD------VRW--SA--------------------------P--------------------------------YD---------------------AYC---D-IH-V---------------E-----------PVVE----VH-------G------------------DVYDRFLVRVYEVLQSLDILEKIM-EGL--------P------E-GSITFEPKVNK--LTVLK-K-A---E-GV-GYGCIEAPRGDDTHAVGLKQQENVQWWKVRAPTYSNAVSW-----------PLMFKDN---ELAD----------APLIINSIDPCISCMERMV--LSDTSSGTKSVVTKADLLKLCREKT-----------DKTRRLMGA----
>Caldicellulosiruptor_obsidiansis_WP_013290727.1_Group_4e (stripped)
---------------------------------------------------------------------------------------------------------------------------------------------------MG------KR-TI---------------------------VPFGPQHPVLPEPLQLRLVL--E---DEKVVEAIPAIGYVHRGLEKLAEEKDINQNIYVVERVCGICSFQQALAYCQGIEELMGIE-VPDRARYLRVIWAELHRLHSHHLWLGLLADA--------------------------------------------------------FGF-----------E-----------SLFMQCWRNRELVMDLMEATAGSRVIISTNIIGGVRR----D--------IDLDKQ-----KFILE---NLAKLEEEL-KKIEGSFLN----------DY----TV--------KKRL--V----------------------------------GVG---VLTKQE------------------------AYELGCV-----------GP-M---ARA-SG--I----------KMD------LRT-----------------------------------L-------------------------G-YA---------------------AYG---E-LD-F---------------E-----------PVIE----ND-------G------------------DCYARLKVRLRECYQSIDLIRQAI-SKM--------P------E-GEISTP----------VKGF-P---N-GE-VISRVEQPRGEDVYYIKANGTKNLERLRIRTPTFANIPAL-----------VKMLQGV---DFAD----------VPMLVLTIDPCISCTER-----------------------------------------------------
>Caldicellulosiruptor_saccharolyticus_WP_011917066.1_Group_4e (stripped)
---------------------------------------------------------------------------------------------------------------------------------------------------MG------KR-TI---------------------------VPFGPQHPVLPEPLQLRLVL--E---DEKVVEAIPAIGYVHRGLEKLAEEKDINQNIYVVERVCGICSFQQALAYCQGIEELMGVE-VPERAKYLRVIWAELHRLHSHHLWLGLLADA--------------------------------------------------------FGF-----------E-----------SLFMQCWRNRELVMDMMEATAGSRVIISTNIIGGVRR----D--------IDEEKQ-----KFILD---NLAKLEEEL-KRIEGAFLN----------DY----TV--------KKRL--V----------------------------------GVG---VLSKEE------------------------AYELGCV-----------GP-M---ARA-SG--I----------NMD------LRT-----------------------------------T-------------------------G-YA---------------------AYG---A-LD-F---------------E-----------PVVE----YD-------G------------------DCYARLKVRLRECYQSIDLIRQAI-SKM--------P------E-GEISTP----------VKGF-P---N-GE-IISRVEQPRGEDVYYIKANGTKNLERLRIRTPTFANIPAL-----------VKMLQGI---DFAE----------VPMLVLTIDPCISCTER-----------------------------------------------------
>Thermoanaerobacter_wiegelii_WP_014062054.1_Group_4e (stripped)
------------------------------------------------------------------------------------------------------------------------------------------------MIRMS------DK-ST---------------------------IPFGPQHPVLPEPIHLKLVV--E---DEKVVEAYPSFGFVHRGLEMLVQKKDFNQMVYVVDHICGICSAMHGQAYCQAVEELIGID-VPERAKYLRVVWAELHRIHSHLLWFGLLADA--------------------------------------------------------FGF-----------E-----------NLFMLSWRIREKIMDILEATAGNRVIISVNIVGGVRR----D--------IDTEQA-----KWLLN---ELKEVEEGL-KELEKIVKN----------NY----TI--------KQRT--V----------------------------------GIG---VLSKED------------------------AYMFGAV-----------GP-T---LRG-SG--V----------PID------MRT-----------------------------------T-------------------------G-YA---------------------AYG---N-LD-F---------------E-----------PVVE----TD-------G------------------DTYARTIVRVREMFQSIDLVRQAL-NKM--------P------E-GEINVK----------VKPNLP---A-GE-VITRVEQPRGEVFYYIKSSGGKNLDRLRIRTPTFANLASL-----------LHMLPGS---TLAD----------VPVLVLTIDPCISCTER-----------------------------------------------------
>Thermoanaerobacter_ethanolicus_WP_003868941.1_Group_4e (stripped)
------------------------------------------------------------------------------------------------------------------------------------------------MIRMS------EK-ST---------------------------IPFGPQHPVLPEPIHLKLVV--E---DEKVVEAYPAFGFVHRGLELLVKKKDFNQMVYVVDHICGICSAMHGQAYCQAVEELIGVD-VPERAKYLRVIWAEIHRIHSHLLWFGLLADA--------------------------------------------------------FGF-----------E-----------NLFMLSWRIREKIMDILEATAGNRVIISVNIVGGVRR----D--------INSEQA-----KWLLN---ELKEVEEGL-KELDKIVRN----------NY----TI--------KQRT--V----------------------------------GVG---VLSKDE------------------------AYKLGAV-----------GP-T---LRG-SG--V----------PID------MRT-----------------------------------T-------------------------G-YA---------------------AYK---D-LN-F---------------E-----------PIVE----KD-------G------------------DTYARTIVRVKEMFQSIDLARQAI-SKL--------P------E-GEINVK----------VKPNLP---A-GE-VISRVEQPRGEVFYYIKSTGGKYLDRLRIRTPTFANLASL-----------LHMLPGS---TLAD----------VPVLVLTIDPCISCTER-----------------------------------------------------
>Caldanaerobacter_subterraneus_WP_011024634.1_Group_4e (stripped)
---------------------------------------------------------------------------------------------------------------------------------------------------MS------EK-ST---------------------------IPFGPQHPVLPEPIHLKLIV--E---DEKVVEAYPAFGYVHRGLELLVKKRDFNQMVYVVDHICGICSAIHGETYCQAVEKLIGID-VPERAKFLRVIWAEIHRIHSHLLWFGLLADA--------------------------------------------------------FGF-----------E-----------NLFMLSWRIREKVMDILEATAGNRVVISVNIVGGVRR----D--------IDSEQA-----KWVLA---QLKEVEEGL-KEIEKIVRD----------NY----TL--------KKRT--V----------------------------------GIG---VLSKEE------------------------AYMLGAV-----------GP-T---LRG-SG--V----------PID------TRT-----------------------------------L-------------------------G-YA---------------------AYK---Y-LD-F---------------E-----------PVVE----KD-------G------------------DTYARTLVRLREMFQSIDLVRQAI-SKM--------P------E-GEINVK----------VKPNLP---A-GE-VIERAEQPRGEVFYYIKSNGGKYLDRLRIRTPTFANLAAL-----------LHMLPGC---TLAD----------VPVLVLTIDPCISCTER-----------------------------------------------------
>Thermoanaerobacter_italicus_WP_012995592.1_Group_4e (stripped)
---------------------------------------------------------------------------------------------------------------------------------------------------MS------DK-ST---------------------------IPFGPQHPVLPEPIHLKLVV--E---DEKVVEAYPSFGYVHRGLEMLAQKKDVNQMVYVVERVCGICSAMHGQAYCQGVESLLNIE-VPERAKYLRVIWAELHRIHSHLLWLGLMADA--------------------------------------------------------FGF-----------E-----------NLFMLTWRIREKIMDILEATSGNRVIISVNIIGGVRK----D--------IDGEQA-----KWILK---ELDKIEKEL-KEVNKVVRN----------NY----TI--------KQRT--V----------------------------------GIG---VLTKDD------------------------AYILGAT-----------GP-V---AKG-SG--V----------AID------MRM-----------------------------------T-------------------------G-YA---------------------AYG---D-LD-F---------------E-----------PVTE----TD-------G------------------DTYARTIVRMREIFQSIDLVRQAI-NKM--------P------E-GEIAIK----------VKGNLP---A-GE-VISRVEQSRGEVFYYLKSSGGKNLERLRIRTPTFANLAAL-----------LKMLPGS---SLAD----------VPVLVLTIDPCISCTER-----------------------------------------------------
>Thermoanaerobacterium_saccharolyticum_WP_014757614.1_Group_4e (stripped)
---------------------------------------------------------------------------------------------------------------------------------------------------MS------DK-ST---------------------------IPFGPQHPVLPEPIHLKLVV--E---DEKVVEAYPAFGFVHRGLETLAQKKDFNQMVYVVERVCGICSCMHGQDYCEAIEELMGVQ-VPVRAEYLRTIWAELHRIHSHLLWLGLFADA--------------------------------------------------------FGF-----------E-----------NLFMQTWKIREKIMDILEATSGNRVIISVNIVGGVRK----D--------INSEQA-----KWILK---ELDDVERQL-KDINDVVMN----------NY----TV--------KQRT--V----------------------------------GIG---VLTKEE------------------------AYELGAT-----------GP-M---AKG-SG--V----------DLD------LRT-----------------------------------T-------------------------G-YA---------------------AYK---Y-LD-F---------------E-----------PIVE----KA-------G------------------DSYARNLVRMREIFQSIDLIRQAL-GKM--------P------E-GEISVP----------VKGNPP---A-GE-VISRLEQSRGEVVYYIKSNGTKFLDRLRIRTPTFANIPAL-----------LKILPGS---HLQD----------VPVLILTIDPCISCTER-----------------------------------------------------
>Coprothermobacter_platensis_WP_018962513.1_Group_4e (stripped)
---------------------------------------------------------------------------------------------------------------------------------------------------MP------DS-NIS-------------------------FIPFGPQHPVLPEPIHLRLVV--E---NEKVVEALPTVGYVHRGLEKMVEAKDVNQMIYVVERICGICSCMHAMAYCQGIEELMNVE-IPERAKYLRVIWAELHRMHSHLLWLGLLADS--------------------------------------------------------FGY-----------E-----------SLFMQTWRIRERVMDILDKTAGNRVIISVNVIGGVRR----D--------IDTEMQ-----KWVLQ---SLDAIEKDL-REIYNVMKD----------DY----TV--------KQRT--V----------------------------------GVG---VLSADD------------------------ARELGLV-----------GP-M---LRA-SG--V----------ASD------HRM-----------------------------------T-------------------------G-YA---------------------AYK---D-LD-F---------------E-----------PVVE----TA-------G------------------DSYARMIVRMKELFQSIDLIRKAF-ARM--------P------E-GDIAVK----------VRGN-P---T-GE-VISRVEQSRGEVLYYIKADGTKNLSRLRVRTPTFANIAAL-----------FKILPGC---SLSD----------VPVLVLTIDPCISCTER-----------------------------------------------------
>Caldanaerobius_polysaccharolyticus_WP_026486855.1_Group_4e (stripped)
---------------------------------------------------------------------------------------------------------------------------------------------------MG------DR-SI---------------------------IPFGPQHPVLPEPIHLRLVV--E---DEKVVEALPAVGYVHRGLEKLVDIKSTDQMVYVVERICGICSCMHALAYCQGIEELMGVE-VPERARYLRVVWAELHRMHSHLLWLGLLADA--------------------------------------------------------FGY-----------E-----------SLFMQTWRIREKIMDLLDRTAGNRVIISVNVVGGVKR----D--------IDEELK-----KWVLE---NLNDIENEL-REVFNIMKD----------DY----TV--------KKRT--V----------------------------------GVG---VISAEE------------------------AYELGLV-----------GP-M---LRA-SG--V----------SQD------VRM-----------------------------------T-------------------------G-YA---------------------AYK---D-LD-F---------------S-----------PVVE----KG-------G------------------DSYARMMVRMRELFQSIDLIRKAL-EKM--------P------Q-GEISVK----------VKGN-P---E-GE-VISRVEQSRGEVLYYIKANGSKNLERLRVRTPTFANVAAL-----------LKIVPGS---QLAD----------VPVLVLTIDPCISCTER-----------------------------------------------------
>Clostridium_cellulolyticum_WP_015926708.1_Group_4e (stripped)
---------------------------------------------------------------------------------------------------------------------------------------------------MS-------S-TV---------------------------IPFGPQHPVLPEPLHIKLVM--E---DENIVEAIPAIGYVHRGLEKLTETKEFTQNTYVVERVCGICSVMHAMAYCQGIEELMNIE-ISDRAKFLRVIWAELHRMHSHFLWLGLVADA--------------------------------------------------------FGF-----------E-----------SLFMQTWRDREKVMDIMEETAGSRVVISCNTIGGTRR----D--------LTKEQM-----AKIVS---TVDEIKHDL-EQLEAVFLN----------NY----TV--------KHRL--V----------------------------------GVG---VLTKAD------------------------AIEYSTV-----------GP-M---ARA-SG--I----------ATD------LRT-----------------------------------T-------------------------G-YS---------------------AYG---Q-LD-F---------------E-----------PITH----ND-------G------------------DCYARTYVRLKEVYQSIDLIKQAI-AKI--------P------E-GEHVVP----------FKGFPP---K-GD-VISRVEQPRGEVLYYLRGNGTKNLDRLRLRTPTFANIPSL-----------LKMLPGS---QLAD----------VPMLILTIDPCISCTER-----------------------------------------------------
>Clostridium_termitidis_WP_004628623.1_Group_4e (stripped)
---------------------------------------------------------------------------------------------------------------------------------------------------MS-------S-TV---------------------------IPFGPQHPVLPEPLHIKLVM--E---DENIVDAIPAIGYVHRGLEKLTETKEFTQNVFVVERVCGICSVMHAMAYCQGIEELMNIE-VPDRAKFLRVIWAELHRMHSHLLWLGLLADA--------------------------------------------------------FGF-----------E-----------SLFMQVWRDREKVMDIMEETAGARVVISANTIGGTRR----D--------LTKEQM-----VKINV---TVDEIKHDI-QQVEAVFLN----------NY----TV--------KHRL--V----------------------------------GRG---ILSKAD------------------------AIELCAV-----------GP-M---ARA-AG--I----------PMD------LRT-----------------------------------T-------------------------G-YS---------------------AYG---Q-LD-F---------------E-----------PVTH----SD-------G------------------DNYARTYVRLHEVYQSIDLIKQAI-AKI--------P------E-GEHVAP----------FKGNPP---K-GE-VISRVEQPRGEVLYYLRANGTKNLERLRLRTPTFQNIPSL-----------IKMLPGS---QLAD----------VPLLILTIDPCISCTER-----------------------------------------------------
>WP_021758533.1 (stripped)
---------------------------------------------------------------------------------------------------------------------------------------------------MA-------Q-TI---------------------------LPFGPQHPVLPEPIHLKLTV--E---DEIVVDALPALGYVHRGLEKLCDIRDYNQMVQIVERVCGICSKIHAMCYCQGIEEMMGVQ-VPDRAKVLRVVWSELHRVHSHLLWLGLFADA--------------------------------------------------------FGF-----------E-----------ALFYQFWKIREKVMDINEATTGNRVIVSVNEVGGVRR----D--------LSAEQI-----RWIEA---ELKVVEKQV-RELRSTILD----------DY----TV--------KKRT--V----------------------------------GKG---VLTGAQ------------------------ALELGAV-----------GP-T---LRG-SG--V----------FQD------ARQ-----------------------------------L-------------------------K-YA---------------------AFD---R-ID-F---------------Q-----------PIAY----PN-------G------------------DSWSRCAVRYDETLQSIDLVRQAL-ARL--------P------E-GELSTK----------VKGK-P---E-GE-VVTRVEQPRGELLYYLKGNGTNNLDRCRIRTPTFSNIPPL-----------VVMLPGL---ELAD----------VPVVVLSIDPCISCTER-----------------------------------------------------
>Desulfovibrio_alkalitolerans_WP_020887613.1_Group_4e (stripped)
---------------------------------------------------------------------------------------------------------------------------------------------------MP-------R-TI---------------------------IPFGPQHPVLPEPIHLKLVV--E---DEIVTEALPQLGYVHRGLEKLTEIRDYNQMIQIVERVCGICSKIHAMCYCQGIEQMMGIE-IPERAKYLRVIWSELHRIHSHLLWLGLFADA--------------------------------------------------------FGF-----------E-----------SVFMQFWRIREKIMDINEATAGNRVIVSVNVVGGTRA----D--------LTPEQC-----SWILT---ELDKVEAEF-KKLQKVMLD----------DY----TV--------KKRT--V----------------------------------GIG---VLTREQ------------------------AYSLGAA-----------GP-T---LRG-SG--V----------AQD------MRQ-----------------------------------L-------------------------K-YA---------------------AFD---S-LD-F---------------E-----------PVVE----TG-------G------------------DCYSRSKVRFLETLQSIDLVRQAI-ARL--------P------M-GETAVK----------VKGN-P---E-GE-VDMRVEQPRGELFYYLKGNGTKFMERVRIRTPTFANIPPL-----------LAMLPGI---ELAD----------VPVVVLSIDPCISCTER-----------------------------------------------------
>Desulfovibrio_sp._X2_WP_020879492.1_Group_4e (stripped)
---------------------------------------------------------------------------------------------------------------------------------------------------MP-------R-TI---------------------------IPFGPQHPVLPEPIHLKLVV--E---DEIVKEALPQLGYVHRGLEKLVDIRDYNQMIQIVERVCGICSKIHAMCYCQGIEAMMGVE-IPPRAKYLRVIWSELHRMHSHLLWLGLFADA--------------------------------------------------------FGF-----------E-----------SLFMQFWRIREKIMDINEATAGNRVIVSVNVVGGTRA----D--------LSTDQI-----NWILS---ELDFVEKEI-LRLQKTMLD----------DY----TV--------KKRT--V----------------------------------GIG---VLSKEQ------------------------AYELGAA-----------GP-T---LRG-SG--I----------AQD------MRQ-----------------------------------L-------------------------K-YA---------------------AFD---A-ID-F---------------E-----------PVVE----YG-------G------------------DSYSRGKVRFRETLQSVDLVRQAI-AHL--------P------G-GETQVK----------VKGN-P---E-GE-AVSRVEQPRGELFYYLKANGTKFMERVRIRTPTFANIPPL-----------LAMLPGI---ELAD----------VPVVVLSIDPCISCTER-----------------------------------------------------
>Desulfonatronum_lacustre_WP_028572004.1_Group_4e (stripped)
---------------------------------------------------------------------------------------------------------------------------------------------------MA-------K-TI---------------------------IPFGPQHPVLPEPIHLSLTV--E---DEIVTQAVPALGYVHRGLEKLCDIRDYHHMIQVVERVCGICSKIHAMCYCQCLEEMMKIE-VPPRAKYLRVIWSELHRVHSHLLWLGLFADA--------------------------------------------------------FGF-----------E-----------ALFYQLWKIRERVMDINEATTGNRVIVAVNVMGGVRN----D--------LSPEQI-----RWILS---ELELVESEL-KALESTILD----------DY----TV--------KART--V----------------------------------GIG---VLTKEQ------------------------AYELGAA-----------GP-T---LRG-SG--V----------AQD------MRQ-----------------------------------L-------------------------K-FA---------------------AFG---D-LE-F---------------E-----------PIVE----YE-------G------------------DSYARGKVRYRETHQSIDLVRQAL-HKL--------P------E-GPINVK----------VKGN-P---E-GE-GTARVEQPRGELYYYIKANGTKYLERLRIRTPTFANIPPL-----------AAMLPGI---ELAD----------VPVVVLSIDPCISCTER-----------------------------------------------------
>Desulfocurvus_vexinensis_WP_028587759.1_Group_4e (stripped)
---------------------------------------------------------------------------------------------------------------------------------------------------MA-------R-TI---------------------------IPFGPQHPVLPEPVHLKLVL--E---DEIVKEAIPALGYVHRGLEKLVEIRDYHQMVQIVERVCGICSCIHAKAYCQGIEALMGIE-VPDRGRFLRVIWSELHRVHSHLLWLGLFADA--------------------------------------------------------FGF-----------E-----------SVFQQFWKVREKIMDIMEATAGNRVIISVNVVGGTRY----D--------LSPEQL-----RWILE---GVDEVEQGV-RALQKTMLD----------DY----TV--------KSRT--V----------------------------------GVG---VLTREQ------------------------ALELGAA-----------GP-T---LRG-SG--V----------AQD------MRQ-----------------------------------L-------------------------G-YA---------------------AYK---E-LD-F---------------E-----------PVVE----TG-------G------------------DSYARSTVRFRETLQALDLVRQAI-ARL--------P------E-GDTRVP----------VKGN-P---E-GE-TIVRVEQPRGELLYYIKANGTKFLDRCRIRTPTFANVPPL-----------LAMVGGL---ELAD----------VPVVVLSIDPCISCTER-----------------------------------------------------
>Desulfovibrio_salexigens_WP_015853104.1_Group_4e (stripped)
---------------------------------------------------------------------------------------------------------------------------------------------------MA-------R-TI---------------------------IPFGPQHPVLPEPLHVKLVV--E---DEIVQEAIPALGYVHRGLEKLAEIRDYHQMIQVVERVCGICSNIHSMCYCQGIEEMMGIE-VPERAEYLRTIWSELHRMHSHLLWLGLFADA--------------------------------------------------------FGF-----------E-----------ALFMQFWRIRERIMDINEATTGSRVITSVNVVGGVRQ----D--------LTPEMC-----SWILS---EVDTCEKEI-KEIQNTILN----------DY----TV--------CART--K----------------------------------GVG---TLTKEQ------------------------AYDLGAA-----------GP-T---LRG-SG--V----------ASD------MRL-----------------------------------L-------------------------K-YA---------------------AFD---K-ID-F---------------E-----------PIVE----TD-------G------------------DCWARSTVRFRETLQSADLVRQAI-AGL--------P------Q-GDIAAP----------CKGN-P---E-GE-VITRVEQPRGECLYYLKGSGKKFLDRVRIRTPTFANIPPL-----------LAMLPNC---ELAD----------VPVIILSIDPCISCTER-----------------------------------------------------
>Desulfovibrio_zosterae_WP_027723401.1_Group_4e (stripped)
---------------------------------------------------------------------------------------------------------------------------------------------------MA-------R-TI---------------------------IPFGPQHPVLPEPLHVKLVV--E---DEIVQEAIPALGYVHRGLEKLAEIRDYHQMIQIVERVCGICSNIHSMCYCQGIEEIMGVE-VPDRAKYLRTIWSELHRMHSHLLWLGLFADA--------------------------------------------------------FGF-----------E-----------ALFMQFWRIRERIMDINEATTGSRVITSVNVVGGVRQ----D--------LTPEMC-----SWILS---EVNTAEKEI-KGLQNTILN----------DY----TV--------CTRT--K----------------------------------GVG---VLTKEQ------------------------AYDLGAA-----------GP-T---LRG-SG--V----------ASD------MRL-----------------------------------L-------------------------K-YA---------------------AFD---K-ID-F---------------E-----------PVVE----ND-------G------------------DCYARSTVRFRETLQSAELVRQAL-AGL--------P------Q-GEIATK----------VKGN-P---E-GE-VITRVEQPRGECLYYIKGNGSKYLDRVRIRTPTFANIPPL-----------LAMLPHC---ELAD----------VPVIILSIDPCISCTER-----------------------------------------------------
>Desulfovibrio_hydrothermalis_WP_015336113.1_Group_4e (stripped)
---------------------------------------------------------------------------------------------------------------------------------------------------MA-------R-TI---------------------------IPFGPQHPVLPEPLHVKLVV--E---DEIVREAIPALGYVHRGLEKLAEIRDYNQMIQIVERVCGICSNIHSLCYCQGLEEIMGVE-VPERAEYLRTIWSELHRMHSHLLWLGLFADA--------------------------------------------------------FGF-----------E-----------SLFMQFWRIRERIMDINEATTGSRVITSVNVVGGVRQ----D--------LTPEMC-----SWIIS---EVNTAEKEI-QAIQNTILE----------DY----TV--------CSRT--K----------------------------------GVG---VLTKEQ------------------------AYDLGAA-----------GP-T---LRG-SG--V----------ASD------MRL-----------------------------------L-------------------------K-YA---------------------AFK---N-ID-F---------------E-----------PIVE----TS-------G------------------DCYARSKVRFRETLQSVELVRQAI-AGM--------P------Q-GDIAVK----------VKGN-P---E-GE-VITRVEQPRGECLYYIKGSGKKYLDRVRIRTPTFANVPPL-----------MAMLPNC---ELAD----------VPVIILSIDPCISCTER-----------------------------------------------------
>Desulfovibrio_bastinii_WP_027178908.1_Group_4e (stripped)
---------------------------------------------------------------------------------------------------------------------------------------------------MA-------R-TI---------------------------IPFGPQHPVLPEPLHLKLVV--E---DEIVKEAIPALGYVHRGLEKLAEIRDYNQMIQIVERVCGICSMIHSLCYCQGIEEMMGIE-VPERAKYLRTIWSELHRMHSHLLWLGLFADA--------------------------------------------------------FGF-----------E-----------ALFMQLWRIRERILDINEATTGSRVIVSVNVVGGVRQ----D--------LTNEQI-----AWILS---EVKEAEKDI-LQIKSTLLE----------DY----TV--------CKRT--K----------------------------------GVG---VMTKEQ------------------------AYDLGAA-----------GP-T---LRG-SG--V----------ASD------MRL-----------------------------------L-------------------------K-YA---------------------AFD---K-ID-F---------------E-----------PIVE----TS-------G------------------DCWARSTVRFRETLQSVDLVRQAI-AGL--------P------K-GDISVP----------VKGN-P---E-GE-LVTRVEQPRGECLYYLKGNGKKFLERVRIRTPTFANIPTL-----------LTMLPNC---ELAD----------VPVIVLSIDPCISCTER-----------------------------------------------------
>Desulfovibrio_africanus_WP_005986921.1_Group_4e (stripped)
---------------------------------------------------------------------------------------------------------------------------------------------------MA-------R-TI---------------------------IPFGPQHPVLPEPIHLKLVV--E---DEIVKEALPAIGYVHRGLEKLADIRDYNQMIQIVERVCGICSMIHAMCYCQGLEEMMKVE-APSRAKYLRVIWSELHRMHSHLLWLGLFADA--------------------------------------------------------FGF-----------E-----------ALFMQFWKIRERIMDINEATAGNRVIVSVNVVGGVRR----D--------LSPEQC-----RWILK---ELEEVERQI-KELQSTMLK----------DY----SV--------CKRT--K----------------------------------GIG---VLTKEQ------------------------AHELGAA-----------GP-L---LRA-SG--W----------AQD------CRQ-----------------------------------L-------------------------G-YA---------------------AFP---E-LD-F---------------S-----------PVFH----TD-------G------------------DCWARGWVRFMETLQSIDLVRQAI-AKL--------P------Q-GELAAK----------VKGN-P---E-GE-IVTRVEQPRGELLYYIKANGKKNLERLRIRTPTFANVPPL-----------LAMLPGV---ELAD----------VPVVVLSIDPCISCTER-----------------------------------------------------
>Desulfovibrio_vulgaris_WP_010937737.1_Group_4e (stripped)
---------------------------------------------------------------------------------------------------------------------------------------------------MS-------R-TI---------------------------IPFGPQHPVLPEPLHLKLVV--E---DETVVEAIPALGYVHRGLETLASIRDYNQMVYVVERVCGICSCIHAMCYCQSLECMMNVE-VPRRAKVLRTIWSELHRIHSHLLWLGLFADG--------------------------------------------------------FGF-----------E-----------SLFMQFWKVRERVMDINEATAGNRVVISTNIVGGVRR----D--------LSPEHQ-----KWILD---EMNHLEREI-RALMTTILD----------DY----TV--------CKRT--K----------------------------------GVG---VLTAQQ------------------------AIQLGAV-----------GP-M---LRG-SG--V----------AQD------ARQ-----------------------------------L-------------------------Q-YA---------------------AFD---E-LD-F---------------E-----------PIAV----PD-------G------------------DSWARCKVRFLEVLQSVDLVRQAI-SKL--------P------D-TELSVK----------VPGK-P---E-GE-VVARVEQPRGELMYYVKGNGSKHLERVRIRTPTFANIPPL-----------LAIMGGL---QLAD----------VPVAVLSIDPCISCTER-----------------------------------------------------
>Desulfovibrio_sp._A2_WP_007524167.1_Group_4e (stripped)
---------------------------------------------------------------------------------------------------------------------------------------------------MS-------R-TI---------------------------IPFGPQHPVLPEPLHLKLVV--E---DETIVEAIPALGYVHRGLETLASIRDYNQMVYIVERVCGICSCIHAMCYCQGLETMMNVE-VPSRAKYLRVIWSELHRIHSHLLWLGLFADG--------------------------------------------------------FGF-----------E-----------SLFMQFWKIRERVMDINEATAGNRVVISVNVVGGVRR----D--------LDKTQQ-----RWILD---ELDKLEKEL-RQLMKTMLD----------DY----TV--------KKRT--V----------------------------------GVG---VLTAEQ------------------------ALQLGAV-----------GP-T---LRG-SG--V----------AQD------ARQ-----------------------------------L-------------------------G-YA---------------------AFD---E-LD-F---------------E-----------PVTS----PE-------G------------------DSWARSKVRFMETLQSMDLVRQAI-SRL--------P------D-TELAAK----------VPGK-P---T-GE-VVCRVEQPRGELLYYLKGNGSKNMERVRIRTPTFANIPPL-----------LAMLPGA---QLAD----------VPIAALTIDPCISCTER-----------------------------------------------------
>Desulfovibrio_aespoeensis_WP_013515288.1_Group_4e (stripped)
---------------------------------------------------------------------------------------------------------------------------------------------------MA-------I-TV---------------------------IPFGPQHPVLPEPVHLTLKV--E---DEIVKEAIPALGYVHRGLEKLADIRDYHQMIQVCERVCGICSMIHAVCYSQAIEELMEIE-VPKRGQMLRVIWSELHRTHSHLLWLGLFADA--------------------------------------------------------FGF-----------E-----------SLFMQFWKIRERIMDINEATTGSRVIVSVNVIGGVRA----D--------LSSDQI-----RWILG---EIDIVEKEV-RALQETIMN----------DY----TV--------KART--V----------------------------------GVG---VLSKEN------------------------AYLLGAA-----------GP-T---LRG-SG--V----------AQD------MRM-----------------------------------L-------------------------G-YG---------------------GYS---E-ID-F---------------E-----------PVFE----TS-------G------------------DCWARSTVRFRETLQSMDLVRQAI-AKL--------P------E-GELAAK----------VKGNPP---E-GE-VYTRVEQPRGECVYYIKGNGTKHLDRLRIRTPTFANIPPL-----------LAMLPGC---ELAD----------VPVIVLSIDPCISCTER-----------------------------------------------------
>Desulfovibrio_piezophilus_WP_015414775.1_Group_4e (stripped)
---------------------------------------------------------------------------------------------------------------------------------------------------MA-------T-TV---------------------------IPFGPQHPVLPEPVHLTLKV--E---DEIVKEAIPALGYVHRGLEKLADIRDFRQMIQVCERVCGICSMIHAVCYSQAVEELMGVE-IPKRAEMLRVIWSELHRTHSHLLWLGLFADA--------------------------------------------------------FGF-----------E-----------ALFMQFWKIRERIMDINEATTGSRVIVSVNVIGGVRA----D--------LSPDQI-----RWILS---EVDIVEKEV-RALQDTIMN----------DY----SV--------KART--V----------------------------------GVG---VLTKEQ------------------------AWELGAA-----------GP-M---LRG-SG--V----------AQD------MRM-----------------------------------L-------------------------G-YG---------------------GYS---E-ID-F---------------E-----------PMVE----MA-------G------------------DCWARSTVRFRECLQSMDLVRQAI-SKL--------P------E-GELNVK----------VKGNPP---E-GE-AFMRVEQPRGECMYYIKGNGTKHLDRLRIRTPTFANIPPL-----------LATLPGC---ELAD----------VPVIVLAIDPCISCTER-----------------------------------------------------
>Desulfovibrio_desulfuricans_WP_014323623.1_Group_4e (stripped)
---------------------------------------------------------------------------------------------------------------------------------------------------MA-------T-TV---------------------------IPFGPQHPVLPEPVHLTLKV--E---DEIVKEAIPALGYVHRGLEKLCEIRDFNQMINVCERVCGICSMIHGTCYSECIEELMGIE-VTDRAKLLRVIWSELHRAHSHLLWLGLFADA--------------------------------------------------------FGF-----------E-----------ALFMQFWKIRERIMDINEATTGSRVIVSVNVIGGVRT----D--------LSPEQI-----RWILS---EIDIVEKEV-KAIQDTLMN----------EY----TV--------RART--V----------------------------------GIG---VMTKEQ------------------------AWELGAA-----------GP-T---LRG-SG--V----------AQD------MRM-----------------------------------L-------------------------G-YG---------------------GYS---F-LD-F---------------E-----------PVVE----TS-------G------------------DSWARGMVRFREVLQSIDLVRQAI-AKL--------P------E-GELAVK----------VKGNPP---E-GE-VYHRVEQPRGECVYYIRGNGTKNLDRLRIRTPTFANIPPL-----------LAMLPEC---ELAD----------VPVIVLSIDPCISCTER-----------------------------------------------------
>Desulfovibrio_longus_WP_022661459.1_Group_4e (stripped)
---------------------------------------------------------------------------------------------------------------------------------------------------MA-------R-TV---------------------------IPFGPQHPVLPEPIHLKLVV--E---DEIVKEAVPALGYVHRGLEMLVAKRDFHQMIQVCERVCGICSMIHAVCYSQTIEEMMGIE-VPKRAEILRVVWSELHRIHSHLLWLGLFADA--------------------------------------------------------FGF-----------E-----------SLFMQLWKIRERVMDINEATAGNRVIVSVNVIGGVRA----D--------LSAEQR-----DWIEG---ELKIIEKEV-KAIQSTMLN----------DY----TV--------KART--V----------------------------------GKG---VLTYEQ------------------------AYELGAA-----------GP-T---LRG-SG--V----------KSD------MRM-----------------------------------L-------------------------K-YG---------------------GYR---H-LD-F---------------E-----------PVIE----TS-------G------------------DCWARGAVRFREVLQSIDLVRQAM-AKV--------P------R-GELAAK----------VKGN-P---E-GE-GFMRVEQPRGECVYYIKASGKKNLDRLRIRTPTFANVPPL-----------LAMVPNC---ELAD----------VPVIVLSIDPCISCTER-----------------------------------------------------
>Desulfovibrio_oxyclinae_WP_018125731.1_Group_4e (stripped)
---------------------------------------------------------------------------------------------------------------------------------------------------MA-------R-TI---------------------------IPFGPQHPVLPEPIHVKLAV--E---DEIVKEALPALGYVHRGLERLCEIRDYHQMIQVCERVCGICSMIHAVCYSQGIEEIMDVE-VPDRARFLRVIWSELHRIHSHLLWLGLFADA--------------------------------------------------------FGF-----------E-----------SLFMQFWKVRERIMDINEATAGNRVIVSVNVIGGVRT----D--------LSEEQL-----RWILS---ELEIVEKEV-KRMEEVILN----------DY----TV--------CART--K----------------------------------GVG---VMTTEQ------------------------AYELGAV-----------GP-T---MRG-SN--I----------AQD------TRM-----------------------------------T-------------------------G-YG---------------------AYA---D-LD-F---------------K-----------PIVG----PD-------G------------------DSWSRSYVRFHEVYQSIDLVRQAI-VKL--------P------E-GELAAK----------VKGK-P---D-GE-AYVRVEQPRGECSYYIKGNGTKNLDRLRIRTPTFANVPPL-----------IAMLPEC---ELAD----------VPVIILSIDPCISCTER-----------------------------------------------------
>Desulfobacter_curvatus_WP_020585229.1_Group_4e (stripped)
---------------------------------------------------------------------------------------------------------------------------------------------------MS------NR-TV---------------------------IPFGPQHPVLPEPIHLKLVV--E---DEIVKEAVPALGYVHRGLEMLAARRDFHQMVNVCERVCGICSMIHGACFSQSIENIMGIE-VPERAQFLRVIWSELHRMHSHLLWLGLYADA--------------------------------------------------------FGF-----------E-----------ALFMQFWKVRERIMDINEATAGNRVIVSVNVVGGVRK----D--------LSPEQL-----DWILK---ELVLVEKEL-KALESTLLD----------DY----TV--------KSRT--V----------------------------------GIG---VMTYDQ------------------------AYELGAA-----------GP-T---LRG-SG--V----------EQD------MRM-----------------------------------T-------------------------G-YG---------------------AYK---H-LD-F---------------Q-----------PVTH----PD-------G------------------DCYARSWVRFHEAYQSIDLVRQAI-TAL--------P------A-GSLAAK----------VKGN-P---E-GE-SIMRVEQPRGECLYYVKGNGTKLLDRVRIRTPTFANIPCL-----------LTMLPEC---ELAD----------VPVIVLSIDPCISCTER-----------------------------------------------------
>Desulfovibrio_inopinatus_WP_027182881.1_Group_4e (stripped)
---------------------------------------------------------------------------------------------------------------------------------------------------MA-------R-TI---------------------------LPFGPQHPVLPEPIHLKLVV--E---DEIVTEALPQLGYVHRGLEKLADIRDFNQMIQIVERVCGICSKIHAMCYVEAIEQMADIQ-VPQRAKFLRVIWSELHRIHSHLLWLGLYADA--------------------------------------------------------FGF-----------E-----------SLFMQCWKIRERVMDINEATAGNRVVVSVNVVGGVRY----D--------ISVEHQ-----KWIRE---QLDLIHKEV-KQIEKTMLE----------DY----TV--------QKRT--R----------------------------------DIG---VLTKDQ------------------------AHELGAA-----------GP-T---LRA-SG--W----------AQD------CRQ-----------------------------------L-------------------------G-YE---------------------AFP---F-LD-Y---------------E-----------PIVE----MD-------G------------------DCYARGKVRFRETLQSVDLVRQAL-DRL--------P------D-TEINVP----------YKGK-P---E-GE-AINRVEQPRGEVLYYLKGNGTKYLSRVRIRTPTFANIPPL-----------LAMLPGI---ELAD----------VPVVVLSIDPCISCTER-----------------------------------------------------
>Desulfovibrio_putealis_WP_027190463.1_Group_4e (stripped)
----------------------------------------------------------------------------------------------------------------------------------------------------M-------R-TI---------------------------LPFGPQHPVLPEPIHLKLVV--E---DEKVVEALPNLGYVHRGLEKLTDIRDYNQMVNIVERVCGICSCIHSLNYCEAMEEMLKIE-VPQRAHFLRVMWGEIHRIHSHLLWLGLFADG--------------------------------------------------------FGF-----------E-----------SLFMQFWRIRERAMDLMEATAGNRVVISTNIVGGVRK----D--------ITPDMK-----TWILS---EIDKTETEV-RALEKTILE----------DY----TV--------KQRC--C----------------------------------GKG---VLTKEQ------------------------AHMLGAV-----------GP-M---LRG-SG--W----------AQD------ARQ-----------------------------------T-------------------------G-YA---------------------AYG---Q-LD-F---------------E-----------PVVE----YD-------G------------------DSYARSKVRFREVYASCDLVRQAL-AKM--------P------E-GEISTK----------VKGK-P---E-GE-VWRRVEQPRGELYYYLKGNGSKNLDRVRIRTPTFANIPPL-----------LAMLPGC---ELAD----------VPVIVLSIDPCISCTER-----------------------------------------------------
>Desulfovibrio_magneticus_WP_012749853.1_Group_4e (stripped)
---------------------------------------------------------------------------------------------------------------------------------------------------MA-------R-TI---------------------------LPFGPQHPVLPEPLHLKLTI--E---DEIVVEALPTLGYVHRGLEKLCEVRDFNQMIQIVERVCGICSCLHALCYCEGVEQIMGVE-VPRRAKYLRTIWGELHRVHSHLLWLGLFADA--------------------------------------------------------FGF-----------E-----------SLFMQFWRVRERIMDIMEATCGNRVVVSVNVIGGVRR----D--------LTPEQC-----KWIEE---QVAIAEKEI-RQLTSTILN----------DY----TV--------KKRC--C----------------------------------GKG---VLSKDQ------------------------AYQLGAV-----------GP-M---LRG-SG--W----------AQD------ARQ-----------------------------------T-------------------------G-YA---------------------AFG---E-LG-F---------------E-----------PIVE----FD-------G------------------DCYARSAVRFRETLQSLDLVRLAI-ARL--------P------E-GEIAAK----------VKGK-P---Q-GE-TVTRVEQPRGELLYYLKADGSKHMDRVRIRTPTFANIPPL-----------LAMLPGC---ELAD----------VPVIVLSIDPCISCTER-----------------------------------------------------
>Desulfovibrio_cuneatus_WP_027187946.1_Group_4e (stripped)
---------------------------------------------------------------------------------------------------------------------------------------------------MA-------K-TL---------------------------IPFGPQHPVLPEPLHLKLVM--E---DEIVVEAIPALGYIHRGLEGLATRRDFNQMVYVVERVCGICSCIHAMCYCQAIEGLMGLK-VPPRAQYLRVIWSELHRMHSHLLWLGLFADG--------------------------------------------------------FGF-----------E-----------SLFMALWRVRERIMDINEATAGNRVIISTNIVGGVRT----D--------INTGYL-----QEILR---TLKTVEAEL-KPLYDTMMN----------DY----TV--------KLRT--V----------------------------------GKG---VLTKEQ------------------------AWQLGAG-----------GP-T---LRG-SG--W----------AHD------MRT-----------------------------------L-------------------------G-YE---------------------AFH---E-LD-F---------------E-----------PVVE----TD-------G------------------DAYARTKVRFREVFQSIDLVRQAI-AKL--------P------D-GILAVP----------VKGN-P---T-GE-ITTRVEQPRGELFYYVYCNGTPNPERVRIRTPTFANIPPL-----------LAMLPGV---ELAD----------VPVIVLSIDPCISCTER-----------------------------------------------------
>Geobacter_sp._M18_WP_015720170.1_Group_4e (stripped)
---------------------------------------------------------------------------------------------------------------------------------------------------MA-------R-TT---------------------------LPFGPQHPVLPEPIHFSLVL--E---DEIVVQAIPKLGYVHRGLEKMAEIRDHNQMIQIVERTCGICSTLHAMCYCQGIEALMGVQ-VPDRAKFLRTVWAEMHRIHSHLLWLGLLADA--------------------------------------------------------FGF-----------E-----------SLFMQAWRIRERIMDLQEATSGNRVIVSVNQVGGVKR----D--------IKPETQ-----KWILD---TLKLVEKEV-LQLKSTLMD----------DY----TV--------KKRT--V----------------------------------GIG---VLSKEK------------------------AFALGAC-----------GP-M---LRA-SG--I----------PQD------MRQ-----------------------------------L-------------------------G-YA---------------------AYP---F-LD-F---------------A-----------PVVE----TD-------G------------------DSYARTVCRFNEILQGIDLIRQAF-AKL--------P------E-GELSVK----------VTGL-P---T-GE-VVSRVEQPRGECMYYIKANGKKFLDRLRIRTPTFSNVAPL-----------LELLPGC---ELAD----------VPVLILTIDPCISCTER-----------------------------------------------------
>Desulfomicrobium_escambiense_WP_028576381.1_Group_4e (stripped)
---------------------------------------------------------------------------------------------------------------------------------------------------MA---------TI---------------------------VPFGPQHPVLPEPLHLKLVL--E---DEIVKEALPTLGYVHRGLETLASIRDMDQMVQIVERVCGICSCIHAHTYCMCIEGLMGIE-VPQRADFLRVIWSELHRMHSHLLWLGLLADA--------------------------------------------------------FGM-----------E-----------SMFMHAWRIRERVMDVMEATAGNRVIISVNKIGGVRR----D--------MSPEQL-----RWVVQ---VVDELEQEL-DKIKAVLTN----------DY----TV--------KKRT--V----------------------------------GVG---VLTYQQ------------------------AYELGAA-----------GP-Q---LRG-SG--V----------AQD------MRM-----------------------------------L-------------------------G-YG---------------------AYK---Y-VD-F---------------A-----------PVVE----KD-------G------------------DSWARTMVRFRELYQSIDIVRQLI-AKI--------P------D-GEIAAK----------VKGK-P---T-GE-IVCRSEQPRGELMYYVRATGDKYLDRVRIRTPTFANVPPL-----------LAMLPGC---EMAD----------VPIIALSIDPCISCTER-----------------------------------------------------
>Desulfonauticus_sp._A7A_WP_029967123.1_Group_4e (stripped)
---------------------------------------------------------------------------------------------------------------------------------------------------MP-------K-TI---------------------------IPFGPQHPVLPEPLHFSLTV--E---DEIVQEAIPGFGYVHRGLEKLCEVKDIYKMIQVVERVCGICSKIHALCYCEGIEQMMGVE-VPPRAKYLRTIWSELHRMHSHLLWLGLFADS--------------------------------------------------------FGF-----------E-----------SLFYHFWRIREKILDINEKTAGNRIIVSVNILGGVKR----D--------LSTEDQ-----KWILA---ELKEIENKL-EEVKDTLFK----------DY----TI--------SKRT--K----------------------------------GKG---ILSAEE------------------------ALYLGAV-----------GP-V---LRA-SG--V----------AQD------CRQ-----------------------------------L-------------------------Q-YA---------------------AFS---E-LD-F---------------E-----------PVIA----QE-------G------------------DSFARMQVRYFELFQSIDLIRQAL-SKI--------P------E-GPISVK----------VKGY-P---E-GE-NVFRVEQPRGEVFYYFKANGSKFLDRLRIRTPTFANVPAL-----------AKMLTGI---ELAD----------VPVVILSIDPCISCTER-----------------------------------------------------
>Desulfonatronovibrio_hydrogenovorans_WP_028573897.1_Group_4e (stripped)
---------------------------------------------------------------------------------------------------------------------------------------------------MA-------R-TI---------------------------IPFGPQHPVLPEPIHLKLTI--E---DEIITEVLPGFGYVHRGLETLVTKKDFRQMVQVVERVCGICSCIQALTYVQALEDLYQAE-IPPRAKFLRVIWSELHRMHSHLLWLGLFADA--------------------------------------------------------FGF-----------E-----------SLFMQCWRIREKIMDLQEATAGNRVIISVNIIGGTRY----D--------LDQDQC-----RQILT---TLKGVEKDF-LELQKVFFN----------DY----TV--------LKRT--K----------------------------------GIA---VLTQKE------------------------AYELGCV-----------GP-M---LRA-SN--I----------AQD------TRM-----------------------------------T-------------------------G-YA---------------------AYG---E-LE-F---------------E-----------PVVE----TE-------G------------------DCLARTRVRFREVLQAMDLVRQAI-SKL--------P------D-TEIAVK----------IKGN-P---Q-GE-AVSRTEQPRGELVHYILANGTKNLDRLRIRTPTFANTPAL-----------LKMLPGQ---ELAS----------APVILMSIDPCISCTER-----------------------------------------------------
>Desulfovibrio_desulfuricans_WP_012625292.1_Group_4e (stripped)
---------------------------------------------------------------------------------------------------------------------------------------------------MS------NR-TT--------------------------VIPFGPQHPVLPEPLHIKFVV--E---DETVVGAIPQLGFVHRGLESLVRTKDYNQMVFVVERICGICSCIHANCYCNALENMMGIT-APPRAQFLRVIWSELHRIHSHLLWLGLFADA--------------------------------------------------------FGF-----------E-----------SVFQQFWRIREHVMDICEATAGNRVILSVNVVGGVRR----D--------LAPDQI-----RWMLG---RLDELQKGM-RELTTTMLD----------DY----TV--------QERT--R----------------------------------GIG---YLSKDD------------------------ARLLGAA-----------GP-T---LRG-SG--W----------EID------ERM-----------------------------------H-------------------------G-YA---------------------AYN---D-LN-F---------------I-----------PVVE----HD-------G------------------DCYARAKVRFYEVLHAMDLIREAL-NRL--------P------E-SELTVK----------VPGN-P---D-GE-AVFRVEQPRGELFYYIRANGTKYLERMRVRTPTFANVPPL-----------LHMLPGC---KLPD----------VPVIVLSIDPCISCTER-----------------------------------------------------
>WP_027622667.1 (stripped)
---------------------------------------------------------------------------------------------------------------------------------------------------MS------RR-TI---------------------------IPFGPQHPVLPEPIHLDLVM--E---DEKVVEAIPSIGFVHRGLEKLVEKKDFIEYIYVAERICGICSFMHGMGYSQAIEQIMNIE-VPERALFLRTIWAEFSRIHSHLLWLGLLADA--------------------------------------------------------FGF-----------E-----------SLFMQSWRVREKVLDIMEETTGGRVIFGSCKIGGVRK----D--------IDTVTL-----KRIEK---ILVDLEKEI-REIGNVFLN----------EY----TV--------KSRL--V----------------------------------GVG---VLSRED------------------------AYNLGAV-----------GP-M---MRA-SG--I----------AQD------MRK-----------------------------------L-------------------------G-YG---------------------AYP---Q-LD-F---------------E-----------PITR----TN-------G------------------DSYDRCAVRIEELFQSIDLIRQAI-GKI--------P------E-GPVDTK----------VTGN-P---D-GE-AFVRLEQPRGEVVYYVKASGTKFLDRLRVRTPTFANIPAL-----------LKMLKGC---DYAD----------VPILILTIDPCISCTER-----------------------------------------------------
>WP_010251151.1 (stripped)
---------------------------------------------------------------------------------------------------------------------------------------------------MS------KR-TI---------------------------IPFGPQHPVLPEPIHLDLVL--E---DEKVVEAIPSIGFVHRGLEKLVEKKDFIEYIYVAERICGICSFMHGMGYSQAIEQIMKIE-VPERAVYLRTIWAEFSRLHSHMLWLGLLADA--------------------------------------------------------FGF-----------E-----------NLFMHCWRVREKILDIIEETTGGRVIFGSCKVGGVRK----D--------IDPVTL-----KRMSK---FVVDLEKEI-KEISSMFMN----------EY----TV--------KHRL--V----------------------------------GVG---VLSKED------------------------AHTLGAV-----------GP-M---MRA-SG--I----------AQD------MRK-----------------------------------L-------------------------G-YG---------------------AYS---Q-LE-F---------------E-----------PITR----TN-------G------------------DSYDRCAVRIDELFQSISLIRQAI-DKI--------P------D-GPVDVK----------VTGN-P---D-GE-FFARLEQPRGEVIYYVKGNGTKFLDRVRVRTPTFANIPSL-----------LKMLQGC---DFAD----------VPILILTIDPCISCTER-----------------------------------------------------
>OGH94446.1 (stripped)
---------------------------------------------------------------------------------------------------------------------------------------------------MS------KR-TI---------------------------IPFGPQHPVMPEPIHLDLVV--E---DERVLEAIPSIGFIHRGLEKLVEKKDFIELVYVAERICGICSFIHGMTYCHGVEGMMNIT-VPDRAKSLRVIWSEMSRIHSHLLWLGLMADA--------------------------------------------------------LGF-----------E-----------NLFMMCWKIREKVLDIIEETTGGRVIFGSCKVGGVRK----D--------IDNETL-----VRIIG---QLDGFRKEI-KDVTNVFIS----------DY----SV--------KHRL--V----------------------------------GVG---VLSKDD------------------------AYSLGAV-----------GP-V---LRA-SG--V----------SQD------ARV-----------------------------------L-------------------------G-YG---------------------SYK---D-IV-F---------------E-----------PIIE----TA-------G------------------DSYARCVVRIKEIFQSIDIIKQMA-DSM--------P------E-GPIEVK----------VIGN-P---D-GE-IFIRTEQPRGEVVYYLKGNGTKNLQRMRVRTPTFANVPAL-----------TKTLQGC---DLAD----------VPVLVLTIDPCISCTER-----------------------------------------------------
>WP_012199760.1 (stripped)
---------------------------------------------------------------------------------------------------------------------------------------------------MG------KR-TV---------------------------VPFGPQHPVLPEPIHLDLVL--E---DETVVEAIPRIGYIHRGLEKLVEKKDFMQYTYVAERICGICSFMHGMGYCMTIESIMNVE-IPERAKFLRTIWAELSRMHSHTLWLGLLADA--------------------------------------------------------FGF-----------E-----------SLFMHSWKIREQILDIFEETTGGRVIFSVCDVGGVRK----D--------INAETL-----TKIVT---ILNKVEKEL-KELTDVFLN----------DS----SV--------KSRT--K----------------------------------GVG---VLTKEQ------------------------AYDLGAA-----------GP-M---ARA-SG--V----------EAD------MRC-----------------------------------Q-------------------------G-YA---------------------AYD---K-LK-F---------------K-----------PIID----TA-------G------------------DSYARTSVRIGEIFQSIDLIRQCV-ELI--------P------E-GDIKVK----------VTGN-P---S-GE-YFTRIEQPRGEVVYYAKANGSKFLDRLRVRTPTFANVPSL-----------LETLKGC---DLAD----------VPILVLTIDPCISCTER-----------------------------------------------------
>Clostridium_aerotolerans_WP_026892028.1_Group_4e (stripped)
---------------------------------------------------------------------------------------------------------------------------------------------------MG------NR-TI---------------------------VPFGPQHPVLPEPIHLDLVL--E---DETVVEAIPRIGYVHRGLEKLVEKRDFQQYTFVAERICGICSFMHGMGYCMSVESIMGAE-IPERAKFLRTIWAEFSRLHSHLMWLGLLADA--------------------------------------------------------FGF-----------E-----------SLFMQSWKLREQVLDVFEETTGGRVIFSVCDIGGVRK----D--------INKETL-----HKILE---VLDRMEKEL-KEIAAVFIN----------DS----TV--------KLRT--R----------------------------------GVG---KLSKQA------------------------AFDLGAL-----------GP-M---ARA-SG--I----------EMD------MRT-----------------------------------Q-------------------------G-YA---------------------AYG---K-LD-F---------------K-----------PIID----EE-------G------------------DCYARTRVRIGEMFQAMDLIRQCI-RLM--------P------E-GDIKVK----------VTGS-P---K-GE-YFTRLEQPRGEVLYYVKANGTKFLDRVRVRTPTFANVPAL-----------LETLKNC---SLAD----------VPILILTIDPCISCTER-----------------------------------------------------
>Clostridium_methoxybenzovorans_WP_024346172.1_Group_4e (stripped)
---------------------------------------------------------------------------------------------------------------------------------------------------MG------NR-TI---------------------------VPFGPQHPVLPEPIHLDLVL--E---DERVVEAIPRIGYVHRGLEKLVEKKDYQQYVYVAERICGICSFMHGMGYCMSIESVMGAE-IPDRAKFLRTIWAELSRLHSHLLWLGLLADA--------------------------------------------------------FGF-----------E-----------SLFMQSWKLREQVLDIFEETTGGRVIFSVCDIGGVKK----D--------IAPETL-----SRIRE---VMNRMEMEL-KEAASVFLN----------DS----TV--------RLRT--K----------------------------------GVG---VLSKQA------------------------AFELGAV-----------GP-M---ARA-SG--I----------EMD------LRS-----------------------------------Q-------------------------G-YA---------------------AYD---K-LD-F---------------K-----------PVTD----QG-------G------------------DCYARTKVRIREMFHSMDLIRQCI-AII--------P------D-GEIKRK----------VTGN-P---K-GE-NFTRLEQPRGEVLYYTKANGTKFLDRVRVRTPTFANVPAL-----------LETLKNC---SLAD----------VPILILTIDPCISCTER-----------------------------------------------------
>Ruminiclostridium_thermocellum_WP_003514863.1_Group_4e (stripped)
---------------------------------------------------------------------------------------------------------------------------------------------------MG------KK-TV---------------------------IPFGPQHPVLPEPIHLDLVL--E---DETVVEAIPSIGYIHRGLEKLVEKKDYQQFVYVAERICGICSFMHGMGYCMSIENIMGVQ-IPERAEFLRTIWAELSRIHSHMLWLGLLADA--------------------------------------------------------LGF-----------E-----------SLFMHSWRLREQILDIFEETTGGRVIFSVCDIGGVRR----D--------IDSEML-----KKINS---ILDGFEKEF-SEITKVFLN----------DS----SV--------KLRT--Q----------------------------------GLG---VLSREE------------------------AFELGAV-----------GP-M---ARA-SG--I----------DID------MRK-----------------------------------S-------------------------G-YA---------------------AYG---K-LK-I---------------E-----------PVVE----TA-------G------------------DCYARTSVRIREVFQSIDLIRQCI-SLI--------P------D-GEIKVK----------IVGN-P---S-GE-YFTRLEQPRGEVLYYVKANGTKFLERFRVRTPTFANIPAL-----------LHTLKGC---QLAD----------VPVLILTIDPCISCTER-----------------------------------------------------
>EKD26902.1 (stripped)
--------------------------------------------------------------------------------------------------------------------------------------------------MAS------KK-TI---------------------------IPFGPQHPVLPEPVHLDLVI--E---DEKVVEAIPSIGFIHRGLEKLVEKKDYNEYVYVAERICGICSYIHGMTYCLAVEEIMKVE-VPERASYLRVIWSELSRIHSHLLWLGLMADA--------------------------------------------------------FGF-----------E-----------SLFMQSWKIRELILNIIEETTGGRVIFGSCKVGGVRR----D--------ITNDRL-----KDICQ---KLTEYEKHM-RELAHVIID----------DE----SV--------KHRL--V----------------------------------GVG---VISMEN------------------------AIKLGAV-----------GP-T---SRA-SG--I----------PQD------MRK-----------------------------------L-------------------------G-YA---------------------AFK---N-LN-F---------------D-----------PIVE----TA-------G------------------DSYARTIVRIRELYQSIDLIKQAC-EKI--------P------N-GPIDVK----------VTGT-P---N-GE-YFARTEQPRGEVIYYAKGNGSKFLERMRVRTPTFANIPAL-----------VKMLEGC---ELAD----------VPVLILTIDPCISCAER-----------------------------------------------------
>Dehalobacter_sp._FTH1_WP_020490799.1_Group_4e (stripped)
---------------------------------------------------------------------------------------------------------------------------------------------------MG------ER-TI---------------------------IPFGPQHPVLPEPLHLDLIM--E---DEKVVGAVPSIGFVHRGLEKLVEKRDFNEMIYVIERICGICSFIHGQAYAQTLEGMMGVD-IPPRAKYLRTIWAELSRVHSHLLWLGLMADG--------------------------------------------------------YGF-----------E-----------SLFMHCWRIREKVLDIFEETTGGRVIFSVCKIGGVWK----D--------IDNDTL-----NRIKR---IIKDIGEEA-KAVTDVFVR----------DY----SV--------QKRT--R----------------------------------GIG---VLTYQE------------------------AIDLGAV-----------GP-T---LRG-SG--V----------VED------MRT-----------------------------------L-------------------------G-YA---------------------AYG---D-LN-F---------------E-----------PIVE----KD-------G------------------DCYARTVVRVRELYQSLDLIRQCI-EKI--------P------D-GEVDMK----------VKGN-P---N-GE-YIARLEQPRGQAFYYAKGNGTKYLDRFRVRTPTFANIPAL-----------LKILPGA---DLAD----------VPVLALTIDPCISCTER-----------------------------------------------------
>Syntrophobotulus_glycolicus_WP_013625216.1_Group_4e (stripped)
---------------------------------------------------------------------------------------------------------------------------------------------------MG------ER-TI---------------------------IPFGPQHPVLPEPLHLDLIL--E---DEKVVGAVPSIGFVHRGLEKLVEKRDFNEMAYVIERVCGICSFMHGQGYVQTVEGIMGVE-IPDRAKYLRTIWAELSRIHSHLLWLGLMADA--------------------------------------------------------FGF-----------E-----------SLFMHCWRVREKVLDIFEETTGGRVIFSVCKVGGVWK----D--------IDNDTL-----KRIVN---VLKVVETET-KELTKVFVK----------DF----TV--------QKRT--K----------------------------------GVG---VLTYKE------------------------AFELGAA-----------GP-V---ARG-SG--I----------AMD------LRK-----------------------------------L-------------------------G-YA---------------------AYS---D-LS-F---------------E-----------PIVE----KD-------G------------------DCYARCNVRIGELFQAIDLIRQAV-ERI--------P------D-GEIEVK----------VKGNPP---K-GE-YMSRLEQPRGQVVYYARGNGTKFLDRVRVRTPTFANIPPL-----------LKMIPGS---DLAD----------IPILALTIDPCISCTER-----------------------------------------------------
>KJJ85970.1 (stripped)
---------------------------------------------------------------------------------------------------------------------------------------------------MG------KR-TI---------------------------IPFGPQHPVLPEPIHLDLVL--E---DEVVVDAIPSIGFIHRGLEKLVEKKDFVDYVFVADRICGICSFIHGLTYCMAIEELMRIE-VPSRAKYLRTIWSEFSRIQSHLLWLGLMADA--------------------------------------------------------FGF-----------E-----------SLFMRTWRLREQILDIIEATTGSRVIFSASKIGGTRR----D--------IDNETL-----KAILQ---KIQTFKIDI-KEATDVFLK----------DA----TV--------KHRL--C----------------------------------GVG---ILNKND------------------------AYELGAV-----------GP-M---VRA-SG--I----------ISD------TRK-----------------------------------L-------------------------G-YA---------------------AYK---E-ID-F---------------E-----------PIID----TA-------G------------------DSFARCAVRIKEIFQSIDIISQAI-SRI--------P------E-GVIETK----------ITGT-P---N-GE-FFARTEQPRGEVIYYAKADGSRFLNRLRVRTPTFANIPAI-----------LKVIPGS---SLAD----------IPVLILTIDPCISCTER-----------------------------------------------------
>OGV56416.1 (stripped)
---------------------------------------------------------------------------------------------------------------------------------------------------MP------KR-TI---------------------------IPFGPQHPVLPEPIHLDIAI--R---DEKVVEAIPSLGFIHRGLELLVDKKDFNDMCFVAERICGICSFIHGQGYCQGIEEIMNVQ-VPDRAKYLRTIWAELSRIHSHILWLGLAADA--------------------------------------------------------AGF-----------E-----------SLFMHSWRVREKVLDIFEETTGGRVIFGVNKVGGVKR----D--------IENDVL-----KRIVG---TLKDMEAEF-KPLANVFID----------DY----SI--------KHRF--S----------------------------------NVG---MLSKED------------------------AYKLGAV-----------GP-V---LRG-SG--V----------SID------ARK-----------------------------------L-------------------------G-YA---------------------AYK---E-LN-F---------------E-----------PIVE----NS-------C------------------DCYARTIVRVREVYQSVDLIKQAV-DKI--------P------D-GPIDQK----------VTGS-P---N-GE-FFSRLEQPRGEVVYYMRGNGTKNLDRYRVRTPTFSNIAPL-----------VKMLEGC---ELAD----------VPVIILTIDPCISCTER-----------------------------------------------------
>Clostridium_celatum_WP_005213155.1_Group_4e (stripped)
--------------------------------------------------------------------------------------------------------------------------------------------MKKVKSNMS------NR-SI---------------------------VPFGPQHPVLPEPIHLDLLL--E---DEKVIEAIPTLGFVHRGLEKLVEKRDFKDYVFVAERICGICSFMHGMGYSEAVEEVMNIK-IPDRAEYLRVLWAELSRIHSHILWLGLLGDS--------------------------------------------------------LGF-----------E-----------SLFMQCFRIREKILNLFELTTGGRVIFSVCKIGGVRR----D--------IDDEKF-----KIISK---TLNEVKEEL-NEIKKVFFD----------DY----SV--------KHRL--V----------------------------------GVG---VLSKED------------------------AYELGCV-----------GP-M---ARA-SG--I----------NYD------VRN-----------------------------------L-------------------------G-YS---------------------AYK---D-LE-F---------------N-----------TIVD----NN-------G------------------DSYGRCIVRFNEIYESINIINEVI-GKI--------P------K-GEIETK----------VIGN-P---K-GQ-YFARLEQPRGEVIYHIKGNGTKFLERMRVRTPTFANMPAL-----------FKLLQGC---DLAD----------VPVLILTIDPCISCTER-----------------------------------------------------
>Methanomassiliicoccus_intestinalis_WP_020449518.1_Group_4e (stripped)
---------------------------------------------------------------------------------------------------------------------------------------------------MG------KS-TI---------------------------IPFGPQHPVLPEPVHLDLEI--Q---DEKVIRAIPSIGYVHRGLEKLTETKDYNEMFYVIERICGICSFGHGWGYTLAVEGLMDVE-IPDRADYLRTAFHELSRVHSHLLWLGLLADG--------------------------------------------------------LGF-----------E-----------SLFMHCWRLRERVLDLFEKTTGGRVIFSICKVGGLRK----D--------ITPDMQ-----NEILK---TIKDLRAEI-KSITNVF-D----------DV----SV--------KNRL--C----------------------------------GVG---WLSKSE------------------------AIDLCAV-----------GP-V---ARG-SG--V----------NND------IRL-----------------------------------T-------------------------G-IG---------------------KYL---D-LG-F---------------K-----------PILE----EE-------G------------------DCYARCKVRIREIFQSLDLIERIM-LEL--------P------Q-GPVDVP----------VKGMPP---S-KE-FIVRVEQPRGEAFYYVQGNGTKYLQRMRVRTPTNANIPAM-----------VKTLQGC---DLTD----------VSMLILTIDPCISCTER-----------------------------------------------------
>Anaerovorax_odorimutans_WP_027399701.1_Group_4e (stripped)
---------------------------------------------------------------------------------------------------------------------------------------------------MG------KR-TI---------------------------IPFGPQHPVLPEPVHLDLVI--E---DETVVEAIPSIGFIHRGLEKLVEKKEYTEMVYVIERICGICSFGHGWGYCLSVEGVMGVE-IPERANYLRTIWHELSRMHSHLLWLGLLADG--------------------------------------------------------FGF-----------E-----------SLFMHCWRIREKVLDIFEKTTGGRVIFSVCKVGGVRK----D--------IDEATL-----KEISS---VVDGMKKEL-KELADVFLE----------DY----SV--------KNRL--C----------------------------------GVG---YLSKED------------------------AAELAAV-----------GP-M---ARA-SG--L----------KQD------MRL-----------------------------------L-------------------------G-HG---------------------VYD---K-LG-F---------------E-----------PCIE----TA-------G------------------DSYARCKVRIREVFQSIDLIIKAI-EMI--------P------D-GDISVP----------VKGNVP---A-NE-CVVRLEQPRGEAFYYAKGADSKFLERMRVRTPTNQNIPAM-----------VKTLQGC---DLAD----------VPMLILTIDPCISCTER-----------------------------------------------------
>Pseudobutyrivibrio_sp._MD2005_WP_028234750.1_Group_4e (stripped)
---------------------------------------------------------------------------------------------------------------------------------------------------MG------NR-SI---------------------------VPYGPQHPVLPEPIHLDLVL--E---DEKVLAAIPSIGFIHRGLESLTSKKDFNEMVYVAERICGICSFMHGMGYCMAIEDIMGVE-VPRRADYLRTIWAEMSRLHSHLLWLGLLADG--------------------------------------------------------FGF-----------E-----------SLFMHSWRLRETILDMFEESTGGRVIFSVNTIGGVLK----D--------MPNEML-----KEFVK---KLDAMEKEI-RETTSIFLN----------DY----TV--------KSRL--V----------------------------------DVG---IITGED------------------------AIRRGAV-----------GP-M---MRA-SG--I----------NVD------MRK-----------------------------------N-------------------------G-YA---------------------AYN---D-ID-F---------------E-----------VITS----NK-------C------------------DSYARCEVRIGELFQSIDIIRQCV-AKI--------P------D-TEINTK----------VTGM-P---N-GE-SFIRVEQPRGEAFYHVRANGTKFLDRFRVRTPTFANIPAL-----------TQTLQGC---QYGD----------VPLLVLTIDPCISCTER-----------------------------------------------------
>Pseudobutyrivibrio_ruminis_WP_028246016.1_Group_4e (stripped)
---------------------------------------------------------------------------------------------------------------------------------------------------MG------NR-SI---------------------------VPYGPQHPVLPEPIHLDLVL--E---DEKVLAAIPSIGFIHRGLESLTSKKDFNEMVYVAERICGICSYMHGMGYCMALEEIMGVE-VPRRADYLRTIWCEMSRLHSHLLWLGLLADG--------------------------------------------------------FGF-----------E-----------SLFMHSWRLREKILDMFEESTGGRVIFSVNTIGGVLK----D--------MPADML-----KDFVR---QLNEMEKEI-RETTSIFMD----------DY----TV--------KSRL--V----------------------------------DIG---IITGED------------------------AIRRGAV-----------GP-M---MRA-SG--I----------NVD------MRK-----------------------------------N-------------------------G-YA---------------------AYN---D-ID-F---------------E-----------VITS----NK-------C------------------DSYARCEVRIGEIFQSIDIIRQCV-EKI--------P------D-TEINTK----------VTGM-P---N-GE-AFIRVEQPRGEAFYHVRANGTKFLDRFRVRTPTFANIPAL-----------TQTLQGC---QYGD----------VPLLILTIDPCISCTER-----------------------------------------------------
>Eubacterium_xylanophilum_WP_026835345.1_Group_4e (stripped)
---------------------------------------------------------------------------------------------------------------------------------------------------MA------KR-SI---------------------------VPFGPQHPVLPEPIHLDLVL--E---DETVVEALPSIGYIHRGLESLVAKKDFNEMAYVTERICGICSFMHGMGYCSTIEKIMGLE-VPERANYLRTIWCEMSRLHSHLLWLGLLADA--------------------------------------------------------FGF-----------E-----------ALFMECWKIREKILDMFEESTGGRVIFSVNKIGGVLK----D--------MPAEML-----ADFMK---RLDGMQKEL-KKATKVFMN----------DY----TV--------KSRL--E----------------------------------GIG---ILSKED------------------------AIACGAV-----------GP-M---MRA-SG--I----------EVD------MRK-----------------------------------T-------------------------G-YA---------------------AYK---D-ID-F---------------Q-----------VITS----DR-------C------------------DSYGRCEVRIGEIFQSIEIIRQAI-AQI--------P------D-TELSVM----------AKGF-P---K-GE-AFVRFEQPRGEAFYYSRANGTKNLDRMRVRTPTFANLPSL-----------VKILQGA---QYGD----------VPLLVLTIDPCISCTER-----------------------------------------------------
>Geobacter_uraniireducens_WP_011937735.1_Group_4e (stripped)
---------------------------------------------------------------------------------------------------------------------------------------------------MA------QR-NI---------------------------IPIGPQHPILPEPIHFDLVT--E---DEKVIDAIPSISYVHRGLERLVEKRDFIDFAHVADRICGLCSFMHSLGYCQAVEEIMSIE-VPQRALYLRSIWAELSRIHSHIFWLGAAADA--------------------------------------------------------FGF-----------E-----------SLFMQAMRLREPVLDIFEETTGGRVILGVCKVGGVRR----D--------IDGDSL-----KGIVN---RLTTLKGAL-EELSNVFLN----------DY----SV--------QHRL--A----------------------------------GVG---FLSRED------------------------AYTLGCV-----------GP-M---ARA-SG--L----------AID------MRA-----------------------------------L-------------------------G-YA---------------------AYK---Y-LE-V---------------E-----------PVVE----SA-------G------------------DCHARCRVRIREIFHAIDLIRQAV-GKI--------P------A-GPVDVK----------VTGT-P---D-GE-YYSRVEQPRGEVIHYVKGNGARFLQRFRVRVPTFSNIPAM-----------VKVLKGS---QLAD----------VPNIILTLDPCISCTER-----------------------------------------------------
>Desulfuromonas_sp._TF_WP_027716617.1_Group_4e (stripped)
---------------------------------------------------------------------------------------------------------------------------------------------------MA------RK-IL---------------------------IPFGPQHPVLPEPIHFDLVT--E---DEKVIDAVPSISYVHRGLERLIEHRDFIDFAHVADRICGLCSFMHSLGYCQAVEEIMGVE-VPERALYLRSVWAELSRIHSHVFWLGVAADA--------------------------------------------------------FGF-----------E-----------SLFMQALRLREPVLNIFEETTGARVILGVCKVGGVRR----D--------IDAANL-----KGIVG---RLASLKKDL-EELSRVFID----------DY----SV--------RHRL--S----------------------------------GVG---VISRED------------------------AYVLGCV-----------GP-M---ARA-SG--L----------AMD------MRA-----------------------------------I-------------------------G-YA---------------------AYK---Y-LE-M---------------E-----------PVVE----SA-------G------------------DCYARCLVRIREIFQSIDLIRQGA-EKI--------P------E-GPIEVK----------VTGA-P---D-GE-YYSRVEQPRGEVIHYVKGNGSRMLQRFRVRVPTFSNIPAM-----------IKVLKGS---EVAD----------VPNIILTLDPCISCTER-----------------------------------------------------
>Eubacterium_cylindroides_WP_015536221.1_Group_4e (stripped)
---------------------------------------------------------------------------------------------------------------------------------------------------MA------KR-SV---------------------------IPFGPQHPVLPEPIHLDLVL--E---DEVVVEAIPNIGFVHRGLEKLVETKDYKQYVYIAERVCGICSFGHGLGYCESIEHMMNID-VPRRAKYLRTLWMELSRIHSHLLWLGLLADA--------------------------------------------------------LGF-----------E-----------ALFMQSWRLREKVLDLFDMTTGGRIIFSVNQVGGVLK----D--------IDPSML-----KIIDQ---TLTDMEKEL-KPITRTFLE----------DR----LV--------NSRL--R----------------------------------GLG---VLSKEQ------------------------AYIAGAC-----------GP-M---LRA-SG--V----------PYD------SRE-----------------------------------T-------------------------G-YA---------------------AYS---E-LN-F---------------G-----------PIIA----IE-------G------------------DSYARVKVRLAEIMQSFEILHELI-SKI--------P------Q-GEISVP----------VKGN-P---K-GE-CFIRIEQPRGEAIYYTKGNGTKYLDRFRLRTPTTSNIPAM-----------LDLLKGC---QLGD----------VALLILTIDPCISCTER-----------------------------------------------------
>Streptococcus_pleomorphus_WP_022790212.1_Group_4e (stripped)
---------------------------------------------------------------------------------------------------------------------------------------------------MA------KR-SI---------------------------IPFGPQHPVLPEPIHLDLVL--E---DEVVVEAIPNIGFVHRGLEKLVETRDFKQYVYVAERVCGICSFGHGLGYCESVEHVMHID-VPKRARYLRTLWMELSRIHSHLLWLGLLADA--------------------------------------------------------LGF-----------E-----------ALFMQSWRLREKVLDIFDNTTGGRIIFSVNQIGGVLK----D--------IDASML-----KEIDT---ILYDMETDL-KPIMDTFLE----------DM----LV--------NSRL--R----------------------------------GLG---VLSKEQ------------------------AYLAGAV-----------GP-M---ARA-SG--I----------DYD------SRE-----------------------------------T-------------------------G-YA---------------------AYA---D-LN-F---------------G-----------PITA----TE-------G------------------DCYARCKVRLAEILQSFEILHELI-SKI--------P------G-GDINVP----------VKGN-P---N-GE-CFIRIEQPRGEAIYYTKGNGTKYLDRFRLRTPTTSNIPPM-----------LDLLKGC---QLGD----------VPLLILTIDPCISCTER-----------------------------------------------------
>Subdoligranulum_variabile_WP_007047619.1_Group_4e (stripped)
---------------------------------------------------------------------------------------------------------------------------------------------------MA------KR-SI---------------------------VPFGPQHPVLPEPIHLDLVL--E---DEVVVEAVPSIGFVHRGLEKLVETKDFKEYVYIAERVCGICSFGHGLGYCQTLEHIMNVE-VPPRGRYLRTIWMEMSRIHSHLLWLGLLADA--------------------------------------------------------MGF-----------E-----------SLFMESWKLREKILDMFDATTGGRVIFSVNCIGGVLK----D--------MDETML-----KNIVD---TCNDMEKEL-KPIADAFLR----------DY----TT--------GSRL--H----------------------------------GLG---VLTPED------------------------ATLMGAV-----------GP-M---LRA-SG--V----------SYD------ARK-----------------------------------L-------------------------G-YA---------------------AYG---E-LD-L---------------E-----------PVTA----TE-------G------------------DSYARCEVRIREIHQSFDLIRQAA-AKI--------P------A-GPIAVP----------VKGF-P---Q-GE-YFTRIEQPRGEAIYYVKANGTKFIERFRLRTPTTSNIPPM-----------LNMLKGC---QLAD----------VPLLILTIDPCISCTER-----------------------------------------------------
>Butyrivibrio_proteoclasticus_WP_026651247.1_Group_4e (stripped)
---------------------------------------------------------------------------------------------------------------------------------------------------MS------TR-SV---------------------------IPFGPQHPVLPEPIHLDLVM--E---DEKVVEAIPSIGFIHRGLEKLVDKKDFNEMVYVAERICGICSLGHGLGYSEALEHIMDID-VPARAKYLRTIWSELSRIHSHLLWLGLLADA--------------------------------------------------------FGF-----------E-----------SLYMDCWRLREDALDMFEASTGGRVIFSVMKIGGVRR----D--------VSNEML-----KDFYQ---RILKMEEDL-KAIAKPFLN----------DV----AV--------QSRL--R----------------------------------GVG---VLTAEQ------------------------ADMLGCA-----------GP-F---LRA-SG--V----------NRD------IRT-----------------------------------T-------------------------G-YC---------------------AYG---D-VE-F---------------E-----------PILS----ND-------G------------------DSYARTECRIKEIFQAFDIIRQCI-DKM--------P------A-GDIDVP----------VKGM-P---N-GE-YMMRIEQPRGEALYYVKANGTKFIDRLRVRTPTFSNIPGL-----------VETLKGC---DLAD----------VPILVLTIDPCISCTER-----------------------------------------------------
>WP_011448732.1 (stripped)
---------------------------------------------------------------------------------------------------------------------------------------------------MS------KQ-II---------------------------VPFGPQHPVLPEPIHLDLVL--E---DERVVEAIPSIGYVHRGLEKLVEKRDYKDYVFISERICGICSFIHGATYCQGVEQIMGIE-IPRRAEFLRAIWSEYSRMHSHLLWLGCFADG--------------------------------------------------------IGY-----------E-----------NLFMNCWKVREKILDVLERTTGGRVIQGVNRVGGVSR----D--------MDAAEL-----KRIEC---EIPGLRDDF-TELTRIFDE----------DL----TV--------QTRT--K----------------------------------GIG---ILPKDK------------------------AWDLGAV-----------GP-V---IRG-SG--Y----------AVD------ARS-----------------------------------T-------------------------G-YG---------------------AYD---E-LD-F---------------K-----------PVVR----NE-------A------------------DCHARCLVRAEELFTSLDLIENAI-DRI--------P------A-GDILAP----------VKGN-P---S-GE-YYARAEQPRGEVIHYVKANGKKNLLRHRVRTPTLANVPAL-----------VHMLAGC---ELAD----------VPVIVLTIDPCIGCMER-----------------------------------------------------
>Methanoregula_boonei_WP_011991040.1_Group_4e (stripped)
---------------------------------------------------------------------------------------------------------------------------------------------------MS------KQ-IT---------------------------VPFGPQHPVLPEPIHLDLVL--E---DERVVDVIPSIGYVHRGLEKLVEKREYPEYIYVAERICGICSYIHSNTYAECVEHIMKIE-VPERAQYLRTIWTEYSRLHSHLLWLGLFADG--------------------------------------------------------MGF-----------E-----------SVFMNAWKLREHILDDLEATTGGRVIQGVCKIGGVRR----D--------IAPEKL-----DEMVK---GLRAMEPAI-RDLTNVFLN----------DA----SV--------SHRL--K----------------------------------GVG---ILQKGD------------------------AYTLGAV-----------GP-T---ARG-SG--I----------GID------LRQ-----------------------------------T-------------------------G-YA---------------------AFG---K-IN-F---------------K-----------PVVE----QS-------G------------------DCYARCAVRAKELFTSIDIVEQCV-KKI--------P------E-GPVEVK----------VTGA-P---D-GE-YFARAEQPRGEVVHYIKGNGKRNLVRHRVRTPTFTNIPPL-----------VTLLKGC---ELAD----------VPMIVLSIDPCVGCAER-----------------------------------------------------
>Methanosphaerula_palustris_WP_012619310.1_Group_4e (stripped)
---------------------------------------------------------------------------------------------------------------------------------------------------MS------KR-TI---------------------------IPFGPQHPVLPEPIHLDLVL--E---DERVIEAIPSIGYVHRGLEKLVEKREYPDMVYIAERICGICSFIHSLTYSQAIEQVMGVE-VPDRARYLRTIWSEYSRLHSHLLWLGLFADG--------------------------------------------------------MGF-----------E-----------SLFMNAWKLREHILDDMEATTGGRVIQGVCKVGGVRK----D--------VSNQKL-----KEMAK---GLNGIKHEL-RDLTKVFSH----------DD----SV--------GHRL--R----------------------------------NVG---VLPQDQ------------------------AYLLGAV-----------GP-V---GRG-SG--L----------NID------MRM-----------------------------------L-------------------------G-YA---------------------AYD---E-LS-F---------------K-----------PVTE----SS-------G------------------DCLGRCLVRANELFTSIDLIEQAV-DKI--------P------D-GPVDVK----------VTGS-P---D-GE-FFSRTEQPRGEVVHYVKGNGKKNLVRFRVRTPSFTNIPPL-----------VEMLKGC---ELAD----------VPIIVLSIDPCIGCAER-----------------------------------------------------
>Methanofollis_liminatans_WP_004039320.1_Group_4e (stripped)
---------------------------------------------------------------------------------------------------------------------------------------------------MS------KE-IV---------------------------MPFGPQHPVLPEPIHLDLVI--E---DEKVKEALPSIGYIHRGLETLVEKREYPEYVYIAERICGICSFIHGATYCQGVEAVMNVE-VPERALYLRTIWSEYSRLHSHLLWLGLFADG--------------------------------------------------------MGF-----------E-----------NLFMDAWRLREHILDDLEATTGGRVIQGSCKVGGVRR----D--------IDAEKL-----DEMAN---GLETMRGEL-TDMVGVFLN----------DS----SV--------KSRL--R----------------------------------NIG---ILSKED------------------------AYADGAV-----------GP-V---LRA-SG--V----------ASD------ARM-----------------------------------L-------------------------G-YA---------------------AYD---R-LH-F---------------T-----------PVVE----DG-------C------------------DCYARCAVRAKEMYASIDLIKEAV-QKI--------P------D-GPIEVK----------VTGK-P---D-GE-YFARAEQPRGEVVHYVKGNGTRNLARHRVRTPTITNIPPM-----------VKMLAGC---ELAD----------VPVIVLSIDPCIGCCER-----------------------------------------------------
>Methanoplanus_petrolearius_WP_013328417.1_Group_4e (stripped)
--------------------------------------------------------------------------------------------------------------------------------------------------MTG------RR-TV---------------------------VPFGPQHPVLPEPIHLDLVI--E---DERVVEAVPSIGYVHRGLEKLVEKKDYKNYVYIAERICGICSFIHSVGFCQGIENIMGVE-VPERAQYLRTIWSEYSRMHSHLLWMGLFADA--------------------------------------------------------MGF-----------E-----------NLFMNAWRIREQVLDVMEETTGGRVIQGSCKVGGVRR----D--------ISDSKL-----KEMSA---GLDRTYAEV-EELNHVFFD----------DS----TV--------IHRT--S----------------------------------GIG---YLSKDD------------------------AYHLGAV-----------GP-T---ARG-CG--V----------AID------ARE-----------------------------------T-------------------------G-YL---------------------KYP---E-LD-F---------------K-----------PIVE----TE-------G------------------DCYSRCVVRAKEVLQSADLIKQAI-EKI--------P------D-GDIEVK----------VKGN-P---D-GE-YFSRVEQPRGECIHYVKGNGKRFLVRERVRTPTLTNIPPL-----------VKMLAGC---EMAD----------VPVIVLTIDPCIGCAER-----------------------------------------------------
>Methanoplanus_limicola_WP_004077817.1_Group_4e (stripped)
---------------------------------------------------------------------------------------------------------------------------------------------------MG------RR-TV---------------------------VPFGPQHPVLPEPIHLDLVI--E---DEKVIEAVPSIGYVHRGLEKLVETREYKDYVYIAERICGICSFIHSLAFCQGIENIMGVE-VPERAHYLRTIWSEYSRMHSHLLWMGLFADA--------------------------------------------------------MGF-----------E-----------NLFMEAWRIREQVLDEMEETTGGRVIQGSCKVGGVRR----D--------ISAEKL-----KEMSS---NLDRISAQV-TEMNHIFFD----------DS----TV--------IHRT--R----------------------------------GVG---YLSKDD------------------------AYKLGAC-----------GP-T---ARG-CG--V----------AID------IRQ-----------------------------------T-------------------------G-YA---------------------AYP---E-LD-F---------------K-----------PVVE----ND-------G------------------DCYSRCMVRAKEVVQSADLIQQAI-AKI--------P------D-GDIDVK----------VKGN-P---D-GE-YFSRVEQPRGECIHYLKGNGTKYLVRERVRTPTLTNIPPL-----------VKMLAGC---EMAD----------VPVIVLTIDPCIGCAER-----------------------------------------------------
>Methanoregula_formicica_WP_015284201.1_Group_4e (stripped)
---------------------------------------------------------------------------------------------------------------------------------------------------MT------KQ-II---------------------------VPFGPQHPVLPEPIHLDLVL--E---DEKVVDVIPSIGYIHRGFEKLVEKREFTEYVFIAERTCGICSFIHGATYCQGIEQIMGIQ-VPERADYLRTIWSEYSRLHSHLLWLGLYADS--------------------------------------------------------FGF-----------E-----------NLFMNAWRIRERILDVMEQTTGGRVIQGSCKVGGVRK----D--------ISNAKL-----AEMSR---DLDSIRKEM-EELTTVFLK----------DD----TV--------IHRT--R----------------------------------NVG---VLSRQD------------------------AYHLGAV-----------GP-T---ARG-SG--V----------AID------LRK-----------------------------------T-------------------------G-YA---------------------AYS---E-LD-F---------------P-----------VVTD----SC-------G------------------DCYSRCLVRCKELFTSVDIIQQAI-AKI--------P------D-GPVDVK----------VTGA-P---N-GE-FFMRAEQPRGELVHYLKGNGTKFLVRSRIRTPTLTNIPPL-----------VKMLQGC---DLAD----------VPVIVLSIDPCISCTER-----------------------------------------------------
>Methanoculleus_bourgensis_WP_014867437.1_Group_4e (stripped)
---------------------------------------------------------------------------------------------------------------------------------------------------MP------ER-IV---------------------------VPFGPQHPVLPEPIHLDLVL--E---DELVVDVVPSIGYIHRGLEQLVQKREYTEYVYVAERICGICSFMHALCYCQGIEHIMELE-VPDRSRYLRTIWSECSRLHSHLLWLGLFADG--------------------------------------------------------MGF-----------E-----------NLFMRSWQLRESVLDVFEDTTGGRIIQGTCKVGGVRR----D--------IGQEKL-----DEMHR---ALDPFEEKC-RDLGDVFLN----------DE----TV--------KYRL--Q----------------------------------GLG---VLSKDE------------------------AYTLGAA-----------GP-T---LRG-SG--V----------AVD------HRE-----------------------------------T-------------------------G-YA---------------------AYG---D-LG-F---------------K-----------PVVE----TA-------G------------------DCYARCAVRVRELYSSIDLIRRAI-EEM--------P------E-GPIDVK----------VKGA-P---N-GE-YFSRVEQPRGEVVHYLRGDGTKHLARARIRTPTLANIPAL-----------VKMLPGA---QLAD----------VPVVVLSIDPCISCTER-----------------------------------------------------
>Methanoculleus_marisnigri_WP_011843203.1_Group_4e (stripped)
---------------------------------------------------------------------------------------------------------------------------------------------------MP------ER-II---------------------------VPFGPQHPVLPEPIHLDLVL--E---DEKVVEAIPSIGYIHRGLERLVQKREYTEYVYVAERICGICSFIHALCYSQGVEHIMKIE-VPDRARYLRTIWSECSRIHSHLLWLGLFADG--------------------------------------------------------MGF-----------E-----------NLFMRSWQLRESVLDVLEDTTGGRVIQGTCKVGGVRR----D--------IGQEKL-----DEMHR---TLDPFEQQC-RDLGDVFLN----------DD----TV--------KYRL--K----------------------------------GLG---VISKDE------------------------AYDLGAA-----------GP-T---ARG-SG--V----------AMD------HRE-----------------------------------T-------------------------G-YA---------------------AYG---D-LG-F---------------K-----------PVVE----TT-------G------------------DCYARCAVRVKEVYASIDLIRRAI-EEM--------P------E-GPIDVK----------VKGT-P---D-GE-YFSRAEQPRGEVIHYLKGDGSKHLARARIRTPTLANIPPL-----------VKMLPGI---QLAD----------VPVVVLSIDPCIGCMER-----------------------------------------------------
>Opitutus_terrae_WP_012376920.1_Group_4e (stripped)
----------------------------------------------------------------------------------------------------------------------------------------------------M------AR-TI---------------------------IPFGPQHPVLPEPVHLDLVV--E---DERVVEARPSIGFIHRGLERLVEKKDFVEFVYVAERICGICSFIHGQTYCQGIEEIMRIA-VPPRARYLRTIWGEFSRLHSHLLWLGLMADA--------------------------------------------------------IGF-----------E-----------NLFMHSWRVREQVLKIIEATTGGRVIFGVCKIGGVRR----D--------IPADAI-----PGILD---ELTAIEAGM-RRLADTFLR----------DR----SV--------QDRL--R----------------------------------GVG---VLSRDD------------------------AHALGCV-----------GP-T---LRA-SG--V----------AQD------MRH-----------------------------------L-------------------------G-YA---------------------AFG---E-LP-V---------------E-----------PVTR----LD-------G------------------DSYARCAVRCEELFQSVDLIRRAF-AAL--------P------A-GEIAVK----------VTGN-P---S-GE-FIARTEQPRGEVVYHLKADGSRNLQRFRVRTPTFANLPAM-----------VKLLPGC---ELAD----------VPVLVLTIDPCISCTER-----------------------------------------------------
>Eubacterium_cellulosolvens_WP_027871860.1_Group_4e (stripped)
---------------------------------------------------------------------------------------------------------------------------------------------------MA------KR-SI---------------------------VPFGPQHPVLPEPVHLDLVL--E---DEKVIEAIPNVGFVHRGLESLVDKRDFNQMMYVIERTCGICSFGHGMGYVETIEGIMNIE-VPDRAKFLRVIWAELGRIHSHLLWMGLMADA--------------------------------------------------------FGF-----------E-----------NLFYSCWRVREKILDLHEMTAGGRVIFSVNKVGGVIK----D--------ITPEMM-----KAILT---TLDEVEAET-KILQKTFLY----------DY----TV--------ESRL--K----------------------------------GVG---VLTKQQ------------------------AHDLGCC-----------GP-V---ARA-SG--I----------AND------YRL-----------------------------------T-------------------------G-YE---------------------AYG---Q-LD-L---------------E-----------PVIG----VN-------G------------------DSYDRCDVRIREVFQSIDLLRQAI-AKI--------P------E-GELSVP----------VKGN-P---D-GE-HFVRIEQPRGEAFYYTKASGKKYVDRFRLRTPTFANLAGL-----------TESLKGC---DLAD----------VPILIVTIDPCISCTER-----------------------------------------------------
>Lachnospira_multipara_WP_027431522.1_Group_4e (stripped)
---------------------------------------------------------------------------------------------------------------------------------------------------MG------KR-SV---------------------------IPFGPQHPVLPEPIHLDLVV--E---DERVIEAIPSIGFIHRGLEGLVKKKDYNTMTYIVERTCGICSFQHGMGYCETIEHIMDVE-VPDRAKLLRTIWAELNRMHSHLLWLGLLADA--------------------------------------------------------FGF-----------E-----------NLFYQCWRIREKVLDLHELTAGARLIFSVNTIGGVKR----D--------IDEDKQ-----RTILE---TLSEVEKEL-KVIEKTFFY----------DY----TV--------ESRL--K----------------------------------GVG---ILSKEK------------------------VHELGCV-----------GP-F---ARA-SG--L----------AVD------LRK-----------------------------------L-------------------------E-YA---------------------GYS---K-ID-F---------------E-----------PITS----ND-------C------------------DSYARCYVRLKELYQSIDIIRQAI-AKL--------P------D-KTLSTP----------VKGN-P---N-GE-FIMRVEQPRGEAFYYAKANGTPYLDRIRVRTPTFANIAGL-----------CEMLKNT---ELAD----------VGLLVLTIDPCISCTER-----------------------------------------------------
>Butyrivibrio_fibrisolvens_WP_027203889.1_Group_4e (stripped)
---------------------------------------------------------------------------------------------------------------------------------------------------MG------KK-SV---------------------------VPFGPQHPVLPEPLHLDLVI--E---DEVVEEAIPNIGFIHRGLEGLAEKKDFNEMMYIAERTCGICSFGHGLGYVEAVEHIMNVE-VPPRAKYLRTIWAELGRLHSHLLWLGLAADA--------------------------------------------------------FGF-----------E-----------SLFYEAWRIREKILDIHEMTCGGRLIFSVNKVGGVLR----D--------INADQQ-----KFILD---QMNVVEKEI-KNIAKVFLN----------DY----SV--------QSRS--K----------------------------------GVG---VLTTQR------------------------AHDLGAV-----------GP-F---ARA-CG--I----------KND------IRL-----------------------------------T-------------------------G-YC---------------------AYG---D-LD-F---------------E-----------PIVS----ND-------C------------------DCYARLEVRINELFQSIDLIRQAF-AKI--------P------E-GELETK----------VVGF-P---K-GE-YFMRIEQPRGEAIYYVKGNGTKILDRMRIRTPTFANIAPL-----------CEMLKGA---DYSD----------VGPLVVSIDPCISCTER-----------------------------------------------------
>Thioflavicoccus_mobilis_WP_015282154.1_Group_4e (stripped)
---------------------------------------------------------------------------------------------------------------------------------------------------MA------NR-TI---------------------------VPFGPQHPVLPEPIHLDLEL--E---DETVMQALPSVGYVHRGLELLAENHDYFDMAHVAERICGICSFIHSQGYCQTVEQLMGVE-VPPRAVYLRTMWGEISRVQSHLLWFGLVADS--------------------------------------------------------FGY-----------E-----------SLFQHSWRIRERIVDIIEETAGGRVIYGTCKVGGVRR----D--------VDDETL-----TRIGR---EVRSIKAEY-DELAAIFLN----------DK----TI--------KQRT--V----------------------------------GIG---VLDTEA------------------------AHALGAV-----------GP-T---LRA-SG--I----------AQD------DRQ-----------------------------------L-------------------------G-YA---------------------AYG---E-LD-W---------------E-----------PAFE----TA-------G------------------DCYARCAVRLREIDDSLDMITQCI-ERM--------P------A-GEIEVS----------TKGKRP---D-GE-IMGRLEQPRGEVCYYMKANGKRKLERFRVRTPTFANVAPL-----------VHMLKGC---ELAD----------VPVITLSIDPCVSCTER-----------------------------------------------------
>Thiocystis_violascens_WP_014777057.1_Group_4e (stripped)
---------------------------------------------------------------------------------------------------------------------------------------------------MA------NT-TI---------------------------VPFGPQHPVLPEPIHLDLEL--D---DERVVQALPSIGYVHRGLELLAERHDFVEMAQVAERICGICSFIHGQGYCQGIEHLLGLE-VPPRAVYLRTVWAEMSRIQSHLLWLGLSADA--------------------------------------------------------FGF-----------E-----------SLFQHSWRIREMLVDIIEETTGGRVIFGSCKVGGIRK----D--------VDAETL-----RRVGR---RMQDIEAAF-DEVANIFRG----------DH----TV--------KQRT--V----------------------------------GVG---VMSADD------------------------AYALGAV-----------GP-V---LRA-SG--V----------ARD------TRQ-----------------------------------L-------------------------G-YA---------------------AYA---D-LE-W---------------E-----------PIVE----QA-------G------------------DCYARCVVRLREISQSIDLIRQCL-DRM--------P------E-GEIEVT----------FKGQRP---K-GE-TMIRLEQPRGEVCYYMSANGQKNLERFRVRTPTFANIAPL-----------VHMLKGC---DLAD----------VPVIVLTIDPCVSCTER-----------------------------------------------------
>Allochromatium_vinosum_WP_012969568.1_Group_4e (stripped)
---------------------------------------------------------------------------------------------------------------------------------------------------MS------NT-TI---------------------------VPFGPQHPVLPEPIHLDLEL--D---DERVVRALPSIGYVHRGLELLAERYDFIEMANVAERICGICSFIHGQGYCQGIEQLMGVE-IPPRAAYLRTVWAEISRIQSHVLWLGLAADA--------------------------------------------------------LGY-----------E-----------SLFQHSWRIREMMVDIIEETTGGRVIFGVCKVGGIRK----D--------VDDETL-----RGVRR---RIGEIRAAF-DEIATIFRD----------DP----TV--------RQRT--V----------------------------------GVG---LLSAAD------------------------AHALGAV-----------GP-V---LRA-SG--V----------AHD------TRR-----------------------------------L-------------------------G-YA---------------------AYG---E-LD-W---------------E-----------PIVE----QD-------G------------------DCYARCLVRVREVDQSFDLITQCL-DRM--------P------T-GEIEIS----------VKGKRP---K-GE-AMFRLEQPRGEVCYYISASGKKNLDRFRVRTPTFANIAPL-----------IHMLKGC---ELAD----------VPVIVLTIDPCVSCNER-----------------------------------------------------
>Dialister_succinatiphilus_WP_008860581.1_Group_4e (stripped)
---------------------------------------------------------------------------------------------------------------------------------------------------MA------EI-TT---------------------------VPFGPQHPVLPEPIHLDLEL--K---DEKVVRAVPSIGYVHRGLEKLVEKRDFKQFIYVAERVCGICSFGHGWGYAKAVEGLMNIE-IPERASCLRTMWHELSRLHSHLLWFGLAADA--------------------------------------------------------MGF-----------E-----------SLFMNAWRIREIVLDIFEETTGGRVIFSVCKIGGVRR----D--------INDTQR-----KEILE---KMKELRKEI-QQMAMVFLY----------DN----TI--------QSRL--E----------------------------------GVG---VLSMND------------------------AMDMGCV-----------GP-M---ARA-SG--L----------PVD------YRM-----------------------------------A-------------------------D-EG---------------------FYK---K-LH-F---------------H-----------PVTE----TA-------G------------------DCLARVKVRLGELTQSIDLICGCL-ELL--------P------E-GAIEAP----------VRGLPP---A-GE-YFTRVEQPRGEALYYVKGNGTKNLERFRLRTPTNVNLAAL-----------VKMLKGC---ELAD----------VPNIILTIDPCISCCER-----------------------------------------------------
>Dialister_sp._CAG_486_WP_022106764.1_Group_4e (stripped)
---------------------------------------------------------------------------------------------------------------------------------------------------MA------EL-TT---------------------------VSFGPQHPVLPEPIHLDLEL--K---DEKVVRAVPSIGYVHRGLEKLVEKRDFKQFIYVAERVCGICSFGHGWGYAKAVEGLMEID-VPRRASYLRTIWHELSRLHSHLLWLGLGADA--------------------------------------------------------LGF-----------E-----------SLFMHCWRLRETILDIFEETTGGRVIFSVCEVGGVRR----D--------LTDAMK-----KSIEE---RLTGLRKEI-EEMASVFLY----------DD----TI--------QTRL--E----------------------------------GVG---ILSMNE------------------------AMDLGCV-----------GP-M---ARA-SG--V----------PND------YRM-----------------------------------A-------------------------D-DG---------------------AYR---D-LG-F---------------H-----------PVLE----QT-------G------------------DCLARAKVRIRELYQSIDIILGAL-ENL--------P------E-GAIASP----------VRGVPP---K-GE-FFTRVEQPRGEAIYYIKGNGTKNLERFRLRTPTNCNIAAL-----------VKMLQGC---DLAD----------VPNIILTIDPCISCCER-----------------------------------------------------
>Dialister_invisus_WP_007070913.1_Group_4e (stripped)
---------------------------------------------------------------------------------------------------------------------------------------------------MG------KS-TV---------------------------IPFGPQHPVLPEPIHLDLEL--Q---DEKVVRAVPSIGYVHRGLEKLVELRDFQQYVYVAERVCGICSFGHGWGYSRAVEEMMEIE-VPPRAEWLRTIWHELSRIHSHLLWLGLAADA--------------------------------------------------------MGF-----------E-----------SLFMESWRLREIDLDLIEQTTGGRIIFSVCKVGGVRR----D--------IGGAVL-----KEMKR---VLKDLSEKF-LPMLNVFMD----------DD----TV--------HSRL--K----------------------------------GVG---KLTMEE------------------------ALELGCI-----------GP-M---ARA-SG--I----------LTD------IRA-----------------------------------A-------------------------K-DS---------------------VYG---Q-LH-F---------------Q-----------PVIE----TD-------G------------------DCYARARVRLREVLRSVEIIEGCI-DNI--------P------D-GPIDVK----------VRGVPP---K-RE-CFVRVEQPRGEALYYVKGNGTKFLERFRLRTPTNANLPAL-----------VKMLQGC---DLAD----------VPNIILTIDPCISCCER-----------------------------------------------------
>Collinsella_aerofaciens_WP_006235754.1_Group_4e (stripped)
---------------------------------------------------------------------------------------------------------------------------------------------------MA------HR-SV---------------------------IPFGPQHPVLPEPLHLDLVI--E---DDRVIEAIPQIGFVHRGLEKLTERRDMHQFGYIAERICGICAVGHSYGYASACERMLDIE-VPGRAQYIRTILHELSRIHSHLLWLGLLADA--------------------------------------------------------FGF-----------E-----------ALFYRSWTLREQILKIFESTCGGRVILSINEIGGLKH----D--------IEDSEL-----AGIVQ---TLDAMRPDY-EALVHTFLD----------DN----SC--------GERL--H----------------------------------GVG---VISKKD------------------------ALELSMV-----------GP-F---GRA-SG--V----------DYD------ARM-----------------------------------F-------------------------G-DG---------------------AYA---D-LA-F---------------E-----------PIVA----TD-------G------------------DCYARCQVRCAEVTQAMDIIRELV-GKI--------P------H-DGIGGR----------TKLT-PA-DG-AR-GEVVIEQPRGEAYYYVRGNGTKNLDRFRVRTPTSQNLAGL-----------THALQGV---LLAN----------VPMIILTIDPCISCTER-----------------------------------------------------
>Eggerthella_sp._CAG_1427_WP_021900040.1_Group_4e (stripped)
---------------------------------------------------------------------------------------------------------------------------------------------------MG------KA-QV---------------------------IPFGPQHPVLPEPVHLDLVV--Q---DETVVDVLPQIGFIHRGLEKLVETRDIHQYIYVAERICGICAFGHSYGYAQAVETLMGAE-VPMRAEYLRTIMHELSRIHSHLLWMGLAADA--------------------------------------------------------FGY-----------E-----------SLFMHTWRLRERILDIFEAVAGGRVILSYTLLGGVTK----D--------IDAPML-----ASIKD---TLKGIGKEY-GEICNAFLK----------DS----SV--------KNRT--V----------------------------------GVG---IVDEEH------------------------AYEYGMV-----------GP-F---ARA-SN--V----------NND------VRC-----------------------------------L-------------------------G-IG---------------------GYG---E-LS-F---------------E-----------PILD----TA-------G------------------DCYARVKVRALEVLQSIDIINELI-DKI--------P------D-GPVHIP----------VKGA-PA-DG-SE-ACNILEQPRGEVFYYCSGNGTKNLERMRIRTPTSQNLAGM-----------TMALKGC---EIAD----------VNMIVLSIDPCISCTER-----------------------------------------------------
>Eggerthella_sp._CAG_209_WP_022184688.1_Group_4e (stripped)
---------------------------------------------------------------------------------------------------------------------------------------------------MG------KA-QV---------------------------IPFGPQHPVLPEPLHLDLVV--Q---DETVVDVLPQIGFVHRGLEKLVETRDIHQYIYVAERICGICAFGHSYGYAQTIESMMNVE-VPKRAEFLRVIMHELSRIHSHLLWMGLAADA--------------------------------------------------------FGY-----------E-----------ALFMHCWRLRERILDIFEAVAGGRVILSYTLLGGVAK----D--------IEAPTL-----AAIKD---TLNSLKKEY-AEICNAFLK----------DS----SV--------KNRT--V----------------------------------GVG---FIDEEH------------------------AREYGMV-----------GP-F---ARA-SN--F----------NND------VRC-----------------------------------L-------------------------G-IG---------------------AYG---N-LS-F---------------E-----------PILD----TQ-------G------------------DCYARIKVRANEVLQSIDIVNELI-DKI--------P------D-GPILNP----------VKGA-PE-DG-AE-ASSILEQPRGEVYYYAAGNGTKYLERMRIRTPTSQNIAGM-----------TMALKGC---EISD----------VNMIVLTIDPCISCTER-----------------------------------------------------
>Eggerthella_sp._CAG_298_WP_022363091.1_Group_4e (stripped)
---------------------------------------------------------------------------------------------------------------------------------------------------MA------KA-QV---------------------------IPFGPQHPVLPEPVHLDLVV--E---DETVVDVLPQIGFIHRGLEKLVETRDIHQYIYVAERICGICAFGHSYGYAQTVERLMNVE-IPPRAEYLRAIMHELSRIHSHLLWMGLAADA--------------------------------------------------------FGF-----------E-----------SLFMHSWRLRERILDIFEAVAGGRVILSYTLIGGVTK----D--------IDAPML-----QAIKD---KLASIKDEY-KQICNAFLK----------DT----SV--------KNRL--V----------------------------------GVG---YIAPED------------------------AFGYGMV-----------GP-F---ARA-SN--L----------NND------VRC-----------------------------------L-------------------------G-IG---------------------AYG---D-LE-F---------------K-----------PILS----TD-------G------------------DCYARVQVRAEEVLQSIDIINELI-DKI--------P------G-GDFYVP----------VKGA-PA-AG-SE-ACNILEQPRGEVYYYCSGNGTKNLERMRIRTPTTQNIAGM-----------TVALKGC---DLAD----------VNMIVLTIDPCISCTER-----------------------------------------------------
>Adlercreutzia_equolifaciens_WP_022739883.1_Group_4e (stripped)
---------------------------------------------------------------------------------------------------------------------------------------------------MS------KA-TV---------------------------IPFGPQHPVLPEPLHLDLVV--Q---DETVVDVLPQIGFVHRGLEKLVETRDYNQFIYIAERICGICAMGHSLGYAETVESLMGVE-VPKRAEYLRVIWHELSRIHSHLLWLGLAADA--------------------------------------------------------FGF-----------E-----------SMFMHCWRLRERVLDLFEKTTGGRVILSVVKVGGVVR----D--------IDANQM-----AEIVS---VLDGIKDEY-TQIMNTLLT----------DT----SV--------KNRT--V----------------------------------GVG---HITTED------------------------AAALSMV-----------GP-F---ARA-SN--L----------PYD------VRS-----------------------------------F-------------------------G-RG---------------------AYG---D-LD-F---------------A-----------PITA----TE-------G------------------DCYARVKVRCLEVLQSIEIIKELG-AKI--------P------A-GDIEVA----------VKGA-PA-DG-AQ-ASNVLEQPRGECYYYARGNGSKNLERMRMRTPTSQNLAGM-----------TVALKGC---DLAD----------VNMIILTIDPCISCTER-----------------------------------------------------
>Enterorhabdus_caecimuris_WP_016308760.1_Group_4e (stripped)
---------------------------------------------------------------------------------------------------------------------------------------------------MG------KA-TV---------------------------IPFGPQHPVLPEPLHLDLVV--Q---DETVVDVLPQIGFVHRGLEKLVETRDYNQFIYIAERICGICATGHSIGYAETVESLMGVE-IPKRAEYLRIIWHELSRVHSHLLWLGLAADA--------------------------------------------------------FGF-----------E-----------SMFMHCWRLRERVLDLFEKTTGGRVILSVVKVGGVVR----D--------IDATQM-----AEIIA---VLDGLKDDY-TKIMNTLLT----------DA----SV--------KNRT--V----------------------------------GVG---HISTED------------------------ARSLSMV-----------GP-F---ARA-SN--L----------PYD------VRS-----------------------------------F-------------------------G-KG---------------------AYG---D-LD-F---------------Q-----------PIVA----TE-------G------------------DCYARVKVRCLEVLQSIEIIKELA-AKI--------P------A-GDIEVA----------VKGA-PA-DG-AQ-ASNVLEQPRGECYYYARGNGSKNLERMRIRTPTSQNLAGM-----------TVALKGC---DLAD----------VNMIILTIDPCISCTER-----------------------------------------------------
>Enterorhabdus_mucosicola_WP_028026344.1_Group_4e (stripped)
---------------------------------------------------------------------------------------------------------------------------------------------------MG------KA-TV---------------------------IPFGPQHPVLPEPLHLDLVV--Q---DETVVDVLPQIGFVHRGLEKLVETRDYNQFIYIAERICGICATGHSVGYAETVEELMGVE-VPKRAEYLRVIWHELSRVHSHLLWLGLAADA--------------------------------------------------------FGF-----------E-----------SMFMHCWRLRERVLDIFEKTTGGRVILSVVKVGGVVR----D--------IDATQM-----AEIIA---TLEGIKDDY-TKIMNTLLT----------DT----SV--------KNRT--V----------------------------------GVG---YLSAED------------------------AAALSMV-----------GP-F---ARA-SN--L----------PYD------VRS-----------------------------------F-------------------------G-RG---------------------AYG---D-LD-F---------------Q-----------PIVA----TE-------G------------------DCYARVKVRCLEVLQSFDIIKELA-AKM--------P------A-GPIEVA----------VKGT-PA-EG-AE-ASNVLEQPRGECYYYARGNGTKNLERMRIRTPTSQNLAGM-----------TVALKGC---DLAD----------VNMIILTIDPCISCTER-----------------------------------------------------
>Eggerthella_sp._YY7918_WP_013979777.1_Group_4e (stripped)
---------------------------------------------------------------------------------------------------------------------------------------------------MG------KA-TV---------------------------IPFGPQHPVLPEPLHLDLVV--E---DETVIEAIPQIGFIHRGLEKLVETRDYNQFIYVAERICGICAFGHSMGYAETVEKLMGVE-IPERAEYLRVIWHELSRIHSHVLWMGLAADA--------------------------------------------------------FGF-----------E-----------SLFMHCWRLRERVLDIFEKTTGGRVIFSVVKVGGVVR----D--------IDDAMF-----AEMKR---TLEGIKDDY-RQICNAFLK----------DS----SV--------KNRT--V----------------------------------GVG---YISPED------------------------AFALSMV-----------GP-F---ARA-SN--V----------SND------ARS-----------------------------------L-------------------------G-NG---------------------GYG---K-LD-F---------------Q-----------PVLD----TQ-------G------------------DCYARVKVRALEVLQSIDIIEEMI-AKI--------P------A-GDIAVD----------VKGS-PS-AG-AE-AANLVEQPRGECYYYARGNGSKYLERMRMRTPTSQNLAGM-----------TSALAGC---DLAD----------VNMIVLTIDPCISCTER-----------------------------------------------------
>Eggerthella_lenta_WP_015760641.1_Group_4e (stripped)
---------------------------------------------------------------------------------------------------------------------------------------------------MG------KA-TV---------------------------IPFGPQHPVLPEPLHLDLVV--E---DETVIEAVPQIGFIHRGLEKLVETRDYNQFIYVAERICGICAFGHSMGYAETVEKLMGVE-IPERAEYLRVIWHELSRIHSHVLWMGLAADA--------------------------------------------------------FGF-----------E-----------SLFMHCWRLRERVLDIFEKTTGGRVIFSVVKVGGVVR----D--------IDDAQF-----AEMKR---VLEGIKDEY-RQLCNAFLK----------DS----SV--------KNRT--V----------------------------------GVG---YISHED------------------------ALAQSMV-----------GP-F---ARA-SN--V----------NYD------ARM-----------------------------------L-------------------------G-NG---------------------GYG---F-LD-F---------------Q-----------PVLD----GQ-------G------------------DCYARVKVRALEVLQSIDIIEEMI-AKI--------P------A-GDIAVD----------VKGS-PA-AG-AE-AANVVEQPRGECYYYARGNGSKFLDRMRMRTPTSQNLAGM-----------ATALAGC---DLAD----------VNMIVLTIDPCISCTER-----------------------------------------------------
>Cryptobacterium_curtum_WP_012803120.1_Group_4e (stripped)
---------------------------------------------------------------------------------------------------------------------------------------------------MG------KS-TV---------------------------IPFGPQHPVLPEPLHLDLVV--E---DETVVEAIPQIGFIHRGLERLTETKDYNQFIYVAERICGICAFGHSMGYAETIEHLMGIE-VPPRAQYLRVIMHEMSRIHSHVLWLGLAADA--------------------------------------------------------FGF-----------E-----------SLFMHCWRLRERVLDLFEAMTGGRVIFSANLVGGMVR----D--------QDAQIL-----ATVKE---RLEGIKADY-QQISDTFLK----------DS----SV--------KGRL--V----------------------------------GVG---YISPED------------------------AAAWSMT-----------GP-F---ARA-SA--V----------NND------ARC-----------------------------------K-------------------------G-SA---------------------AYA---A-LN-F---------------E-----------PILS----HD-------G------------------DCYARVEVRIREVLQSIDIICQLI-DTI--------P------A-GEVLTK----------VKGS-PA-AG-SQ-ACHALEQPRGECYYYASGNGTKFLSRMRMRTPTSANLAGM-----------AMALKGC---DLAD----------VNMIVLTIDPCISCSER-----------------------------------------------------
>Slackia_sp._CM382_WP_009078628.1_Group_4e (stripped)
---------------------------------------------------------------------------------------------------------------------------------------------------MG------KA-TV---------------------------IPFGPQHPVLPEPLHLDLVV--E---DEHVIEAIPQIGFIHRGLEKLVDSHDIHKFVYVAERICGICSFGHSLGYVETVEKAMGLE-IPKRAEYLRVIMHELSRMHSHLLWMGLAADA--------------------------------------------------------FGF-----------E-----------SLFMHTWRLRERVLDIFQETTGGRVILSYVNVGGVNS----D--------IDGTVL-----STIIT---RLEGIKDEY-REVLNTFLK----------DS----SV--------KSRL--V----------------------------------GIG---HLSCDD------------------------AAATSMV-----------GP-F---GRA-SN--I----------AYD------ARM-----------------------------------L-------------------------G-NG---------------------AYG---D-LD-F---------------Q-----------PILD----DQ-------G------------------DCYARVKVRGLEVLQSIDIIEELI-AKI--------P------H-DGIGER----------TKLR-PG-DG-VE-AVNLLEQPRGECFYYARGNGSKNLDRMRMRTPTTQNLAGM-----------VKALEGS---DLAD----------VPNIILTIDPCISCSER-----------------------------------------------------
>Slackia_piriformis_WP_009138996.1_Group_4e (stripped)
---------------------------------------------------------------------------------------------------------------------------------------------------MG------KA-TV---------------------------IPFGPQHPVLPEPLHLDLVV--E---DEHVIEAIPQIGFIHRGLEKLVETRDIHQFIYVAERICGICSFGHSLGYAETVEDLMGVE-VPKRAQFIRVILHELSRMHSHLLWMGLAADA--------------------------------------------------------FGF-----------E-----------SLFMHCWRLRERVLDIFEATTGGRVILSAVCIGGVNR----D--------IENTEL-----KAIVD---KLNGIKDEY-REITNTFLK----------DT----SV--------KSRL--V----------------------------------GIG---HLTKEQ------------------------AEDLCMV-----------GP-F---ARA-SN--V----------AYD------CRM-----------------------------------L-------------------------G-RG---------------------AYG---D-LG-F---------------E-----------PILS----DE-------G------------------DCYARCKVRALEVSQSIDIIEELV-SKI--------P------D-DGIGSK----------SKLT-PP-EG-AQ-ASSVLEQPRGECYYYARGNGTKNLDRMRMRTPTSQNLAGM-----------VKALEGC---DLAD----------VPMIILTIDPCISCSER-----------------------------------------------------
>Slackia_heliotrinireducens_WP_012798463.1_Group_4e (stripped)
---------------------------------------------------------------------------------------------------------------------------------------------------MG------KA-TV---------------------------IPFGPQHPVLPEPLHLDLVV--Q---DEKVIEVIPQIGFIHRGLEKLVEKKDIHQFIYVAERICGICSFGHSLGYAETVEKLMGVE-VPRRAEYLRVILHELSRIHSHLLWLGLAADA--------------------------------------------------------FGF-----------E-----------ALFMHSWRIRERVLDIFEATTGGRVILSAVQIGGVIR----D--------IDDEEL-----KQISA---TLDGMRSEY-AELMATFLN----------DT----SV--------RSRL--V----------------------------------NVG---RLTQTQ------------------------AEDLCMV-----------GP-F---ARA-SN--V----------KFD------CRM-----------------------------------L-------------------------G-NG---------------------AYG---E-LN-F---------------Q-----------PILD----DE-------G------------------DCYARVRVRCKEVIQSIDIIQELI-AKI--------P------H-DGIGER----------SKLT-PP-DG-AQ-AANVLEQPRGECYYYARGNGSKNLERMRMRTPTSQNLAGL-----------VAACEGA---ELAD----------VPNILLTIDPCISCTER-----------------------------------------------------
>Collinsella_stercoris_WP_006720658.1_Group_4e (stripped)
---------------------------------------------------------------------------------------------------------------------------------------------------MA------TR-SV---------------------------IPFGPQHPVLPEPVHLDLVV--E---DEHVIEAIPQIGFVHRGLEKLVEKRDYNQFVYIAERVCGICSFGHGYGYASATEKLLGIE-VPRRAEYLRAILEELSRVHSHLLWLGLLADA--------------------------------------------------------FGF-----------E-----------SLFNHCWRLRETVLDIFQETCGGRIILSICIVGGMAH----D--------IDDAML-----CGVCD---KLDGIQRDY-REIVDTMLN----------DS----SV--------RSRL--E----------------------------------GVG---AISFED------------------------ALELSMV-----------GP-F---AKG-SG--V----------EHD------MRT-----------------------------------T-------------------------G-FG---------------------AYG---D-LH-F---------------E-----------PIIA----TE-------G------------------DCYARCKVRCQEVFQSIAIIKELV-AKI--------P------H-DGIGGKP--------AAKVL-PP-EN-GQ-AHVLIEQPRGEAFYYVRGNGTKYLDRFRLRTPTSQNLAGM-----------VRAMQGV---DVAD----------VPMIILTIDPCISCTER-----------------------------------------------------
>Collinsella_tanakaei_WP_009142078.1_Group_4e (stripped)
---------------------------------------------------------------------------------------------------------------------------------------------------MA------TR-TI---------------------------LPFGPQHPVLPEPVHLDLVV--E---DEHVVEAIPQIGFVHRGLEKLVEKRDYNQFIYVAERVCGICSFGHGYGYASATEKLLGIE-VPRRAEYLRGILQELSRIHSHLLWLGLLADG--------------------------------------------------------FGF-----------E-----------SLFNHCWRLRETILDIFQETCGGRIILSICMVGGMSH----D--------IDDALL-----RRVCE---KLDELKVEY-REVVNTMLH----------DD----SV--------RSRL--C----------------------------------GVG---HISFED------------------------ALDLSMV-----------GP-F---AKG-SG--I----------EHD------MRT-----------------------------------T-------------------------G-FG---------------------AYG---D-LH-F---------------E-----------PIIA----TE-------G------------------DCYARCKVRCEEVFQSIEIIKELV-AKI--------P------H-DGIGEAP--------LVKVK-PG-EG-TR-AHVLIEQPRGEAFYYVAGNGTKYLERFRLRTPTSQNLGGM-----------VRALQGV---DVAD----------VPMIILTIDPCISCTER-----------------------------------------------------
>Collinsella_sp._CAG_398_WP_022349360.1_Group_4e (stripped)
-------------------------------------------------------------------------------------------------------------------------------------------------------------------------------------------------------------------------MEAIPQIGFVHRGLEKLVQKRDFNQFVYVAERVCGICSFGHGYGYASATEKLMGIE-IPRRAEYLRVILEELSRCHSHLLWLGLLADA--------------------------------------------------------FGF-----------E-----------ALFNHCWRLRETVLDIFQRTCGARIILSITIVGGMAH----D--------ISDEDL-----KWVCE---QLEGLKREY-REIVDTMFN----------DV----TV--------RERL--C----------------------------------GVG---YISFED------------------------ALELSMV-----------GP-F---AKG-SG--I----------EHD------MRT-----------------------------------T-------------------------G-YG---------------------AYG---D-LH-F---------------E-----------PIIS----TE-------C------------------DCYARCKVRCEEVFQSIDIIEELV-KKI--------P------H-DGIGGKP--------KAKVV-P---E-GQ-SLVMIEQPRGEAFYYVRGNGTKNLDRFRMRTPTSQNLGGL-----------VRALQGV---DLAD----------VPMIILTIDPCISCTER-----------------------------------------------------
>WP_011929095.1 (stripped)
----------------------------------------------------------------------------------------------------------------------------------------------------M------AR-TV---------------------------IPFGPQHPVFPEPVQLKLEC--E---DETVVGVTPVIGYVHRGVEKACELNTLRQNIFLVERICGICSIQHALCYCQGIEELANIE-IPQRAHYLRTAWAELSRLHSHSLWLGLLSDA--------------------------------------------------------LGF-----------E-----------SLFMQIWRAREIILDILEMTAGHRVITSACVVGGVRR----D--------IDAEML-----KKTEA---MLGDFRKMM-KTILPTLLN----------DP----TL--------KKRT--V----------------------------------GKG---ILSYDQ------------------------AVTLGAC-----------GP-T---MRG-SG--V----------PSD------VRS-----------------------------------T-------------------------G-YA---------------------AFK---E-LG-F---------------E-----------PVVE----TA-------G------------------DSYARTLVRTRELYQSIDLTLAAL-HQM--------P------A-GEIMVK----------ADAY-P---E-GE-IFTRVEQPRGELTYYIKANGTNHLDRCKIRTPTFANIPTL-----------LVMLPGC---ELAD----------VPVITLSIDPCISCTER-----------------------------------------------------
>Dehalococcoides_mccartyi_WP_010936594.1_Group_4e (stripped)
----------------------------------------------------------------------------------------------------------------------------------------------------M------AR-TV---------------------------IPFGPQHPVFPEPVQLKLEC--E---DETVVGVTPVIGYVHRGVEKACEINTLRQNIFLVERICGICSIQHALCYCQGIEELAGIE-VPQRAHYLRTAWAELSRLHSHSLWLGLLADA--------------------------------------------------------LGF-----------E-----------SLFMQIWRAREIILDILEMTAGHRVITSACVVGGVRR----D--------IDTEML-----KKTSD---MLAEFRKMMDKTILPTLLN----------DP----TL--------KKRT--V----------------------------------GKG---ILSYDQ------------------------AVTLGAC-----------GP-T---MRG-SG--V----------PSD------ARA-----------------------------------T-------------------------G-YA---------------------AFK---E-LG-F---------------E-----------PVVE----TA-------G------------------DSYARTLVRTREIYQSIDLTLAAL-QQM--------P------A-GEIMVK----------AEAY-P---E-GE-IFTRVEQPRGELTYYIKANGTNHLDRCKIRTPTFANIPTL-----------LVMLPGC---ELAD----------VPVITLSIDPCISCTER-----------------------------------------------------
>Desulforudis_audaxviator_WP_012302199.1_Group_4e (stripped)
----------------------------------------------------------------------------------------------------------------------------------------------------M------PR-MT---------------------------FPFGPQHPVLPEAIQLKLTV--E---DERVVEVLPAIGYMHRGIEKAAERNPYINNVFLCERICGICSFIHGMAYCQTIEEIMKVE-VPPRAKYLRVMWSELSRLHSHLLWLGLLADS--------------------------------------------------------FGF-----------E-----------SLFMQCWRAREIVLDMLEMTTGQRVIQSTCVIGGVRR----D--------IDADQA-----ARLRE---MLKTLKPQI-DAVIPVFKH----------DY----TI--------KSRT--V----------------------------------GRG---VLPKDQ------------------------AWTLGAV-----------GP-T---LRG-SG--G----------TWD------ARS-----------------------------------T-------------------------G-YA---------------------AYG---E-LE-F---------------E-----------PVVE----TD-------G------------------DSYARTMVRVRETYQAYELVLKAL-DRL--------P------E-GETRVK----------VKGS-P---N-GE-AVMRVEQPRGELFYYALGNGTVRLERLKVRTPTFANIPAL-----------LTMLPGC---EIAD----------VPVIVLSIDPCMSCTER-----------------------------------------------------
>Ammonifex_degensii_WP_015738579.1_Group_4e (stripped)
----------------------------------------------------------------------------------------------------------------------------------------------------M------AR-VT---------------------------FPFGPQHPVLPEPVQLILTC--E---DEKVVEVKPRIGYMHRGIEKGCELNPYKHNVFLCERICGICSFIHAEAYCEVIEKAMGIE-VPPRAKYLRVFWAELSRMHSHLLWLGLFADG--------------------------------------------------------FGL-----------E-----------SLFMQCWRARELVLDVLELTSGHRVIQSTCVVGGVRK----D--------LDPDQI-----RTVRE---MLKQFKELY-TPIFQVFQH----------DR----TI--------KSRT--W----------------------------------GKG---ILPKDV------------------------AWQLGAV-----------GP-T---IRG-SG--W----------AFD------ARM-----------------------------------D-------------------------G-YA---------------------AYG---E-LG-F---------------E-----------PVVE----EG-------C------------------DSYARMMVRAREVWQSWELVNLVL-DRL--------P------A-GEINVP----------VEDN-P---K-GE-AIHRAEQPRGEVIYYCRGDGSPNLKRLKVRTPSFANLPTL-----------LVMLPGC---ELAD----------VPVITLSIDPCIACTER-----------------------------------------------------
>Thermacetogenium_phaeum_WP_015051201.1_Group_4e (stripped)
---------------------------------------------------------------------------------------------------------------------------------------------------MA------PR-TI---------------------------APFGPQHPVLPEPIQLKITY--E---DEKVVEVVPAIGYGHRGIEKACELNDYPKNIHLCERICGICSCIHGISYCEVVERLWPME-IPPRAKYLRTIFSEMSRTHSHLLWLGLLADA--------------------------------------------------------FGF-----------E-----------SMFMQFWRIREKILDLMELTAGHRVTQSVSIVGGVRR----D--------INEEQK-----KICEK---VLMEIKKEA-GDLINVLAT----------DY----TV--------KART--V----------------------------------GKG---VLTKEQ------------------------AIQLGCA-----------GP-H---LRA-SG--V----------KED------CRM-----------------------------------Q-------------------------G-YQ---------------------AYG---E-LG-F---------------E-----------PIVE----TD-------G------------------DSYARALVRARETLQAIDLQLEAL-SKM--------P------E-GEISVR----------PKGN-P---P-AE-AVFRAEQPRGEVFYYAKGNGTRNLERLRVRTPTYANIPSL-----------LVMLPGC---ELAD----------VPIIVLSIDPCISCTER-----------------------------------------------------
>Methanosarcina_barkeri_WP_011305188.1_Group_4e (stripped)
-----------------------------------------------------------------------------------------------------------------------------------------------------------MT-TV---------------------------IPFGPQHPVLPEPVSLKLEI--D---DDVVVGVLPSLGYVHRGLETFINTKDFNQTTYVCERICGICSALHGITYTRTVEKLFDTE-IPERAQYIRVIVGELNRLHSHLLWLGLFADG--------------------------------------------------------FGF-----------E-----------SLFYECWKYREEVLDVAERICGNRVIHSISKVGGVTR----D--------LTKEHI-----DMLLK---MCDSLETEI-KNIEKVFVN----------NY----TV--------KQRL--V----------------------------------GLA---TLSKQV------------------------AYEVGTA-----------GP-T---LRG-SG--N----------AID------VRE-----------------------------------T-------------------------D-WD---------------------IYK---D-LG-F---------------K-----------TAVE----KD-------G------------------DCYARTKVRITELLNSLTIIRNAI-SKM--------P------E-GEIEVR----------VKGF-P---T-GE-AIMRTEQPRGEVIYYVKGNGTKKLERLKVRTPTFANIPSL-----------LLMLPGV---KLAD----------VPIVVLTIDPCVSCTER-----------------------------------------------------
>Methanosarcina_mazei_WP_011034248.1_Group_4e (stripped)
-----------------------------------------------------------------------------------------------------------------------------------------------------------MT-TV---------------------------IPFGPQHPVLPEPVALKLEL--D---DDIVVGALPSIGYVHRGLEKFIDTKDYVQTTYICERICGICSALHGITYTRAVEKLFDLE-PPERAQYIRVIVGELNRLHSHLLWLGLFADG--------------------------------------------------------FGF-----------E-----------SLFYECWKYREGVQDAAERICGNRVIHSISKVGGVTR----D--------LTKEHT-----DMLLK---LCDTLEDQV-KNIEKVFVN----------NY----TV--------KKRT--K----------------------------------GLG---VMSKQV------------------------AYELGTA-----------GP-T---LRG-SD--N----------AID------VRD-----------------------------------I-------------------------D-WA---------------------IYK---D-LG-F---------------K-----------TAVE----KD-------G------------------DCYSRTKVRINEVLNSIEIIRNAI-SRL--------P------N-GDISVP----------VKGF-P---T-GE-AIMRTEQPRGEVVYYVKGNGTKNLERLKIRTPTFANIPSL-----------LVMLPGV---KLAD----------VPIIVLTIDPCISCTER-----------------------------------------------------
>Syntrophothermus_lipocalidus_WP_013174844.1_Group_4e (stripped)
---------------------------------------------------------------------------------------------------------------------------------------------------MK------AS-TI---------------------------IPFGPQHPVLIEPLQLALKV--E---DERVVEVRPALGYTHRGLEKGAELNDVVRNIFMAERVCGICSFIHSWCYCACIEELLNVE-SPPRAEFIRLVSAELTRIHSHLLYLGLLADG--------------------------------------------------------LGF-----------E-----------SLFMQFWRVRERVLDLMEAISGGRVIMGNCTIGGVRK----D--------IDADMV-----RAIFK---EVNEVERDL-VPLTRAMLN----------DY----TV--------KKRT--V----------------------------------SKG---ILSKED------------------------AVKFGAV-----------GP-V---ARA-SG--V----------RTD------VRL-----------------------------------L-------------------------G-EG---------------------PYK---Y-VD-F---------------E-----------VVLD----KD-------G------------------DAYARTSVHVREVFVSLDLIRQAL-FKL--------P------A-GGIKTE----------WKGR----VQ-GE-VIKRMEQPRGEMMYYIRGSGNRNLDRFKVRTPTFANIPPL-----------LEMLPGC---ELAD----------VPVIVISIDPCIACTER-----------------------------------------------------
>Rifle_contig_47474_22 (stripped)
-----------------------------------------------------------------------------------------------------------------------------------------------------------MK-TV---------------------------IPFGPQHPVLPEPFHVKLHM--E---GETIEGLDLQVGYCHRGLERIFQT-DYKKVTFLIERICGICSFLHTLGYVRAVEEIMELT-VPRRALIIRTIMAELERIHSHLLIIGLYGDA--------------------------------------------------------LGY-----------E-----------NYFMQSWRDRELVMELLEYISGNRVNYAMNQVGGVRR----D--------LDEDRV-----KAAHK---AIDELEKRT-GDISKVLLN----------DV----SI--------KLRT--Q----------------------------------GIA---KLSKED------------------------AIALGTV-----------GP-V---ARA-SG--V----------AYD------VRN-----------------------------------T-------------------------G-YL---------------------IYP---E-LN-F---------------K-----------PIWE----TA-------G------------------DNYARMQVRIRELFESYRMVREAL-KLL--------E------S-GEIMLA----------IKPNQP---N-GQ-AFVRTEAPRGECFHYVKANGTPDLERVRVRTPTYANIYAL-----------TKMLPGA---DLAD----------LPVAVVTIDPCLSCTDR-----------------------------------------------------
>Methanomassiliicoccus_luminyensis_WP_019176382.1_Group_4e (stripped)
---------------------------------------------------------------------------------------------------------------------------------------------------MS------KS-TL---------------------------IPFGPQHPVFLEPINLQLEL--D---EERVVGASLNFGYAHRGMEKAMAA-DFRRSIYLSERICGICSFYHTSAYCQGMEAIFNVV-PPERAKHVRIVMMELQRLTSHLLALGHTAEA--------------------------------------------------------IGY-----------E-----------SLFMQCFRERERIMRLVNSISGNRVHYSMNTIGGVRG----D--------ISPEQG-----KEVLK---ALDDLESGF-ADLAAVFHR----------DG----TI--------RRRM--A----------------------------------GVG---VLGADQ------------------------ARSYGVV-----------GP-V---ARA-SG--L----------RQD------LRL-----------------------------------L--------------------------------------------------YYE---D-LD-F---------------R-----------PVVR----EE-------G------------------DAYARTLVRVDEITQSIELVRQAL-GRM--------P------E-GPLLAL----------VKGNPP---P-GE-SFTRLEAPRGEMLYYILAKGKTELERIKMKTPTFMNAAAL-----------KAMVPGC---EVAD----------IPTITVSVDPCICCTER-----------------------------------------------------
>Methanocella_paludicola_WP_012899275.1_Group_4e (stripped)
-----------------------------------------------------------------------------------------------------------------------------------------------------------MR-TV---------------------------IQFGPQHPVWIEPLRLKLSL--D---GEIVRDAELEAGYVHKGLEKKFEW-DYNKGAYLSERVCAICTQHHSTCYCMAVEGTMGLE-IPRRAAIIRTIMLELERLHSHLLAIGLTLES--------------------------------------------------------IGF-----------E-----------NMFMLCFRNREMVLDVFERSTGNRVLHGINIVGGVIR----N--------IGPEMA-----KEISD---FCDAMEKKC-HDLESMIVN----------SY----TI--------RQRM--Q----------------------------------GVG---VMSEKL------------------------AKDLCVV-----------GP-V---ARG-SN--V----------PYD------VRH-----------------------------------A-------------------------P-YL---------------------LYK---E-VK-V---------------T-----------PVTE----KD-------G------------------DCWARSLVRVRELFQSIEIIRQCL-PLL---------------E-GELFAK----------SKTL-P---D-GE-YFARDEAPRGELFYYVRGKKSKELDRVKIRTSTYANGIGI-----------VPLIRGS---HLAD----------VGLITITFDPCIGCFDR-----------------------------------------------------
>Methanocella_conradii_WP_014405402.1_Group_4e (stripped)
-----------------------------------------------------------------------------------------------------------------------------------------------------------MR-TV---------------------------VQFGPQHPVWIEPLRLKLTL--D---GEVVKDAELEAGYVHRGLEKKFEW-DYNKAAYLSERVCAICTQHHSTCYCLAVEGTMGLE-VPRRAAIIRTIMLELERLHSHLLAIGLTLEA--------------------------------------------------------IGF-----------E-----------NLFMQSFKDRELVLDVFERTTGNRVLHGINIVGGVTR----N--------IGPEMA-----KEISS---FCDVMEKRC-HDLEKMVVN----------SY----TI--------RQRM--Q----------------------------------GVG---VMSQKM------------------------AEDLCVV-----------GP-V---ARG-SN--V----------PYD------VRA-----------------------------------V-------------------------P-YL---------------------LYK---E-IK-V---------------T-----------PVVE----KG-------G------------------DCWARTMVRVRELFQSIDIIRQCL-PLL---------------D-GELFAK----------SRSM-P---D-GE-NFARVEAPRGELFYFVRGKKSKELDRVKIRTSTYANGIGI-----------VPLIKGA---QLAD----------VGFITITFDPCIECFDR-----------------------------------------------------
>Methanocella_paludicola_WP_012899230.1_Group_4e (stripped)
-----------------------------------------------------------------------------------------------------------------------------------------------------------MR-TT---------------------------IQFGPQHPVWIEPLRLKLTT--D---GELIKDVDLEAGYVHRGLEKKFEW-DYNKAAYLSERVCAICTQHHSTCFCLGVEGTMGLE-LPRRAAIIRTIMLELERLHSHFLAIGLTLEA--------------------------------------------------------IGF-----------E-----------NMFMLCFRHREQVLDVFERTTGNRVLHGINIVGGVTR----N--------IGPEMA-----KEILD---FCDDIEKRA-HEIERIIVS----------SY----TI--------KQRM--Q----------------------------------GVG---VMTEKM------------------------AKELGVV-----------GP-V---ARG-SN--V----------PYD------VRH-----------------------------------A-------------------------P-HL---------------------LYR---E-VK-V---------------T-----------PIVE----KD-------G------------------DCWARSLVRVRELFQSIDLIRQLV-PLL---------------D-GELFAK----------SKAM-P---E-GE-NIARVEAPRGELFYYVRGKKSKELDRVKVRTSTYGNGLGI-----------APLIKGS---HIAD----------VGLITITFDPCIGCFDR-----------------------------------------------------
>Methanocella_arvoryzae_WP_012035507.1_Group_4e (stripped)
-----------------------------------------------------------------------------------------------------------------------------------------------------------MR-ST---------------------------VQFGPQHPVWIEPIRLKLAL--D---GELVKDVELEAGYVHRGLEKKFEW-DYNKAAYLAERVCGICTQHHSTCFCLAVESTMKLE-IPRRAAVIRNIMLELERLHSHLLAIGLTLEA--------------------------------------------------------IGF-----------E-----------NLFMLCFRNREIVLDVFERTTGNRVLHGINLVGGVTR----N--------IGPEMA-----QEIMD---FCDTIEKRC-RDLEDMIVH----------SR----TI--------KDRM--K----------------------------------GVG---ILSKQT------------------------ALDYSVV-----------GP-I---ARG-SG--I----------PYD------VRI-----------------------------------D-------------------------P-YL---------------------LYG---E-LK-M---------------K-----------HVVE----EG-------C------------------DVWARSIVRVRELFQSIDLIRQLV-PML---------------E-GDILAK----------SKTM-P---D-GD-GFARVEPPRGELFYFVRGKKSKELDRVKVRTSTYANGPAL-----------IPVIKGC---QLAD----------VGPITISYDPCIGCFDR-----------------------------------------------------
>Sulfuricurvum_kujiense_WP_013460916.1_Group_4e (stripped)
---------------------------------------------------------------------------------------------------------------------------------------------------MK------KT-VQ---------------------------IPLGSQHISLLEPIRFKFEC--E---NEKIIGVDADVGFVHRGVELACTRSEFKQVGYVVARVCGLCAITHSLSYTLAAEKLLGYE-ANDRIKYLRMLMVELDRIHSHMLCLAHTAEN--------------------------------------------------------AGF-----------E-----------ALFMQIMSDRELVMEVQEAISGNRVQFDYISIGGVNR----D--------LTPELS-----ALVHK---NLTLLSEKV-DMLIGLFEN----------NW----SL--------SLKY--K----------------------------------GVG---VLSLED------------------------AYTYNAL-----------GP-L---ARA-AG--L----------ATD------VRA-----------------------------------E-------------------------N-DF---------------------PYE---A-LG-Y---------------K-----------MILE----ST-------G------------------DIHARNFVRLREIVNSIEMCRNII-DNL--------P------S-GEIQEK----------AKGK-P---N-GE-AVVRVEAPRGELFYLVRGNGQNMLERVRIKTPTFSAIPAM-----------MEVFKGA---EYAD----------APAILASFDPCMSCTAK-----------------------------------------------------
>Sulfurimonas_gotlandica_WP_008340210.1_Group_4e (stripped)
--------------------------------------------------------------------------------------------------------------------------------------------------MSK------KT-IN---------------------------IPIGSQHISLLEPVRFKFEC--E---NEKIIGVDSDVGFVHRGIEKACTTKKFDAVGYVVARVCGLCAITHSLSYTASIEKLLEAE-VSQKAKYLRILLLELDRIHSHMLCLSHTCEN--------------------------------------------------------AGF-----------E-----------AMFMRIMGDREDIMEIQELLTGNRIQFDYISIGGVNR----D--------LSLEMS-----KKISK---KLKLVEQKV-LGYIDEFTN----------NW----SL--------SLKF--K----------------------------------GIG---ALSLDE------------------------AFRFNAI-----------GP-L---ARA-SG--M----------NVD------VRN-----------------------------------E-------------------------D-YL---------------------PFN---E-VG-Y---------------K-----------IQTH----SD-------G------------------DINARNVVRLNEILNSIEMCENIL-AGL--------P------E-GEIFTK----------VKGK-P---N-GE-AIVRFEAPRGELMYYVKGNGKAMLERVRIKTPTFASIPAF-----------SHIFVGE---NYAD----------APAILASFDPCLSCTAK-----------------------------------------------------
>Caminibacter_mediatlanticus_WP_007474009.1_Group_4e (stripped)
-------------------------------------------------------------------------------------------------------------------------------------------------MSGG------NK-VI---------------------------VPFGSQHIALPEPVSFLFTT--E---NEVITDVDVDVGYVHRGIEKAAITKEFTNVAYLLTRICGFCSITHASGYHHGIEKLLGAE-VPKRAEYIRMLVTELDRIHSHILANGHVAEV--------------------------------------------------------VGY-----------E-----------NLFMQSVRYREKAMELLELITGNRIQYDIYKIGGVRK----D--------LTPEIV-----EEVKK---KLTKLKDEM-LKIYDFYDT----------DY----TF--------GLKT--K----------------------------------GIS---YISYDM------------------------AKEYNAV-----------GP-I---ARA-SG--V----------DTD------ARK-----------------------------------E-------------------------P-YL---------------------PYD---E-IG-F---------------E-----------VQTM----SE-------G------------------DVWARNMVRQKEVLHSIDLCLRIV-DNL--------P------E-GEISTK----------VKGR-P---K-GE-VYVRIEAPRGECFYYIKGNGTKILERVRIRVPTYANIPVL-----------RELFVGE---KYSD----------AQAIVLSFDPCMSCTAR-----------------------------------------------------
>Lebetimonas_sp._JH292_WP_024789181.1_Group_4e (stripped)
---------------------------------------------------------------------------------------------------------------------------------------------------MG-------K-IV---------------------------IPFGSQHVALPEPISFLFET--Q---NEIITKVEAHIGYVHRGIEKAAITKEYNQLPYLTARVCGLCSITHAGAVVHGLEKLMNVE-VNKRIDYLRMLVVELDRIHSHMLANGHVAEV--------------------------------------------------------VGY-----------E-----------NLFMQTFRAREDVMDILERITGNRVQYDYQVIGGVSR----D--------IDLEIV-----EFAKK---KLKKLKENV-LKVMDFNDS----------DY----TF--------GLKT--K----------------------------------GVG---VISKEM------------------------AAKYNVA-----------GP-I---ARA-SG--L----------ETD------ARV-----------------------------------E-------------------------D-YL---------------------PFE---E-VG-Y---------------K-----------MQLR----RE-------G------------------DVWARNMVRFDEVLNSIEMCENIL-DNL--------P------E-GEYKVK----------VKGR-P---N-GE-TVVRVEAPRGECFYYLKGSNKKVMDRVRIRVPTYANIPIL-----------KKLFLGA---KYSD----------AQAIVLSFDPCMSCTAR-----------------------------------------------------
>Nautilia_profundicola_WP_012663581.1_Group_4e (stripped)
---------------------------------------------------------------------------------------------------------------------------------------------------MG------NK-II---------------------------VPFGSQHVALPEPVSFLFET--Q---NEVITDVTVNIGYVHRGIEKAAITREYTQLPYLVARVCGLCSITHAGAYTHGIEKLLGIE-TNKKIDYLRMLVVELDRIHSHMLANGHVAEV--------------------------------------------------------VGY-----------E-----------NLFMQTFRYREDVMDILERITGNRVQYDYQIIGGVAR----D--------FDKETE-----DFARE---KLLTLKANT-EKLIEFFEN----------DY----TF--------ALKT--K----------------------------------GVG---TISKEM------------------------AEKFNAA-----------GP-I---ARA-SG--L----------ETD------ARA-----------------------------------E-------------------------D-YL---------------------PFE---E-VG-Y---------------K-----------LQTR----TE-------G------------------DVWARNMVRFDEIMNSIEMCLNIL-DGI--------P------E-GEHRVK----------VKGR-P---D-GE-TFVRVEAPRGECFYYLKGNKTKVLERVRIRVPTYANIPVL-----------KELFVGE---KYSD----------AQAIVLSFDPCMSCTAR-----------------------------------------------------
>Desulfurobacterium_thermolithotrophum_WP_013638341.1_Group_4e (stripped)
---------------------------------------------------------------------------------------------------------------------------------------------------MG------NR-IT---------------------------IPFGSQHVALPEPIRFVFQT--E---NEKIVDVEVDVGYVHRGIEKACMTKKYTQVGYVVARVCGLCAISHTLGYVTAVERLMEIE-VPKKALYLRLLVSELDRVHSHLLAMGHLAEV--------------------------------------------------------AGY-----------E-----------NLFMHTFRDRELVMELQELVTGNRIQFDYATVGGVNR----D--------LSLEVE-----RELRE---KLKDLQERC-LWLKDVFEN----------DY----TI--------KLRW--K----------------------------------GIG---VITPEM------------------------ARELNVV-----------GP-P---ARA-SG--L----------ATD------ARN-----------------------------------E-------------------------N-YL---------------------PFK---E-VG-Y---------------K-----------LITM----KD-------G------------------DIYARNMVRAEETLNSLEMIFNLL-DGM--------P------E-GDIKVP----------VKGL-P---E-GE-AFVRIEAPRGELFYYLKGSKKLILDRLRIKVPTFSNIPVM-----------KELFIGM---DYAD----------VPATVISFDPCLSCTAR-----------------------------------------------------
>Thermovibrio_ammonificans_WP_013537236.1_Group_4e (stripped)
---------------------------------------------------------------------------------------------------------------------------------------------------MG------KR-IT---------------------------VPFGSQHVALPEPVRFVFQT--E---NEKIVDVDVDVGYVHRGIEKACMTKKYLQVGYVVARVCGLCAISHTLGYVTAVERLMKVE-VPKKALYLRLIVSELDRIHSHLLAMGHTAEV--------------------------------------------------------AGY-----------E-----------NLFMQTFRYRELVMEILELLTGNRVQFDFAAPGGVNR----D--------LTREVE-----IEIRR---KLKELKEHC-LWLKDVYEN----------DF----SL--------SLRW--K----------------------------------GIG---VVTPEM------------------------ATEMNVV-----------GP-P---ARA-AG--L----------ATD------ARA-----------------------------------E-------------------------N-YL---------------------PFE---E-VG-F---------------K-----------LITL----EG-------G------------------SIYERNLLRALEVLNSIEMVENAL-EGL--------P------E-GEIKVP----------VKGV-P---E-GE-YFVRVEAPRGELFYYIKASKKMVLDRLRIRVPTFANIPVM-----------KELFIGM---DYAD----------VPATVISFDPCLSCTAR-----------------------------------------------------
>Thermofilum_pendens_WP_011752735.1_Group_4d (stripped)
GGG------IQGKV-----------------VPPEGIREAVRRLVAE--YAHLTAITAVD---LQDSIELIYHF-DGG-----RHVSVKLPRANPTLPSIAQVVPGADYYEKEVRDLFGVNFQAEKR------RFILPECYPPDAPPLL------KDDSVKALVAEAPTCQVDAVGLHAPLSESVV-VPVGPYHPAFKEPEYFSLVV--D---GERIVKAFVRIGFVHRGIEKAAESRSFFRDIFLVERICGICSTSHAWCFVEAVERLLNME-VPRRAAYLRTLVAELERIHSHALWLGLVGYW--------------------------------------------------------TGF-----------E-----------TMFMWVWGLRETIMDLLEEISGNRVHKSFVTIGGVRR----D--------VPDALL-----RRVSE---RVETFRREF-ESLLESLSY----------SE----EI--------ISRT--K----------------------------------GIG---RYSLDD------------------------ARKYCAV-----------GP-V---RRA-AG--D----------PFD------VRRI----------------------------EP--------------------------------YG---------------------AYP---E-VE-F---------------E-----------VPTS----NE-------G------------------DVYNLIRVRVKEVVESASIIQQLV-EKM--------P------S-GPV------------------PPKPE-GE-AYSRIEAPRGELFYYVKANNTHNPYRVKVRTPTLANIQLA-----------AKILEGQ---TLSD----------FPVVVTSIDPCFSCMDRVT--IIDLS-GKRREVSSKFF-------------------ESLRGVRR-----
>Thermofilum_sp._1910b_WP_020962956.1_Group_4d (stripped)
MSG------IQSKM-----------------VEPGTILDILKKEVDN--FNHLVTVTAVD---LKESIELIYHLSDLK-----KHVSTRIPRDKPEIATVTTLIPGADFYEREITDLFGISFYKQTTT----GRFILPECYPPGSPPLL------KNDQVKDTLAKQETCEFKATTLHAPLSESVV-VPVGPYHPAFKEPEYFSLVT--D---GERIVKAFLRIGFVHRGIEKAAETRSYLRDIFLLERVCGICSASHSWCFVEAVEKLLGVE-PPSRATYLRTIVAELERIHSHSLWLGLVGYW--------------------------------------------------------IGF-----------E-----------SMFMWVWGIREEIMNLMEEISGNRVHKSFVTIGGVRR----D--------VSDSLL-----RKIQE---RTKEFGKQF-ENLLDTLVS----------SE----EV--------IERT--K----------------------------------GIG---KYDIEV------------------------ARKFCTV-----------GP-V---RRA-AG--E----------LFD------VRKL----------------------------EP--------------------------------YG---------------------AYT---E-VD-F---------------E-----------VPTE----EE-------G------------------DVYSLIKIRVKEVLESINIIHQLI-EKM--------P------S-GPV------------------PSRPE-GE-AYGRIEAPRGELFYYVKANNTHNPYRVKIRTPTLANIQLV-----------ANILEGY---SISD----------FPVIVTSIDPCFSCMDRVT--VINSSTGEKTVLPVKLL-------------------KEKR--RR-----
>Thermogladius_cellulolyticus_WP_014737566.1_Group_4d (stripped)
MGG-----LIQEKT-----------------VSRDALLDSIRLFMEQ--FSNIVAITGVD---RKDNIELIYHLGDEH-----VHLSVQLPKGDPVVDDISSLKPGAKILEREVHDLFGVEFWDELDK----KRLLLPECYPEKAPPLL------KDDTFKKYIGDPMACAYEALTLSAPLSESAL-VPIGPYHPALKEPEFFSLVV--E---GERIKKAFVRIGFVHRGIEKLAESRTYIKDIFLFERVCGICSTHHAWTFVEAVEKLLNVD-PPPRAQYLRTLIAELERIHSHSLWLGLIGYW--------------------------------------------------------IGF-----------E-----------SMFMWVWGLRETVMDLFEELTGNRVHKSFITIGGVRM----D--------ISDEKV-----KKAAA---KVSEFEKQI-DSVMETVMS----------SD----LF--------IERS--K----------------------------------GIA---KYTLEE------------------------ARAFSAV-----------GP-V---RRA-AG--D----------PYD------IRRI----------------------------EP--------------------------------YG---------------------AYG---E-LD-F---------------E-----------VRTT----KT-------G------------------DVYNLVLLRLGEIKESARIIRQIA-EKI--------P------S-GPV------------------PPKKE-GE-AYARTEAPRGELFYYVNSNNTAYPYRVKVRTPTLLNIQLA-----------AHLLEGA---TLSD----------FPVIVTSIDPCFSCMDRVL--VYDERAGCAKIISAEEI-------------------GRKRM--------
>Methanothermus_fervidus_WP_013413704.1_Group_4d (stripped)
---------MDNTV-----------------VHPSEIKNMAEKTLRK--YPHLITITPIH---LDEELKIIYTFDDLK-----KHVITYIPVNSPKIDSITDVTPAALVYEMETKDLFGIKFQNSYTS----SKLILPDCYSDNLAPLL------KTKSLREKLSNH--CIIDVSTDAIKYEESIVTVPFGPYHPALKEPEHFAIVL--K---GEKVVDVFPRIGYAHRGVEKLCETRPFHDVLYLVERVCGICSFAHSWAYTLAVEELTGIK-APRRAEYLRTIVAELERIHSHVMWIGLLGYW--------------------------------------------------------AGF-----------E-----------TMFMWIWGIREKIMHLLELITGNRVNASFITIGGTVT----D--------VSEEKL-----NEVKK---VVKTFEDFA-EELMDALFS----------YD----PL--------VERM--K----------------------------------KIG---VYDSKK------------------------AIKYGAT-----------GP-V---IRA-TG--V----------PND------IRKI----------------------------EP--------------------------------YG---------------------AYE---E-LP-W---------------D-----------VVTK----DG-------G------------------DVFNVTTLRMYEVLESSRIIIEAI-ENI--------P------S-GPT------------------PKRKD-GE-AIGRVEAPRGELFDYVMAKNSKNPYRVRIRTPTFANLIFT-----------SNLLKGS---TLSD----------VPLILTTMDPCFACLDRSL--ELKKL-FEKSEVATYIK-------------------QAWRNMHG-L---
>Methanocaldococcus_jannaschii_WP_010870018.1_Group_4d (stripped)
----------------------------------------------------------------------------------------------------------------------------------------------------M------S---------------------------NMATIPIGPIHPVLKEPLRIKLVL--D---GEKPVDAEIEMGYVHRGIEKIMEGKHCHKGIHLAERVCGICSYVHTMTFAECIEHISKIE-IPDKAKYLRVVTCELERIHSHLIASAVYNLS--------------------------------------------------------IEH-----------E-----------TLAMWLLNVREIIMDLMEMITGNRVNMGYNVIGGVRR----D--------INREMM-----DEIYK---KLDIFEDEL-KNIIEVFET----------GP----LI--------ALRS--K----------------------------------EIG---ILPYHE------------------------VMRTRAV-----------GP-I---CRG-SG--L---------PESD------WRL-------------------------------------------------------------R-HS---------------------TYQ---E-LK-F---------------K-----------PVWR----EE-------G------------------DNFARMMVRHEEIIESVRLIREAL-EHY--------E------E-GDIRVK------------------KG-GK-GEWRNEAPRGEVTYRMEITDGGIIKRIMIRTPTVMNLEAY-----------KYMLKTC--PTVAD----------AVSAYTSIDPCVSCTERCIVAVKD---GK----IPISIKFR-----------------------------
>Methanocaldococcus_fervens_WP_015790909.1_Group_4d (stripped)
----------------------------------------------------------------------------------------------------------------------------------------------------------------------------------------MATVPIGPIHPVLKEPLRIKLVL--D---GEKPVDAEIEMGYVHRGIERIMEGKHCHKGIYLSERVCGICSYVHTMTFAECIENISKIE-IPDKAKYLRVVTCELERIHSHLIASAVYNLA--------------------------------------------------------IEH-----------E-----------TLAMWLLNAREIIMDLMEMITGNRVNMGYNVIGGVRR----D--------INREMM-----DEIYK---KLDIFEEEI-KNIIEVFET----------GP----LI--------ALRS--K----------------------------------GIA---VLPYHK------------------------IMRTRAV-----------GP-V---CRG-SG--L---------PESD------WRL-------------------------------------------------------------R-HP---------------------TYQ---E-LK-F---------------K-----------PVWR----EE-------G------------------DNFARMMVRHEEIFESIRLIREAL-EHY--------E------E-GDVRVR------------------KG-GK-GEWRNEAPRGEVTYKMEITDGGIIKRIMIRTPTVMNLEAY-----------KYMLKTC--PTVAD----------ALSAYTSIDPCVSCTERSIVAIKD---GK----IPLNFGVML----------------------------
>Methanocaldococcus_vulcanius_WP_015732568.1_Group_4d (stripped)
----------------------------------------------------------------------------------------------------------------------------------------------------------------------------------------MSTVPIGPIHPVLKEPLRIKLVL--D---GEKPVDAEIEMGYVHRGIEKIMEGKHCHKGIHLAERVCGICSYIHTMTFAECIEHISKIE-IPDKARYLRVITCELERIHSHLIASAVYNLS--------------------------------------------------------IEH-----------E-----------TLAMWLLNVREIVMDLMEMISGNRINMSYNVIGGVRR----D--------INREMM-----DEIYK---KLDEFEEEI-KNIIEVFET----------GP----LI--------ALRS--K----------------------------------DIG---ILPYHE------------------------VMRTRAV-----------GP-V---CRA-SG--L---------PESD------WRL-------------------------------------------------------------R-HA---------------------TYQ---E-LD-F---------------K-----------PVWR----TE-------G------------------DNFARMMVRHEEVLESVRLIRKAL-EYY--------E------E-GDIRVK------------------KG-GK-GVWKNEAHRGEVTYKMEITDGGIIKRIMIRTPTVMNLEAY-----------KYMLKTC--PTVAD----------AVSTYTSIDPCISCTERSIYIVKD---GK----IPVGVKHP-----------------------------
>Methanotorris_formicicus_WP_007045054.1_Group_4d (stripped)
----------------------------------------------------------------------------------------------------------------------------------------------------------------------------------------MAVIPIGPIHPILKEPLRIKLYV--E---GERVVDAEIEMGYVHRGIEKIMEGKHYLKGIYLSERVCGICSYVHTQTFAECIEHISKIE-IPDKARYLRVIACELERIHSHLIASAVYNFA--------------------------------------------------------IEH-----------E-----------TIGMWLLNAREMVMDLMEMITGNRVNMGFNVVGGVRV----D--------IDREMM-----DKIYR---TLDKFEEDL-KNIIEAFET----------GP----MI--------GLRS--K----------------------------------GIG---ILNYGE------------------------IMKTRAV-----------GP-V---ARG-SG--L---------PESD------WRL-------------------------------------------------------------R-HP---------------------TYQ---E-LN-F---------------K-----------PVWR----EE-------G------------------DNFARMMVRHEEVIASVELIRKAL-ELY--------G------E-GGVRKK------------------KG-GE-GDWRNEAPRGEVLYKITITNDGIIKRIMIRTPTVMNLEAY-----------KYMLKTC--PTISD----------AVSTYASIDPCISCTERTII-VKGANN-K----KTIKF--------------------------------
>Methanotorris_igneus_WP_013799750.1_Group_4d (stripped)
----------------------------------------------------------------------------------------------------------------------------------------------------------------------------------------MAVIPIGPIHPILKEPLRIKLHV--E---GERVVDAEIEMGYVHRGIEKIMEGKHYLKGVHLAERVCGICSYIHTQTFVECIEHISKID-VPDKAKYLRVITCELERIHSHLIASAVYNFA--------------------------------------------------------IEH-----------E-----------TIGMWLLNVREMIMDLLEMITGNRVNMGFNVVGGVRV----D--------IDREMM-----DKIYR---TLDKFEDDI-KNIIEAFET----------GP----MI--------GLRS--K----------------------------------GIG---VIGYGE------------------------IMKTRAV-----------GP-V---ARA-SG--L---------PESD------WRL-------------------------------------------------------------R-HP---------------------TYQ---E-LK-F---------------K-----------PVWR----EE-------G------------------DNFARMMVRHEEVLASIELVRKAL-ELY--------E------E-GGVRKK------------------KG-GE-GEWRNEAPRGEVLYKIAITNDGIIKRIMIRTPTVMNLEAY-----------KYMLKTC--PTISD----------AVATYASIDPCVSCTERAII-VKDVNNGK----RTIKF--------------------------------
>WP_011171406.1 (stripped)
----------------------------------------------------------------------------------------------------------------------------------------------------------------------------------------MNVVPIGPIHPILKEPLRIKLLV--E---GENVKGAEIDMGYVHRGIERIMEGKHYLKCIHLSERVCGICSYIHTQSFAECIENMCDIE-VPEKAKYLRVITCELERIHSHLIAAAVYNLT--------------------------------------------------------IEH-----------E-----------TLGIWMLNVRESIMDLLELITGNRVNMGFNVVGGVRL----D--------LNKEIL-----DKIHK---KIDEFEEDV-KNIIEVFET----------GP----LI--------GMRS--K----------------------------------HIG---KIGYKE------------------------IMKTRAA-----------GP-V---ARA-SG--I----------ESD------WRI-------------------------------------------------------------R-HE---------------------TYK---A-LN-F---------------K-----------PDWR----NE-------G------------------DNYARMMVRHDEVLTSVELIRRAL-EHY--------A------E-GIVRNK------------------RA-TE-GEWYNEAHRGEVYYKIAITDGGLIKRIIIRTPTVMNLEAY-----------KYMIKD---PTIAD----------AVATYTSIDPCVSCTERTI--LKDLNTGK----SDYKI--------------------------------
>Methanococcus_maripaludis_WP_012193964.1_Group_4d (stripped)
----------------------------------------------------------------------------------------------------------------------------------------------------------------------------------------MNVVPIGPIHPILKEPLRIKLLV--E---GENVKGAEIDMGYVHRGIERIMEGKHYLKCIHLSERVCGICSYIHTQSFAECIENMCKIE-APDKAKYLRVITCELERIHSHLIAAAVYNLT--------------------------------------------------------IEH-----------E-----------TIGIWLLNVRETVMDLLELITGNRVNMGFNVVGGVRL----D--------LNKEIL-----DTIHK---KIDEFEEDV-KNIIEAFET----------GP----LI--------ALRS--K----------------------------------HIG---NIGYKE------------------------IMKTRAA-----------GP-V---ARA-SG--I---------PESD------WRI-------------------------------------------------------------R-HE---------------------TYQ---A-LN-F---------------K-----------PDWR----DD-------G------------------DNYARMMVRHDEVLTSVELIRRAL-ELY--------A------E-GVVRNK------------------RA-TE-GEWYNEAHRGEVYYKIAITDGGLIKRIIIRTPTVMNLEAY-----------KYMIKDC--PTIAD----------AVATYTSIDPCVSCTERTIQ-LKDLNNGK----SDYKF--------------------------------
>Methanococcus_vannielii_WP_011972581.1_Group_4d (stripped)
-----------------------------------------------------------------------------------------------------------------------------------------------------------M---------------------------FMNVVPIGPIHPVLKEPIRIKLLV--E---GENVKGAELDMGYVHRGIERIMEGKHYLKGIHLAERVCGICSYIHTQTFAECIENMCNIK-APEKAEYLRVVTCELERLHSHLIAAAVYNLA--------------------------------------------------------IEH-----------E-----------TIGIWMLNARETIMDLLESITGNRVNMGFNVVGGVRL----D--------LNKELL-----DSIYK---KLDEFEDDI-VNIVEAFQN----------GP----LI--------GMRS--K----------------------------------HIG---TIGYKE------------------------IMKTRAA-----------GP-V---ARA-SG--I---------PESD------WRL-------------------------------------------------------------R-HE---------------------TYQ---A-LN-F---------------K-----------PDWR----NE-------G------------------DNYARMMVRHDEMITSIKLIRRAL-ELY--------S------E-GHVRTK------------------KG-SE-GEWKNEAHRGEVYYKIAITDGGLIKRIIIRTPTVMNLEAY-----------KYMLKTC--PTISD----------AVATYTSIDPCVSCTERTIE-LKDTITGK----SNYKF--------------------------------
>Methanothermococcus_thermolithotrophicus_WP_018154556.1_Group_4d (stripped)
----------------------------------------------------------------------------------------------------------------------------------------------------------------------------------------MNVVPIGPIHPVLKEPLRIKLLV--E---GENVVGAELDMGYVHRGIEKIMEGKHYLKCIHLAERVCGICSYIHTQTFAECIENISKIE-VPDKARYLRVITCELERIHSHLIAAAVYDLA--------------------------------------------------------IEH-----------E-----------TLAMWILNAREHIMDILESITGNRVNMGFNVVGGVRT----D--------LNKELL-----DNIYK---KLDEFKEDI-KNIIEAFET----------GP----MI--------ALRG--K----------------------------------GIG---VLGYKE------------------------IMKTRAV-----------GP-I---ARA-SG--L---------PESD------WRL-------------------------------------------------------------R-HP---------------------IYK---E-LG-F---------------K-----------PVWR----NE-------G------------------DNFARMMVRHEEIITSLDLIMKAL-ELY--------E------E-GPVRNK------------------KG-GE-GGWKNEAHRGEVLYKIAITDGGLIKRILIRTPTVMNLEAY-----------KYMLKTC--PTISD----------AVATYTSIDPCVSCTERTIV-IKDKKTGK----RGYKF--------------------------------
>Methanothermococcus_okinawensis_WP_013867209.1_Group_4d (stripped)
----------------------------------------------------------------------------------------------------------------------------------------------------------------------------------------MNVVPIGPINPVLKEPVRIKLVV--E---GERVVGSEIEMGYVHRGIEKIMEGKHYLKGIYLSERVCGICSYIHTQTFAECIEYISNIE-VPDKARYLRVITTELERIHSHLIAAAVYDMS--------------------------------------------------------IEH-----------E-----------TLAMWCLNAREHVMDLLEMISGNRVNTGFNVIGGVRL----D--------INKEII-----DKIYK---KVDELEEDV-KNILEVFKT----------GP----LI--------NLRG--K----------------------------------GIG---VLGYKE------------------------IMKTRAV-----------GP-V---ARA-SA--L---------PESD------WRL-------------------------------------------------------------R-HS---------------------TYK---E-LK-F---------------K-----------PVWE----DG-------G------------------DNSARMMVRHEEVMASIGLIRKAL-ELY--------E------E-GGVRIK------------------KG-GY-GEWKNEAHRGEVYYKIAITDGGLIKRIMIRTPTVMNLEAY-----------KYMLKTC--PTVSD----------AVTTYTSIDPCVSCTERTIV-LKDKKREK----LLIRLNNV-----------------------------
>Methanococcus_aeolicus_WP_011973090.1_Group_4d (stripped)
----------------------------------------------------------------------------------------------------------------------------------------------------------------------------------------MNVVPVGPIHPVLKEPIRLKLIV--E---GEKVIGSELEMGYVHRGIERIMEGKHHLKGIHLAERVCGICSYIHTYTFAECIENYSKIE-IPDKAKYLRLITCELERIHSHLIASAVYNIS--------------------------------------------------------IEH-----------E-----------TLAMWGLSAREHVMDLLEMITGNRVNMGYNLVGGVRA----D--------INKEMI-----DKIHK---KLNELREDL-KNLVSAFET----------GP----LI--------GLRG--K----------------------------------GIG---VLKYAD------------------------IMKTRAV-----------GP-V---ARA-SA--L---------PECD------WRL-------------------------------------------------------------R-HP---------------------VYK---E-LK-F---------------K-----------PVWF----ED-------G------------------DNHARMAVRHHEVLSSIDLIEQAI-ELY--------N------E-GRVRVK------------------KG-GE-GEWRNEAHRGEVCYKIATTNNGLIKRIMIRTPTVMNLEAM-----------KIMFKTC--PTISD----------AVTTYTSIDPCISCTERTIV-LEDKKTGK----NNYSFNML-----------------------------
>Methanococcus_voltae_WP_013180984.1_Group_4d (stripped)
----------------------------------------------------------------------------------------------------------------------------------------------------------------------------------------MNVIPIGPIHPILKEPLRIKLLV--E---GENVKGAEIDMGYVHRGIERIMEGKSYMKGIHLSERVCGICSYIHTQTFAECIEHMCNID-TPEKAGHLRVITTELERIHSHLIAAAVYNLT--------------------------------------------------------IEH-----------E-----------TIAMWMLNAREIVMNLLELITGNRVNMGYNVVGGVRL----D--------LKKDII-----DQVYK---ELDLFEDDM-NNIIEVFRS----------GP----MI--------RLRS--K----------------------------------DIG---RLGYKE------------------------LMKTRAA-----------GP-V---ARA-SG--I---------PESD------WRL-------------------------------------------------------------R-SD---------------------LYG---Q-YN-F---------------K-----------PCWR----SE-------G------------------DNFARMMVRHEEIMVSIDLIRQAL-DMY--------Q------K-GPIRTK------------------HA-TE-GEYRNEAHRGEVYYKMAITEGGLIKRIIIRTPTVMNLEAY-----------KYMLKTC--PTVPD----------AVATYTSIDPCISCTERTII-LKDVITGK----TNYKDF-------------------------------
>Methanocaldococcus_villosus_WP_004592818.1_Group_4d (stripped)
-----------------------------------------------------------------------------------------------------------------------------------------------------------------------------------------MSLPIGPIHPALKEPIRIKLIL--E---GEKPVDAEIEMGYVHRGIENIMEGKHVNKAVFLAERVCGICSFVHTVTFSECVEKISNIE-IPDKARYLRVILIELERIHSHLIAIASYCLS--------------------------------------------------------IEH-----------E-----------TLAIWLLNVREKILDLIEMITGNRINMGYCIVGGVRR----D--------INKEII-----NKINE---NLDDFEEKF-KNILDVFET----------AP----LV--------GLRS--K----------------------------------GIG---VLTYKE------------------------IMRTRAV-----------GP-V---CRA-SG--L---------PESD------WRL-------------------------------------------------------------R-HT---------------------TYK---E-LN-F---------------K-----------PVWK----NE-------G------------------DNFARNLVRFYEIFESIKLIRKAL-ELY--------E------E-GDIRVK------------------KA-GV-GEHRFEAPRGELLYRMELTNGGLIKRVEIRTPTVMNLEAY-----------KYMLKSC--PTVAD----------AVSCYTSIDPCISCTERAII-IKKVI--------------------------------------------
>Methanocaldococcus_infernus_WP_013100690.1_Group_4d (stripped)
----------------------------------------------------------------------------------------------------------------------------------------------------------------------------------------MPTIPIGPIHPALKEPMRIKLVL--E---GERPVDVELEMGYAHRGIEKIMEGKHCHKAIHLAERVCGICSNVHTHTFAQCVEKISKIE-VPDKAKYLRVVIYELERIHSHLLAISTYCLA--------------------------------------------------------IEH-----------E-----------TLGLWLLNIREPIMDLFELITGNRINLSFNVIGGVRK----D--------ITKEMA-----EEIID---KINSIKEDV-ENVMNAFEK----------AP----LV--------GLRS--K----------------------------------GIG---VLKYKD------------------------IMKTRAV-----------GP-I---ARA-SG--L---------PESD------WRL-------------------------------------------------------------R-KK---------------------IYK---E-LK-F---------------K-----------VKWR----KE-------G------------------DNFARTMVRFEEILESIRLVEKAL-EHY--------L------E-GDYRVR------------------KA-GE-GEVRNEAHRGEVLYQMAITSGGIVKKINIRTPSVMNFESY-----------KYMIKTC--PTVAD----------AVATYVTTDPCVACAERAIYIVKD---GK----YQYRR--------------------------------
>Methanobrevibacter_ruminantium_WP_012956197.1_Group_4d (stripped)
-----------------------------------------------------------------------------------------------------------------------------------------------------------------------------------------MILPIGPIHPGLKEPLRLKLQT--Q---GEKVIKAEIDYGYVHRGIEKIMEGKTWQKCIYLSERICGICSYEHTQTFAETLEGISGVQ-APLRAQYLRVITNEIDRIQSHLLANSTFFKT--------------------------------------------------------LDH-----------E-----------TLFMHVLALREYAMDSLELLTGNRVNLGWNVVGGVRM----D--------ADERHF-----NAILE---NMKKIEDGF-DRHVALFEE----------AP----IV--------ALRA--K----------------------------------GVG---VMTKEE------------------------AIKGHAV-----------GP-I---GRA-SG--I----------KHD------LRE-------------------------------------------------------------E-HY---------------------TYK---DHFD-F---------------K-----------PIWR----KE-------G------------------DNYARTLNRLYEVEQSIDLVRQAI-ENM--------P------K-GDIRTP------------------PS-GY-GEWRNEAPRGEVRYMAE-TNGDLIKRISIRTPSIMNIDSA-----------RYMLKDV--ATVAD----------AVSTYASSDPCIACTERVA--ITDIDSGK----TTKDFFEVK----------------------------
>Methanobrevibacter_smithii_WP_019266264.1_Group_4d (stripped)
-----------------------------------------------------------------------------------------------------------------------------------------------------------------------------------------MILPIGPIHPYLKEPIRLKLQT--E---GEKVVKAEIEYGYVHRGIEKIIEGKTWQKGIYLAERVCGICSYEHTQSFAETIERISGVY-APLRAQFLRVITNELDRIQSHLLGNSTFFKS--------------------------------------------------------IDH-----------E-----------TLYMQSLDIREYAMDAIELLTGNRVNMGWNVVGGVKM----D--------ADERHF-----KPILD---NLKIIEERI-PRLREIYAE----------GP----AI--------GMRS--R----------------------------------NVG---VMTKKE------------------------AIKGKAV-----------GP-I---GRG-SG--L----------KYD------LRQ-------------------------------------------------------------D-HY---------------------TYK---DHFD-F---------------K-----------TIWR----KE-------G------------------DNYARTLNRIDEIPECISLIRQAI-ENI--------P------E-GDIRIP------------------KS-GY-GEWKNEAPRGEVSYMIE-TNGNLIKHISIRTPSISNMDSA-----------KYMIKDV--ATVAD----------AVATYASSDPCVACAERVA--VTD-KQGN----TTKNIFEVR----------------------------
>Methanobrevibacter_sp._AbM4_WP_016358530.1_Group_4d (stripped)
-----------------------------------------------------------------------------------------------------------------------------------------------------------------------------------------MIVPIGPVHPGLKEPLRLKLET--Q---GERVVKAEIDYGYVHRGIEKIMEGKTWQKCIYLAERICGICSYEHTQSFAEVLEHMAGVY-APPRAQFLRVITNELDRIQSHYLANSTFFKC--------------------------------------------------------LDH-----------E-----------LLFMKVLELREYAMDSIELLTGNRVNMGWNVLGGVRM----D--------ANEEHF-----NAILE---NLKVIEENH-DRIVELFSE----------GS----VL--------ALRT--K----------------------------------GVG---EMTREE------------------------ALKGRAV-----------GP-I---GRA-SG--L----------KHD------CRE-------------------------------------------------------------F-HP---------------------TYR---DHLD-F---------------S-----------PIWR----KE-------G------------------DNYARAMNRFDEIPQSIDLIKQAI-DNM--------P------K-GDIRVP------------------NT-GY-SEWVNEAPRGEVKYMCE-TNGNLIKHISIRTPSITNIDSA-----------KYMLTNV--PTVAD----------AVATYASCDPCIACAERVQ--VLNRDTNE----IVKDMF-------------------------------
>Methanothermobacter_marburgensis_WP_013295617.1_Group_4d (stripped)
-----------------------------------------------------------------------------------------------------------------------------------------------------------------------------------------MILPLGPMHPGYKEPIRLKVKT--R---GEKVLKAEIEYGYVHRGIERVMRNKTWQKAIYLSERVCGICSYIHTQTFAEAFEAISEVE-APPRAQFLRALTNELDRIQSHLIANSTYFKA--------------------------------------------------------LDH-----------E-----------TMFMYMLALREPVMDAIELLTGNRVNMGWNVVGGVRM----D--------ASEDHL-----SRIRE---IIVDLEREF-DRYVEMFEH----------GP----LI--------GLRS--R----------------------------------DVG---YMSREE------------------------AEKARAV-----------GP-I---GRA-SG--I----------RYD------FRE-------------------------------------------------------------D-HP---------------------TYR---DHLD-F---------------R-----------TIWR----DE-------G------------------DNFARVMNRFDEIRVSIDLIKQVI-DSI--------P------S-GPVRRK------------------KA-GY-GEWRNEAPRGEVAYMIE-TNGNLIKNISIRTPSIMNIDAA-----------KYMLRDV--ATVAD----------AVATYASADPCIACAERVV--VLDENEGK----EI----------L------------------------
>Methanobacterium_sp._MB1_WP_023992259.1_Group_4d (stripped)
-----------------------------------------------------------------------------------------------------------------------------------------------------------------------------------------MILPIGPIHPALKEPVRLKLKT--R---GEKVLSAEIDYGYVHRGIEKVMEGKTWQKGIFLSERVCGICSYIHTQTFAETFEKIAGEH-APLRAQYLRVLTNELDRIQSHLLANSTFFKA--------------------------------------------------------VEH-----------E-----------TLFMYMLYLREPVMDAIELLTGNRVNMGWNVVGGVKM----D--------AKDNHL-----NQIKD---IIDNLESEY-DKYVEMYEE----------GP----LV--------GLRS--K----------------------------------DVG---KMSRDD------------------------AIKGRAV-----------GP-I---GRG-SG--L----------KHD------VRE-------------------------------------------------------------N-HP---------------------TYR---DHLD-W---------------K-----------VIWR----KE-------G------------------DNFARNMNRFDEVRESIKIIKQVI-DNI--------P------E-GPIRKK------------------PA-GY-GEWRNEAPRGEVTYMIE-TNGNLIKNISIRTPSIMNIDVA-----------KYMLNDV--ATVAD----------AVATYASCDPCIACTERVV--ILDESGRK----EFNGLETVK---PK-----------------------
>Methanobacterium_formicicum_WP_004031618.1_Group_4d (stripped)
-----------------------------------------------------------------------------------------------------------------------------------------------------------------------------------------MILPIGPIHPALKEPVRLKLKT--R---GEKVISAEIDYGYVHRGIEKVMEGKTWQKGIFLSERVCGICSYIHTQTFAETFEKIAGER-APLRAQYLRVLTNELDRIQSHLLANSTYFKA--------------------------------------------------------VEH-----------E-----------TLFMYMLYLREPVMDAIELLTGNRVNMGWNVVGGVKM----D--------AKETHL-----NQIKE---IITNLESEY-DRYVSIYEE----------GP----LL--------SLRC--K----------------------------------DVG---KMSRDD------------------------AITGRAV-----------GP-I---GRA-SG--L----------KHD------LRE-------------------------------------------------------------D-HH---------------------TYQ---DHFD-W---------------K-----------VIWR----KE-------G------------------DNDARNMNRFDEVRESIKLIKQVI-DNI--------P------E-GDVRKK------------------PA-GY-AEWRNEAPRGEVTYMIE-TNGNLINNISIRTPSIMNIDVA-----------RYMLNDV--ATVAD----------AVATYASVDPCVACTERVV--ITDESGKK----EFDGLHTVK---YK-----------------------
>Methanobacterium_paludis_WP_013825480.1_Group_4d (stripped)
-----------------------------------------------------------------------------------------------------------------------------------------------------------------------------------------MILPIGPIHPALKEPIRLKLKT--Q---GEKVLHAEIDYGYVHRGIERIMQGKTWQKGIYLSERVCGICSYIHTQTFAETFEKIAGER-VPPRAQYLRVLTNELDRIQSHLIANSTYFKA--------------------------------------------------------LEH-----------E-----------TLFMNMLALREPVMDAIELLTGNRVNMGWNVVGGVRM----D--------VKQSHL-----DSIMK---IMTGLESDY-DRYVEMFEH----------GP----LL--------GLRS--K----------------------------------DVG---KMSKED------------------------AIKGRAV-----------GP-I---GRA-SG--L----------KHD------CRE-------------------------------------------------------------D-HP---------------------TYQ---DNID-F---------------K-----------VIWR----KE-------G------------------DNFARTMNRFDEVTESIKIIKQVI-ENL--------P------E-GDIRKK------------------KP-GY-ADWRNEAPRGEVSYFME-TNGNLIKNVSIRTPSIMNIDAA-----------KYMLDDV--ATVAD----------AVATYTSCDPCIACAERVV--IMDESGTT----NYHGVHNIKLAPQKSESAEISAPEINHKAINNKIKHK
>Methanobacterium_lacus_WP_013644869.1_Group_4d (stripped)
-----------------------------------------------------------------------------------------------------------------------------------------------------------------------------------------MILPIGPVHPGLKEPLRLKLKT--R---GEKVLSAEIDYGYIHRGIERIMQGKTWQKGIFLSERVCGICSYVHTQTFAETFEKIAGEY-APLRAQYLRVLTNELDRIQSHLLANSTYFKA--------------------------------------------------------VEH-----------E-----------TLFMYMLALREPVMDAIELLTGNRVNMGWNVVGGVKM----D--------IKQTHM-----DQIMQ---IMNKLETDY-GRYVQIYED----------GP----LV-------GGLRS--K----------------------------------DVG---VMTREE------------------------AIMARAV-----------GP-I---GRA-SG--L----------EHD------VRE-------------------------------------------------------------Q-HH---------------------TYK---DNFD-W---------------N-----------VVWR----KE-------G------------------DNFARTMNRFNEVWESISLIKQVI-NNI--------P------E-GDVRKK------------------PA-GV-AEWRNEAPRGEVTYSIE-TNGNLIKNISIRTPSIMNIDAA-----------KYMLNDV--PTVAD----------AVATYATSDPCIACAERVT--ILDESGRV----DFHGVHNIN--SKK-----------------------
>Methanoplanus_limicola_WP_004076146.1_Group_4d (stripped)
---------------------------------------------------------------------------------------------------------------------------------------------------MR------K---------------------------VDVSLPIGPVHPIFKEPARIRCET--A---GEKVLSAEIDLGYVKKGIENIMKGRPWQEVMFLAERICGICSVIHNMVFIETVEKISDID-VPERALYLRVIVNELDRIQSHILANYSYCYT--------------------------------------------------------IEH-----------E-----------TLAMYLLNLRETAMDLIELITGARITCAYMIPGGVRY----D--------LDDEKM-----AALRV---GLDKLEKDL-TRFDGMFEG----------GS----LI--------GLRS--R----------------------------------QIG---LMSEEE------------------------GRISHAV-----------GP-T---ARA-SG--I----------VLD------ERM-------------------------------------------------------------N-HP---------------------TYQ---K-LG-F---------------E-----------PVIR----YE-------C------------------DNYARVKVRFQEVFQSIGIIRKCL-DDM--------P------D-GKIRGG------------------KA-GK-GSWAGEAPRGELTYNIETDEFGRIVDIGIRTPSIMNIEAI-----------HYMLKGV--SSASD----------VTSTYISSDPCIACNER-----------------------------------------------------
>Methanoplanus_petrolearius_WP_013329140.1_Group_4d (stripped)
---------------------------------------------------------------------------------------------------------------------------------------------------MK------K---------------------------VDVSLPIGPVHPVFKEPARIKCET--M---GERVLSAEVELGYVKKGIEKIMCGRPWQEVMFLAERICGICSVIHNMVFIETVERVSAIE-PSPRAAYLRVIANELDRMQSHILANYSYCYT--------------------------------------------------------IEH-----------E-----------TLAMYLLNIRETVMDQIELLTGARVTCAYIIPGGVRF----D--------FRPEEV-----AKLRA---ALLKIESDV-KRFQGMFAN----------GR----MI--------SLRS--K----------------------------------SVG---ILTPEE------------------------ARIAHAV-----------GP-T---ARA-SG--L----------RID------ERL-------------------------------------------------------------N-HP---------------------TYK---L-LD-F---------------E-----------PIVR----DE-------C------------------DNYARVMIRFQEVMQSIAIIRRCL-DEL--------P------G-GLIRNG------------------GA-GS-FVWKGEAPRGELTYDLKTDEFGRIIEIAIMTPSIMNIEAG-----------HYMLKGI--DSAAD----------ITATFISSDPCIACNER-----------------------------------------------------
>Methanoculleus_marisnigri_WP_011844026.1_Group_4d (stripped)
---------------------------------------------------------------------------------------------------------------------------------------------------MK------K---------------------------VDVSIPLGPMHPCWKEPVRLKCET--A---GERVLKTELELGYMKKGIERIMRGRPWQEVMFLAERVCGICSVVHNMVFIETMEEISDIP-VPPRAAYLRVVVNELDRMASHILANFSYCYT--------------------------------------------------------IEH-----------E-----------TLAMYLLNIRETVLDNLERITGSRINTAYMIPGGVRF----D--------LLPEDA-----AALLA---DLAKVEEEM-KRYVRIFET----------GP----LI--------ALRS--K----------------------------------GIG---YMSREE------------------------AIRAHTV-----------GP-T---ARA-SG--V---------EDSD------LRL-------------------------------------------------------------R-HP---------------------TYR---E-LG-F---------------T-----------QITR----TE-------G------------------DNFARVMVRFQEVFQSIDLIRKCV-ETL--------P------E-GPIRGG------------------KA-GE-ASYAGEAPRGELTYTIKTDEYGRVVDIAIRTPSIMNIEAA-----------HSMIVDA--ASIAD----------VTSTFISSDPCIACNER-----------------------------------------------------
>Methanoculleus_bourgensis_WP_014867151.1_Group_4d (stripped)
---------------------------------------------------------------------------------------------------------------------------------------------------MK------K---------------------------VDVSIPLGPVHPCWKEPVRLKCET--A---GERVLRTEVELGYMKKGIERIMRGRPWQEVMFLAERVCGICSVVHNMVFIETMEKISAIT-VPPRAAYLRVIANELDRIASHLIANFSYCYT--------------------------------------------------------IEH-----------E-----------TLAMYILNTRETVLDNLERLTGSRINTAYMIPGGVRF----D--------LLPEDA-----AAMLA---DLAKVEEEM-KRHVRIFET----------GP----LI--------ALRS--R----------------------------------GIG---VMTREE------------------------AVLAHTV-----------GP-T---ARA-SG--V---------PDCD------LRL-------------------------------------------------------------R-HP---------------------TYQ---A-LG-F---------------K-----------QVTR----TE-------G------------------DNFARIMVRFQEVFQSIDLIRRCI-ETL--------P------E-GPIRGG------------------KA-GE-TSYSGEAPRGELTYYVKTDEYGRVVDIAIRTPSIMNIEAA-----------HSMIKDV--TSIAD----------VTSTFISSDPCIACNER-----------------------------------------------------
>Methanofollis_liminatans_WP_004038499.1_Group_4d (stripped)
---------------------------------------------------------------------------------------------------------------------------------------------------MK------K---------------------------VDVAVPIGPVHPCWKEPIRIKCAT--K---GEQVLSAEVELGYMKKGIERIMQGRPWQEVMFLAERVCGICSVVHNMVFIETMEAISGIE-PAERAAFLRVIVNELDRMQSHLIANFSYCYT--------------------------------------------------------IEH-----------E-----------TLGMYLLNEREHVMDLLERITGNRVNTAYMIPGGVRY----D--------LRPDDA-----DAVKA---TLDLLEKNI-ARYMGIFES----------GP----MI--------ALRS--R----------------------------------GVG---VLTKED------------------------ALRAHAV-----------GP-T---ARA-SG--I----------SVD------LRS-------------------------------------------------------------K-HP---------------------TYR---K-LG-F---------------E-----------PVVR----TE-------C------------------DNYARIMVRFGELFQSIGLIRRAL-AMM--------P------E-GPVRGG------------------KG-GE-VRYSGEAPRGELTYVVKADRYGRVEEIAIQTPSIMNIDAA-----------HYMLKGA--LSIAD----------VTATFISSDPCVACTER-----------------------------------------------------
>Methanospirillum_hungatei_WP_011449071.1_Group_4d (stripped)
---------------------------------------------------------------------------------------------------------------------------------------------------MK------K---------------------------VDVSIPLGPVHPIFKEPCRIKCET--F---GEQVLAAEVELGYMKKGIERIMVGRPWQEVMFLAERVCGICSVIHNFVFIETMEKISGVT-VPDRAAYLRVLANELDRMQSHLIANFSYCYT--------------------------------------------------------IEH-----------E-----------TIGMYLLNIRETVMDMLEYLTGARVTCAYIVPGGVRF----D--------PDNEDL-----TRIMT---AMDDVERET-RRYMSMFES----------GP----LI--------GLRS--K----------------------------------GIG---VMTREQ------------------------AELIHAV-----------GP-T---ARA-CG--I----------TTD------CRS-------------------------------------------------------------D-HP---------------------TYQ---R-LN-F---------------S-----------PLVR----TE-------G------------------DNYARVMLRFQEILQSVDLIRTII-RTL--------P------E-GKIRGG------------------GR-GE-TTHKGEAPRGELTYRIKSDTHGRVQEISIQTPSIMNIEAA-----------RYMIPGV--TSVAD----------VTAAYISSDPCVACTER-----------------------------------------------------
>Methanocorpusculum_labreanum_WP_011832947.1_Group_4d (stripped)
---------------------------------------------------------------------------------------------------------------------------------------------------MK------K---------------------------VDVSLPVGPIHPCFKEPCRIKCET--R---GERVVTTEVELGYVKKGIEKIMIGRPWQETIFLAERVCGICSVVHNTVIVEALEKISGIT-VPRRAELLRLILNELDRIQSHLLANYSYCYT--------------------------------------------------------IEH-----------E-----------TLGMYLLNLRETAMDSIEMMTGTRVMSAYVVPGGVRE----D--------LSADDA-----AKILE---ATYHIETEL-KRFVKMFET----------GP----MI--------GLRS--R----------------------------------GIG---VLSMED------------------------ALASGVV-----------GP-T---ARA-TG--L----------PRD------ARK-------------------------------------------------------------D-DP---------------------LYL---E-MG-W---------------H-----------MITR----TE-------S------------------DNYARIMLRFEELFQSLTLIRNGI-AAL--------E------P-GKIRNG------------------KA-GR-IKHTIEAPRGDLTYDIEIDDAGQVVFVSIQTPSIPNIEVT-----------HAMMKNL--ASAAD----------VTSTFISADPCIACAER-----------------------------------------------------
>Methanopyrus_kandleri_WP_011018833.1_Group_4d (stripped)
---------------------------------------------------------------------------------------------------------------------------------------------------MK------RREVVDVETGEI---------------PISHRVPVGPNHPILKEPLRIKLAV--R---GEEVVDCKVEMGYCHRGIEKIMEGMPWQKAAFLAERVCGICSHAHNMCFIGGVEKLAEGD-PAPRGLFLRVLVQELDRIQSHLIANAAYFYS--------------------------------------------------------IEH-----------E-----------TMFVWNMNTRERVLDCIEEITGNRILTGWNVVGGVRM----D--------VTEDQL-----NNVLE---TLDAIRDDV-ITYRRIAKN----------DP----FI--------KLRS--R----------------------------------GVG---VITKDH------------------------IRKYRVV-----------GP-Q---ARA-SG--V---------PESD------MRL-------------------------------------------------------------Q-EP---------------------VYP---E-LG-F---------------K-----------PVYR----KE-------G------------------DNLARILVRYDECLQSIELIERIV-DEL--------P------E-GRHRRE------------------NA-GH-VDNRVEAPRGELVYDMELAPGGVVKRVTIRTPSVPNIRVL-----------EAIAPGS--PSIAD----------AVATYASLDPCVACNERFV--VIDEREGK----LLEGKAREVI-----------------RACSR-----
>Thermosphaera_aggregans_WP_013129492.1_Group_4d (stripped)
-------------------------------------------------------------------------------------------------------------------------------------------------MSVS------K--IIEV-----PLA----------------ELPVGPQHPALHEPVLLKAYA--D---GEEIIKVEINTGYNHRGIEKLCEKNSFYRDIFIVARVCGICNLVHANCYVRAVEHILGME-ISNRAKYLRVLAMELERLHSHMLINAVMAEN--------------------------------------------------------IGF-----------E-----------NLFMNIMLDRERIMKAKEILTGNRVLSDYMMVGGVRR----D--------VDDVKK-----EKIRD---ILLKTEERI-KYYRRVFEE----------DS----TI--------IKRT--V----------------------------------DVG---TVSTSD------------------------AVKYSLV-----------GP-V---ARA-SG--V----------RID------SRAS-DK-----------------------------------------------------------YD---------------------AYS---E-IP-F---------------N-----------VITR----SE-------G------------------DSWARMMVRWDEALESINIALHVL-NHL--------P------D-APVPDE--------KKLPRKIP---A-GE-AYTRVEAQRGELTYYVMSDKSSNPYRVKIRTPSFNNIINS-----------GFMYVGQ---TIAD----------LPVILTSLDPCISCMERVT--IIDLDKKISYKLSFKEL---------------------------GV---
>Methanocaldococcus_jannaschii_WP_010870540.1_Group_4d (stripped)
--------------------------------------------------------------------------------------------------------------------ML------------------------------------------------------F---------KYEGEIAIGPVHPTMLEPHRLRLFI--E---DEIIKEAELVIGVNYRGIELIMEGLPPEKISILSEKICGICSHIHVWCNVTVTERGCDIE-VPERAEYIRAIVEELERLHSHMLLFGHAFEV--------------------------------------------------------LGF-----------E-----------TMAFRAFMIREPIMQILGEITGGRAQYSCPIIGGIRPR---N--------IKESKI-----PALLE---RLEKFEENL-KKLLERTVN----------DP----MI--------MSRI--K----------------------------------DVG---VLDKKT------------------------AKKLHAL-----------GP-T---ARG-SG--I----------HSD------MRKM-GQ-------------------------VP------------------------------V-YD---------------------NFE--------F---------------E-----------EIVF----DD-------G------------------DVFSRLAVRFYECFESVKIIRQGL-KDL--------P----L-D-KRIYNP-------NYELKEF-K------P-IDVYNEAQRGQVYYSYGLDENGRVRQVKIRTPTATNLACM-----------EAILPGH---HVSD----------AELIIASCDPCFTCTDRMIV-VKENKI-------------------------------------------
>Methanocaldococcus_fervens_WP_012794989.1_Group_4d (stripped)
--------------------------------------------------------------------------------------------------------------------------------------------------------------------------------------KYEGEIAIGPVHPTMLEPHRLRLFI--E---DEIIKDAELTIGVNYRGIELIMEGLPPEKISILSEKICGICSHIHVWTNVMVTERGCDIE-VPERADYIRAIVEELERLHSHMLLFGHAFEV--------------------------------------------------------LGF-----------E-----------TMAFRAFMIREPIMQILGEITGGRAQYSCPIIGGIRPR---N--------INESKI-----PGLLE---RLEKFEENL-KKLLERTVN----------DP----MI--------MARI--K----------------------------------DVG---VLDKKT------------------------AKKLHAV-----------GP-T---ARG-SG--I----------HSD------MRKM-GQ-------------------------VP------------------------------V-YD---------------------NFE--------F---------------E-----------EILF----DD-------G------------------DVFSRLAVRFYECFESIKIIRQGL-KEL--------P----L-D-KKIYNP-------NYELKPF-K------P-INVYNEAQRGQVYYSYGLDENGRVRQAKVRTPTATNLACM-----------EAILPGH---HVSD----------AELIIASCDPCFTCTDRLIV-IKEKAK-------------------------------------------
>Methanocaldococcus_vulcanius_WP_015732720.1_Group_4d (stripped)
--------------------------------------------------------------------------------------------------------------------------------------------------------------------------------------KCEGEIAIGPVHPTMLEPHRLRLFI--E---DEIIKEAELVIGVNYRGIELIMEGLPPEKISIISEKICGICSHIHVWCNVTVAERGSEIE-VPERAEYIRAIVEEYERLHSHMLLFGHAFEV--------------------------------------------------------LGF-----------E-----------TMAFRAFMIREPIMQMLKEITGGRAQNSCPIIGGIRPR---N--------IRDSMI-----PSLLE---RLEKFEEKL-KKLLERTVN----------DP----MI--------MSRI--K----------------------------------DVG---VLDKKT------------------------AKKLHAL-----------GP-T---ARG-SG--V----------HSD------MRKM-GQ-------------------------VP------------------------------I-YD---------------------NFE--------F---------------E-----------EILF----DD-------G------------------DVFSRLAVRFYECLESVKIIKQGL-NDL--------K----L-D-NKIYNP-------NYEIKEF-K------P-IDVYNEAQRGQVYYSYGVDENGRVRHVKIRTPTATNLACM-----------EAILPDH---HISD----------AELIIASCDPCFTCTDRMIV-VEKRD--------------------------------------------
>Methanocaldococcus_villosus_WP_004590220.1_Group_4d (stripped)
-----------------------------------------------------------------------------------------------------------------------------------------------------------------------------------------MEIAIGPIHSAMLEPHRLRLVV--E---DEIIKDAEITIGVNYRGIELIMEGLPPEKISILSEKICGICSHIHVWTNVMVVEKGCDIE-VPERAEYIRIIVEELERLHSHTLLFGHIYEV--------------------------------------------------------LGF-----------E-----------TMAYRAFMVREPILKILQEITGGRVQYSCPIIGGVRPR---N--------IQENKI-----PSILE---RLEKFEEDL-KKLLKRTFN----------DP----MI--------LARI--K----------------------------------EVG---YLDKET------------------------AKKFHAT-----------GP-T---ARG-SG--I----------RSD------MRKL-LK-------------------------VS------------------------------L-YD---------------------RFE--------F---------------D-----------EVLF----DE-------G------------------DVYARLAVRFYECFESLKIIRQAL-KDL--------P----L-D-KKIYNP-------NYELKPF-D------P-IDVYNEAQRGQVYYSYGLDENLRVKHVKVRTPTATNLACM-----------EAILPGH---NVSD----------AELIIVSCDPCFTCTDRMIV-IKESSP-------------------------------------------
>Methanothermococcus_thermolithotrophicus_WP_018154032.1_Group_4d (stripped)
--------------------------------------------------------------------------------------------------------------------------------------------------------------------------------------MYEGEITIGPVHSTMLEPHRLRLFI--E---DEIVKDAELTIGVNHRGVERLMEGLPPEKACILCERICGICSHIHLWSAVRVTEIGCGIE-VPERANHIRIIVEELERLHSHTLLFGHAFEI--------------------------------------------------------LGH-----------E-----------TMSMRSFMLREPIMQTFFDITGSRVHYSCPIIGGIRPR---N--------IKDSQI-----SPILE---RLEKFEEKL-EKLMDRTLS----------DP----ML--------TSRM--K----------------------------------EIG---VLDRKT------------------------AAKYHAL-----------GP-T---ARG-SG--I----------KSD------VRKM-GY-------------------------VP------------------------------E-YD---------------------PYE--------F---------------D-----------EILF----DD-------G------------------DVLSRIAVRFYECFESLKIIRQAL-KEL--------P----L-P-DKIYNP-------NYELHEF-K------P-IDCYTEAQRGQQYYSYGLDSEGRVRQAKVRTPTATNLGTM-----------EAILKDY---HVSD----------AELIIASCDPCFTCTDRLII-LKEPMK-------------------------------------------
>Methanotorris_formicicus_WP_007044316.1_Group_4d (stripped)
--------------------------------------------------------------------------------------------------------------------------------------------------------------------------------------MYEGEIAIGPVHPTMLEPHRLRLFI--E---DEVIKDAELTIGVNHRGIERLMEGLPVEKANILTEKICGICSHIHVWNSVRVVERGCNIE-VPERANYIRVIIEELERLHSHTILFGHAFEV--------------------------------------------------------LGH-----------E-----------TMSMRAFMLREPIMQTLFDISGSRVHYSCPIIGGIRPR---N--------IKDSQI-----PTILE---RLERFEEKL-KKFIERTLN----------DP----ML--------VLRM--K----------------------------------NIG---VLDRKT------------------------AAKYHAV-----------GP-T---ARG-SG--I----------KSD------MRKM-GY-------------------------VE------------------------------E-YD---------------------PFE--------F---------------E-----------EVLF----DD-------G------------------DVLSRIAVRFYECFESIKILRQAL-KAL--------P----L-P-EKIYNG-------DYELHAF-K------P-IDCYNEAQRGQVYHSYGLDSEGRVMHSKVRTPTATNLAAM-----------EEILKGY---HVTD----------VELIIASCDPCFTCTDRLII-TKEYIK-------------------------------------------
>Methanotorris_igneus_WP_013798188.1_Group_4d (stripped)
--------------------------------------------------------------------------------------------------------------------------------------------------------------------------------------MYEGEIAIGPVHSTMLEPHRLRLFI--E---DEVVKDAELTIGVNHRGVERLMEGLPVEKACILCEKICGICSHIHLWSAVRVVERGCNIE-VPERANYIRVIVEELERLHSHTLLFGHAFEI--------------------------------------------------------LGH-----------E-----------TMAMRAFMLREPIMQTFFDISGSRVHYSCPIIGGIRPR---N--------IKDSQI-----PTILE---RLEKFEEKL-KKLMERTLN----------DP----ML--------VSRM--K----------------------------------DIG---VLDRKT------------------------AAKYHAV-----------GP-T---ARG-SG--I----------KSD------MRKM-GY-------------------------VP------------------------------E-YE---------------------PFE--------F---------------E-----------EILF----DD-------G------------------DVLSRIAVRFYECFESIKILKQAL-KAL--------P----L-P-EKIYNG-------DYELYEF-K------P-IDCYTEAQRGQQYYSYGLDSEGRVRHAKVRTPTATNLAAM-----------EEILKDY---HVTD----------AELIIASCDPCFTCTDRLII-TKEYIK-------------------------------------------
>Methanococcus_aeolicus_WP_011973026.1_Group_4d (stripped)
--------------------------------------------------------------------------------------------------------------------------------------------------------------------------------------MYEGEIAIGPIHSAILEPHRLRLFI--E---DEIIKDAELTIGVNHRGIERLMEGLPPEKATILTEKICGICSHIHLWSAVRVCEIGSDIE-VPERANHIRVIVEELERLHSHTLLFGHAFEI--------------------------------------------------------LGH-----------E-----------TMSMRAFMLREPIMQTLFDISGSRVQYSCPIIGGIRPR---D--------IKDSQI-----SAYLE---RMEKYEDAL-NKIIGRTIN----------DP----LL--------VSRM--K----------------------------------DIG---VLDRKT------------------------AAKYHAL-----------GP-T---ARG-SG--I----------KSD------MRKM-GY-------------------------VP------------------------------E-YD---------------------CFE--------F---------------D-----------EIIL----DD-------G------------------DVYARVAVRFYECIESVKIIKQAL-KEL--------P----L-P-EKFYNP-------NYEIKEF-K------P-IDCYTEAQRGQQYYTYGVDNEGRVRQAKVRTPTATNLACM-----------EEVLKDY---HVSD----------AELIVASCDPCFTCTDRLII-LREQNNK------------------------------------------
>Methanothermococcus_okinawensis_WP_013866214.1_Group_4d (stripped)
--------------------------------------------------------------------------------------------------------------------------------------------------------------------------------------MYEGEIAIGPIHSAILEPHRLRLFI--E---DEIVKDAELTIGVNHRGIERLMEGLPPEKACILTEKICGICSHIHLWNSVRVVETGSNIE-VPERANYIRVIVEELERLHSHTLVFGHAFEI--------------------------------------------------------LGH-----------E-----------TMSMRAFMLREPVMQMLFDISGSRVHYSCPIIGGIRPR---N--------IKDSQI-----SGLIE---RIEKYEENL-KKLADRTIN----------DP----ML--------VSRM--K----------------------------------DIG---IMDRKV------------------------AAKYHAV-----------GP-T---ARA-SN--V----------KSD------MRKM-GY-------------------------AP------------------------------E-YD---------------------PFE--------F---------------D-----------EILL----DD-------G------------------DVLARIIVRIYECLESVKILKQAL-KEL--------P----L-P-EKFYNP-------NYEITEF-K------P-IDIYNEAQRGQVYHSYGVDGEGRVRHSKVRTPTATNLACM-----------EKILKGY---HVSD----------AELIIASCDPCFTCTDRLIV-LKQCIE-------------------------------------------
>BAP63347.1 (stripped)
--------------------------------------------------------------------------------------------------------------------------------------------------------------------------------------MYEGEIAIGPVHSTMLEPHRLRLFI--E---DEIVKDAELTIGVNHRGVERLMEGLPVEKACILCEKICGICSHIHLWSAARLVEIGCNIE-IPERANHIRIIVEELERLHSHTLLFGHAFEI--------------------------------------------------------LGH-----------E-----------TMSMRCFMLREPIMQVFFEISGSRVHYSCPIIGGIRP----N--------ISETQI-----PHILD---KISKYEEGL-NKFLERMLN----------DP----MI--------ISRV--K----------------------------------DVG---VMDRKT------------------------AAKFHAV-----------GP-T---ARG-SN--V----------KSD------MRKW--W-------------------------VP------------------------------E-YD---------------------PYD--------F---------------D-----------EILF----DS-------G------------------DVFARLAVRFYECLESVKIIRQAL-DAL--------K------D-KRIYNP-------NYELHEF-K------P-INCYTEAQRGEQYYSYGLDDEGLVRQAKIRTPTATNLGAM-----------EDIVKGY---HVSD----------AELIIASCDPCFTCTDRLM--LKEPFKK------------------------------------------
>Methanococcus_maripaludis_WP_012194251.1_Group_4d (stripped)
--------------------------------------------------------------------------------------------------------------------------------------------------------------------------------------MYEGEIAIGPVHSTMLEPHRLRLFI--E---DEIVKDAELTIGVNHRGVERLMEGLPVEKACILCEKICGICSHIHLWSAARLAEIGCNIE-IPERANHIRIIVEELERLHSHTLLFGHAFEI--------------------------------------------------------LGH-----------E-----------TMSMRCFMLREPIMQVFFEISGSRVHYSCPIIGGIRPR---N--------ISDTQI-----PHILE---KVSKYEEGL-NKFIERMLN----------DP----MI--------ISRV--K----------------------------------DVG---VMDRKT------------------------AAKFHAV-----------GP-T---ARG-SN--V----------KSD------MRKW-GW-------------------------VP------------------------------E-YD---------------------PYD--------F---------------D-----------EILF----DS-------G------------------DVFARLAVRFYECLESVKIIKQAV-NAL--------K----TAD-KRIYNP-------NYELHEF-K------P-INCYTEAQRGEQYYSYGLDDEGLVRQAKIRTPTATNLGAM-----------EDIVKGY---HVSD----------AELIIASCDPCFTCTDRLMV-LKEPFKK------------------------------------------
>Methanococcus_vannielii_WP_011972283.1_Group_4d (stripped)
--------------------------------------------------------------------------------------------------------------------------------------------------------------------------------------MYEGEIAIGPVHATMLEPHRLRLFI--E---DEIVKDAELTIGVNHRGVERLMEGLPVEKACILCEKICGICSHIHLWSAARVVEIGCKIE-VPERANHIRLIVEELERLHSHTLLFGHAFEI--------------------------------------------------------LGH-----------E-----------TMSMRSFMLREPIMQLFFEISGNRVHYSCPIIGGVRPR---N--------ISDSQI-----PVILD---RIEKYEEGL-TKLINRTLN----------DP----MI--------VSRV--K----------------------------------NIG---ILDRKT------------------------AAKFHAV-----------GP-T---ARG-SN--I----------KSD------VRKM-GY-------------------------VP------------------------------E-YD---------------------PYE--------F---------------D-----------EILL----DG-------G------------------DVLSRVAVRFYECFESIKIIKQAI-NML--------K----CKD-NRIYNP-------NYELHKF-K------P-IDCYTEAQRGEQYYSYGLDDEGQVRQAKVRTPTATNLGAM-----------EEIVKGY---HVSD----------AELIIASCDPCFTCTDRLMV-LKEPFKK------------------------------------------
>Methanococcus_voltae_WP_013180047.1_Group_4d (stripped)
--------------------------------------------------------------------------------------------------------------------------------------------------------------------------------------MYEGEIAIGPVHSTMLEPHRLRLFI--D---DEIIKDAELTIGVNHRGIERLMEGLPVEKACILTEKICGICSHIHLWSSVRLTEIASKIY-VPERAQHIRVIIEELERLHSHTLLFGHAFEI--------------------------------------------------------LGH-----------E-----------TMSMRCFMTREPVMQIFFEISGSRVHYSCPIIGGIRPR---D--------ITEEQC-----RKILP---KLDEYEENI-SAIIDRVLN----------DP----LL--------VSRM--K----------------------------------DVG---VLDRKT------------------------AAKFHAV-----------GP-T---ARG-SN--V----------KSD------MRKM-GW-------------------------VP------------------------------E-YD---------------------VYE--------F---------------D-----------EILF----DG-------C------------------DVLSRIAVRGFEILESIKIIRQAI-GFL--------TS---L-S-PEIYNS-------NYELEEF-K------P-IECYTEAQRGQQYYSYGVDADGRVRHARIRTPTATNLGAM-----------EEIVRGY---HVSD----------AELIIASCDPCFTCTDRLSI-LKEDYNTYK--I-------------------------------------
>Methanocaldococcus_infernus_WP_013099747.1_Group_4d (stripped)
----------------------------------------------------------------------------------------------------------------------------------------------------------------------------------------MEEIAIGPVHPAMLEPHRLRLFI--E---DEIIRDAELTIGSNYRGIELIMEGLPPEKITNLAEKVCGICSHIHVWTCVRVAEKGCSID-VPIKGEYIRAIVEEFERLHSHLLLFAHMYEV--------------------------------------------------------LGF-----------E-----------TMAYRAFMIREHVLKALEYITGGRVQYSCPVIGGVRPR---N--------IKKTFW-------LEE---KLDFLEEGI-KKLLNRTIK----------DP----MI--------LART--K----------------------------------EVG---YLDKET------------------------AIKYHAT-----------GP-T---ARA-SG--L----------SCD------LRKR-DY-------------------------MP------------------------------I-YN---------------------NFE--------F---------------E-----------EIVL----DD-------G------------------DILARLLVRFYECFESIKILRQAL-EDI--------K----M-E-DRVYNP-------NYTLREF-K------P-LDIYHEAPRGVVLYGYGLDENWRVRQVLIRTPSLTNLATM-----------EAILPGH---HVSD----------AEPIIVSCDPCFTCTDRAVF-KKEVEHVRN--L---------------------------RN--------
>Methanobacterium_sp._MB1_WP_023992909.1_Group_4d (stripped)
---------------------------------------------------------------------------------------------------------------------------------------------------MD--------------------DQNR---------VVEAEIPMGPVHPAALEPYRLRLFV--E---DEIVRDAEITVGVNHRGIERIMEGLPVEKANSLTEKVCGICSNSHIWNSCRTAEVALGIE-VPERANYIRIIMEELERLHSHLLYLAHGNEV--------------------------------------------------------LGH-----------E-----------TFAMRLFYIRETVMDLLGMIGGNRVQYGSAVLGGVRPR---E--------LDENRL-----RRISE---GMDVIEEKV-TAFADRFVS----------DP----MI--------MSRI--T----------------------------------GVG---VISSKD------------------------ALRLACT-----------GP-T---LRA-TG--V----------AKD------LRK---E-------------------------MP------------------------------E-YD---------------------PFE--------F---------------D-----------VITQ----DD-------G------------------DVKSQLLLRVLEIPEAISIIRQAV-RDL--------P------E-GPITNR-------SWEMEDT-P------L-TKSYIEVPRGTLYHSYAL-EDGRVRNCVIRTPSMANIGAM-----------QYACIGH---HITD----------AQLSVVQCDPCFTCTDRAIE-IIKI---------------------------------------------
>Methanobacterium_formicicum_WP_004029221.1_Group_4d (stripped)
---------------------------------------------------------------------------------------------------------------------------------------------------MD--------------------DQNR---------VIEAEIPMGTVHPAALEPYRLRLFV--E---DEIVRDAEITVGVNHRGVERIMEGLPVEKANSLTEKICGICSNSHIWNSCRTGEIALGIE-VPERATYIRIIMEELERLHSHLLYLAHGSEV--------------------------------------------------------LGH-----------E-----------TFSMRLFYIRETVMDLLGMIGGNRVQYGSAVLGGVRPR---E--------LDEMRL-----QKITE---GMDLLEEKI-TAFADRFVS----------DP----MV--------MSRI--T----------------------------------GVG---VISQKD------------------------ALRLACT-----------GP-T---LRA-TG--V----------ARD------LRR---E-------------------------ME------------------------------E-YD---------------------PFE--------F---------------D-----------VITQ----DD-------G------------------DVKSQLLMRVFENFEAIKIIRQAV-RDL--------P------D-GPITNR-------SWEMQDT-P------L-TKSYIEVPRGTLYHSYSL-EDGRVRNCVIRTPSMANIGAM-----------QHACIGH---HITD----------AQLSVVQCDPCFTCTDRAIE-IIKI---------------------------------------------
>Methanobacterium_paludis_WP_013826680.1_Group_4d (stripped)
---------------------------------------------------------------------------------------------------------------------------------------------------MD------NQ----------GTDVDR---------VIETEISMGTVHPAALEPYRVRLFV--E---DEIVKDAEITVGVNHRGVERIMEGLPVEKANSLTEKICGICSNSHIWNSCMVTEKALGIE-VPDRAQSIRIIMEELERLHSHMLYLAHGCEV--------------------------------------------------------LGH-----------E-----------TFSMRMFYIRETVMELLGMIGGNRVQYGAPIIGGIRPR---E--------LDDMRI-----QKIKM---GMDVVEEKI-TAFADRFVS----------DP----MI--------MSRI--T----------------------------------GVG---VLSQKD------------------------AIKLGTS-----------GP-T---LRA-TG--V----------EKD------LRR---D-------------------------MA------------------------------I-YD---------------------PYE--------F---------------D-----------VITQ----DD-------G------------------DVKSNLLVRVFEVLESIKIIRQAI-SNL--------P------E-GKITNR-------SWEMQDT-P------I-TKSYIEVPRGTLYHSYAL-EDGRVRHSIIRTPSITNIGAM-----------QYACVGQ---HVTD----------AQLSIVQCDPCFTCTDRAIK-IIRMDK-------------------------------------------
>Methanobacterium_lacus_WP_013643876.1_Group_4d (stripped)
---------------------------------------------------------------------------------------------------------------------------------------------------MN------EN------------NTEK---------VIETEVTMGPVHSAAIEPYRVRLFV--E---DEMVKDAEITVGVNHRGIERIMEGLPVEKANSLTEKICGICSNSHIWNSVLVAEKAIGID-VPERAQYIRVIMEELERLHSHLLYLAHGNEV--------------------------------------------------------LGH-----------E-----------TFAMRIFYIRETVMELLRMIGGNRVQYGASIIGGVRPR---E--------LDAMRI-----QKISE---GMDIIEEKI-LDFADRFVS----------DP----MI--------MSRI--T----------------------------------GVG---VLTRKQ------------------------AIELAAS-----------GP-T---LRS-TG--V----------ETD------VRT---E-------------------------ME------------------------------A-YE---------------------PFD--------F---------------N-----------VITQ----DD-------G------------------DVKSNLLMRVLEIPEAINIIRQAI-KHL--------P------D-GKITNR-------SWDMQDA-P------I-TKSYIEVPRGKLYHSYAL-EDGRVRNSIVRTPSITNIGAM-----------QYAAVGH---HITD----------AQLAIVQCDPCFTCTDRAIQ-IIKI---------------------------------------------
>Methanothermobacter_marburgensis_WP_013296415.1_Group_4d (stripped)
---------------------------------------------------------------------------------------------------------------------------------------------------MD------GK---------------R---------IIETEITMGTVHSAAIEPYRVRLFV--E---DEIVRDAEITVGVNHRGIERIMEGLPVEKANSLTEKVCGICSGVHLWNSVLVAEKGLGVE-IPERASYIRIIVGELERIHSHLLYLAHGNEV--------------------------------------------------------LGH-----------E-----------TFSMRLFYIRETVMELLRLIGGNRVQYGVPIIGGIRPR---D--------LDEMKT-----QRISE---GMDFIEEKV-EAFAERFTS----------DP----MV--------MSRI--T----------------------------------GVC---PISRKD------------------------ALRLHVT-----------GP-T---LRA-TG--V----------EFD------LRT---E-------------------------MP------------------------------C-YD---------------------PFE--------F---------------D-----------VITQ----DG-------G------------------DVRANLLMRVLEIFESINIIRQAL-RDL--------P------D-GRVVDR-------NWEMQDT-G------I-VKSYVEAPRGRLYHSYAI-EDGRVRGSIIRTPSMSNIGAM-----------QYACIGH---HITD----------AQLGIVQCDPCFTCTDRAIE-IIDL--NA-----------------------------------------
[truncated: 1,918,067 more chars]
