# Supplementary material for: The rise of diversity in metabolic platforms across the Candidate Phyla Radiation
Source: BMC Biol. 2020 Jun 19;18:69. doi: 10.1186/s12915-020-00804-5 (PMC7304191; doi:10.1186/s12915-020-00804-5)
Supplement: Supplementary file 4 — Additional file 4. Trimmed alignments and inferred maximum-likelihood trees for the concatenated rp16 set (rp16_concat.mafft and rp16_concat.treefile), concatenated RNAp set (rpol_concat.mafft and rpol_concat.treefile), and NiFe hydrogenase large subunit (hyd.mafft and hyd.treefile). [file 12915_2020_804_MOESM4_ESM.zip › supp_material/rp16_concat.mafft]

>Peregrinibacteria_BJP_IG2102_PER_44_74_final
PIADLLTRIRNGLRAHHGHSNIKEDILKVLKETLKRISKPGQRIYIEIRTVIISTSKGVMTNYEAKKGQLGGELLCEIYIIPALKKELKLKNNMQVPVKMVKLNVGISITAITGQKPVVKARMSVSNFKLREGVGISVTLRGAKMYHFLNKLVNIVFPRVRDFRGIKSFDGGNYTIGFKEHTVFPEIGLQIIDEQGRALLTSMGFPFNKIKAKIKLLVFRSNTTNYAQDPATGKTIAAVQVGIEIAKKALIKEVVRNGYKYHGRVKAIAEGAREGGLKFMGQKVNPKGIRILFHQDLAIGVSQIEIMRIHTSKPGVIIGRGGESIEKLKNIKEIKKPMLDAHIVAESIAQQVEKRISYRRAAKMSLEKGAKIYLGGRLNGISRGEFFVPLHTFRADIDYASPANTSYGKIGIKVWIYISPKKANLIASLVRNVQEAIKTAPILRKLIMSAPVMKRTSHITVKKIRIKIKSFDHKVIDATAEQIIRTAESTGAIIAGPIPLPTTIRKFTVNKSTFVHKTSREQFEMRTHSRLIDIRETTPKTIEALQNLSLRSSKKGPYIDPKLLKKIIIKTWSRNSDISPEFVGHTFAVHNGKQHIPVFVSENMVGHKLGEFSPTKMFRGHMIQPETLLKVADNTGAKMAKCIKVLGARIGDLVVVSIKEASPVKKKSVQRGVVVRQVKEFNRPDGSSIKFDENAIVVVPKGTRIFGPVARELRDYQKIISLA-YSGRGMKGQTARTYIQKLPVGDLNKITKVFVNMRVITFEAPIHASNVMVLDPPRKQKRKVFRRGTQVSFGTYGLKAISRQIEAARRAMTRYIKRGGKIWIRIFPHKPITRKASEVPMGSGKGAPDHFVAVVKPGRILFEMVAREAMRLAAHKLPVKCKFKKFKPTTPGLREKSLTIGKITTRHSKRLYRIVDFVKHIEYDPNRTAYIILVQEKRYHLAPEGIKVGDTIIGNRMLITSVPVGYSIYNVELHEGRGGQMGRTAGSSIKLVSLYAQVQMPSGEIRLISCYATIGSVGNAEWKIGKAGRMRNMGRRPQVRGKAMVDHPHGGGEPKTPWGLGVKTRRR-KSTNKMIVILGKKIGMTRIIQPITVVECQPNTVTLKEFKAGDAVNVVSVSKGKGFQGVIKRHNFSRPESHG-STHREPGSVRVAKGKKLPGRHGGKQVTLKGRNLIGLKGAVPGPTLVVTVHHYNHPKYKKRFRISKKYHGDEVTFYETRPISKLKKWTLIGKQPVEIPTGVTVETVRGSKGELLHGLTRSLIANMVSGVSNGFEKQIEIVGVGYRAITLNLGFSHPIEKQIEMIQIKGIDKQVVGETAAKIRSFRKPEPYKGKGIKVGEHIVRKAGLIHQALVQLANGRVGRKPFRQKGTGRARQGSIRSPHMKGGGVVFGPDMPRKQRRKALLSALSLNKEVIGLELQKSALNIHDL
>Falkowbacteria_BJP_08E140C01_Falkowbacteria_33_19_curated
PIADMLTRIRNASIIKKPMSKIKFNIAKILEKSLKRISKPGRRVYINIPTVIISTSKGMMTNMEAKKGRIGGEFICEVYVIPKLKEKFKYSNNLLVPVSKVVINVGFTLIKISGQKPVFKAKKSISSFKIREGIGAMVTLRGERMYHFLDKLINISFPRVRDFRGIKSVDKGNLTVGFKENTSFPEVGLEIITEEGLELFRFLGFPFKKIRMKIRLNVFRSNKGMYLQDDSTGKTLVSVEMGKILGERALIKEAVRGGYKYHGRVKAVAEGAREAGLKFMGKKINPKIIRMQTRQDVLMGVDRVEISRVYTAKPGIIIGRGGNGVEELKNIKEVENPNLSAQINVQSIALEIEKRVPFRKVMKQALSRGVKIMVSGRLNGIARSEKLLPLSTLRANIDYARVAHTTYGSIGVKVWVYISPRKTRLVAGVVRGVNKAIKAAKPVLKLLESAVLRKKMSHVNLVKIRIKIKAFDHKIIDQASKTIIETALRTDAQVSGPVPLPIEKRKYTVNRSTFVHKNARDQYEIRTHKRLIDIIEPSAKTIEDLTNLALRSLKKGPYVNQRILAKIKIKVWDRACSITPEMVGKTIGVHNGKQHIAVYIVENMVGHKLGEFSITKKFHGHMIQVESRLRVADNTGAKEVLCIRVLGAGVGDIIVATVKSASPIKKSDVVKAVIVRTKKEIRRKDGTYLRFDDNACVIIPKGTRIFGPVAREVRRFMKIASLATYSGRGLKGQKSRASLLKIPLDTINKVLQVFLNILIIEFPALVDVSNLILICPPKKTKRKMHGSLLNVDFGSYGLKSLSRQIEAARRVIAKYTKKGGKIWIRIFPDRSVTQKGGEIPMGKGKGAVDHYVATVKPGMVMYEVQAKKALELAAYKLPVKCKFKKVKPNTPKRREKKLLLGKITVRHARRYIRLIDFVKTIEYDPNRGARIALLSEKRYITAPVGLKEKDMVVGNCMPLKFIPAGISVSSIEMEPGEGAKIARGAGNSVNVMGIYAQVKMPSGEIRLIKCLCTVGQASNPDKKIGSAGRKRHLGIRPTVRGTAMVDHPHGGGEPKTKWGKGVKTRKKRR-SNKLIMILGKKMNMTQVWSSCTLVQAGPCLVYLREF--GKVIDVVSTSKGKGFQGVVRRHGFSGKKTHGNKDLRASGSVHVFKGTRMGGRMGGDRVTTKNNNILFIKGAVPGATVVVSVDIAINKKYQKRYVSSRKYKGDKVSFVECRPFSKEKKWRVLGKLAIKIPSGTDIKKVKGPKGELLWGLYRALINNMVVGVNSGYEKKLEVKGVGYKIINLNLGFSHPIEQGISATAILGIDKQLVGEMAAQIRKLRKPEPYKGKGIRIDEVIRRKAGLMHQALVQMANERQGKKPWKQKGTGRARAGSSRSPIWIGGGVTFGPKINKKMKQKALMMVFSDNNSLIIVDVFYSGVNIMDL
>Saccharibacteria_BJP_IG2103_TM7_39_1400_curated
PIADLLTRIRNAVMVGKPSSKLKVTVAKELKKEITRLSKPGRRVYVEIPRVLVSTSKGVLPGHEAIKQRLGGELLLKVYIVKELQAELKLENVHQVPLEKIVVSVGITLTKITGQHPIDMAKKSIATFKIRAGVGINVTLRGARMYEFLDRYVNVSLPRTRDFHGVKAFDKGNYNIGIVDQSIFPELGLQITAVYSRALLEKFGIPFMRVRSKVRLTVSISNKHVNAQDDVKQTTIVSSFIGTDIAKKAKINAVVRNGRRYAGRLSALADAARKEGLEFMGQKVNPISFRLWLSEDIRITINKIEIERIHTAKAGVVIGRGGAGVTELKNIEEVKRPELAAKLVAENIAHQLERRVNFRRAIKMSAQNGVRIQVAGRLNNMARREKVVPLHTLRADIDYSGRAYTPAGVIGVKVWIYQAPRKVALVASLVRGVADALRSAQCVIKAIESAPFEKKSANILVERIRIRLKAYDYKVIDQSAKQIIDTAIRTGASIAGPVPLPTRRSMYTVVKSPHVYKKGGEAFEMRIHKRLIDITNATPKTIDSLQNLSLRSLKKGPFVDFKLAKKIAIKTWARASTISPEMVGRTIAVHNGKMHIPVLLSENMVGHKLGEFSPTRKFRKHMIQQESRLKVCDNSGAKEILCIRVLGARVGDIIVATVKDATAVKRKSVVKAVVVRTRDQIQRKDGSTIAFDDNAAVIIPKGTRVFGPVPRELRDYSKIISLAKTAGRGTKGQKARTLVTAVPLNAFAKVVKVLVGMIHKDIHVPVSLHKVALVIDPKKTARKVRKRGQYIAFGDYGLQSQSRQIEASRQAMTRHIKRGGKIWIRIFPHTPVTRKPQDVKMGSGKGNPEFFVAKVKAGTVLFEMVAREAMRLASHKLPVKTKFKQYNPTTPARRLKSLIKGRITVRHVKRHYRLVNHVEEIEYDPNRSARIARVKLYHYILADTSMQKGKVIVSNRMPLSRIPVGTQIYAIEIYPGKGAQMVRSAGTKAQLMAKYASVRMPSGEVRRFRATAAIGVVGNVQHKIGSAGRNRRKGIRPGVRGVVMCDHPHGGGDPQTPWGQGYRTR-RRKDVSKLIVLLGTKIGMTQIISPVTLIQAGPVTVHIREISVGSTVDVTGTSKGKGFAGTVKRHNFNTRHTHGGNGVRKPGSIKVFRGKRMAGRMGHDQVTVKNNNLIGLRGAVPGPTITVTVTSRTHPIYGKQYTVTRKYAGDKVTISETRPVSKRKAFKLIGKLPIDVPTGVTITSVKGPKGELQHGLQRALLNNAVIGVVSGYEKKLEVNGVGFRVIEMLLGFSHPVKDGINLTVVSGIDKQAVGQTAAEIRSIKKPEPYKGKGIKADEVVRRKAGLLKLAYDYLANSRTGKKPWKQKGTGRARFGSSRNPIWRGGGIVFGPRLSTTSKRVALRQALTLSNKIVVLDLLRATLSVYHI
>Gracilibacteria_CG1_02_SUB10_Gracilibacteria_GN02_38_174_curated
PIADLLTRIRNGYLARLPYSVLKEKIISILQKSFRRISRPGQRIYIDVRKSILSTPKGIITGYEAHVLGTGGELLCEVYILPQVQKTLGIENPMEVPIEKIVLNMGIDLSLIAGQMPQVNSKKAISNFKLKIGVGMTVTLRGDRMFFFLEKLVQIILPRVRDFRGIKSFDEGNFNFGIKEHTIFPEVGLQITKKDTRVLLDALGFPFVRVRATIRLAVFRSNTSIYAQDDVAAKTLCSAKVGEELAKKALITTCVRGGFLYAGRVKKLAEGARTGGLQFMGHKVSPLAFRIKIASDVALPVGNVFINHIYTAKTALVLGKNDENKEKLEEVKEVKKPELSAALVADSIARQIEKKLPYRRVIKNAISKGIKVILGGRLNGIARVETYIPRQTIRADIDYSLRANTIYGVIGLKVWIYISDKKLNVIAKIVRGAKKALKGGALMYKVLASAPILKRTSNVLLENIRIIVRAFEHKLIDEAVKKIVTIVQDSGATLVGPVPLPTKIEKVTVHRSTFVNSDAREQFEIRRHKRLIDINEPTAKTLELLQSINIRSLKKGPYIDARLVQKVEIKTWSRACTVTPEFVGHTFGVHNGKVHTPVFVTEDMVGHKLGEFSFTRKFIGHMIQAESRLVVVDNTGAKEVLCIKVLGASVGDIIVCSVKKALPTKKKSVVKAVVVRVAFSIRRDDGTYVRSDDNACVIIPKGTRVFGPVFRELKAFQKIMSLAGTSGRGNGGQNSRTLFRRLPVSSLEKVLATHVNIATVKIEKPIQASNVMILDPPKKIKRKSQRRGSEIAFGDYAVKTVSRQIEAARRSIIRSLKKGGKLWIRIFPDRPFTKHALEAPMGGGKGSPEMYRAPVRPGRILFEMVAREAFQEASYKLPVKTKIKKFKPTTPGRRHKALTYGRITVRHHKKLYRKIDFVETIEYDPFRTGYIALVCERRYVLAHKDMKVGDAIIGNRLAIGNIPTGLSVYNVELIVNTGASSVRSAGASAIIVSQYTQVKLPSGEIRRVHCYATIGVVSNVDHVIGKAGRSRWMGIRPTVLGMSMVDHPHGGGEPKTPWGKGVKTRNR-TTTDRWVVLIGKKLEMTRIIKAVTLIKIPETKVHMKEVKVGDTVTVSGISKGKGFAGAMKRHNFAGPAGHGS-KHRALGSIRTKPGQKMHGHMGLDKVTLKKINVIALHGPVPGATIVVTVDSYTHPKYKKRYKDSSKFYGQTVTIEETIPLSKMKRWKVIGKLPVTLPTGVSVKTVSGPKGELMWGLTRALIANMVVGVTEGYKKSLEVQGVGYKFLVLAVGFSHKVDKGITITVISGIDKQQVGYFTALVRSIKKPEPYKGKGIRVGEHVRRKAGLIQRLLRQRSNARITRKLYKQKGTGSARVGDARSPVRRGGGAAFGPRMNKKERRAALFSLLSAENGVKVVEF-VAGLNPMDL
>Falkowbacteria_CG1_02_FULL_Falkowbacteria_OD1_37_21_curated
PIADMFTRIRNASAVKKPLSKIKYAIAKILETSLQRVSRPGLKIYVELPTVIISTSSGLMTNREAKKQHLGGEVIGEIFIVPEMAKELDFKNAHLAPLTKVVINVGFSLARISGQKAVFKAKKSISAFKIREGIGSKVTLRGKKMYDFVERLVNITFPRVRDFRGIKAVDRGNLTVGLKDCSCFPEIGLEICRKAGLLLFRQIGFPFARVRAKIRLSVYRSNKGMFLQDDVSGKTLASAELGKLIAKKGLISKVVRSSYKYHGRVKAAAEGAREGGLKFMGKKVNPKILRMNVKQDVSVGIDAVDIVRVTTAKPGLIIGRGGNGAEDLKNIKEVGRPNLSSQILVQGMILDLEKRQPFRKIMKQGLAKGAKVVIAGRLNGIARSEKLLPLQTLRADIDYARVARTTYGAIGIKVWIYMSPQKVRLVIDVVRTVDKALLAAVSVAKLIKSGAIRKRACHINLVRIRIKIKAFDHKIIDQSTRTIIETIERSDAQFFGPIPLPTEKRKYTVNRSTFVHKDARDQYEMRIHKRMIDIIEPTAKTIEDLTNLSLRSLKKGPYINLRLLNKIKIKVWDRAATITPEMVGFTLGVHNGKQHIPVYIVENMVGHRLGEFSLTRKFVTHMVQVQTRLKVADNSGAKEVQCIRLLGSGVGDIIVVTVKSAVPVKKSDVVKAVIVRTKKEIRRADGSYLRFDDNACVIIPKGTRIFGPVAREIRKFMKIASLATYSTRGQKGQKSR-QLLQIPVSAINKVLQVLLNLLILEFPSFVAVSKVSLVCSPKKTKRKDHKRNIKISFGSYGLKSLSRQIEAARKVMTKYTAKGGQIWIRIFPDKPVTAHGGEIPMGKGKGAVDYYVAIVKPGTIMFEMIADKAMNLAAHKLPVKCLFKKVKANTPGRREKRLVIGKITVRHAKRHVRLIDFVSAIEYDPNRGARLALLFVKTYIIAPADVKVGDKIVGNALQLQFIPAGVGVNCVELMPGQGAKIARGAGNVVHVMGVYAQLKMPSGEIRQVKCLCTVGAVSNSDHSLGKAGRSRHLGIRPTVRGTAMVDHPHGGGEPKTPWGKGVRTRKKKR-SNRLIIISGKKMSMTQIW-GVTPVQAGPCVIYVREFKEGDVVAVTGIAKGKGFQGVVKRYHFKGTRTHGTKDERMPGSIHVFKGTRMGGRMGGGQITTTNNNILFIQGSIPGATIVVKVESVKHPKYHKRYVVSKKYKGDKVKFVECRPLSKDKRWRILGKLPIKIPAGVTVKICQGPKGELFWGLTWSLVRNIVIGVHEGFVRKLEINGVGYRAINMSLGYSHPIEVGVTASVLESANKGLLGETAAKIRKLRKPEPYKGKGVKAEEVIRRKAGLLHQAIVQQANSRQGKKPWKQKGTGRARVGSVRSPIWIGGGVVFGPKINQKMKQKALFMALSDNNTFVVLDLQFSVINLLDV
>CPR1_CG1_02_FULL_Parcubacteria_OD1_37_51_curated
PISDMLTRVRNALQTSKPWSKIKYSITKILIKHLRRVSKLGRRTYVAIPYVIISTSKGLKTDKQARRAGLGGELICEIWIVPKLMEDFKLHNKMAVSITKVTVNVGVTLQRITGQKASIKARKSISAFKIREGVGYKVTLRGKRMYDFLNKLVNISFPRVRDFHGLKNIDEGNMTIGFKEHVVFPEIGLEVSKEQGLALFRLLGFPIVRTRSNIRLSVRRSLRYLAAQDDSRGITLVGLEFGKVFAEKLKITTIIKGEFKYHGRVKQFADSLREQGIKFMGQKVNPKAFRLFLEQDVKIGIDRIEISRIIAAKPGLIIGRGGQGIEDLKNIKEVDNASLSAAVVLQLISADIEKRIPFRRIAKQAIDRGVKIALAGRLNGIARTEIFIPLHTMRADIDYSRHAQTTFGKIGIKVWIYMSSTKANLVAALVRGVNEALRPSIYIEKLLHSAQIRKPLTHVSIIKIRIKLRAYDHKVIDKSTKTIIDTAVRSGARVVGPIPLPTMTRKYTVLKSTFVHKDARDQYEMRTHKRLIDIFAPGAKTVDALMNLSLRSLKKGPYIDAKLLKKLSIKTWARSCSITPEMVGYTIHVHNGKEHLPVFVVENMVGHKLGEFSPTRKFPGHMIQAESKLKIADNTGAKMIKVIQVQNAGVGDLVVATVKVAQPVKKGDVVTAVIVRQRKEKRRADGTYIRFDENAAVIIPRGTRVFGPIARELKAFNKIVSLANYSGRGMKGQKSRSYLLRIPLDLLEKVIRVNANLRIIEFPAALHVSNVMAIDPPKKVKRKWRRRINSVDFGDFGMKSLARQIESARRVITRYLQRGGKIWIRIFPDKPMTAKSGEIPMGSGKGAVDHYVAIVKPGTVLFEIDAMKAFKLAAYKLPIKTKFKVYKPTTPARRIKKLRIGKITVRHAKQFLRLVDFVEAIEYDPNRNANIARVLVRNYILAANKMTIGQQVVGNRFPLEIIPTGQTVYNIELQVGRGGVIVRGAGAAAVLMVIYAQLKLPSGEIRKVFCLASVGQVSNPDFRWGKAGRMRYRGIKPTVRGKAMVDHPHGGGEPKTPWGKGVKTRKAKKASSKMIVIIGKKLNMTQIFTPVTIINIEPVTIYVKECQVGDSIKITGITKGKGFQGVVKRWGFRGPASHGHKDLRMPGSIRVFKGMRMGGHMGNVTTSIKWTSQIYVKGAVPGASAVVEIVSITHAKYGKKYKSTRKYNGDKVTFIECRPMSKTKRWRIIGKQPIIIPAGVDVKTVKGPKGSLMWGTTRSNVQNIITGATEGFSKQLEINGVGHKALVLNVGFSHPVEEGIELAVVSGINRQRVGQVAAEIRAIKKPEPYKGKGIKIDEYIRRKAGLIKEVVDLSGNRRRGIKPWRQKGTGRARHGSIRSPLWKGGGVTFGPKVNSKVKKAALKMVLTNSDHFILIDLVMAALNILEL
>CPR1_CG1_02_FULL_Parcubacteria_OD1_39_15_curated
PVTDILNRIRNSQAVSKSFSNLRYEIAKILEKGLKRISKPGKRIYKKIGKVIISTSKGLITDKEARRQKLGGEVICEIWVIPTMKEKFGYKNEMAVPVEKVIVNTGFELALICGQKPILKAKKSISSFKIREGVGARLTLRGKKMIDFLERLIHLALPRTRDFQGIDSADKGNLTIGIKEHIAFPEIGLEITKEEGLELLKLLGFPIKRVRAKARLCVFKSSKHIYAQDDEKGKTITAAEVGKLIAKKALFAEVIRGGYRYQGRVKALAEGAREGGLKFMSHKVHPGAFRINLEEDFKIGVEKIEIERISSARPGLIIGRGGGGVEELKDIKEIKDPWSSAALAAQWAAQQIERRMPYRRVLKQSIEKGCRVEMAGRLNGIARTNWLLPRQSLRADIDYAERAYCTYGVIGIKVWIYIAPRKVRLVVNLLRGVEEAQKASLPILKLLNQAEIQKKTSHITIVKLRIKLRAYDHKVIDNSARQIIETALRYGAEISGPVPLPTEIQKYTVNRSSFIHKDAREQFEMRVHKRLIDILSPNQKVIDALINLTLRSLKKGPYTPEKLLKKIRIKTWCRGCTITPEMVGFTFGVHNGKEFLSVKVTENMVGHKLGEFAPTTRFSRHMIQPRTMLNVADNSGAKILQCFHVLGAQLGDAIVGTVKEAEPVKKHDVVRAVIVRQKKGYRRPDGSYIRFDDNACVVLPKGGRITGPVAREVREFEKIATLATYSGRGIKGQKSRALIKRYPLEVLEKILEAFANLRKIELATPMSVSNVKLICPPKKVKRKWRKRGTQLAFGSFGLKSLGRQLEAARRVILRYLKKGGKLWIRVFPDKPVTKKGTEVPMGGGKGSVDHYAFPLKPGRIIFELIAREAFKMAATKFPVKTKIAKIQK------ERRWLLGRITVRHVKRLYRVADFVIALEYDPYRTAYLVLVEDRRYILAPYQLNVGDEIIGNRMKLKNIPVGTQVYNIELEPGKGGKMARSAGSTAKVLARLTHLAMPSGEIRKVPCFASIGQVSRPEHTIGKAGRVRLKGRRPQVRGTAMCDHPHGGGEPKTPWGKGVKTRK-KKWTDKYIVILGQKLGMSQIFDSVTLIEAGPCKVYLREFKVGDEVKISGTSKGKGFAGAVKRWGFKGSATHGTKHLRTLGSVRVIKGKKMSGRMGSERVTIKNNNILAVAGAIPGSTVVVLVERFQHPKYKRRYRLHKKYKGDRVVIEECRPLSKEKKWKVIGKKPIQIPAGVEVKIVKGPKGELLWGLTRALVANMAKGVAEGFRKQLEIQGIGFRALVLYVGYSHPVKMGVQFSVVSGFDLEAVSQTASRIRKAKPPEPYKGKGIRVGEYVRKKLGLVHQVVTQAANRRQGRKPWRQKGTGRARHGSIRSPLWKGGGVTFGPKINKKMKREALFMVLSASNLLIIFDLIVAALNVLDL
>Parcubacteria_CG1_02_FULL_Parcubacteria_OD1_40_25_curated
PLANFFSQIKNAQMVNKPYAKLKLAIAEVLVRGIRKVSKLGQRVYLKIWPVIISTPKGLMTDKEARKQGVGGEVICEVWIVPRMVSQFGLKNKLAAPIKQVVLNMGLDITTISGQKPVLQAKRAISSFKIRQGIGLKVTLRGHRMWDFIDRLVFIVLPRVRDFRGLSAVDTGNLTIGIKEHIVFPEIGLQVCREQGLLMFKMLGFPIHRVRAKIRLCVFRSNQHIYAQDDVAGKTLVAVAVGKLIAEKSLIKQVIRGGYLYHGRVMALAQGARSGGLKFMGQKVHPTGFRIYLKQDVHIGVVRVDIERVHAARPGLIIGRGGAGVEELNEINEIKNPESQSPVVAENIAEQLEKRMPYRRVLKQALEKGAKVMVKGRLGGIARQERLIPLQTLRANIDYSCTAHTTWGAVGVKVWIYISPRKVRIVADLVKGVTQAERASRPLLKLLHSAQILKRTAHILLV----------------------------------------------------------------------------------------RSSKKGPYVDERLLKKISIKTWSRAASITPEMIGFTFGVHNGKTHIPVLIHEDMVGHKLGEFALTRKFTKHMIQSGTNLIVADNTGAKRIRCFKILGAQVGDIIAASVKEAEPTKKGEKIKAVIVRQKKALRRPDGSYIRFDDNAAVIVPRGNRIFGPVARELREFMKIISMATYSGRGMKGQNSRSFFRRLPLSKINKVIKVLINIVKVEIPMSMDVSNVKLICPPKKVKRKWQKGGTEVSFGSFGLKSLARQIESARRAMTRYIKKEGKIWIRVFPDKPVTFKGVEVGMGGGKGAVDHYVMEIKPGRVLFEMIAREALRRAAFKLSVATKFKRYKPTTPGSREKQLLRGKITVRHHKRQYRLIDFVQAIEYDPNRTSFIALVVKKSYILASEKLKVGDSVIGNRMPLKYLPSGTEVFNIEMLPRGGGKLARSAGNLARVLACYAQVALPSGEKRMIHCLATIGQLSNLDHVLGKAGKSRWLGRRPTVRGTAMGDHPHGGGEPKTKWGKGVKTRKKRSRSNRFIL-----------------------------------------------------------------------------------------------------------TVVVKISWLLDKKYKRRYRQSQKYQGDNVSIIESPPISKNKKWRAIGKKTILIPDGVTLSKVKGPKGELLWGTTRALIANLINGVVAGYEKKLELEGVGYAALVFKLGLSHLVRESVQFNVVSGIDKQLVGQIAAVIRSKKKPEPYKGKGIHLGEVIKRKAGLVHQAVVQMANTRTGRKPWKQKGTGRARHGSIRSPLWKGGGVTFGPKINQKMKQKALFIALSSDNEMVVLSMQRASLNIVDV
>Falkowbacteria_CG1_02_FULL_Falkowbacteria_OD1_41_21_curated
PIADMLTRIRNASMVKKPLSKLKLEIAKILAKSLKRISKPGARVYVDLPRVIISTPKGLMTNREARQSQLGGEVICEIYILPALKKELGLKNDYLAPIEKVVLNVGFTLTKITGQKPVLKAKKAISAFKIREGIGALVTLRGDRMYDFVERLVNITFPRVRDFRGINIIDHGNLTIGFKEHLPFPEIGLEITRAAALELFRLLGFPFGRVRAKIRLSVFKSNAGLYLQNDEQGLTLVSAELGKLLAQKALIQTVVRGSYRYHGRVKAVADGARDGGLQFMGKKVNPKILRMNVKQDVLIGIDKVEIARVHTGKPGVLIGRGGNGIEELKNIKEVAQPNLSAQIVVQQMILDIEKRMPFRKVIKQTIGKGVKVAIGGRLNGIARTEKLVPLNTLRADIDYARTAHTTYGCIGIKVWIYMSPRKVRLVADIVRGTDKALKAVSPILKLVESATIHKRSCHIHLTRIRIKIKAFDHKIIDQSTRTIIETAQRTDATIFGPIPLPTEKRKYTVNRSTFVHKNARDQYEMRIHKRLIDIVDPTAKTIEDLTNLGLRSLKKGPYINGRLLKKIQIKTWDRAATITPKMVGFTIGVHNGKQHTPVYIVENMIGHRLGEFAPTKKFLGHMIQVQSVLKVADNSGAKSVMCIRVLGARVGDTIVCAVKSAAPIKKGDVIYAVLVRTKKEIRRPDGSYLRFDDNACVVIPKGSRIFGPVARELRSFMKIISLATYSTRGLKGQKSR-QLLQIPIKTINKVLQVLLNLLIIEFPAFVDASNLAVVCPPKKSKRKSHKTKLSVSFGSYGLKALARQIEAARRALTKYTKKTGKVWIRIFPDKPVTMKGGEIPMGKGKGSVDHYVCMIKPGTVMFEMSAKEAMNSAAYKLPIKCQFKKVKPITPGRREKSLVKGKITVRHAKRYLRAIDFVKAIEYDPGRGARIALLYDKRYIVAPVGIKPGDTIVGNAMPVKFIPAGVGVSCIELNPGEGAKIARGAGNVAFVMGVYAQIKLPSGEIRLVKSLCTVGQASNPDRVIGSAGRNRHLGWRPTVRGTAMNAHPHGGGEPKTKWGKGVRTRRKSS-SSRLIIILGKKLNMTQIWEPVTPVAAGPCFVYVKELKIGDIIDVIGVSKGKGFQGVVKRHGFSGKHTHGNKDERHSGSVHVFKGTRMGGQTGNEQVTAANNNIIYVKGSVPGATIVVKVDRVIHPKYHKRYKVSRKYKGDKVNFIECRPLSRDKRWRVVGKLPIKLAANTQVKVVKGPKGELLWGLYRNLINNMVLGVNEGFSKKLEFKGVGYKAVVMSLGYSHTIDAGITAAVLSGIDKQLVGEKAAQLRRLRLPEPYKGKGIKDEEVIRRKAGLLHQAVIQMANERQGKKPWKQKGTGRARVGSSRSPIWRGGGVIFGPQINQKMKQKALLMALSDNNTLVILEVKYSGLNIVDV
>CPR3_CG1_02_FULL_Parcubacteria_OD1_41_26_curated
PIADLLNRIKNAQAVLHPCSNLKLRIAEILKRNFKKVSKPGQRIYKEIRRVIVSTNKGLLTDKEARRQKVGGEVMLEIWAVPEMMKLFGYKSRMAVPLDKVVVNSGFNLAVITGQKPALQAKKSIANFKLREGVGAVATLRGQRMNDFLEKLIDLVLPRKRDFRGLASISRGELSLGFREHILFPEVGLQVVKDEALELFRLLGFPFKRIRAKVRLCVFRSNQHIYAQNDQKGIILESSEVGQAIAQKALIDKVVRGGYKYHGRVKAVADGARAAGLKFMSHKVHPKILKINLQEDYLLSVESLEIERIKTARPALVIGRGGQEVEKLKEILEVRNPWDSAPLVGQWMAGQIEKRVPFRRVMKMALGKGARLEVSGRLNGISRTEWLMPRQNLRAIIDYSLEARCAYGTIGIKVWIYIAPRKMRLLVDAVRGAVWARKGALPLKKLLDSAPIQKKTSHVTILRLRIKLRSYDSKVVDASCRQIVEIAMRSDAEMIGPVPLPTEIHKYTVNRSSFVHKDAREQFEMRIHKRLIEVSGPTQRFIEAMRDLTLRSSKKGPYVDEKLLKKVSIKTWARRASITPEMVGFSFGVHNGKEHIPVFVIEEMVGHKLGEFSASTKFIRHMIQTKTKLNVADNTGAKMVQCIGVPGAHLGQIIRVVVKVAAPVKKHQVLKAVIVRQHKPFRRADGSFLIFDDNACCLLPKGNRILGPVPRELKEFETIITMATYSGHGIKGQSSRALIKRYPIGMLDKVARTFLNLKKVEIATPLAVASVMFICPPKKMKRKWHKRGVELSFGSFGLKALANQLEACKKAMARLLKKKGKLWLKIFPYKPITAKGSEVPMGGGKGSVSHYVFPITPGRIIFELMARAVFKKAADKLPIKTRFKE---------EKGLVRGRITMRHVKKFYRLVDFVIAIEYDPNRTCFIALIEKKRYILCPEGLKVGAKVAGNRLKLKNVQVGSSVYNIELVPGNGGVLCRSAGSSAQVMARYVNLKMPSGEVRKVLCFVSAGSLSNAEHNIGSAGAARRKGVRPSTRGSAMCDHPHGGGKPRTAWGKGVKTR-KHKWTDQLILILGKKIEMTQVF-PVTLVAVEPCVIYLREFKVGEQVRVSGISKGKGFQGAVKRWGFHGNATHGVKHHRTLGSVRVFPGKKMPGRMGGDRTSVKNNNILAIKGAIPGRTAVVKVDRLAHPKYHKRFKVSKKYKGDVVIIEACRPMSKDKKFRIIGKQPIIIPTGVEVKTVKGPKGEIFWGLTRALLHNNIVGVNEGFVKKLEMVGVGYKALKIEAGFSHSVMDGLTATAISGFDKQKVGQFAAKIRAIRPPEPYKGKGIRQGEKVRRKEGLMHQVVVQAANRRQGKKPWRQKGTGRARAGSSRSPIWKGGGVTFGPVILQKMRQKAILMALSGSQFLILLDLIRAAFNALDL
>Parcubacteria_CG1_02_FULL_Parcubacteria_OD1_42_13_curated
MYIDTLIRIKNALERKKSYSRLDEAILESLVKNIKILSKSSRRMYIDVKKSFLSTPKGIMAGCEARRNKVGGELLFEIW------------------LEKIVVSVGVELGAIVGQRPGYKAKKSIASFKLRQGVGLLATLRGARMNDFLSRLINFVLPRVRDFRGINNFDSGNLTIGIKEHTVFPEIGIEITKDEGIAYYRKLGLPLKRVRAKIRLSVFRSNRCLYVQDDARGETLISAMLGKLLAEKAKIKTVVRGKYAYHGKVKALAEALRENGIKIMATKIRPDSYRLWLEEDEKIGVASVEIERIKAARPGLVIGRGGKGIENLTNVEELRRTEISAQVVAQNIAWDLEKRMRYRRTMKKYLDSGAKVKLAGRLDGISRREQLLPLSTLRADIDYGETAFTTYGTIGVKIWVYIAPRKVRLVSGVIRGVNVALRSAPAVAKLVKSAPIHKKMSHVTVVKLRLRIRSYDSRLIDNSCKQIIETLRRHDAKVVGPIPLPTEFKRYTVNRSTFVHKKSREQFEMRIHKRLIDILKPVPKLIESLQDLNLRSTKKGPYVDEKLLKKISVKTWSRDSQIPPEMVGMTFGVHNGKEFISVLVKEEMVGHRLGEFSPTKKFVRHMVQERSILKVADNSGAKTIRVFRVLGARIGDIVIASVQVAEPVKKKDIIRALIVRTKNSLRRQDGSYIRFDDNAAVLVPRATRIFGPIPRELKDYDKIISLATYSGRGTKGQKARALIQRLP-----KVIKAILNLIKVNIPSPISVANIKLICRPKKVKRKWHKRGTSIAYGTFGLKSTSRQIEAARRTVSNFTKRGGKFWIRIFPDKPITKRPPEVTMGGGKGAVDHYVFPVKPGRILFEITARKALILAGHKLPVKTKVKHYKPTTPTRRIKSSLIGRITMRHVKKLYRLVDFIETLEYDPYRSAFIMKVLDRRYLLAPKGIKIGDEVVGNRLSLKNIPVGYGVYNVELTTGKGGEMVRSAGSQAQILAHYTHLKLPSGEARKVLNLASLGQVSNPDHNIGKAGRVRLMGVRPTVRGTAMVDHSYGGGEPKTIWGKGHRTRNKKKRSSKLIIIFGKKIKMSQIWKPVTLVET----------EIGDMVKVSGTSKGRGFQGVVKRHGFGGPKTHGQKNHRAPGSIRVVPGRRMAGRMGGKRVTVKNKKIVFLKGAAPGTTVVVEVARLMHPKYLKYYKMTTRFKGDKVVIEATKPLSKEKRWIVIGKQPIKIPEGVVVEEIKGKNNTLNWGTMRALTANAVKGVSEDFIKELVIEGVGYRALLLNVGFSHQVDVGIKVAVISGSDRQLVGETAAQIRRIKKPEPYKGKGIMKGEVIRRKAGLVHQALRQLSNRRTGKKPWKQKGTGRARHGSIRSPIWKGGGVTHGPKINKKMRQLAIFSALSKDGEIKVIEIYNAVLNIYDL
>Berkelbacteria_CG1_02_FULL_Berkelbacteria_42_45_curated
PIADLLSTIKNSMAAQKGYSKIKEEICKILSQHLRRISKPGRRVYVDIKAPIISTPKGVVESREAKKLGLGGEIICEVWIRTKMKESFGYSNDLAIPITKVTVNVGADLAKITGQKPRIKSKKSISGFKLRSGVGLSATLRGKRMYDFLEKLAGVVLPRIRDFRGLKSFDRGNYSIGISEHVIFPEIGLQICPKEGKKLLELFGFPF-GVKNKIKLYVFRSNKEIYAQDGRSGKILVSAIVGQKLAEKAKISQVIRRGYKYHGRVAALAEGARQSGLKFMGQKVNPTSWRLMLHEDLNIAISKVEIDRIKTARPGVIIGKGGVSASKIKNILEVKNPDADAGVIAQNIAAQIEKRIPYRRVMKQAINKGIKVQISGRLNGIARCEKAVPLSTIKSQIDFTYPAFTTYGVIGIKVWVYISPRKLRMLLPLVRGALEAKKGASIVENLLGSAPITKRQSHLALTKIRIKLKAYDYRIIDKSANEIIETATRSGTHVIGPIPLPTETSKLTVIKSPNIFKNSREQFEMRVHKRLIDVINPTAKTIDSLMSLDLRSLKKGPYVDERLLKKIAIMTWSRDCVISPEMVGVTIAVHNGREHIPVFVVEDMIGHRLGEFAPTRRFRKHMIQPGTQLIVADNSGAKIVECITTLHATLGEVISASVKVATPVKKKEVVNAVIVRQRVAYHRPDGSYIRFSENAVVIIPRGTRVFGPIPRELRDFMKIISLA-TAGRGTKGQKSRSLIMRLHLDEISVVERVFTFVYKIEINAKIPTANVAIICPPKKMKRKQQRRGFAINFGSYALKSLAREIEAARRAMTRYIKRGGQIWIRIFPDKPVTATSAEVPMGSGKGSVEHFVATVKPGTVLFEMIAREAMRLAAYKLPVKTKFRKLKPVSNARRPKSLRAGKITVAHSKRFYRLVNFVLAIEYDPNRRANVARIQGEDYILAADKLKVGASVEGNRTRVGNIPVGTPIHNIELLPGLGGKLCRSAGNWATLLGAFAQIKLPSREVRKIKCFASIGAIGNADVSFGKAGRIRHKGIRPTVRGKAKVDHPHGGGEPKTPWGVGFRTRNRKKKSGKFIILIGKKLKMTRIFDSVTAVEAKPAEVKMTEFKVGEKVMVVGKSKGKGFAGAIKRHGFSSPQTHGSGHHRRVGSIHVLKGQKMPGRMGNDRVTVKNHNIILISGAIPGSVAVVDTERQTHKLYGKSFKVNKRIKGDQVFIREKRPQSKDVHFEIVGNKKISIPQEMTVEKISGPKGEQLHGTSARIIENMTLGLSQGFIKKLEYKGVGFTAISMRLGYSHPVIKSLNVSVVEGTDKSEVGAFAAKIRETRKPEVYKGKGIKQGEFIKKKAGRILEYIRLRAAERSGRKPWRQKGTGQARHGSRRSPIWVGGGITFGPRMNKKERRAALLAAVYSDKLAIGVSFKKSFPDIILI
>Peregrinibacteria_CG1_02_FULL_Peregrinibacteria_PER_54_53_curated
PIGDLLTRMRNAQAAGRPLSALKKQLCELLARSLKRVSKPGRRVYQELKTVVLTTSQGLLTDREARLKKIGGEVLCTVSIAEALKKELNITNVHALPIQKITVNVGMSLAEMTGQKAVFLSRKAISNFKIREGVGAVVTLHGRRMEEFLDRLLSYVLPRIRDFRGVK-LDGGNYAIGLKDHSIFPEIGVQIQDAPARALLKHMGVPFRRIRARVRLTVYRSLTQVTVQDDDAGKTIVAAKLGSLIAKKAKITSIVRNAYAYHGVVKAVAEAARECGLKFMGQKVNPNGFRIAFLQDVQIGIAKIEIDRIHSSKPGVIIGKQGAAIEDLRNIQEIRNPEANADVVAETIQGQIERRMPYRRAVKMAIEKGIKVTVAGRLNGIARSDLFIPLQTLRANVEFATHAITTYGTIGVQVWVYIAPKKANVIARMVRGVPEAIKAARLILALLKSAPIRKFLSHIEIVSIRIRLSAFDHTVLDEAAAKIIDTAERSGAVIHGPIPLPTRIRKFTVNRSTFVHKNARDQFEMRTHRRLIDLKETTFKTMESLQNLSLRSLRKGPHIDQRLLKKVMLKTWSRDCDIPPEFVGFTFAVHNGKEFTPVYVTEQMVGHKLGEFSWTTKFRVHMIQQQSILNVADNTGAKTAMCIKVLGAHIGDVIVVAIKEATPVRRKAVERAVIVRTKDFIRRPDGGGVRFDDNACVIIPKGTRVFGPVARELRTYKKILSLA-TAGRGTKGQQSRALVIRQPLAVLETVMRVLVNMRTLRYEASIDSSNVMILDAPKKIKRRQHRRGTQLAFGTVGLKAQARQIEAARRALTHSVQRGGKIWIRVFPHIPVSRKAAEVPMGSGKGSLDRYCTILRAGTIIFEMTARTALQLAAYKLPVRTKIRICSPTTPGRREKRLAFGRITVRHHKRLYRLIDFVASIEYDPNRSARIALVHDKRYILAPEGLTVGMQVVGNCMQLQYIPMGYKVHNIETKPGRGGQIVRSAGAAATLLGLYVLIQLPSAEVRKVRCFATIGTVGNVEHSIGKAGRSRWLGRRPQVLGKSMVDHPHGGGEPKTPWGKGVKTRRKKKPTNQWIVLIARKVGMSRVFLPVTYLRVPPNIVLQKEWNPGAQVTICGVSKGKGFQGVVKRHGFSRPMSHG-SHHREPGSIRVLKGKRMPGRMGGDQLTLKHSGVFAVKGPIPGPTVTVTVHRSFHPLYQKRFTRSKKFLGDTVVITECRPLSKNKCFRIIGRKPVAIPSGVTVTTVKGSKGELRHGLTRQLIENMVLGVSGGYKKTLEVIGVGYKVLTLNLGFSHPVEEGITMTQIQGIDKQLVGQVAADIRTFRLPEPYKGKGIRSDEFVRRKPGLMHQAVMQQGNRRATHKLFPQKGTGRARRGSVRSPLLKGGNKAFGPNMPHSMRRAALLSSLSYRGVILGLELALSVLNPEDI
>Nomurabacteria_CG1_02_FULL_Nomurabacteria_OD1_43_90_curated
PIADMLIRIKNAGNAGKPFSQLKESIAEVLFKDVARMSKPSRRFYVEIKPIVISTPKGIMTGNDARKAQVGGEALFKIWAFDIMKEEFGYKAKLAAPLVKVVVSATTRLAKITGQKPSLAAKKSIAAFKVREGIGVAVTLRGARMTGFLDKFINVAIPRTRDFRGYKSIDEGNLTLGVKEQSIFPETGMAVTKKEAEGFFDILGIPFRRIRAKVRLAVFKSNSYMYAQDDTKGATLAASLAGAALAKIAKLESAVRGGFIYTGRVRAFAEGAREGGLVFMTHIVHPYAHRLFLKGDVLIHIAGIDIERVKTARPGMVIGRAGEGSVKLKDIEEVRSPESNAGVVAEMVAEGLEKRLPFRMILKQTIEKGARIAISGRLGGMARYEQIIPLQTFRADIDYAKTARLPYGAIGIKVWIYQAPRKVRLVANLIKGASRALRASGPMKKLLMSAPIHKHTSHIMLEKLRIRVRAYENKVLDNSVKQIIDTALRYDAEVMGPTPLPTEFKKYTVLRSTFIYKNAREQFEMRVHKRLIDILNPSAKVIEALTNLSLRSLKKGPHIDHKLLKKIEIKTWSRSSQISPEMVGFLFGVYNGKVHIEVRVNEEMVGHRLGEFSPTKKFVRHMIQPQTIVKITDNSGGKIGRVFKVLGAMIGDLVVLSVQVAEPVKKKDVLTALVVRTRNAYRRKDGSYIRFDDNAVVIVPKAGRIFGPIPREITEYNKIGSLAKTSGRGTKGQDARATIKKIPIGILNKVLEALANVSRVERSMPIHVSNVMVVDPPKKVKRKWQNRGITLAFGSFGLKAESNQIEASRKAITRTITKVGKMWIRIFPDRPYTQKAAQMGMGKGKGDPQGYVFEVRPGRMLFEITAIKALRKAGAKLPLKTRIKKFKPTTPSNRHKALTTGRITTRHHKRSYREIDFIETIEYDPNRSGFIGLICERRYNLLPQGLKVGDKVIGNRTILKKVPVGTFVFNIELQPNGGARIARSAGNYAEVVANQSHLKMPSGEIRKVSVWASIGAVSNEEYNIGKAGRNRWLGIRPTVRGSAMVDHPYGGGEPKTKYGKGRKTRSPKKYSNNLIVILGKKESMVSFVGAATLLSVGPVSIVIREFKKGDVITISGTSKGKGFQGVVKRHGFHGRRSHGQKHEREPGSIKISKGRRMAGRMGGDRITVKGNGKILVSGCVPGVTVTVLVNRFKHPKYGKYMKISKKYKGDNVTIEECRPISKDKSFKVIGKKGVTIPAGTTVTTVKGPLGELLWGTYASHLVNMVQGVNKAFEKKLIIEGVGYKVLVFSLGFSHKVPKDVKVLVFSSINKESIGQFAAQVRAKKKPEPYKGKGIRSDEVVRRKQGLVHQVVEMRSNARMGKKPWAQKGTGRSRHGSSRSPIWRHGGVTHGPKINKKVRAKALYTVLSENNEVLFIDVSKSFMNPIDL
>Pacebacteria_CG1_02_FULL_CPR_36_77_curated
PIADMLARIKNAHLAKHPYSKVKEAIAKILVDGIKRVSKPGRRLYSKVPPSIVSTSKGLLTDKEARQQNVGGELLCQIWVLPALQKEFKHSSTFSVAIKKVSINMGIQFALISGQKPQIKARKAVANFKLRAGLGVMVTLRGQNMWEFLDKLVSITLPRVKDFRGIVAFDGGNYSLGLEEQIVFPEIGLQINDKEAFRMLELMGFPFIRVRAHMRLSVLRTNEHISLQNDEVGKTLVAAKVTQELVKALKIEKIMRGSYKYHGRVKAVAETLRAEGINVMGQKVNPTGFRLKVLEDHKLGLVQVDIERLQVSRPGVVIGKGGSNLEDIKKVEEVKNPDLSARLVAERIVTQLIGRYPHRRAVLQALDKGIKIQLSGRVGGIGRSEKYVPTQTLRANIDYFEPAKTRSGYVGIKVWIYQSPRKVRLVANAVRKIQKAMRASIAVAKVLRQATIFKRSSHIQVIKIRVRLKSYDHRVADEASRKILQTALSTGAKVVGPVPLPTHKKSFTVLTSPHSDKNAQEHYEIRTHKRLIEIVNPTNKTIDSLMHLELRSTKKGPYIDPKLMKKIMIKTWARESVVAPEFVGHTFAVHQGKNFIEVFISEGMVGHKLGEFAPTRTFRGHMIQLRSVLLVADNSGARKIRTIQVYGGYVGDIIVASVIDADPLKKGSKVRAVIVRTRKEMRRNSGEYIRFDDNAAVIIPVGTRVFGPIAREVKDFSKIASLAHTSSRGQKGQTSRVGVKKYPLTDLEEVAKVFVNLYTVKRERPLPTANVAIIN-PKKSKRKQFRRGNELAFGEFGLKALSNEIEAARKKITYATKRLGKYWIKVFPSKPITKKPVGVKMGSGKGAIETYVAVIKPGTILFEVMAKEALTKAGHKVSLKTIIVKVKPTSPGKREKSLLVGRITVRHAKKRLRVIDWVQRIEYDPMRSANIALVFEKRYILAPLNLKIGDEVIGNAMALKNIPVGMPIHNIELRPGKGAQLVKGAGASALIQSKFVTLQLPSREQRLVVCFATIGQVGNVDWKIGKAGRKRLMGIRPTVRGTAQDSHPHGGGEPKSPWGKGKKTRKVRK-STKLIVIFATKLGMTQAWSAVTKCKVQPNAVQVKGIKIGDSVKVQGITKGRGFAGAVKRWGFHGPKTHGQSDERAVGSIHVWKGKKMPGHFGVDARTVYGNQELWLSGPVPGFTATVEVSRMQHPIYQKLVKRSKKYAGDTVEIQESKPMSKTKRFVIIGKKPIVLPAGVTAVTVKGPKGSLFHGLVRSLLAGAVEGVSVGFKKTLKLVGTGYRAISITVGYSHPVDEGVKFSVIEGISKVLVGQTAANIRGIRSPEPYKGKGIRENEVVKTKPGLIAQAVRYLSNLRQKAKWYKQKGTGNARHGSKNAPIFVGGGVSHGPALSRNMKAQALRVALSMAEKIVVTDLRRSLVNALQI
>None_CG1_02_FULL_CPR_43_390_curated
PIADMITILRNASRARHRASRLTESVLSLMKKNIQKISKPGLRKYVNIPSVVISTSKGLMTDAEAKEAGLGGEVFLYIWIVPKMMQHFGFKNSMRVPLVKIAINMGVNLAVITGQKPVMRAKKAISNFKLKENIGCMVTLRSNHMYEFLDRLISVAIPRIRDFRGLTSFDQGNYTMGLNEQLIFPEVGMNITKEEAFELLKAFGMPFKRIRKYLRLCVYRSLNNLNAQDDVKGSTVLSVLLGEFLAKASQISSVVRGGYLYHGRIKAFADGARKAGLKFMGHKVHPYCIRILVYEDFNVRVSKVDIIRIHSARPGVIIGRRGADIDRLRDIKEIKNPAVDAQLIAENIAFQIEKRIMVKRAMKKSIQQGIRIRCKGRLNGIARRESYIPLHTLRADIDYGFEALTTYGLIGVKVWVYVSPRKTRYVLDIIRGVDNAFNKGAVFFQALKSAPILKRTSHILIEKIRIRLKAYDHRLLDQSAHEIVEAARRTGAKVSGPIPLPTDREVFTVLRSPHVDKRSREQFQIKTHKRILDILSPTSKTVDALKKLDLRSLAKGPYIDPKLLGKVSIKTWSRRSTVTPDFVGLIFLIHNGIKFIPVFITENMVGHKLGEFSPTRIFRKHMIQMRSIVDVADNTGAKRASCIGVMNAFIGDIVTINIKESAPVKKGEVAKAVVVRTRNVIKRVDGSCLRFDRNAVVVIPRGTRVFGPVARELREFAKIISLAKTSCRGNKGAGSRSLMRRVPLEQF-KVLRVIINFVKIQMELPINSSNLSISCPPKRVKRKSQRRGCEVSFGEYGIQCLNTQVEAARVSVMRTTQGGGKLYIRIFTDKPVTKKPAETRMGKGKGMPDHWVCAVKRGTMLMELLARETFGVAAHKLPFRTRFRQRKPTTPSNREKSLLAGRITSRHHKRRYRLVDFVLAIEYDPNRTSRIALLEVKSYIVCPAGLKVGEILMGNCAPLSSIPPGTPIHNIELISGQGGKLVRSAGSSALIMAKYAHVKMPSTEIRLVRCYATIGQVGNIEHSIGKAGRNIWLGKRPSSRGVAKVDHPMGGGEPTTPWGKGYKTRKPKKYSNKFIVLLGKKLGMTQIFNPVTVIEAGPCPIYIREFKIGQDVDIIGVSIGKGFQGGMKRHNWSGPESHGSM-HRAPGSVRTYKGQKLPGRMGNARVTVQNNNLLVVKGAVPGSTIVVMVQRTTHPVYNKIITKAKRYKGDKVRIAETRRLSKDKRWRLIGKKPVQIPDKVKVAKVEGPKGKLLHGLTRSLINNMIIGVTDGYRKDLEIIGVGFKALVLNLGFSHPINEGITIQVVSGFDKRLVGQTAAEIRDFHRPEPYKGKGIRAGEYVRRKVGLLHQVVVYQAAKRAGKKPWKQKGTGRARVGSSRNPLWKGGGAAFGPSIPKKIKRLAVKSALNAGSELFFIDLKRAYFNAMDI
>CPR3_CG2_30_FULL_Parcubacteria_OD1_36_21_curated
PITDMLNRIRNAQAVSHPFSKLKAEIVKILEKGLKRVSRPGQRIYADINKIILSTSKGLMADKKARKQKLGGEVIAEIWVVPEMMKKFGYRNKMAVPIEKIIVNCGFELSLITGQKPALKAKKSISSFKLRKGIGAVATLRGRKMYDFLERLIFITFPRTRDFRGIKLIDQGNLSLGFKEHTSFPEIGLEVTREEGIELLRLIGFPLRRVRAKIRLCIFKSSKHIYAQDDEKGKTILSSQVGKMIAEKACIKRVVRGGYKYHGRVKALAEVAREGGLIFMSHKVHPKVYRIYLEEDFKISIENVEIERIKTSRPALVIGRGGEVVEKLKEIQEVKSPWFSANICAQWIAQQIKRRVQFRRVMKMALSKGARVEVAGRLNGIARTEWLLPRQNLRADIDYGTLAFCTYGVIGVKVWIYIAPRKMRLLVDLIRGVQEAMKGSRPLKKVLEQARIEKKTSHISLVRFRIKLKSYDNKVIDNSTRQIVEIGLRSGVSIVGPIPLPTEIHKYTVNRSSFIHKDAREQFEMRIHKRLIEILDPNQKFIDALRDLTLRSLKKGPCLDKKLLKKISIKTWSRSAIITPEMVGFIFGVHNGKEHIPVQTTEDMVGHKLGEFAPTTKFIRHMIQPRTMLKVADNTGAKIVQCFNIIGARLGDIIVATVKKAEPVKTHDVVRAVVVRQKSPYRRTDGSYIKFSENACVILLKGNRILGPMPRELKEFEKIMALATYSGRGLKGQKSRALIKKYPIAILNKVLRSFINIKKVEVSSPIYISNLRLICPPKKMKRKWQKRGTELCFGNFGLKSLSAQLEAARRVIIRYLKKRGKLWIRIFPAKPITSKGNEIPMGGGKGSVSHYVFPIKPGKIIFELLAKEIFREASDKLPVKTKFKLYKPTTPSRREKKLLKGRITIRHAKRLYRIIDFVIALEYDPFRSAFIALLEEKRYILSPQGLRIGDEVIANRMKLKSVPIGTIVYNVEIEPGRGGKLIKSAGTSAQVLAQYTHLKMPSGEVRKILCFASIGEVSNPEHRLGKAGRSRWKGIRPTVRGSAMVDHPHGGGEPKTPWGKGVKTR-KKKWTDKLIIILGRKIKMSQIFSPVTLIEAGPCFIYLREFKVGQRVKISGVSKGKGFQGAVKRWGFSGNASHGVKHQRTLGSVRVFKGRKMPGRTGGERVTKRNNNLIAVKGAVPGRTVVVKTERIEHPKYKRRYRISKKYKGDRVIIEECRPMSKDKKWRV---------------------------------------------------------------------------------------------------------------------LIYQVVVQMANRRRGRKPWQQKGTGRARAGSIRSPIWKGGGVTFGPIIPKKIKRKALFMVLAAENLLIISDLILAALNCLDL
>Gracilibacteria_CG2_30_FULL_Gracilibacteria_GN02_37_12_curated
PIADLLTRVRNGYLARLPYSALKEQIISILKKSFNRISRPGQRIYIDVRKSILSTPKGVITGYEAYSLGTGGELLCEVYILPQVQKTLGIENPMEVPIEKIVLNMGIDLALIAGQTPQVNSKQAISNFKLKIGVGMTVTLRGERMFFFLEKLIQIILPRVRDFRGIKSFDEGNFNFGIKEHTIFPEVGLQITKKHTRVLLDAIGFPFVRVRATIRLAVFRSNTSIYAQDDTAAKTLCAAKVGEELAKKALITTCVRGGFLYAGRVKKLAEAARSGGLQFMGHKVSPLAFRIKISSDVQLPVGNIFLSHIYTAKTALVLGKNDENKERLEDVKEVKKPELSASLVADSIARQIEKKLPYRRVIKNAISKGIKVILGGRLNGIARVETYIPRQTIRADIDYAMRANTVYGVIGLKVWIYISDKKLNVIAKIVRGAKKALKGGFLMHKVLASAPILKRTSNVTLENIRIVVRAFEHKLVDEAVKKIVMTAQDSGATVVGPIPLPTKIEKVTLHRSTFVNSDAREQFEIRRHKRLIDINEPTAKTLELLQSINLRSLKKGPYIDARLVQKVEIKTWSRACTVTPEFVGHTFGVHNGKVHTPVFVTEDMVGHKLGEFSFTRKFIGHMIQAESRLVVVDNTGAKELLCIKVLGASVGDIIVGSVKKALPIKKKTVVKAVVVRTSFLIRREDGTYVRSDDNGCVIIPKGTRVFGPVFRELKAFQKILSLAGTSGRGNGGQNSRTLFRRMPVSTLQTVLATNVNIATIKIEKPIQASNVMILDP---------------------------------GSIIRFLKKGGKLWIRVFPDRPYTKKALETPMGGGKGSPEMYRAPVKPGRILFEMVAREAFEGASYKLPVKTKIKKFKPTTPGRRHKALTRGRITVRHHKKLYRKIDFVETIEYDPFRTGYIALICERRYILAHKEMKVGDMIIGNRLAIGNIPTGLSVYNVELIINAGASSVRSAGTSATIVSQYTQVKLPSGEIRRVHCYATIGVVSNIDHVIGKAGRSRWMGIRPTVLGMSMVDHPHGGGEPKTPWGKGVKTRCR-TTTDRWVVLIGKKLEMTRIIKAVTLVKIPEIKVHMREVKVGDTVTVEGISKGKGFAGAMKRHNFKGPAGHGS-KHRALGSIRTKPGQKMHGHMGLDKITLKKINVIALHGPVPGATIVVTVDSYIHPKYKKRYKDSSKFYGQTVTIEETRPLSKMKRWKVIGKLPITLPTGVTAKTVSGPKGELMWGLTRALVANMVVGVSEGYKKSLEIQGVGYKFLVLAVGFSHKVDQGITISVISGIDKQQVGYYTALVRSIKKPEPYKGKGIRVGEKVRRKAGLIHRLLRQRSNARITRKLYKQKGTGSARVGDARSPVRRGGGAAFGPRMNKKERRAALFSLLSAENGIKIVEF-VAGLNPMDL
>Levybacteria_CG2_30_FULL_Levybacteria_OP11_37_29_curated
PVGDFLIRIKNAYMAGKPSSKNILAISKILEEDVKLVSKPSVHEYFKLMRAVVTTNKGIMTSKKARSIGVGGELICHISTVKKLQDKMKIKNPMAVPLKKIVVNASTDLALITGQKPKTKARISVSTFKLREGIGLVVTLRGSRMYDFFEKLVTIVFPRVRDFNGVKAFDGGNLSIGFTENTVFAEISLQITNQKGRMLLEEMGVPFRRTRKQIRLSVFRSNNHFYAQDDVKDITLVATEAGRVIAKKALIKNVVKGGYRYHGRVKAFADAARKEGLDFMGQKVNPIALRLTVLQDIRVGVGDIIIERIFVVRPGIVIGRGGTGLEELKKVEPIKEPNLSAYLVANNVSDQLIRRMPHKRIMKQSIERGVRIVLSGRIGGIGRRERVVSLSTIRADIDFASPALTKSGYIGVKVWINISPRKVRLVADLVRKIAPALRAASPVKKTLESAPYKKRMSHITVIRIRVKLKSYDPRIIDSTCQQILDTAIRTGAKVVGPIPLPSKRSVYVLNKSPFIDKDAREHFQIKTHKRLIDIMSPTDKTIESLIHLDLRSLKKGPYIDEKLLLKVQIKTWARSCQIPPDFVGHAFLVHNGKNHISVKVTENMVGHRLGEFAPTRYFKGHMVQHRSMLQVGDNTGAKQLMVIQIYGGYIGDVLGCVVKKALPFKKGDKVKAVLVRSRKEFRRRDGTYIRFSENAGVIIPVGTRIFGPIAREIKEFVKIASLAKTSGRGTKGQKARRITKRLPVSRLNKIEKIFVNQYKVTITKPLVAGKVALICPPRRQKRKQFKGGTEVSFGEFGLRVESRQIEAARKAITHFTKRGGRVWIRIFPDRPLTKKPPETRMGGGKGDFFQFVAPVKIGRVIFEMVAKEALRLAGHKLSIKSTF-----------TRKLKIGRVTIRHSKRYYRMIDFVVGIEYDPNRSADIALIHEKRYILSPLGLSVGDKIVGNALPLGKIPVGQVIHNIELTHGRGGQIARGAGNMATVMASYVHVKMPSGEVRKIRNFATIGQIGKVDWVLGTAGASRHLGHRPKVRGTAMSSHPHGGGEPKTYAGQG-KTRNKKKHSNKFIVLIGTKLDQTQGFLPLSLISLAGNNVFFREVALGSTVDIVGTSKGKGYAGVVKRYHFKGPRTHGQSDERAPGSIRVYKGKRMAGRMGDERVTIKN--TLFVKGLVPGITVVVGIERRRHKMYKKIITVTKKFKGQMVKIEQTRPMSREKMFKVIGKKIITLPENVQIKIVTGVKGTLKHGLIRALIANMVEGVSKGFEKKLELSGVGYRALILNVGFANPVQEGTQITVVAGIDKQRVGDMAADIRKVRVPDVYKGKGIKAGEKLRKKAGLVAQAVRYLANQRQTKKIYRQKGTGRARHGARKAPIFVGGGITFGPQMPQQMKRKALFCALSSRQEIIVVDVKKATLHAYGV
>None_CG2_30_FULL_CPR_38_39_curated
PIHDLLIRIKNAYMARKVFSNFKTKILDLLQQNVKFFSKPSRSWYVDIGSV------------------------------------------------------------------------------------------------------------------------------------------------------------------------------------------------------------------------------------MGQKVNPIGMRVFFVEDIKIGISKVVVRKIFTSKIGVLM---------------------------------------------------------------------------------------------------TSDKKMSLMAKLIKGVEDALKAAKILLKVVKSA------------KLRIKLKSYDIKMLEASVGKVVGLLIKSGAVVKGPIPLPKKRKLYTVLRSNFKFKDSREQFERMTYSRMVDVVETGAKTMEYLQNLAI------------------------------------------------------------------------------------------------------------------------------------------------------------------------------------------------------------------------------------------------MAFGDFGLKAVNKQIEAARKVIVRAIRKIGKVWIRVFPDVPFTKKGLEMPMGTGKGEVDIYTAPVRKGKVLFEVIAYLTLTKAGKKLPIRTRV----------------------------------------------------------------------------------------------------------------------------------MGEIGNDQHVIGKAGRQRRLGIKPHILGKSMVDHPHGG-------------------------LMVTKKEMTKVWVPVTLVKVLPQEI-------------------------------------------------------------------------------------------MHPLYKKRFIVKKKYYGDTVRIRESKPISKLKRWTL---------------------------------------------------------MVLALGFSYKVKTGIKCEVMHGIDKQLLGQKAAQLKALKVPEPYKGK-------------LIHEYYLQTSNARNGKKMYKQKGTG---------------------------------------------------------
>CPR1_CG2_30_FULL_Parcubacteria_OD1_44_11_curated
TIGDFIIQLKNAGMVGKPYSKLKHAVADVLVAGVKRLSKPGRRLYVEIYPVILSTPAGILTGEAARKNNVGGEQLFIVWSYNALKDTFGYRNVMQAPIEKVIVSTGTRLAAITGQKAAPKARQSIASFKLREGIGYQVTLRGARMNHFLDKLVHIALPQTRDFRGLTAIDEGNITLGIKENSIFPETGLAVTKAEAEALLRYIGLPLARIRARVRLAVFRSNRFIYAQDDETGTTIAAVAVGEALAAAAKLETVVRGGFRYTGAIAAVADGAREGGLKVMTHVAHPYVQRVYIRTDAAISIDAIEIERIKTARPGLIIGRSGEGATVLRDIEEVRSVETSAAIVGQMVVEGLEKRMPFRRVLKMTIEKGVRIIVSGRLGGMARREELIPLQTLRADIDFARRANLPYGVIGVKVWIYQSPRKVRLIADLVRGVDVALRAAGPVAKVILSAPINKRSSHITVEKLRIRVRAYEHKILDTSVKSIIDTALRFDAKVIGPIPLPTEIKKYTVNRSTFVHKDAREQFEMRMHKRVIDIENPTAKVIEALTNLSLRSLYKGPYVDEKVLKKVAIKIWARDCVISPEMIGFTFGVHNGKDHVEVLATEDMVGHRFGEFSPTTRFYRHMIQPQTIVKITDNSGGKVGRVFKILGAELGELVILSVQTAEPVKKKDVVCAVVVRQRKSYRRKDGSYISFDDNAVVIVPQANRVFGPIPRELSEFQKIVSLAKTSGRGGKGQTARAIIKKLPVSAL-TVTEAMINIVTIKKSVPVHVSNVSLLEEPKKSLRKWQVRGVTVAFGSFGLKATSNQIEAARRVISRTLGKTGKIWIRIFPDRPVTQKAAEVPMGKGKGDPDHFMFEVRPGRILFEVIAREALRKATCKLPLKAKVKAYKPTSAGRRLKSLTKGRTTQLYNKRAYRAVDFVETVEYDPYRTGFIALVLERRYVLAPQSFKAGDEFIGNRLPLSKIPVGTFVYNVELKPGAGARLARSAGNYAEVVAQTTSIKLPSSEIRKVTCWATIGEVSNEENAIGKAGRARHMGLRPKNRGSARVDHPHGGGESRTKQGRGQKTRSPKKYSNKSIIILGTKEGMTQVFDPATILRVSPLTIFVKEFEKGQTVVVSATSKGKGFQGGVKRHGFRGPGSHGTKHLREPGSIRVLKGTRMAGRMGSDRITVKNQNVLLIKGAIPGRTCTVAVERYKHPKYKKYQRRTKKFLGEKVEIKETRPLSKRKHFELLGKIPVVIPAGVEATAIKGPKGTLLFGTYAAIVRNLLKGVTTGFTRVMQIEGVGYRALTLNLGFSHPVIPGITAVIITGIDKEALGQFAANLRKVRKPEPYKGKGIRQGEHIIRKQGLVHEVVVMQSNARTGKKPWKQKGTGRARHGSRRSPIWSGGGVSHGPKINKKVRAKALATTLSKDGEMIFVQAELSFINPVDL
>Beckwithbacteria_CG2_30_FULL_Beckwithbacteria_OP11_44_31_curated
PLADLLIRIKNAQSSKHPYSRLKESLVKILITQIKRISKPGVRHYVNIKKLIISTSQGMMTAKEARKQRLGGEIICKINIVPALKKELKLQHDLAVPMKKIVINMGIYLSLIAGQKAIVKARKAEAAFKIRAGIGVMATLRGERMYAFLDKLISVVLPQVRDFKGVTSFDGGNYSLGFKEQIIFPEVGFQVTNQTALKLLELLGLPFTAL----RLTVFRSLKYIYAQNDAQGITLVAAAVGGQIAALALISAVVRGAYKYHGRIRCLADAARQKGLKFMGQKVNPLAFRLFLLEDLQLGITEVKIDRLYVTRPGVVIGRGGSGLEELKSVIEVKNPDLSSRLIGLRLAEQLNKRYPHRRAAAQVMEKGIKILFSGRIGGIGRREKFIPLSTIRSNIDYFQPAFTKYGYVGIKVWVYQGPRKVRLVADLIRPIEEALRAAGPVLKVLKQAPILKRSSHIKIIRIRIRLKSYDHRIIDECCQKILDTAMATGAQVVGPVPLPTKRKLVCVLTSPHTDKNAQEHFEMLTHKRLIDIIDCTDKTIDSLMHLELRSSKKGPYVDEKLMKKIQIKTWSRASQIPPEFVGYTFSVHNGRKFIDVFINEAMVGHRLGEFSHTRTFHGHMIQLRSILNVADNSGAKKLRVILVHGGYLGDLITCSVYEAGPVKKGEIVKAVLVRVRKEHGRADGSYIRFDDNAAVILPKASRVFGPIAREIKNYNKIASLAHTTGRGAKGQNIRSLIRRIPLEQLNKIEAILANMYKLDLARPLALSKIALICPPKRQKRKSFRAGSTLSFGEFGLKAMARQIEAARKTIAHHTKRVGRLWIRIFPDKTYTKKGAGVRMGGGKGEVEGYVCVVRPGRIMFELIAVESFRLAAQKLPIKTKVIRHQPTTPGRREKTLTTGKLTVRHEKRLFRIIDFVASIEYDPNRTANIALLYEKRYILAPQGLKVNHLVFGNALALKNIPVGSLVHNLELTPGKGGQLVRSAGNTATLQSKFAVIKLPSGEVRQVSCYATIGEVSNPEIKLGKAGRSRHKGIKPTVRGTAQRSHPHGGGEPVSPWGKGKKTRNRRKYSARFIIFFATKLETSQTFDVVTQLQALPLTI---ELKPGDQLKATGLSKGRGFAGVMKRHGFSGPKTHGQSDSRAPGSIRVWKGKKMAGHYGVETVTVKN-NLLTVSGTVPGSTAVVQITRRTSPLYQKTVTRKKKYLGDKVLIQETRPISKRKKWKVIGLQPIIVPDNLTVTSVKSAAQELLHGLTRSLIANMIFGLVKGFTKTLEIQGTGFRVLELALGYSHPVVPGIKLEIVSGADKYLVGQVAANIRRFRSPDAYKGKGIRLNELVRLKPGLMNQAVRYLSNQRLHAKVWRQKGTGRARHGSRNAPVFVGGSKTHGPKLPQKMKQLSLFSALTAEGEILVVAIKTGVLNTYQV
>Moranbacteria_CG2_30_FULL_Moranbacteria_OD1_45_14_curated
PIADMLTRIRNAQVAGHHASKLKFVLASILEHELTCVSRQGCRIYVEIKKVIVSTSQGVMTGTEAFRRGLGGEYICRVWVVPALKKELGIENPMAVPVGKIVVNIGTSLGVITGQKVVARARKAIAGFKTREGVGARVTLHGKRMWDFLDRLVNVALPRVRDFQGISAIDQGNCNIGIKEHLVFPEISFQINRQEGGVLFRLLGLPLRRIRAKLRLSVFRSLKNISVQDDVAGKTLAQALVGKEIATQLV-----------------------------MGNKVNPTGIRLQLRKDIEIAIASVEVDRIYTARPGVLIGRGGTGIEDLTEVLEVKSPEMNAMLVGQQVAEQLEKRLPFRRILKTMLDQGVKIEICGRLGGMSRREWLIPLHTLRADIDFAREAHTTYGVIGIKTWIYIAPRKVRLVTHSIVGARESLKSSQPIYDLLKSAPLLHRGSNVTIIRVRIKIKAYDHKVIDQSARKIVETAERTGAVITGPVPLPTEIHKVMVNRSTFVHKNSRDQYEMRVHKRLIDITNPTAKTIENLTNLDLRSLKKGPYVDPRVLKKLEIKTWSRACTISPEMTGFTFGVHNGKDFISVLVTEEMVGHKLGEFSPTRKFTRHMIQAESKLIVADNSGAKMIKCFKVLGAGLGDIIVASVKSAEPVKKGEIVKAVIVRQVRSHRRKDNSYIRFDENAAVILPKGTRIFGPVARELREFSKIVSLATTAGRGSNGQKSRSFLERLKLSAIEEVLYVFANIVKVEKEAPFHISNVMLVCPPRKVKRKIHRRGDKVSFGGYGLKAVARQIEAARRAMTRSIQRGGKVWIRIFPDKPMTKKGEQTPMGKGKGSVDHFVAKIRAGKVLFELEAEEAMRLASHKLAIKTKFKIYKKNNAGRREKSLLAGKISVRHVKRRYRIIDFIASIEKDPNRSSLIALVHEKRYVLATDAMRQGQEIIGNRLPLKNIPVGTTICNIEMKVGKGGQIVRSAGTQATLMALMAQIKLSSGEIRLMSCYATLGQVSNFEHTIGKAGRARHMNHRPSVRGSVMVDHPHGGGEPKTPWGKGKETRK-KNVTNKYIVLLGKKLGMTTLFDNVTMISCQENIV-RKEFPLDGKVNIAGVTKGKGFQGTVKRYGFAGRKTHGGKHLRKPGSIHVVKGRRMAGRMGGENMTALNEGLIGVRGAVPGVTIVVAVDTLTHPKYLKQYRSTKRYKGEKVEFEECRPISRGTHHKIIGKKPVSIPSGVEVTAVKGPKGTLTWGTTAKLISNMIAGVTNGFQKQLELNGVGFRMLTLALGFSHPVEDGLEVKIISGIDKQKVGEFAAVIRKLKPVEPYKGKGFRVDEVVRRKEGLLHQIYVQTGNFRKGIKPWRQKGTGRARAGSAQSPLWRKGGVTFGPDTNQKMRQKAVMIALSESGQIIVIDCIVMSLNVMHL
>Falkowbacteria_CG2_30_FULL_Parcubacteria_OD1_45_37_curated
PIADMLTRIRNAQAVNKPMSKLKFNIAKILEQSLKKISTPGRRIYAELPKVIISTSRGLLTNKEAKKQGVGGEVICEIFIIPALEAKFGYQNVMAVPLVKVVVNAGVSLERISGQKPVLKAKKSISAFKTRKGVGVAVTLRGARMFDFAEKLVKITFPRIRDFRGLKQVDGGNLAVGFREYIAFPEIGLQVSYAEGLELFKLMGFPFGRVRAKVRLSVFRSNRAIYAQNDESGRTLAAVQLGKLIAEKALILKVVRNGYKYHGRVKALAEGARAGGLKFMGHKVNPKSIRLNLEQDVRIGVDRVEIERIFTAKPGVIIGRGGSSAGDLKNITEFDRPNLSSNIIAQAMAIDLEKRMPFRRVMKQAIGRGVKVVVGGRLNGIARTEMLVPLHTLRADIDFAKTAQTTYGAIGIKLWIYMSPTKIRLVANLIKKAAKALRAAGPVVKLIKSAPIRKQLSHVNLV----------------------------------------------------------------------------------------RSLKKGPYVNERLLKKIKIKVWDRAATITPEMVGVTIGVHNGKQHLPVFIVENMVGHKLGEFAPTRKFISHMIQVQTILNVADNTGAKRVRCIRVLGARIGEIVTVTVRKAVPVKKGDVAHAVIVRTKKEIRRSDGVYLRFDENACVLIPRGTRIFGPVARELKQFIKIASLATYSTRGLKGQRSRTILAQTPLRDLNKVLQVFLNLLIIEFPAPLHLSNVILLCPPKKTKRKTQKQRLALSFGDYGLKSLSKQIEAARKVLTKYIAKGGKVWIRIFPDKSVTVKGGEIPMGKGKGAVDHYVAVVKPGMVMFEMTAREAMKMAAYKLPVKCKYKIVKPTSPGRREKSLIIGKITVRHVKRYIRQIDFIMSVEYDPNRGARIGLVYAKRYIVMPIGLKVGEVILGNALPIKFIPPGVAVYNIELEPGRGGKIARAAGNLVYVMGVYAQLKMPSGEIRLVNCLSTVGQVSNPDYTIGRAGRQRLLGIRPTVRGTAQVDHPHGGGEPKTKWGKGVKTRKGNKKSNRLII-----------------------------------------------------------------------------------------------------------TRVVKVESVVHPKYRKRYFVSKKFKGDQVQFVACRPLSKDKRWRLLGKLPIELPSGTQAKIVKGPKGELLWGLYRSLIKNMVVGVNEAYSKKLEINGVGYRALTLNLGFSHPVVAGIKAEVLSGIDKYLVGETAAQIRRIRKPEPYKGKGIKAEEILRRKAGLVHQAVVQMANERKGRKPWKQKGTGRARAGSSRSPIWIGGGVTFGPRINKKMKQQAILMALSDSNCLVVLDLNYSAINLVDL
>Saccharibacteria_CG2_30_FULL_Saccharibacteria_TM7_41_52_curated
PIADLLTRIRNAVMVGKPASKLKLTVAKELKKEIIRLSKPGRRVYVEIPRVLVSTSKGVISGQAAVKARLGGELLLKVYIVKELQAELNLKNVHQVPFEKIVVSVGITLVKITGQAPVDMAKKSIATFKIRAGIGINVTLRGARMYEFLDRLVNVSLPRVRDFHGVKAFDKGNYNMGIVEQSIFPELGLQVTSTYSRALLEKFGIPFNRIRSKVRLSVSISNKHVSAQDDVKQVTLAASFIGTDIAKKAKINSVVRNGRLYAGRLSAFAEAARKEGLGFMGQKVNPISFRLWLAEDIHITINRIEIERIHTAKAGVVIGRGGAGVTELKNIEEVKRPELAAKLVAENIARQLERRVNFRRAIKMTAQNGVRIQVAGRLNNMARREKVVPLHTLRADIDYYGRAMTPAGVIGVKVWIYQAPRKVALVASLIRAVADALRAAKPVIDAIESAPFEKKTSNILVERIRIRLKAYDHKVIDQSAKQIIDTAIRTGASVAGPVPLPTRRSVFTVVKSPHVYKKGGEAFEMRVHKRLIDITDATPKTIDSLQNLSLRSLKKGPFVDFKLAKKVAIKTWARASTISPEMVGRTIAVHNGKMHIPVLLTENMVGHKLGEFSPTRKFRKHMIQQESRLKVCDNSGAKEILCIRVLGARVGDMIVATVKVASTVKRKSVVKAIVVRTRDQIQRKDGSTIVFDDNAAVIVLKGTRVFGPVPRELRDFAKIISLAKTAGRGTKGQKARTLARRTPLNVFKKVLQVLVGSIHKDIHVATSLHKVALVVDPKKTKRKVRKRGQYVAFGDYGLQSQGRQIEAARQAMTHHIDRTGKIWIRIFPHIPVTRKPLDVKMGSGKGNPEFFVAKVKAGTILFEMVAREAMRLAGHKLPVMTKFKLYNPTTPARRLKSLVKGRITVRHVKRHYRLVDHIQEIEYDPNRSARVARVLLYHYILADTSMEKGKVIVSNRLPLANIPVGTQIYAIEIHPGKGAQLVRSAGVTAQLMAKYAQVRLPSGEVRRFRATAAIGMVGNVQHKIGSAGRNRRKSIRPGVRGIAMCDHPHGGGDPRTPWGQGYRTR-RRKDVSKMIILLGTKIGMTQIISPVTLIQAGPVTVHIREISVGSTVDATGTSKGKGFAGTVKRHNFNTKHTHGGKGIRKPGSIKVFKGKRMSGRMGHDRVTVKNNNLIGLRGAVPGPTITVTVTSRTHPIYGKQYTVNRKYAGDKVTISECRPISKRKTFTLIGKLPIDVPAGVTITTVKGPKGQLQHGLQRALLNNAVIGVTKGYEKKLEVNGVGYRVIEMLLGFSHPVNAGVSLAVVSGIDKQAVGQTAAEIRSIKKPEPYKGKGIKADEVLRHKAGLLKLAYDYLANSRTGKKPWKQKGTGRARFGSSRNPIWRGGGVVFGPTITTTSKRVALRQALSLAGKIVVLDILRSTLSVYHI
>Nomurabacteria_CG2_30_FULL_CPR_47_67_curated
KIADMVIRIKNAGDAGHPYSKLRFAIASLLLKGVKRISKLSARKYYDIKPVVLSTPKGILTGEEAKKEHVGGEALFQVWASVHLKKELGRDNAMALPIVKVAINTSTRLSKITGQRPAFGAKKSIASFKLRQGIGIMATLRGEKMNLFLDKLINIAIPRTRDFRGLSGIDEGNLTIGVKEHTVFPETGMSITKREAEALFTQLGFPFGRIRARIRLSVSRSNNYIFAQDDKKGITLVAAKVGTSLAKEAVISKVVRGGNMYTGRVKAFAEGARKGGLIFMSHVVHPYAHRLFLKSDIILYVASIEIERIKTSRPGMIIGRSGEGSQKLKDIEEVRSPESNAAIVAKMIIEGLEKRFPFRMVMKQTIEKGAKILLAGRLGGMSRSEEIIPLQTFRADIDYAGTAHLPYGVIGVKVWIYQSPRKVRLVADRVRGVEQAIRAALPIKKLLQSALIHKRTSHISIERLRIRVRAYEHKVLDISVKQIMDTALRYDATVIGPIPLPTEIKKYTVNRSAFIYKNAREQFEMRVHKRLIDILSPTPKVIEALTNISLRSLKKGPYIEERLLRKITVQTWARASQISPEMVGFTFGVYNGREHIPVTVTEDMVGHRLGEFSPTKKFIRHMIQPRSLVRIADNSGGKVGRVFKVLGARIGDIVVLSVQIAEPVKKKDVLHAIVVRQKQPFRRKDGTYVRFDENAVVVIPKAGRIFGPIPREISEFQKIISLAKTSGRGTKGQKARATIKKIPLKKLQKVSKALVNIKKLEISTPIHVSNVALEGKPKKVKRKWQTRGISIAFGSFGLKAQSNQIEAARKTIARNMQKTGKVWIRIFPDRPYTAKPAEVGMGKGKGDLQGYCVNIRPGRILFEVVAKEALRKAGAKLPLKTKIKTYKPTTPSRRAKALTKGRITTRHHKRLFREIDFIETIEYDPNRSGFIALVCERRYVLVPKSLGVGDNFTGNRLPLKKIPTGTFVYNVEIKPRGGSKIARSAGSHAEVVANYTHLKMSSSEIRKVPAWACVGTVSNEEHAIGKAGRSRWLGIRPTVRGSAMVDHPHGGGEAVSMWGKGQKTRRAKKYSNKLILILGTKLNMFQVFDPATLLLAGPIVVFVKEFKVGDKVRTTGISKGKGFQGVVKRHGFKGPRTHGQKHEREPGSIRVFKGMRMAGRMGGEKITVKNKNFLVVSGAIPGRTVVVAVERFKHPKYGKYIKRSKRYKGDVVVIREVRPISKDKTHVVIGKQTIVIPEKTEVTTVKGPLGTILWGTYASHIKNMVDGVNRPFEKRLIVEGVGFRVLVLSLGFSHKVHAGIKVSVISGINKETVGKFAADIRKLKRPEPYKGKGIRDGEVIRRKQGLVHQVVVMQSNARMGKKPWQQKGTGRARHGSRRSPIWVGGGVAHGPKINKKAKAKALSVVLSENSEILFIDTEKSFINPLIL
>None_CG2_30_FULL_CPR_50_59_curated
RVGDFIIRLQNAARISKPYSTYIVSIAKKLKEGVKRISKPGRRLYTAAHRVIISSSAGIISDKEARNNRFGGEELFEIWAYLALAETFGYTSSMQSPISKAVISSGVRLAKITGQKPSPPVRTSIASFKVREGVGLQVTLHGARMYDFLDKLIHIALPRTRDFRGLKAIDDGNLTIGIKEHTIFPETGFAVTKGEAEAFFRHLGMPLERVRAKIRLAVYRSNRFVSAQDDTAGKTIVAASVGEAIAKKAKITSIVRGGYRYGGQVKALADAARAGGLIFMTHTVHPYVHRLNIKIDEMIHTSGIEIERLSTARPGLVIGRSGEHAATLRDINEVRQPETNAAVVAYMIAEGLEKRMPFRRVLKQTVEKGVRIALSGRLGGMSRKEEIIPLQTFRADIDFAHQAYLPYGVVGIKVWIYQTPRKVRLVTDLVKGIPAALRAAEPITKLIKSAAIRRRKSRIKITKLRIRIRAYEHKILDLSVKQIMDTAARFDAIIVGPVPLPTEIKRWTVNRSTFVHKDAREQFEMRIHKRLIDIMNPSPKVIEALTNLNLRSLKKGPFVDVKLMKKVIIRTWARRSQISPEMLGFTFGVHNGKQHVDVLVSEEMVGHRLGEFSPTKKFVRHMLQPQSIVAIADNSGGKIARIFKVLCAGIGDVVVVSIQTAEPVKKKDIYRAVVVRQTKPFARKDGSYIRFDENAVVLIPKGNRIFGPVPRELSEWHAIVSLAKTSGRGGKGQTARALIKKLPLSAIDVVLRALIALYKIEKSRPVHVSNVMLISKPKKVKRKWQTRGTTVVFGSFALKALSNQIEAARKVLTRATTKTGKLWIRIFPDRPVTMKPAEVGMGSGKGDPKFYVFEVRPGRVLFEIIARAHLRQAGMKLPVKTTI-------------------------------------------------------------------------------------------------------------------------------------------------------------------------------------------------ILAKKEGMTRIFVAGTILVADPVVIAIREF-VGDTVQVSGLTKGKGFAGVVKRHGFHGPRSHGQKHERSPGSIRVAKGMKMAGRTGADRVTITNAGEIIVSGAVPGRTVTVKVDRYKNAKYKKYFVRSKKYLGDIVTVSATRPISKRKHFKILANKPIAA-GKTDVKTVKGTKGTLLTGTFASHVKNMVQGVETPYVEKLILEGVGYKMVVLTVGFSHTVPEDVTATVLESANKESVGQFASNIRRIKPPEPYLGKGIRENEVIRRKQGLVHQVTTMQANLRQGKKPWKQKGTGQARHGSIRSPLWRHGGVTFGPKINRKMRIGALLSVLSRDGEVILIDTIKSFLNLVDV
>Moranbacteria_CG2_30_SUB10_Moranbacteria_OD1_41_165_curated
PIADMLTRIRNAQLAGHHASKMKFVLASILEHELTRVSKQGCRIYVEIKKVIVSTSQGVMTGTEAFRRGLGGEYICRVWIAAALQAELGIKNKMAVPIGKVVVNVGTSLEAITGQKVIAKARKAIAGFKTREGVGACVTLHGDRMWSFLDRLINVALPRVRDFQGISSIDQGNCNIGIKEHLVFSEISFQVNKKEGEVLFRLLGLPLRRVRAKIRLSVFRSLRNISVQDDEAGKTLAQALVGTKIATDLLVKKVVRSGYRYHGKVKALAEAARTAGLIFMGNKVNPTGIRLQLRKDVEIAIASVQIDRIATARPGVLIGRGGTGIEDLTEVQEIKSPEINAMLVGQQVAEQLEKRMPFRRILKTMLDQGVKIELCGRLGGMARREWLIPLHTLRADIDFAHEAHTTYGVIGIKTWIYIAPRKVRLVTHSLIGARESLKSSKPIYDLVKSAPLLHRGSNVTVIRVRIKIKAYDHKVIDQSARKIVETAERTGALITGPVPLPTEIHKVTVNRSTFVHKNSRDQYEMRVHKRLIDILNPTAKTIENLTNLDLRSLKKGPYVDPRVLKKLEIKTWSRSCTISPEMTGFTFGVHNGKDFIPVFVTEEMVGHKLGEFSPTRTFRRHMIQAESKLIVADNTGAKMIKCFKVLGAGLGDIIVASVKSAEPVKKGEIVKAVIVRQVRSYRRKDNSYIRFDENAAVILPKGTRIFGPIARELREFSKIVSLATTAGRGSNGQKSRTFLERLKLSDIDEVLAVFVNILKIEKEAPIHVSNVMLVCPPKKVKRKIHRSGDKVSFGSFGLKAVARQIEAARRAMTHSIQRGGKIWIRIFPDKPMTKKGEQTPMGKGKGSVDHFVAKVRAGKMLFELAAEEAMRLASHKLAIKTKFKIYKKNNAGRREKSLLSGKISVRHVKRMYRIIDFIASIEKDPNRSCLIALVHEKRYVLATNGMRQGQEIIGNRLLLKNIPIGTAICNIEMKIGKGGQIVRSAGTQASLMALMAQVKLASGEIRLISCYATIGQVSNFEHRIGKAGRARHMNHRPVVRGSAMVDHPHGGGEPKTPWGKGKKTRKRKNITSKYIVLIGKKLGMTTLFDNVTLIACEENTV-RKEFPIDAKVNVAGVTKAKGFQGPVKRYGFAGRKTHGGKHLRKPGSIHVVKGRRMAGRMGGVNMTALNEGLIGVRGAVPGVTLVVAVDTLTHPKYLKQYKSTKRYKGDKVTFEECRPMSKEKHHTIIGKKPVSIPSGVEVTSVKGPKGSLVWGTTAKIISNMIAGVTTGFQKQLELNGVGYRMLTLALGFSHPVEEDLDAKIISGIDKQKVGEFTAVIRKLKPVEPYKGKGFRVGEVVRRKEGLLHQIYVQSANLRSGIKPWRQKGTGRARAGSAQSPLWRKGGVTFGPDTNQKMRQKAVMIALSESGKMIVVDLTVMSLSVINL
>CPR1_CG01_land_8_20_14_3_00_Nealsonbacteria_OD1_12_curated
PASDMLIAIKNAQAVLKPFSNLKYEIAKILEKGLKKISKPGQRIYKELKPVIISTSKGLMTNKEARKQKLGGEVLCEIWVIPQMMEKFGYKNPMAVPIEKVVLNTSFDLALICGQKPILGAKKSISTFKIREGIGATVTLRRKRSADFLERLIHIALPRSRDFRGIKSIDKGNLTIGIKEHITFPEIGLEVTREEGIELLRLLGFPIKRVRIKIRLCVFRSTKHIYVQDDEKGKTLIAAEVGKLIAKKALIEKVIRGGYQYHGRVKALAEGAREGGLKFMTHRVHPKAFRIYLEEDFKIGIEKIEIERISSARPGLIIGRGGGGVEELKEIREVRDLWASAPLAAQWIAQQIEKRVRYRRVLKQALAKGARVEVAGRLDGIHRIEWLLPRQTIRADIDYAKRAFCTYGVVGVKVWIYITPRKVRQVSDLIRGVEEAQKAAQPLLKLLKSAEIQKKTSHVTIVKIRIKLWSYDHKVIDNSAKQIIETALRYGAEVSGPVPLPTEIHKYTVNRSSFVHKDSREQFEMRVHKRMIDILNPNPKVIDALMSLTLRSLKKGPYIDQRLLEKMKIKTWSRACTIIPEMIGFTFGVHNGKEFLPVKVTEEMVGHKFGEFAPTTKFSRHMIQPRTMLKVVDNTGAKILQCFRALGAQIGDVIVGTVKEAEPVKKHDVVRALIVRQRKNFRRSDGTYIRFDDNACVILPKGGRVLGPMPREIKEFEKIAALATHSGRGVKGQRARALIKKYPLEVLEKILKAFINLRKVTLPAPINISNTKLICPPKKVKRKWRKRATELAFGSFGLKSLARQIEAARRMILRYLKKGGKLWIRIFPDKPITRKGTEVPMGGGKGSVEFYVFPIKPGRIIFELVAREALEKAADKLPVKTKFKK---------ERRLLLGRITIRHVKRLYRLLDFVIALEYDPYRTAFIALVEEKRYILAPKDLKVGDEITGNRMKLKNIPVGTQVYNIELEPGKGGKLSRGAGTSAKVLAQFTHLEMPSGEIRKVSCFASIGQVSHPEKIIGKAGRRRLKGWRPAVRGTAMPDHPHGGGGPKTPWGKGVRTRKRKKWTAKYII-------MSQIFDPVTLIEAGPCEVYLREFKVGDKVKVSGISKGKGFAGAVKRWGFKGSVSHGTKHLRTLGSVRVVKGKKMPGRMGFERVTVKNNNLLAVEGAVPGRTVVVKVERLEHPKYKRRFKVSKNYKGDKVLIEECQPISKEKRWRVVGKKPILIPEGVEVKSIKGPKGELFWGTTRALLANMIKGVKEGYERKLEIEGLGFKALILYVGFSHPVKKDIKFLVVSGIDKELVGQIAAKIRKVKPPEPYKGKGIRLGEQIRRKVGLVHQVVVQMANRRKGRKPWRQKGTGRARVGSIRSPLWKGGGVIFGPEIPKKMKRLALFMVLSGNNLLILLDLILAALNALDL
>Falkowbacteria_CG02_land_8_20_14_3_00_150_Falkowbacteria_OD1_36_14_curated
PIADMLTRIRNASAVYKPMSKIKYNIAKILENSLKRISKPGLRIYAELPKVIISTPQGMMTNKEARKKGVGGEVICEIYVLPKLIAKFGYKNGLSAPIYKVAVNVGVSLVKITGQKPVLKAKKSVSTFKTRKGIGVMVTLRKKRMFDFIDKLINVSFPRIRDFRGIKQVDRGNLTIGFKEHVAFPEIGLEISEAEGLELFRLMGFPFLKVRAKIRLSLFKSNKGMYLQNDEIGKTLLSAELGKLMAEKAQINSIVRAGNKYHGRVKATADGLRAGGLKFMGQKVNPKILRINLKQDVYVGVDRVEIERIFTAKPGLIIGRGGAGIENLKNITEFDRPNLSAQIVLQQMILDIEKRLPFRRVMKQAISRGVKVIIKGRLNGIARSEMLVPLHNLRADIDYSRVAHTTYGSIGIRIWIYMSPRKVRLVVNVIRGVNKALWAAKPIIKLINSAPIRKRTSHVYIVRIRIKIKAFDHKIIDQSTKTIVETAQRSGAEIFGPIPLPTEKKKYTINRSTFAHKDARDQYEIRTHKRLVDIIEPSVETINALTNLSLRSLKKGPYVNERIIKKLKIKVWDRAATITPEMVGFTIGVHNGRQHIPVYIVENMVGHKLGEFSFTRKFVSHMIQVQSKIKVADNTGAKEVQCIRVLGARIGDIIVVAIKVAAPVKKGDVVQAVIVRTRKEIRRKDGSYLRFSDNACVIIPKATRVIGPIAREVRRFFKIASLATYSTRGLKGQKSRSTLMRISLKDLNKVLQIFLNLLIVEFPALMDLSNVILECPPKKTKRKSHKRKTSLNFGSFGLMSLSRQIEASRRAMTRYIQRGGKIWIRIFPDKPVTLKGGEIPMGKGKGSVDHYVVVVKPGMVLFEITAKEAMSLAAYKLPIKCKFIKVKPTTPGRRQKRLIIGKITIRHAKRYIRMVDYVASIEYDPNRGARIALLNAKRYIISPTNLKVGSEIIGNAMPIKYIPAGEGVYNIELEPGRGGKIARGAGNMAYVMGIYAQIKIPSGEIRLIKCLCTVGQASNPDKTIGKAGRSRHLGIRPTVRGKAMVDHPHGGGEPKTPWGKGVKTRIKGKQSDKLIIILGKKIEMAQIW-AVTKVEAGPCVIYLREFKVGDIINVSGISKGKGFQGVVKRFKLSGPATHGNKDLRMTGSIHVFKNRRMPGRMGGDKKTISNNNLLYIKGAVPGITIIVAVSRVIHPKYKKRYKVSRKYKNDKVSIVACRPLSKDKRWRVLGKLPIAIPKGTQAKIIKGPKGELLWGLFRSLINNMVIGVNNGYFKKLEINGIGFKALTLNVGYSHPVKEGISAIVISGIDKKLVGETAAQIRKIKKPEPYKGKGIKLDEIVKIKVGLIHQAVVQMANERQGKKPWRQKGTGRARAGSSRSPIWRGGGVTFGPKINKKMKKKAILMALSSNNNFVILDIKYSSINIVDL
>Portnoybacteria_CG02_land_8_20_14_3_00_150_Portnoybacteria_OD1_45_8_curated
IIADLLIQIKNAQQAGRPFSKLKLALAKILEKGVKRISKLGRRLYIKIRSVIISTSQGLMTDKEARRKKLGGEYLCEVWVVPAMRQTFGYKNNLAVPILKVTINSGVDITTLAGQKAVTQAKKAIASFKTRQGIGIKVTLRGRRMYDFVDRLISLALPRTRDFRGLKSVDQGSLNIGLKEQIVFPEIGLEISQPEGIELFKLMGFPIKRTRAKIRLSVFRSNKHVYAQNDEKSVTLASAAVGQLIAKKAAISSVIKGGYRYHGIIKALADGAREGGLKFMGQKVHPIAFRLFLKEDYFIGVDQIEIERIHAARPGLIIGRGGSGIEDLKSVEEVRGAESKAAVVAQSIADQMERRLPFRRVMRQTMERGAKIMMKGRLGGIARREWLIPLQTLRVKIDFAQTAFTTYGTVGITVWVFVASRKVRLVTALVKGVSQAKKPAPLVLKLLNSAPIMKRTCSVKLVRIRIKIRAYDHKLIDQSARQIVETAQRFGAQVAGPTPIPTETRKYTVNRSSFVHKDSREQYEMRVHKRLIDILNPSAKVVDSLTNLNLRSLKKGPYVDAKLLKKVAIKTWARACTITPEMVGFTFGVHNGKDHIPVYVTEEMVGQKLGEFSPTRKFGKHMIQPRSILKVADNSGAKTVRCFKVLGAQLGDIIVCSVQKAEPVKKGDVVKAVIVRQRKSFRRPDGSYVRFDDNAVVLVPKGGRLFGPVARELKNFDTIISLATFSGRGVKGQKSRAALKRIPLADL-KVLQVWVNLVKVEVSKSLHASNVLLLCPPKKVKRKWHKGGAELAFGSYGLKAMSRQIEAARRAITRYVQRGGKIWLRVFPDKPVTKKGAETPMGGGKGSVDHYVCVIKPGRILFEMIAQEAMRLAAHKLPIKTKFKGRKPTSPGVRTKSLVVGRITTRHHKKLYRMIDFVAALEYDPYRNAFICLLNEKRYIIAPHDLKVGDEIIGNRLPLKNIPVGLPVHDVELYPGSGGMIVRSAGSSAQALAIYAQLKMPSGEVRLIKCFATVGQVSNPEFVIGKAGRSRWLGRRPHVRGSAMVDHPHGGGEPKTPWGKGVKTRRRRKQTNRLILILGKKLEMAQLFDPVTLVEAGPCLVYLREVKVGDEVKIAGVSKGKGFAGVVKRHHFGGPKSHGQKDLRAPGSIRVPKGRRMAGRMGNERNTIRGKNILAIKGAVPGHTVVVAITRLEHPKYKKRFKVTTCYQGDKVILQECRPLSRHKRWRVIGKQPIAIPNGIDVKVIKGPKGELLWGLMRTLLANMMEGVKNGFEKKLEIEGIGYKALTLSLGFSHPVEPGIDLKVVSGIDKELVGQAAANIRKLKKPEPYKGKGIRQGEVVKRKAGVVRQAVQQLANTRQGKRPWRQKGTGRARHASIRSPLWVGGGVTFGPKINKKMKRQALLMVLSGDKEIVLLDVVRAALNIMDL
>Nealsonbacteria_CG03_land_8_20_14_0_80_cor_Nealsonbacteria_OD1_36_12_curated
PIANILTSIRNAQAVKKPFSNLKYEIANILEKGLKMISKPGKRIYLKIKKVIISTSKGLMIDREARKKKLGGEVICEIWVIPEMMKKFGYKNIMVVPIKKVVVNTSFDLALITSQRPILKAKKSIAGFKIRQGIGAEVTLRKQMMYDFLERVIHIALPRSRDFQGIKSVDSGNLTIGIKEHIAFPEIGFEITREEGLELLRLLGFPLKRVRAKIRLCVFRSNKHIYCQDDEKGRTLLETEVGKLMAEKTLIKEVVRGGYRYQGRVKALAEGAREGGLKFMTHRVHPKAFRIFLEEDFRIGLEKIEIERINSLRPGLIIGRGGQGTEELKEIREIKNPWTSATLVASWIARQIEKRVPYRRVLKQALSKGARVEVAGRLNGISRREWLLPRQTLRIDIDYNQEAYCSYGVIGVKVWIYIPPRKVRLVTDLIRGVEGAQKAAKPLNKLLNQAEIQKRTSHITIIKLRIKLRAYDPKVIDNSARQIVETALRYGVKVSGPIPLPTEIHKYTVNRSSFVHKDSREQFEIRVHKRLIDILSPSQRLIEALMDLNLRSLKKGPYLDEKLLKKITTKTWARDCIITPEMVGFTFGVHNGKEFIPVRVTEDMVGHKLGEFASTTKFLRHMIQPQTILKVADNTGAKVIQCFRVLGAQIGDIIVVAVKKAEPVKKHDVVRAVIIRQRRNFRRKDGTYIRFDENAAVILPKGGRIFGPVPRELKEFDKIAGLATYSGRGVKGQRSRALMKRYPIGILEKVIRALINLRKISFPAPLDISNVKLICPPKKVKRKWQRRGTEVCFGSFALKSLARQIEAARRVIIRYLKKGGKLWIRIFPDKPVTQKGTEIPMGGGKGSVSHYVFPIKPGRIIFELKAKEAFKKAATKLPIQTKFKIYKPTTSARREKSLVLGRITVRHAKRLYRIIDFILSLEYDPNRSAFIALVEEKKYILAPQGLKVGDEIIGNRTKLKNIPVGTEVYNIEIEPGGGGKLIRAAGSSAKILVQFTQLEMPSREIRKVSCFATIGSVSNPEHRIGKAGRAYHMGRRPSVRGVAMKDHPHGGGEPKTPWGKGVKTR-KRKWTDKYVIILGKKIGMSQIFDPVTLIEAGPCEIWLKEFKIGQKVKISGISKGKGFQGAVKRWGFSGGATHGVKHHRTLGSVRVIKGKKMPGRMGNKRVTVKNNNLLAVKGAVPGRTVVVEVERIKHPKYKRRYKAHKKYKGNKVIIEECRPLSRDKRWKVVGKKPIEIPEKVEVKTVSGPKGELFWGLFRSLIFNVIKGVTEGYEKKLEIQGIGYRALVLQVGFSHPVKEGIKFLVISGTDKGLVGQAAAKIRKIKPPEPYKGKGIRVGEVVRRKAGLVHQVVVQMANRRQGRKPWRQKGTGRARAGSIRSPIWRGGGVTFGPKIPKKMRRKALLMVLSANNFLIILDLILAALNCLDL
>Shapirobacteria_CG03_land_8_20_14_0_80_cor_Shapirobacteria_OP11_40_19_curated
TVANFLIRIKNSSLAGKPFSKFNHQMAIILEKEVRRISKPGRRVYADLKRLVVSTPEGLFNAKEALNQNLGGEIICKIAIIPQLQKEMGVSSVMAVPVVKVVINVGLWLAVISGQKAKIRAKKSIAGFKLGKGIGMAVTLRGKRAFAFLEKLFSIVLPRVRDFSGLSGFDGGNYSLGISEQTVFSEIGLQVTDQKAKLLLTKLGMPFARTKSRLRLLVTRSCKYIFAQDIKTGKTLIGLVFGEKFAKEAIIKEVIRGGNLYHGRVKAFAEGAREGGLEFMGQKINPIIFRITLLEDIALGIIGVKIERPQVTRPGVVIGRGGSGLEELKSPQEIKNPDISAYFVAQKISEQIAKRMPYRQAVRRARERGIKIALSGRIAGIARTQKYIPLQTLRAKIDFADPSLTRSGYVGVKVWINMSAQKLRLLTDGLRNPKAAMKGKIFFEKLIKQAMIKKRSSKLLLVRIRIRLKSYDHRVVDEAAAKIVETAMLSGAKVTGPIPLPTGRKLIVVLTSPHTDKDARDQYEMLTHKRLIDITSPTQKTIESLQHMELRSSKKGPYLDENLVKKVAIKTWARSSQLSPEFVGYTFLVHNGRAFISVFVTEDMVGHRLGEFSPTRTFRGHMVQLRTILTPADNCGARRLRVIHIYTATMGETVLAVVDGADPVKDSEKVRVVIVRAKKGIRRTDGTHIRFDDNAGVIIPIGTRVFGPVAREVKEFNKIASLAHASTRGSKGQKARRWVKRLPLDQLATVERVFLNLYKVSLARPVLVCRVALLCPPKRQKRKVFRRGSSLAFGEFGLKAIANQIEASRKAISHYTKREGKVWIRIFPHRPITAKGAGVGMGAGKGDVTGYVAVVPPGKMLFELVAREAFTRASSKLPIPTKF-----------ANKLKKGRVSVQHSKNFLRKIDFVRAIEYDPNRNVQIGLIYEKRYILLPLGLNIGDQIVGNCLPLSGIPIGTPFHNLELSPGRGGQMLRSAGTMALILSKMAQIKLPSGETRFFSCKATIGQLANTDQKLRKAGDSRHRGIRPTVRGVAKHSHPHGGGEPKTPWGKGKKTRKRVKYSDKFIIVIVAKSEMQTVFDAATGLIARPWV-----------VSVTGISKGKGFAGVVKRWHFKGPRTHGQSDERAPGSSKVHKGSRRPGRMGSEKVTVKNANFIWVKGAVPGRVATVSIEQSKHPLYGKIIK--RNYKGDKVIITEIRPVAKTVNFVIIGKKPIKIAEGVKVSNVNGPLGGRLHGTYARLVRNAITGVREGFEKVLEIVGTGYRGLILSLGYSHQIKEGIKLSVIFGIDKNLVGTVTHNIKILRKPDSYKGKGIRLGEKLRLKPGLVSQSVRFLSNQRKGVKIWNQKGTGRARHGDRQAPIFVGGGKAHGPRLNQKMNQKAIYSVLSSEKNLYLLEIVKYFINVYRL
>Roizmanbacteria_CG03_land_8_20_14_0_80_cor_Roizmanbacteria_OP11_39_12_curated
PIIDLIIRIKNAYMTKNPHSSYRESVLKKLQDDVKLVSKPGKREYVDLKSVFLSTPKGILTNREARKEKLGGELLFMIWVKPALMKELGYKNIFAVPLVKVVLNVGAQISLIAGQKAVIKARKSVSAFKIREGIGVKVTLRGDRMYHFLQKLITIVIPRLRDFRGISAVDAGNLNIGFTEQTLFPEIGLQITKKKGRLLFEKLGVAFKRVSMNIRISVYRSTKNVYAQDDTTETTVCAVEVGKKLGTLLKITKAVRGPYTYLGRVKRLAEGLREAGIQVMGQKVDPKGLRMALISDIRISVTQIDIERIYAVKPGMIIGRGGKGLEEVKKIEPVKKPYLSAYYVAQMIAEKIIKGFPHRAVIHHTMDRGVKVQLGGRINGISRREKYIPTSTIRENVEFVRPALTKSGYVGVKVWLCSTPKKLRILLAHIKKPVKAMKSATILYKVIKSAPYRKQFAHIQVVRIRIKLRSYDYRIIDETCQKLVDTAVRTGASVMGPIPLPTKVEVFVVNKSTFIDKNAREHFGLKTHKRLIDILNPTNQTIDSLMHLELRSLKKGPYVDENLMKKVMLKTWARASQIAPEFVTHKIGIHNGKKHIEVLITEGMVGHRLGEFALTRTFKGHMIQLRTVLTVADNSGAKKAMMIGMPFAYIGEIVNVAVKDAIPVKKGEVLSAVVIRTHKEYRRVDGSYIRFDDNACVILPKGTRVFGPVAKEVKDFKKIASLASKSGRGTRHQKARSLVKKFPSDQLNVVEKVYVNLYKVEVPRPLDISKVGVICPPKRQKRKTFRRGALVSFGSVGLKTMDREIEACRVILARATRKAGKFWIRIFPDKPFSKKPPEVTMGAGKGDIAYFVASVVPGKVMFEIEARAVLKSVSMKLSVKTKI----------------------------------VKAIEYDPNRNSLICLVEEKRYILQPNDLKVGDAVYGNALPLRLIPIGIEVHNIELFPGQGGKLIRGAGTAGVVVAKYAHVKLPSGLVRKCLAYATVGMLGNIEHILGKAGTSRHMGVRPTVRGTAQRSHPHGGGEPKTPWGKGTKTRNKVKWSNKFIVILGVKKGSSQRFDAVTTIQTTPNYLHIQEFEVGQEITVTAVSKGRGFQGVVKRHHFKGSKTHGQSDQRAPGSIRVFKGKRMAGRMGNDTVTIKG--SLVLKGLVPGATVVVSVERRRHAKYQKVIVRHKKYKGDLVEMQEVRPGSHDKRFSVIGQKILVVPQTVTLTTVKGKEGLLLHGTLRTLIDNAIVGVEKPWEKRLEVVGTGFNVLVFKVGYSHPVVANVTFSVVQGRDKQLVGEIAHKIKMLKKPDAYKGKGIKEGEKLRIKPGLLAQYIRYLANQRETKKVYKQKGTGGARHGSRKAPIYKGGGVVGGPQLSKKQRQGTLLSALAYQGSVSVVELIKSTLNAYDI
>Shapirobacteria_CG03_land_8_20_14_0_80_cor_Shapirobacteria_OP11_39_12_curated
PISDLLIRIKNAALAKKPYSCFKENLAKVLKATVKLFSKPGKRVYLNIAVFIISTPKGLMTDKEALKARMGGEVICKIIIVPELQKELGAKSPMAVPVVKVVINIGLQVKIISGQKPKVRAKKSIAGFKLGKGIGLSVTLRRGRAFAFLEKLFRIVLPRVRDFSGVKSFDGGNYNLGISEQIVFSEIGLQITDKKARLLLEKLGMPFKRVRGKMRLSLSRSNRFLFAQELGSGKTILGLLFGEKFAKEVLIKKVIRGACRFHGRVKAFAEGLKSSGLEF---------------------------------------------------------------------------------------------------------------------------------------------------------------------------------------RIRIRLKSYDHRVVDEAAAKIVETALLSGSKIMGPVPLPTERKLIVVTTSPHKDKDAREQYEMLTHKRLIDITEPTQKTIESLQHMEL-----------------------------------------------------------------------MIQLRTILTPADNTGAKKLRVIHIYGGTVGDVVAAVVDQADPVKDSEKVRVVVVRTRKEVRRVDGSYVRFDDNAGVIIPRGTRVFGPIAREVREFNKIASLAHTATRGTKGQNSRTLIKRLPLKYLNTIDRVFVNLYKVDKVRPLNLAKVALICP---------------------------------------------------------AKAAGTRMGGGKGDIQGYVANVKPGKILFELVSKEAFQRAADKLPIKTRF------------------------------------------------------------------------------------------------------------------------------------------------------------------------------------------------------------------------------------------------------------------------------------------------------------TAVVLVERKRHPLYGKIISKKKKIHGQIVRITQIKPLAKTVSFKIIGVKPIIVKEGNTITVVRGPLGEVSHGTLARLIANALSGTRDGFSKVLEVVGTGFRALVLALGFSHLVREGIKIEVIFGVDKELVARTASNIKKIKKPDAYKGKGILQGEKLKLKPG----------------------------------------------------------------------------------
>Wolfebacteria_CG03_land_8_20_14_0_80_cor_Wolfebacteria_OD1_36_15_curated
NYIDLLTKIKNAQQAKKFYSKNSEVIIDILTKGIKFISKSSRQFYYDIKPILISTSKGIMEGKTAKKENLGGEALFEIWIVPKMKEIFGYRSESRVPIIKIVVNSGIEFSLAVGQKPKIKARSSVAGFKTRKGIGLVATLRSQRMYDFLEKLIKIVLPRVRDFKGLKIIDEGNLNIGLRDRLVFPEIGMEVARNEAVELYKLLGIPLKRVRSKIRLCIFISNRYIYAQDDSEGRTLISILAGELLAKKAGITRIVRRYYKYHGRIKALAEAARSKGLKFMGQKIRPNSLRLFLEEDALIGIDKVLIERIRAARPGLIIGRGGKGIEDLSNIEELKRSEISAAIIAQNVAWDMEKRKPYRRTLKKYIDQGVKIKASGRLGGIARREQLLPLQTLRANIDYGETAFCTYGTVGIKVWVYMAPRKVRLVTNLIKGVNDAQRASQPILKLLQSAPIQKKSSHITLVKLRLRIKSYDHKLLDRSTRQIIDIAKRNGAETIGPIPLPTEVRKYTVNRSTFVHKDSREQFEMRTHKRLVDILNPNQKIVEALSSVNLRSSKKGPYVYPKLLKKIAIKTWARDSEISPEMVDFTFGVHNGKEFIEVKVSEEMIGHRLGEFAPTRKFVKHMIQERSIIKVADNTGAKTIRCFRILGARIGDVIVASVQVAEPIKKKDIIRAVIVRQRQPFRRKDGSYIRFDDNAAVIIPKGTRIFGPILRELKEFEKIVAMATYSGRGLKGQKSRAMLSRLPLGDLEKVLSVFLNLFKILVPKPFNASNAMIICPPKKVKRKWQKRGTKLSFGIAGLQAMSRQIEAARKAVGHFFKKGGKLWIRIFPDKPVTKKPPEVTLGGGKGAVDHYVFPVRKGRILFELQAKQAFIQAGHKLPLKTRVKQFKPTTSSRRLKASLKGRITMRHNKKLYRQVDFVEAIEYDPYRTAFIARILERSYVLASSNMKVGGQIIGNRLILKNIPVGSFVYNVELTESKGGKLARSAGSSVQVLAHYTHLKLSSGEIRRVKNFASLGQISNPESVIGKAGRARAMGVRPTVRGSAMRDHPYGGGEPKTKRGKGRKTRKKKKWSNTMIIILGKKLKMSQIFKPVTIIQAGPVVVYLKEYKVGDVIKISGLSKGRGFQGVVKRYGFSGPKTHGQKNLRAPGSIRVALGRRMAGRMGQEKIIVKNKNILMVKGAVPGRTRVVEVIRFKHPLYKKYFKVSKRFKGDKVIIEETRPLSKEKRWRIIGKKPIKIPQGVELKEVKGPKGSLNQGTMRSLIVNAIDGVNEGFKKILEIEGVGYRALILSVGFSHPVRKGIKISVVSGIDKAKVGEMAAKIRAIKKPEPYKGKGIRQGEIIRRKAGLVHQALIQMSNRRQGRKPWRQKGTGRARHGSIRSPLWIGGGVTFGPKINKKMRQKAVFSVLSKDDGLKIVDIKKIVLNVYDL
>Jorgensenbacteria_CG03_land_8_20_14_0_80_cor_Jorgensenbacteria_OD1_38_39_curated
MYLNFLTKIKNARAAGRGYGRMELAIAEELCQGFKFFSKPSVKNYCKLPSIILSTSKGIKNGEMAKKEKVGGQLLFGVW------------------IEKVVVSIGVETALLTGQKPTLRAKKSIAGFKSRTGIGLQVTLRRRRLWDFLAKIIHIVLPRVKDFRGLKNIDSGNLNIGFREQFVFPEIGLQITREEAIDLYRRIGIPLQRVRKRIRLSLFRSNLHIYVQDDKSQKTLASAEIGKLIAERAQVKKAVRKCYQYHGRIKALAEAARKNGLIIMATKINPISFRLFIEEDYFIGIDAIEIERIRASRPGLIIGRGGKGIEELKNVEELNRTEVSAPVMAQQIAFELEKRLRYRSVMKKFLSNGAKIRMSGRLNGISRYDWLMPLSTLRANIDYGETAFNSYGTVGVKVWIYIAPRKVRLAASSLKNVQEAERAAVPILKLLHSATIERKTSHLTLTKLRLRIKAYDVKLIENSVKQIIEAIKRRGGEVIGPIPLPTEIKRYTVNRSTFVHKKSREQFELRVHKRLVDILNPQSNIIESLTELNLRSSKKGPYVDPKLLKKISIKTWARDSEISPEMVGFIFGVHNGKNFIEVKITEDMVGYRLGEFSPTRKFIKHMIQERTILKVTDNSGAKTVRCFRILGARIGDIIVASVQEAEPVKKKDIVRALVVRQRQAFRRPGGSYIKFDDNAVVLVPRATRIFGPLPREIKEYGTIASMATYSGRGQKGQKARALFLKLPIDDLEKVIAVNLNLFKVQVARPLNVANAALICPPKKQKRKWQKRGVTLNFGRFGLQAQAAQIEAARKTISHSLKGAGKLWIRIFPDKPVTKLPPEVTLGGGKGDIDHYVFPVKTGRVLFEITARSALRVAGHKLPVKTKIKNYHPSTPSRRLKGLSKGRITVRHNKILYRLVDFLETLEYDPYRSAFIARVIERRYILAPQGLKIGDKIIGNRTQLKRIPVGTFVYNVEVIKGRGGKLVRSAGSSAQVLANYTQIQLPSKETRKIPNYASLGQLSNPEHTIGKAGRSRWLNIRPTVRGSAMRDHPYGGGEPKTKWGKGHRTRNKKKWSNKFIIILAKKLNMSQIWKPVTVLLL-------KEF-----VKISGLSKGRGFQGVVKRHGFSGPKSHGQKDLRAPGSIRVIKGRKMAGHMGQKRITEKKKNLLMIKGAVPGMTKVVEVTRLKHPLYLKYYKVSKKFKGDKVVIQETRPLSKEKRWRIIGKKPVKIPDGLNVEIFKKGGDEIQWGTIRALSQNAIEGLTNGFEKTLILEGIGYRMLILNLGFSHPVYAGITFEVIKGKKKDLVGQAAAEIRALKKPEPYKGKGFHENEVIRRKAGLIHQVLLQRANRRKGRKPWRQKHTGRARHGSIRSPLWAGGGVVFGPKINKKMKRQAIFSVLSKGQEIKFIEVALAALNVYNL
>Portnoybacteria_CG03_land_8_20_14_0_80_cor_Portnoybacteria_OD1_41_10_curated
PISDMLTRIRNAQAVSHPFSKLRFNLAKVLEKGLKKISKPGQRIYLQIRPVIISTSHGLMTDKKARKKGLGGEILCQIFVIPQMKERFGYRHDLAVPIIKVVVNTGFDLALITGQKAKPSAKKAIASFKTRQGLGLAVTLRGQRMYDFLDRLINIALPRSRDFHGLKNIDQGNLNIGIKEQIIFPEIGLEIARQQGVELFKLLGFPLKRIRAKLRLSVFRSNQHIYLQDDEQGKTLVGSEAGKIIAEKALIKKIVRGGYKYHGRIKAVAEGARKGGLVFMGQKVHPLSLRIFLEQDVRLGFSSVKIERIQTSRPGLIIGRGGSGAEELKEIEEIKQASARAAVIADDMAAQVEKRFPYRRVMKQVLSKGIKVMVKGRLNGIARKEWLIPLQTLRSNIDYAQTAYTTYGTIGIKVWVYISPRKVRLVTDLIRGVEEAERAARPVLKLLNSAPIKKRTSHIVLIRIRIKIQAYDHKLIDQSIKQIVEAIERYDAEIRGPIPLPTQIHKYTVNRSTFVHKDSREQYEMRVHKRLIDIINPSAKIIDALMGLNLRSLKKGPYVDSKLLNKIAIKTWARNSSITPEMVGFTFGIHNGKEHISVLITEDMVGHKLGEFSHTRKFVRHMIQAGTKLKVADNTGAKIIQCFKVLGAQIGDIIIASIKEAEPVKKKDIVRAVVVRQKKAYRRIDGSYIRFDENAAVIIPKGGRIFGPIPKEIKEFDKIASLATYSGRGIKGQKSRALIKRLPLKDIEKVLESFINLVRVELPKPIDLSNVKLVCPPKKVKRKWQKRGNYLAFGSYGLKALARQIEAARRAMTRYVQRGGKIWIRVFPDKPVTKKGIEVPMGGGKGSVDHYVVPVKPGRIIFEMMAKEAMRRASYKLPIKTRF------------------------------------------------------------------------------------------------------------MAHYAHLKLASGEIRMVRCWASLGQLTNLEHVLGKAGRSRWLGRRPTVRGSAMCDHPHGGGEPKTPWGKGVKTR-KKKNSDRLILILGKKLGMSQIFDPVTLIEAGPCFVYLREFKVGDRVKLTGVSKGKGFQGVVKRHGFSGSATHGTKHLRAPGSIRVFKGRKMAGRMGHQKITVQGNNLLAVKGAVPGKTIVVLVSRLKHPRYQKRYKIDKKYKGDQVVIKEGRPMSKDKRWKVIGRQPIVIPLDVQLDKVKGPQGELLWGSLRALIFNMVKGVTDGFEKKLEIQGVGYRALILNIGFSHPVEPGIEFKVVSGIDKQLVGQTAAQIRNQRKPEPYKGKGIRLGEAVRRKAGLVHQAIVQMSNSREGKKPWRQKGTGRARHGSIRSPIWIGGGVTFGPKINKKMKRQALFMSLSSDKEMVLLDVIKASLNVLDI
>Roizmanbacteria_CG03_land_8_20_14_0_80_cor_Roizmanbacteria_OP11_35_26_curated
PAIDLIIRIKNGYMARKPYSRMREEILKKLTEDVKVYSRPGSRYYVNLKPVFISTSKGILTNKEAKKQKLGGELLFSIWVKKKLMSDLKIGNIMAVPVVKIVVNVGAQIAIITGQNPVIRARISVSAFKLRKGIGVKVTLRGKKMDSFLEKLIKVIIPRLRDFRGIKTIDQGNLNIGFSEQIIFPEIGLEVTYENGKKLFELLGIPFRRIGTSIRISVYRSNRYIYAQDDEKRTTLVSFEVGLQLAKVLKISTVVRNIYIYKGRVKALCDGLREGGIKVMGQKVHPKGLRLNLESDINISVTQIDIERIFSVKPGMIIGRGGKGLEDIKKIEPVKKPYLNAYFVSQSIAEKLVRNFPHRSVVHNTMNRGVKIQLGGRIAGISRREKYVPTSTIREEVDFARPALTKSGYIGVKVWICIPSKKLRFYLSAVKKPVTALKATKVLYQAIKSAPIIKRKSHIKIIRIRIKLKSYDHRLIDETCQKIVDTTIRTGASIIGPIPLPTKKEVYIVNKASFIDKNAREHFGLKIHKRLIDIINPTNQTIDSLMHLELRSLKKGPYVDEKLLKKIMIRTWSRDSQISPEFVGHNLAVHNGRKFTEIFISEAMVGHRLGEFSPTRTFRSHMLQLRTILNVADNTGAKKVSMIGMAKAYLGETITVTVKKAIPVKQGDILQAVIVRTRKEKRRKDGSYIRFDNNACVILPKGTRIFGPIAKEVKDFNKIVSLASKSGRGTRHQKAREMVKRFP-----KVEKVYINIYKVDVPRPLDVAKIMLICPPKRQKRKQFRKGDKLNFGNYGLKTVDREIEAVRVVFARATRKYGKFWIRIFPDKPYTKKPPEVTMGSGKGDVDHFVASVTPGRVLFEIESLEVLRTVASKLSVKTKV--MEE-------KNLKVGSISVRHQKRYYRLIDFVTRIERDPNRNALIALVKELRYIIQPAGLKDGDKVIGNALPLKNIPIGVSVHDVEIYPGRGGQMARSAGTTAVVVAKYTQLKLQSGEIRRFLCWATIGQVGNIEHVIGRAGRNILMGIRPTVRGTAQRSHPHGGGEPKTPWGKGKRTRDKNRWNKHLIIILGAKSTQSQRFDPTTFIKTDSCWLFLREFYVGEVVSVSGISKGKGFQGVVKRHHFKGLRTHGQSHERAPGSIRVFKGKRMAGRMGNDRVTVKG--GIVVRGLVPGHTAVVKVERKTYPRYRKVIIRHKKYKGDKVKIEETKPISKDKHFKVIGEKTIEISQGVSVSNVKGPHGELIHGLYRQLINNAILGVQKLWEKKLKVVGTGYTVLVFKIGYSHPVVSGVKFQVVLGCDKQLVGEIAYQIKILKKPDVYKGKGIQEGEKLRIKPGLLAQAVRYQFNQRQTRKIYRQKGTGKARHGDIKAPIFVGGGIVGGPDINKKQKRKAFFGALTLEKSIFGIAFVLATLNTYQI
>Wolfebacteria_CG03_land_8_20_14_0_80_cor_Wolfebacteria_OD1_40_12_curated
MYIDLLIQLKNAQAVKKPFSKMDERILEILKEGVKFISKPSHRFYIEIRPVVVSTPKGILTGREARKMKVGGEMLFQIWQLNK--------------INKIVVNAGVNLSLITGQKPMTRAKKSIAGFKIREGVGLKITLRRQRMFYFLEKLIKIIFPRMKDFRGIKNIDLGNLSIGLKEQSVFPEIGLEISREEAIKLYRLLGIPLKRSRAKIRLSVFRSNRGVYVQNDKEGKTIVSALVGELIAKKALVKKAVKSWYKYHGRVKAVAEGARKGGLQFMGQKIKPNSLRILLEEDVLIGIDRILIEKIRAARPGLIIGRGGKGIEELTNIEEIKRSEVSANVVAQNIAWDLEKRLPFRRIIKRYLEQGAKILVKGRLNGIARDEHLLPLQTLRANIDYGETAFTTFGTVGVKTWIYMAPRKVRLVASVLKGTNEAERAAEPLIKLLRSAMIQKKNSHITLVKLRLRIRSYDHKLIDSSSRQIIEIATRNGAEILGPIPLPTEFKRYTVNRSTFVHKNSREQFEIRIHKRLIDILNPSQKIIEALSNLNLRSLKKGPYVDPKLLKKIAIKTWSRNSEISPEMVGFTFEVHNGKDFIRVRIAEEMIGHKLGEFSPTRKFIKHMIQERSILKVADNSGAKIIRCFRVLGARIGDIIVASVQKAEPIKKKDIIRAVIVRQKQILKRPDGSCVRFDENAAVLIPRATRIFGPIPRDIKEFEKILTMATYSGRGQKGQKSRALIQRLPIDDLTKILKILLNLYKVLVPRPIDVSNAMFVCLPKKVKRKWHKRGVVLSFGSFGIQALSKQIEAARKAITHFTKKSGKVWIRIFPDKPITKKPPETTMGGGKGSVEYYVFPVKVGRVLFEITSEKALRMAGHKLPVKTRI-----------FKGLTKGRITMRHNKKIYRIIDFIEFLEYDPYRTAFIALVLERRYILASKNMKVGDEIVGNRLALKNVPVGYFVYNIELTKNKGGQLARSAGSYAQVLAQVVHLKLSSGEIRKVHNFASLGQASNPDHVIGKAGRSRHLGVRPTVRGSVMCDHPYGGGEPKTKWGKGRKTRNKKKWSSRMIIILGKKLKMSQIWKPATLVQAGPVSVHLREFKVGDIVKVSGLSKGKGFQGVVKRHGFHGPKTHGQKNLRAPGSIRVMPGKKMPGRMGGGRTTVKNNNILFVKGAAPGTTRVIAVTRFKHPRYQKYYKVTKKFKGDRVTIEETRPLSKEKRWKIIGKKPISIPDNVEVKEFKKENVDLNWGTMRSLVNNTIIGIIKGFEKKLEIDGVGYRALVLNIGYSHPVKDGIKILVISGVDKAIVGNTAAKIRALKKPEPYKGKGIRQGEIIKRKAGLVHQVLLQLANSRQGRKPWRQKGTGRARHGSIRSPLWKGGGVTFGPKINKKMNRSAIFNVLSRDGELKIVDIHQAVLNVHDL
>Berkelbacteria_CG06_land_8_20_14_3_00_150_Berkelbacteria_43_10_curated
PISNLIVYLSNATAAGHPASSFKNKIADLLQKHFKRLSKPGKRWYVALPR-ILSTPRGLMTVKDAIKAHVGGELIMEVRIDNAVKTTLGIKNVMAYPISKIVLNIGFDLSFLSGQKPCIRAKKSIASFKLRQGIGLKTTLRGKRMYNFLYKLIHTTLPAIRDFRGIHSMDAGNYTIGLHDMSVFPEIGVEVCKSAHI-LYTELGFPFKIQSHQIRISVKRSNRYVSAQDDATSSTVVAVLAAQILAQKSLITHVYRRTYKYHGRVSAFADELRKQGLLFMGHKINPGSLRLKLFQDITIGIADVIIERIHTSKPGILIGRGGKGITDIKNVVEIKKPDLRAKIVASQIGQQITRRISYRRAAKQSAERGVKITIGGRLQGIARTETLIPTSSLKRDIEYAQHAPTTYGIIGVKVWIHQSARKVRSVLATIRNALLAYKSAHDIAALIKSGQFKKEFCHIIISKIRIRLKAYDSRILDKAARKIIEIVEKTGVKVIGPIPLPTERKLTSVLRSPHVHKSSFEQFEIRIHKRLLDVLDPNSKTIDNLMSLDLRSLKKGPFVDQKLLTKVLIKTWSRSSSISPEMVGITFGVHNGKEHIPVSITEDMIGHKLGEFSPTRKFRRHMIQSYTLCDVADNTGGKKVRVIQVLGATVGDIIIGTVKAASPVKKKEVIRAVVVRTRFPLIRADGSTVRFDDNAVVVIPKGTRILGPVARELREYAKIISLA-TSGRGTKGQKSRTIIARLPLSRLVIIERVLLHMFKVDISMPIKMSNVSLVCIPKKMKRKAFRRGSDVVFGKYGLKSLARQIESARRAMTRYIKREGQVWIRIFPDKPVSAQPAETGMGGGKGATSHFVAVVQPGRIMFEMIATEAMRLASQKLPVKSKFRTVKPTTSGQRYKKLTTGRISVRHAKRQYRIIDFVETIEYDPSRNARIALISEKRYIIAPLSVTVGQKISGNRCLLENIPTGTPIHNIELHPSSKAKIVRSAGVQALILSKYAHIKLPSGEVRKFNCRASIGQVSNVEHTIGKAGRMRHIGKRPTVRGKVMRSHPHGGGEPKTPWGKGVRTRDKHKPSSSLIVLFGQKIGMAQLFDVATVLRIPKHIVPLSHFKIGDTVTVIGVSKGKGFAGTIKRHGFHRPKTHGSNNYRQPGSIRVVKGKKMAGHMGHEQITVKGDNTIIVSGPVPGPTVKVETKRTRHPLYQKSMTLSKRFLGSIVVIEPCRALSKNKHYRIIGTQLITIPAGVTLAHISGPLGDLLHGLTRILISNAITGVTQGFTKDLELHGIGYRALTLLLGYSHPITDGIKFNVVHGIDKQKVGQISAIIREKRKPEPYKGKGIRAQEHVRRKAGVIRQVILVASNNHRGRKPWKQKGTGRARQGSSRAPHWIGGGVTFGPSLSQVMRTNALKMIFKITKHLIIVDFSRGFPRIDFI
>Roizmanbacteria_CG06_land_8_20_14_3_00_150_Roizmanbacteria_OP11_34_14_curated
SIIDLVIRIKNGYMAKKPHSKYKEAVLEKLKKDIKVFSKPGMRLYVNLKPVVLSTSKGIMTDREAKKAKMGGELLFSFWVAPKLTKEFGVKNVMAVPIIKIAINVGAQISTIAGQKTVIKARTSVSAFKIRMGIGVKVTLRGKRMYHFLEKLIRIVIPRLKDFRGISNIDQGNLNIGFPEQIIFPEIGLQVTKEKGKKLFEMLGIPFRRISSNIRISVFRSSKYIYAQDDVARKTILSFLIGIGLAKKLIILSGVRGSYSYSGRVKALADGLREGGLKIMGQKVHPRGLRLSLISDLKISVTQIDIERIHAVKVGMIIGRGGKGLEEIKKIEPVKQPFLNSYYVAQLVAEKLVKNFPHRSTVHNAMNKGVKIQLGGRVGGISRREKYVPTSTIREDVDLARPALTRSGYVGVKVWICVSPKKARFYLPAIKKPAESLDAAVILYKAIKSAPINRRMSHIKIIRIRIRLKSYDHRLIDETCQKIVDTTIRTGANVVGPIPLPTRNEIFVVDKASFIDKNAREHFGLKTHKRMIDIMNPTNQTIDSLMHLELRSSKKGPYIDDRLMKKVIIKTWSRACQIPPDFVGHKFAIHNGRKFIEVSITENMVGHRLGEFSITRTFRSHMLQLRSMINVADNSGAKIVSMIGMAKAYLGEVINITVKSAQPVKQGEVCPAVIVRTKKEVRRKDGSYISFDDNACVLLPKGSRIFGPIGKEVKEFSKIASLASKSGRGTRHQKAREIVKKFPLETLNVIEKVYINLYKVEIPRAMDVSKMNLICPPKRQKRKQFRKGDRLNFGFYGLKAMDREIESARVIFARGTRKSGKYWFRIFPDKPFTKKPPEVTMGSGKGDVAYFVASVTPGRILFELESMDVLNSVASKLSVKTKI--MNKRLLSKKVKNLLTGQISVRHQKRFYRVIDFVIRIERDPNRNVFIALVKEMRYILCPNKLEIGDKINGNALALKNIPIGTLVHNVELYIGKGGQMIRSAGTAAEVIAKYVHLKLPSGAVQRFFCFATVGQLGNIEFIIGSAGRKRLMGIRPTVRGTAQRSHPHGGGEPKTPWGKGTRTRNKNKWSKSLVILLGKKSISSQQFDPTTFIDTTSCHLFLREFFFGDVITVTGTSKGKGFQGGVKRHGFKGSHTHGASRERAPGSIRVFKGKRMAGRMGNDRVTIKN--GILIKGLVAGATVVVMVERKRHPVYHKVIIRHKKYKNDTVRIEETKPISKDKHFKVIGEKVITISNAVNVTIIKGPLGEILHGLYRQLISNAIVGVEKAWEKKLEVVGTGYTVLVFKIGYSHLVTPGIKYLVVSGYDKQLVGQVAYQIKMIRKPDVYKGKGIRLGEKLRIKPGLITQAIRYLVNQRQTRKIYRQKGTGKARHGAIKAPIFVGGGVAHGPKFNKKEKKIALYGALSTENKIFGLELVLAMLNPYLV
>Shapirobacteria_CG06_land_8_20_14_3_00_150_Shapirobacteria_OP11_40_12_curated
LSCDLFIRIKNASRSGKPFSSNSQNILTILRSSVDIMSKPGRRLYSSLPWGIVSTSSGLLSQKEAAVKKLGGELIAEIYINKLLIKNFGSKNFFSLPLNKVVLNYRVELTAIAGQKPAVRSKKSISTFKLRQNLALKVTLRGIRMYHFVEKLFNLVLPQLRDFKGMTQFDQGNYSLTIRDQTYFPEVSLEITIADSKMLLSTLGFPFARVRSKIRLSVHRSNCHIWVQDDKHGKTLVSTAVGTAIAALALITKIRRGLYRYHGRVKALADAARAGGLDFMGQKVNPLSFRLLLLEDKRIGIVATKIERLIVSRPGLVIGRGGKELEILKQVEEFRNVDFSAKLIAEKISYQLQKRMSYRRVILGAMEKGIKVVLSGRINGISRREKFVPLSTIRSHIDYFEPCLTRSGYIGIKVFLCISPRKLRLLVDTIKKVSKVLKAGRILTKALETAIITRRHSRLTIIRIRIRLKSFDHRLIDEAAVKIVEAAVTAGASVQGPIPLPTSRKLITVLTSPHTDKNAREHYEVLTHKRLIDITSTSLRTVDSLQHLDLRSSKKGPYIDPRLLEKI-VNTYSRRCQITPEFVGRNFGVHNGRKFINVYITEDMVGHRLGEFSPTRTFKGHMLQLRTIIHPADNCGAKALQIMHIYVAGIGDIVLGVVKEAIPVKKKEKVRAVIVRTKKEMGRQDGSYIRFSDNAGVIIPRGTRIFGPIAREIKDFTKIASMAHTTGRGAKGDKVRGWIKRLPLSQIEEVIKSFLNLFKIEKERSLLSSKVILLCPPGRTKRKAFRAGSLVNFGDYGLKAMSNQIEAARRTIAHATKRNGRMWIRIFPDKPVTEKAGGGTMGAGKGDVKGYVAVVRPGRILFEIEAHLALKLAGAKLPIVTKI-----------N-KLFSGHVSTRHHKRFLRLIDWVVSIEYDPNRTAKIALLATKKYILATSLLKLGDTVVGNKLSLKNIPVGTPFHCLEYRPGSQAQLIKSAGSAAYLQSVKAIVKLPSGEIRIFSCTAVIGQVSNIDHKMTKAGDSRHRGIRPSVRGVAQRSHPHGGGEPKTPWGKGKITRKRKKHSNRLIIFIAKKKAMTSVYDGVTTLLAKPVKV---EFEINSDISATAKSKGRGFAGVIKRWGFHRPVTGGQSDVRAPGSIKVVKGKKMPGHYGNATKTISGSSLIYVSGSVPGATIVVSLDYKRHSFYQKIVKRHKKLYGDLVRIREVRPLSKTKRFTTIGNKTISIPDGVTVTKITGPKGELCHGSTRAHLNNMVTGVVTPWVKNLEIRGTGYKALSVSAGFIHPVFKGITIQVVTGPDRTVVGQVGSNIRKIKPPEPYKGKGIRLNEFIKLKAGLVSQAIRLQSRSRSNRKIWAQKGTGRARHSTAKAPQFVGGGSAHGPKLTKRMKIVALNSVLSKNKSMLAVEIKRAFLNPHNL
>Moranbacteria_CG06_land_8_20_14_3_00_150_Moranbacteria_OD1_40_12_curated
PIAEMLARINNAQMAGQRASKVKFAIAEILEKGIRRISKEGQRRYLEIRQTIISTSRGVMTNWEAQKKGLGGEYLCEVWAVAEMKKQFGFKNDWQVPIEKIVINSGISLTTIAGQKTVLDSKSSIAGFKIRKGIGVKATLRGKRMWDFLEKLIGAAIPRIRDFQGITAVDKGNLNIGIKEHMVFPEISLQVTRAESLALFKFLKFPIKRIRARIRISVFKSLKNIRVQDDISGKTLLSAKLGKILAEKCFIKKVVRSGYKFHGKIKNLAQSAREGGLIFMGHKINPQGFRILLKQDIIMAIADVEIIRIKTARPGVLIGRGGNGIEEIKEVKEIKNFSEEAFLVAQNIAEQLEKRMPFRRAIKTMLEQGMKIQVSGRLGGMSRVEAVLPLHTLRANINFARTAYTTYGTIGVKVWLYISPRKVRLVADLIRGVADALRGSLPMKKLIESAQILKRTSQIEVIRIRIKIKAYDNKIIDQSAKQIVETAERTGASISGPVPLPTEIRKLTVNRSTFVHKDARDQYEMRVHKRLIDILSPNQKTIDSLTNLDLRSLKKGLYVDERLLKKIQIKTWSRASVISPEMVGFTFGVHNGKDFIPVFIGEELVGHRLGEFSPTRKFQKHMIQAETRLIVADNTGARIIECFKVLGAQIGDIVVASVKVADPIKKGEKVRAVIVRQKKEKRRKDGSYIRFDENAAVILPKGTRIFGPIAREIREFSKIISLATYSGRGNKGQKARSLVDRLKVIELDKVLKIFLNLMKVEIPRKIDSSNVKLICPPKKVKRKIQRRGNALSFGIFGLKAMARQIEAARRAMTRFIQRGGKVWIRIFPDKPMTKKGDETPMGKGKGAVDHFVAVVRAGRVLFEMLAKEAMKLAAYKLNVKTKFKIYKRNTAGRREKSLLFGKIAVRHHKQKLRLVDFIAAIERDPNRSAFIALVNEKRYILAVEGMEKGKEIIGNRAMVKNIPIGTIVSNIELFPGRGGQIIRSAGAGAILTAVRAQIKMASGEIRLIDCYATIGRVSNFEHNIGKAGRSRWMGIRPGVRGSAMVDHPHGGGEPKTPWGKGKKTRKSKRYSNKFIIILGKKIGMTTVYDNLTLIECF-SKV-RKEFKTGDEVFVTGITKAKGFQGVVKRHGFKGPKSHGHKHLRAPGSIHVTKGKRMAGRMGGTKATSQNKKIIGVKGAVPGITIAVSVVSFTHPKYKKKYKVIKRYKGEKVEIIPCRPISKEKKFKVIGKKIIHIPEGITVKEIKGPKGTLLWGLTRTLVNNMLIGVTEGYQKNLELQGVGFRILILALGFSHLVEQGLEVKLVSGIDKKMVGQFTVDLRELKKAEPYKGKGFRVGEYVRRKVGLLQQVSVLLSNRRQGIKPWKQKGTGRARVGSVRSPLWKKGGVIFGPKINQKTKSHALALALSGEKEITVIEQRRFSLNVLNV
>Microgenomates_CG07_land_8_20_14_0_80_Shapirobateria_OP11_39_12_curated
PIADFLIRIKNGYLARKPSSKIKENLAAVLVKEVKRISKPGVRIYTNIPEVIVSTSQGLMTHQEAKKKKQGGEIICQIWIRPKLAKEFALPNILAVPVLKVVLNIGLDLKTITGQKPRIKARLAIAGFKIRKGIGLMVTLRGKRMYAFLEKLFKIVLPRLRDFKGMSGFDGGNYNLGLSEQIVFPEIGLQITNQRAKRLLEELGVPF-------RLVVFRSNKYISAQDDEKQLTLVGVLVGEILAAKALLKKIRRRGYRYHGRIKALAEAARKGGLDFMGQKVNPLSFRINLLEDVKIGISQVQIERLYVSRPGVVIGRGGSGLEMLKEAVEVRNPDLNAYLVAQKVAQQLEKRMPYRRVVGRVIENGVKIVLSGRIAGISRREKFIPAQTLRADIDFASPALTRSGFIGVKVWIYLSQKKLNLVAGVIRGVTEAERGSRFLLLVLKQAPILKRTSHVTMIRIRVRLKSYDHRVIDESCEKILEVALASGAKVVGPIPLPSQRKIIAVIPSPHTDKDSQEHFQLLTHKRLIDILEPTERTIDSLMHLNLRPSKKGPYIDQKLLKKVLIKTWARASQIPPEFVNHTLAIHNGKIFIEVFVSEEMVGHRLGEFAPTRTFRGHMIQLRSILKPADNTGAKRLMVIHLYGSKIGDIILAVVDQADPVKDKDKVRALIVRTRKELRRIDGSYIRFDDNAAIIIPLGTRVFGPIAREIKEYAKIVSLAHTVGRGSKGDKARGLLKRLPLKHLNKIQKVFVNIYKIDKVFPLPVSSVALICPPKKSKKKQFRRGSSLDFGQYGLKSLDRQIEAARKAVSHYTKRAGKVWVRVFPHKPITKKPSGVRMGGGKGDIEGFVAPIVPGKIIFEIIAHQALKRAGAKLPFKTKV-----------SRKLRRGKVTVRHHKRYLREIDFVMAIEYDPNRGAQIALLFEKRYILAPEGLRVGDEIQGNALPLGKMPLGTVVHNLELKPGKGGQMVRGAGTGAILMNKYALVKLPSGEQRRIGCYATVGQLGNIERVFGKAGRKRHLGIRPTVRGVAQHSHPHGGGEPKSPLGKGVRTRNKKKYSDKLIMVNGLKLKTVQKFTPVT------------GV-----LKVTGWAKGKGFTGVVKRWGFKGPKTHGQSDQRSPGSIRVYKGKKMPGRSGGQRVTLSGEKLFLISGLLPGPTAKVAVTHLVHPLYKKRLRIKKTYHGDQVKFQACRPLSKTKRWQIIGKQPVIIPEGVNVKVVSGPKGVLLFGTTRNLIANMVEGVTKGFSKTLKIVGTGYRALILSLGFSHPVEVGIQFELISGIDKALVGQTAAKIRDVYPPEPYKGKGIRQEETPRRKAGLMAQAVRYLSNQRKTAKWFRQKGTGRARHGARSAPIFVGGGVAHGPKMPKKMKKQALFSALTSTNEVLVIKVARAALNPYEV
>Shapirobacteria_CG07_land_8_20_14_0_80_Shapirobacteria_OP11_39_18_curated
PIADLLIRIKNATLSSHSHSKVKEKLANILEKEVKRISKPGRRVYIDVSVLIISSPEGLITGDEALKKNLGGEVICKIIIVPVLQQKLGVKSPLSVPITKVVLNMGLQLSSISGQKPKVKAKKSIAGFKLGKGIGLSVTLRDKRAYTFLEKLFAIVLPRVRDFNGVQGFDGGNYNLGINEQIVFSEIGLQITDEKAKLLLEELGMPFSRVRSKFRLSLYRSNRYLFAQDSKSGKTILGLLFGVKFAKEAVIRKIVRGLYRYHGRVKAFAEGAREGGLEFMGQKVNPISFRLTLHEDIALGIIGVKIERPQVTRPGVVIGRGGSGLEELKSPEEVKNPDISAHFVAQRIAEQLEKRMPHRYVIRKAIERGIKVRLGGRINGIARRERFIPLQTLRAKIDYAEPAFTRSGYVGVKVWIYVSPRKLRLLTKGLSGAKKALGGTEFLKKVIKQAVIKKRTAHLFLTRIRIRLKSYDHRVVDEAATKIVETALMTGAKIVGPVPLPTDRKLIVVNTSPHTDKDAREQFELLTHKRLIDIEQPTQKTMESLQHMELRSSKKGPYIDKNLTRKVLIKTWARASQIPPEFVGCTFLVHNGKVFVSVFVSEDMVGYRLGEFSPTRTFRGHMIRLRTILTPADNSGAKRLRVIHIYKGSIGDTVAAVVDQVDTVKDSEIVKVVIVRTKKEIRRKDGTYIRFDDNAGVVIPRGTRIFGPIAKEVKDFTKIVSLVHTSTRGNKGQKSRGLLKRLPLKYLNTVELVLLNIFKIDKSRPLDIAKVVLVCPPKKQKRKTFRRGSQISFGEYGLKAYAAQIEAARKAIAHFTKREGKVWVRIFPDKPITAKSEG-RMGAGKGDVKGFVAVVTPGKVLFELVAREAFQRAASKLSVKTKF---------------------------------------------MDIALVSEKRYILAPEGLKIGDKVTGNCLPLKSIPIGAPIHNLELVPGKGGQIVRGAGSRAVILAKFAQVKLPSGEVRLFPCWATIGQLGNIGEKLKKAGDKRRRGIRPTVRGVAQRSHPHGGGEPKTPWGKGKKTRKKRKYSNKFIIILAVKEDLETFFNAVTRVS-------------GKEITVRGISKGKGFAGNVKRHHFEGPRTHGQSDERAPGSIRVLKGKRMAGRKGGERVTVKNKNTIYLEGAVPGVAAIVLTERKRHPKYGKIMKSSNKLHGQKVKVIETRPISKTIAFRIIGAKPIILKEGVTVLLVKGPLGEVSHGTIARLITNAVVGTTAGFEKTLEIVGTGFRGLLLSLGFSHPIKEGIRLTVVLGIDKEKVGIVADKIKRFRRPDVYKGKGIREGEILRLKPGLISREVKFLANQRKGAKIWRQKGTGRARHGDRQAPIFVGGGVAHGPKPNKKMGQKAIFSILSEEKKLFLLDLKRYLLNPYSL
>Nealsonbacteria_CG08_land_8_20_14_0_20_Nealsonbacteria_OD1_38_20_curated
PISNMLTSIRNALAVGHPFSKLKYELGEILKRELKRISKPGQRIYLEIKRIIISTSKGLMTDKEARRQKLGGEVICEIWVIPAMMKKFGYTNTMAVPIEKVVINTGFDLSLLAGQKPILKAKKAISGFKTRQGIGAKVILRKKRMEDFLERLINITLPRSRDFRGLKAIDKGNLNIGIKEHIDFPEIGLELTREEGLELLKLLGFPIKRIRVKIRLFAFRSNKHIYAQDDDRSRTLVAAEVGKLIAQKALIEKVVRAGYKYHGRIKALAEGAREGGLIFMGHEVNPKMFRIYLEEDLAIGVEKVEIERIFSARPGLIIGRKGEGAEVLKEIKEVKNPWSSAPLAVQWMAEQVEKRVRYRRVLKQTLSKGARVQLAGRLDGIARTEWLLPRQTLRADIDYAQQAYCTYGVVGIKVWIYIAPRKVRLVADLIRGAEEAKKAALPILKLLKSCEIQKKTSHITIVKLRIKLRAYDNKIIDNSAKQIIETALRYGIEVLGPVPLPTEIHKYTVNRSSFVHKDAREQFEIRVHKRLIDILNPNPKIIEAMRNLTLRSLKKGPYIDQRLLEKMKVKTWFRDCAIAPEMIGFTFGVHNGKDFISVKIEEGMVGHCLGEFSPTTKFFRHMIQPRTMLKVADNSGAKILQCFRCLGAQLGDMIVGAVKEAEPVKKHDVVRAVIIRQRKNFRRKDGTYIKFDDNACVILPKGGRVLGPMAKEVKEFDKVAA--HYSGRGMKGQKSRALFKRYPLEILEKVLRVFVNIMKIEMPLPIDVSNVKLICSPKKVKRKWHRRGTALAFGSYGLKSLARQIEAARRVILRYLKKGGKLWIRIFPDKPITKKGVEVPMGGGKGSVEFYAFAIRPGKIIFELIAKEAMAMAANKLPIKTKFRK---------EKKLLIGRVTVRHVKRFYRLINFVIAIEYDPCRSGYIALIEEKRYILAPKDLKIGDEIIGNRMKLKNIPVGTLVYNIELEPGRGGKISRGAGSVAKILAVYIHLEMPSGEIRKIHCYASIGQVSHPEKKIGKVGRRRLMGWRPTVRGTAMPDHPHGGGEPKTPWGKGVKTRK-KKWTDKLILILGLKLGMSQIFDPLTLIEAGPCQVYLREIELGGKVSVSGISKGKGFAGGVKRWGFHGNTTHGTKHVRTPGSVRVVKGRKMPGRMGGERATVKNNNLLAVRGAVPGRTVVVEVERIKHPLYKRRYKFHKKYKGDRVIIEECRPLSKEKRWKVIGKKPILIPEGVEVKIIKGPKGELFWGLTRSLIFNMVKGVKEEYEKKLEIEGLGYKALVLSVGFTNPVKEGIKFSVVSGFDKELVGQLAAKIKKTRPPEPYKGKGIRFKEVIRRKEGLIHQVSVQLANRRKGRKPWPQKHMGKARHGSIRSPLWRHGGITFGPEIPKKMKRKALLMVLAASNLLIILDLILAALNCLDM
>Gribaldobacteria_CG08_land_8_20_14_0_20_Gribaldobacteria_OD1_39_15_curated
PIADLLNRIKNAQAVLHPCSNLKARLVEILKSGFKRVSKPGQRIYKEIRRVIISTNQGLLTDKEARKKELGGEVMLEVWVVPEMMKKFGYKSLTAVPISKVVLNSGFNLAAIAGQRPSLKAKKSIAAFKLREGIGAAITLRGKRMYDFLEKLICLVLPRKRDFRGLKAISRGELSIGFREHILFPEVGLEVVKEEALELFKLMEFPLKRIKARVRLCVFRSNQHTYAQNDQKGITLGAMEVGKAIAHFALIENVVRGGYKYHGRIKAVAEGAREAGLKFMSHKVHQKILRIYLQEDYLIAVESIELERIKTARPALVIGRGGQEVEKLKEILEVKNPWSSATLVAQWISGQIERKVPFRRIMKMALSKGARVQVAGRLNGIARTEWLLPRQNMRAIIDYALEAHCTYGTIGVKVWIYISPRKVRLLADLIRNVTQAKKGSLPVKKLLDSAPIQKKTSHIAITRLRIKLRSYDSKVVDASCRQLVEIAMRSDVEVIGPVPLPTEIHKYTVNKSTFVHKDAREQFEMRIHKRLIEALNTNPRFIEALRDLTLRSSKKGPYVDEKFLKKVAIKTWARRCSVTPEMVGFTFAVYNGKEHIPVFVIEEMVGHKLGEFSPTTKFGRHMIQTRTKLNVADNTGAKMVQCIGILGARLGEVIRVVVKKAEPVKKHQVLRAVIVRQSKPFRRADGSYLSFDDNACCLLPKGNRILGPVPRELKDFEQIITMATYSGRGVKGQKSRALIKRYPLDVLEKVIRTFLNLKKVEVAAPLHSALVKFICPPKKMKRKWHKRGTELAFGNFGLKALAGQIEACRKSMARFLKKKGKLWVKIFPYKPITTKGSEVPMGGGKGTVSFYVFPITPGRIIFELIARDAFKKAADKLPIKTKFSN---------EKGLIKGRITVRHVKRYYRCIEFVISIEYDPNRTCYIALIQCKQYILSPQGIKLGDKIVGNRIKLKNAPVGAMVHNIELIPGMGGKLSRSAGSFAQVMAQYANLKMPSGEVRRILCFVSVGSLSNPEHKLGKAGISRLKGRRPSVRGSAMCDHPHGGGKPRTPWGKGVKTR-RSKWTDKLILILGKKIEMTQIF-PITLILAGHCFVHLKEFKVGDKVKVSGVSKGKGFQGAVKRWGFHGNATHGVKHHRTLGSVRVFPGKKMPGRMGGDRVTVKNNNLLAVKGAVPGRTVVVKVNRLAHLKYHKRFKVSKKYKGDSVIIESCRPISKDKKWRVIGKKPIDIPQGVEIKAIKGPKGTILWGLIRALLQNNVQGVSAGFEKKLEMVGIGYKALKIEAGFSHPVIEDLTITVVAGFNKQKVGEFAAKIRDVRVPEPYKGKGIRQGEKVRRKEGLLHQVIVQMANRRQGKKPWRQKGTGRARHGSIRSPLWKGGGVTFGPKIPKTLRKKAVLMALSANNFLILLDLLRASLNALDL
>WWE3_CG08_land_8_20_14_0_20_WWE3_40_13_curated
MIYNFLSQLKNAALAKNPFSTFSEGVCRLLKKDIKIMSRPGLRVYSRIFPVIISTSQGIMEGRDAKKKSLGGEVIAFVYIREKLQKEMGVKNILAVPIKKITVNMGVDLTNITGQKPNWQSKKAISSFKLRKGVGLAATLRGARMWDFMQNLVMVVLPRIRDFRGLDSFDGGNYSIGIREHTVFPTVSLQVTDKKAHLLLKSLGVPFTKIRSRIRISVFRSNRYVLIQDDQKGVTIASVLAGKMVAEELIVKRAVRNGFKYHGRVKAVAEGARSAGLQIMGQKTNPTGMRVYVVEDKKIGIEKAILERVLISRPGVVIGKGGAGIASLRAVEEIKELEKSAYLTARGIADQIERRIPYKRAVNSALQKGIKIEVSGLLGGIGRVEKFIPTQTLRIDIDYAVETKPKYGSIGIKVWINTAPRKVSLVADSIRGTGEAERFSVPILKLLKSASILKYTSNIKLSRIRVKLKSYDSRVVDQSATKIVDTAIRTGAKVSGPVPMPTKRERITVLRGPHIDARSREHFDVRTHVRIIDIDNPTLSTMDQLSHLTLRSQKKGPYVDPKLEKKVKIKTWSRRSTISPEMVGFTFEVHNGKIFIPVFVTESMVGHKLGEFSPTRTFRAHMVQVGSRLKLADNCGARELFLIGIPGAFIGDMVTCVVKGAASVKDHTVVKAVIVRCKKETGRKDGSYIRFDDNAACVVPVGTRVFGPVARELRDYMKIISLAHTSGKGNKGQKSRTIIKRLPLNSLAVVEKSFVNVVKIIKEMPIAASRALLICPPKRMKRRSHKRGSVVDFGDFGIKAMSRQIEAARKAITHFTKRNGRLWIRIFPDKSVTKKPAETRMGGGKGLVDHFSALVRPGKVLFEIVAKQALGRAARKLPLKSSFIKHRPSTAGLRVRGLIVGTVSMRHVKKSYRVIDFVAGIEYDPNRGSSIALIFEKRYILHPKGLEIGDFVVGNSGPLSNLPLGVQVHNVELHPGRGGEIARGAGNFALITAKYCTLKLPSGEIKKLQCLATVGVLDNEEISYGKAGIKKYLGRRSKVRGVAYRSHPHGGSYPVSPWGQGFKTR-RRTHTNKYIIIKGIKKEMGSFFDSCTTVS----------------VKIVGKSKGRGFTGVMKRYGHKGPATHGQSDQRAIGSTRVFKGLKMPGRFGGTQVTVLGAGIVKVLGGIPGATAVVSVEIPKDPVYGKKIRNTAKFKGDMVLIEECRPISRDKSWIIIGKVPIIIPEGVQVETAHGPLGQEFWGLERALISNIVMGVKEGFTKKLEMVGVGFRTLVLLAGYSHPVKDGLKVTVVTGTDRQKVGQFSALVRKVRKPEPYKGKGIKSGEVVRRKAGVVSQYIRYLTNQTQGRKPYAQKHTGRARRGSTRSPVVVGGGVSHGPKVTKSQRKAALASVLSASHDIMVLDALISSVNTYDI
>WWE3_CG08_land_8_20_14_0_20_WWE3_41_15_curated
TVSNLITTIRNAQAVRKPYVTLSEKVLSVLKEEIKKVSKPGRRVYKELHVVVVSTPRGLLSDSEARKRKLGGEVICEVYIAGKLQKELGVKNLMAVPLQKIVVTLGFELSAICGQRPALTAKKAIAGFKLRKGVGYLVTLRGGRMWDFYDKLVNVVLPKLRDFHGVKSFDGGNYTMGMKEQTIFPEIGLKITDVEGMALLRMLGMPFTRVRAKLRLTVFRSNAHIFAQDDKKAVTLVALLLGEALAKAGIVKEVFRGEYLYHGRIKALADGARAGGLVFMGHKINPTGFRTFAVEDNKIGLKDIKIERALVSRPGMVIGHGGGGVEELQDIVEIRNPETHAKMVADSIARQVERRLPYKRAVNQSILKGIKIESAGVLSGISRREVRVPSHTLRANIDYARVAMTSYGNIGFKVWIYISPTKLGRSADLIRGVTEAKKSAEILLKRVNDGRILKKTSQLFIRRIRVRLKSYDHRVIDQSAEQLVDTAVRTGAKVSGPVPLPTEIERFTVNKGPEIDKRSREQFEIRTHVRIIDVIEPTPQTIDALSNLNLRSSKKGPFVDENLMKRVMIKTWSRDSSISPEMVGLTIAVHNGRVHIPVFVTEAMVGHRLGEFALTRSFRGHMIQRTTRLKVADNSGAKVIMCIGIPHASLGDEVSCVVKSADAVKDDEIVRAVIVRTRKEVGRPDGSYVRFDDNAAVIIPRGTRIFGPVARELRDYLKIISMAHTTGRGQKGQKAR-LQRRLPLSSLSTVLKMFVNIVKIEVAKPIAVSSVSLICPPKRTKRFRHKKGSSMEFGEYGLKAMATQIEAARKVIMHTTKRSGKLWIRVFPDKPMTLKGAGVRMGGGKGDFKNYSAVIRPGKLIFEIMACEALRKASIRLPIEARIRTFTPTSSGRREKSLTVGRVTVRHEKQMYRIIDFVASIEYDPHRGPDIALLFEKRYIIAPIGLKVNDMVMGNALPLASIPLGVPIHNVEIQPGRGGQLARSAGTSLTVSAKYALVKLPSGEIRKILCYATIGVASNEDLVLGKAGLHRRQGVRPAVRGVAMRDHPHGGGEPKTPWGKGIKTR-RRNKTNVFIVIKGIKLEMTRLFSAVTPV------------EAGA-VKVTGISKGKGFQGVIKRWHFRGPKTHGQSDWRAPGSIRVWLGKKMPGHMGNETVSTKNTSILSIIGAVPGPTAVLEIAIERHPVYGKRYTKYTRIKGDMVLAVETRPLSRSKRHLIIGRRPVRIVSGVELNTVKGPKGEMTWGLVRSRINSAIIGVSEGFKKTLKLVGLGYRVITLAIGFSHPVDEGIKFEVVSGVDKEKVGLISAQIRAVRPPEPYKGKGIMLGEKIRRKAGLIAQYVRFLANNRQGIKPWKQKGTGRARQGSIRSPLWVGGGVVHGPKMPVTMKRKALFTALSMESLIAILDLISSALNAYML
>Nealsonbacteria_CG08_land_8_20_14_0_20_Nealsonbacteria_OD1_43_11_curated
PISDLLNRIRNAQAVFHPFSQMKFEICQILEKGLKLISKPGQRAYAKLRTSIVSTSRGLMTSKEARKQRIGGEIICEVWAVPKMMEKFGYPNVMAVPIIKAVINTGFDLTLIAGQKPVLRAKKSIASFKLREGVGACVTLRRKKMNDFLERLINISLPRSRDFRGIKSFDKGNLTISIKENIAFPEIGLEITREEGIALLKFLGFPVRRVRAKIRFCVFRSASHIYAQDDEKGRTLIAAETGKLIAERAIIEKVVRGGYLYHGRLKSLADGAREAGLKFMTHKVHPKAMRIYLREDVEIGIEKIEIERVFCSRPGLIIGRGGEGVELLKEIREIKDVWASAALVGQMVAQKIEKRMPFRRALKEAIEKGVRIQVSGRLNGIARREWLLPRQNLRAMIDYAGTAYCTYGVIGIKVWIYIAPRKVRLVADLIRGTKKALRASEPLLKLLQSAEIQKKTSHITLIRLRIKLRAYDHKIIDNSARQIVETALRYGVEVQGPIPIPTEIHKQTVNRSTFIHKDAREQFEVRIHKRLIDILNPNPRVIEALTNLTLRSLKKGPYVAESLLLKIGIKTWCRACTITPEMIGFTFGVHNGKTFIPVAVTEEMVGHKLGEFSPTTKFGRHMIQPRTMLKVADNTGAKIIQCFNVLGAQLGDVIVAVVKEAEPVKKHEVVRAVIIRQRRAYRRKDGSYIRFDDNAAVILPRGGRIFGPVPKEIKEFGKIAALATYSGKGQKGQKARALFKKCPLAKTKKVLAVFMNIRKVESPTPLALPNTLLICPPRKVKRKWHRRATELCFGGYGLKSLSRQIEAARRQIIRYLKKGGKLWIRIFPDRPVTTKGVETSMGGGKGNVDHYIFPIRPGRIIFELEARAVLGKAADKLPIKTKF-----------EKRLVIGRITTRHAKRSYRIIDFVIALEYDPFRNGFIVLVEERRYLLAPQSLKVGDEVIANRMKLKNIPVGTPVYNIELRPGQGGVLVRSAGTTAMVLAQVTNLEMPSSEVCRISCFASIGAVSFPEYNRRKAGKTRHLGVRPTVRGSAMVDHPHGGGEPKTPWGKGVKTRRKNKWTKKFIIILGKKIGMSQLFDPITIIEAGPCKVHIREFKEGDLVSVSGISKGKGFQGAVKRWKFHGNATHGSRHERTLGSVRVLKGRKMPGRMGRKRVTVNNKNLLAVRGAIPGRTLVVKVERIEHKKYKKHYRVHKKYKDDKVIVEECRPMSKDKHWRVVGRKPILIPERVEVKAVKGPLGELLWGTTRARIANLIKGVLNGYEKQLQIEGIGYKALLVSVGFTHPVKAGIKFSVVFGSSKESVMQTAATIRKIKPPEPYKGKGIRVGEIVRHKVGLIYQVAVQAANRRQGRKPWKQKGTGRARQGSIRSPLWKGGGVTFGPQINRKMRRKAVLMLLSSENQLLVLNILLAGLNALAL
>WWE3_CG08_land_8_20_14_0_20_WWE3_43_13_curated
TLSNMLSSINNASLVRKPCASLVESVADVLLK-IKRISTQGRRIYRELYRRVVSTSQGVMSNLEAVKKSLGGEVLFEIVIVPELVKELSLTNPLAAPIRKVVLNIGVDLATITGQLPYHPCRLSIAGFKVRQGVGLSVTLRGERMWSFLERLLNVALPRTRDFQGLKAFDGGNYSLGILEHTIFPEISFQVTDEKAFVLLDKLGMPFSRIRGKIRLCVFRSNKYVFCQDDSKGATLVSCLVGEKLAQKALVKSVVRSGYVYHGCVKRLAQSAREHGLEFMGKKVDPRSFRVNLLSDYKLNLEKVEIERLKVGRPGVVIGRGGANIQNLNDVETVKNPDTSATLIASNIARRIEGRFPYNRIMRTDADKGVRIKCAGVLGGIARSVVVVPGQTIRANIDYAKTAFTAYGTIGIKVWVY-PPQKVGLLMGLIRGLSFCLGIASDILKTLKSVRIKKRRTNLVIGKIRIRLCAYDNRVLDDSTQKIIQTAIRTGAKVVGPIPLPTDIHRETVIRSPHIFKSGGEHFELKVHKRLVDIVEPTPQTIDSLSNLNLRSSKKGPYTNEKLLIKVRIKTWFRSSVITPEMVGHTFGVHNGKLHVNVFVTEAMIGHRLGEFALTRIFRAHMIQRQTSLTVADNTGAKEVMCIGIPGASVGEVIKVVIKKASPVKVHDKVDAVIIRVRKEKRRTDGSYIRFDDNAAVLIPLGTRVFGPVARELRAFLKIVSLAHTTGRGNKGQKARSFIHRLPSRQLAVVSKSFVNLVKITVERALDVSKVAFVCPPKRLKRKQFRRGSTLSFGDYGLQVVARQIESARKAISHYTKRSGKIWILVFPQTPVTKRPPEVRMGKGKGPVDHYEAFVRTGKIIFELLAREAFTRASHKLPIPTRYRKFKPTSSGQRHKKLTTGRVSTRHAKKLYRCIDFVVNIEYDPNRGADIALIVEKSYILAPEDLKEGSFVVGNCLPLSSIPLGLAVHNVELRPGAGGKLARGAGVSCYLMAKFALLKMPSSEIRKVPCWATVGVLGNADLKLGKAGRSRHLGRRPEVRGTAMDSHPHGGGEPKTPWGKGVRTRRKRNTATKYIIILGQKLNMSQIFDPVTFVRL----------NCGSIFKVIGTSKGKGFAGVVKRWGFAGPATHGQSDHRAPGSIHVLKGKKMAGHMGNARVTLRNRLMLAVGGPLPGHTAVVSVNSFHHPLYEKRYRVTQKFMGNQVVIEECRPLSKKKCWKIIGVRPIKIPSGVTVTTAVGQKGSAQFGLQRQLVSNMITGVIQGYRKGLELVGMGYRVLVLNIGFTHPVEEGISFQV--GIDKQLVGEVAARIRKSRPPEPYKGKGICEGEVVRRKAGLILQAVRYLHNQRQGRKPWRQKGTGHSRQGSIRSPLWKGGGVAHGPKFTEKMRKKAFLGVLSQSDKLILMDIALAAICTYDI
>Kuenenbacteria_CG08_land_8_20_14_0_20_Kuenenbacteria_OD1_37_23_curated
PIADMLTRIRNAQAVKKPYSKLKMSILNLFEESINRISKPGKRVYANIPVVIISTSQGLMTDKEARKKKIGGEVICEIYVIPKMREKFGYKNDLAVPLVKAVLNARITLSRISGQKALFKARQSISSFKIREGVGVKTTIRQERMYSFLMKLINLALPNVRDFHGVKNIDDGNLTIGFCEHIVFPEIGLEVTRHEGQELLRLLGFPFARVKAKIRLRVSKSLKHVFLQDDCKGRTLTSAKTGELLAQKAMIKRCVRGGHIYHGVIRQAAEGARKAGLKFMGQKINPKLFRMYLKQDTAIGVDKIEIERINSSRPGVVIGKGGAGIEELKNIREVSKPNLSANIVAQNVATELERRVPYRRVMKRNMELGVKVICSGRLGGIARRETLIPLHTMRADIDYSRAARTTYGAIGVKVWIYQSPRKVRMVCDSLRGVIQAESAVLPVLRLIKSASIQKKSSHVFIIRIRIKIKSFDHKIIDKAAKMIIDTAKRTNAEIKGPVPLPTEISKFTVNRSTFVHKEARDQFAMRVHQRLIDIYEPKAKTISDLMSLALRSLKKGPYIDYKLLNKIKIKTWSRSSTIVPEMVGFTFGVHNGKQHLPVLVVENMVGHKLGEFAATRKFIRHMLQERSILKSADNSGARRLQIIRVLGARVGDIVTVAIKEADAVKKGTVAHAVIVRTRKETRRPSGIYVRFDDNAAVLIMKGTRIFGPVARELRAFNKIISLATYSGRGGKGQRARSLMETTHLADFDKVLNILLNLKYIMFPSLIDSSNVMLVCPPKKMKRKWHKRNQKISFGSAGMKAMAREIEAVRRVLVRFTRKGGRIWARIFPYKPITAKGGEVGMGKGKGVVDHYVASVLPGMVLFEMKMKEAMKLGGHKLSVRTKFKFYKPTTSARREKKLTIGKITVRHVKTRIRLVDFVIAIEYDPNRSARIALIKEKSYILAPSNLQIGDSVMGYRMPLEFIPAGSMVYNVEISPNRGGVISRSAGSGVAIQAIFAQLRMPSSEIRLVRCLATVGQVSNIEHRIGKAGRSRRKGIRPTVRGKAMVDHPHGGGEPKTLWGKGVKTRKKNRWSNRMILILGQKVEMTQIFKPVTVVLALPSRVYIREFQKGDTVKIIGISKGKGFQGVVKRHGFSGKATHGDKDERAHGSIRVFPGIKMPGHMGNAQVTIKNNSKLYIKGAVPGATIIAAVFRTINLKYKKRYRVTKRYKGDKVKFEECRPLSKEKKWRVIGKKIVTMPSGVTVKMAKGPKGELIWGTNRQMVNNIIIGVSAGYRRELEINGVGYKALILHVGYSHAVRQGITGKVLDGIDKQLLGETSARIRKIRKPEPYKGKGIKMEEIIKRKAGLVHQAVVQMANKRKGRKPWKQKGTGRARHGSSRSPLWIGGGVTFGPKINKKMKRKALFMCLSDDKNLLLLDLARAGLNVIDV
>Shapirobacteria_CG08_land_8_20_14_0_20_Shapirobacteria_OP11_39_18_curated
QTCDLLIRIKNAYMANLSYSRPKENLIRVLQKGVKIISKPGLRVYVEIKNVILSTPKGIMTGKEARIINLGGELICQVWIAPALVKELELKNVMAVPILKVVVNLGLKLSLICGQKPKLRAKVSIASFKLSKGIGLAVTLRGKRMFDFLEKLFTIVLPRVRDFRGVTAFDQGNYTLGITEQIVFPEVGLGITSKHNKRLLELLGMPFLRTRNKIRLTVFRSNKFIYGQDDNKGITLFSVEAGKLLAQKSLISQVVKGPYKYHGVVKLFAEGAREEGLKFMGHKINPIGFRINLLEDLNIGITGVEIDRISVSRPGVVIGHGGAGLEEIKEVLEVKSPELSALLVGTRIASDIERRLPFRRVAKKTMERGIRIILSGRIGGIARRERFIPLGTIRADIDFASPALTKSGYVGIRVWIYISPEKLRLVARAIKKAEKSLKSGMPLAKTIRQASIKRRTSHITVIRIRVRLKAYDHRVIDEAAEKILEAALSTGAKISGPIPLPTDRKLIVVATSPHVDKDAQEHYEILTHKRLIDILEPTDKTIDSLQHLDLRSSKKGPYIDQKLLLKVQIKTWARASQIPPEFVGKKFAVHNGKVFKEVFVTEAMVGHRLGEFSPTRTFKGH---LRTMLIPADNTGAKRLMLIHIDGARIGDKITCVIDQADSVKDSQIVKAVVIRTAKEMKRPDGSYIRFDDNAAVIIPLGTRIFGPVAKEIKEYKKIVSLAHTVGRGSKGQKSRGLIKRLPLKFLNTVEKVFVNIYKIDITKPLPASSLSLICPPKKQLRKQFRRGSKLAFGEFGLKSEAVQLEAARRSIIFFTKKGGRVWTRVFPDKPFSKKAAGTRMGGGKGDIAGYVVPIVPGKILFEILAKLAMTRAGQKLPIKTSF-----------QKRLTKGKVSTRHAAQRIRTIDWVEAIEYDPIRTARIALIKERRYILSPEGLKIGQSVVGNCTALRNIPVGMPIHNLELTPGKGSQIVRGAGTQAVILARFANVRLPSGETRKIICFATIGQVGNLDWVWGKAGIMRHRGIRPTVRGTAQNSHPHGGGEPKTPWGKGKKTRNRTKYSNYLMIILGIKVSQSQRFDPVTLINAGPCLVFLREIQPGSEVDVMGISKGKGFAGAVKRYHFKGPRTHGQSDERAPGSIRVLKGKRMAGHMGSDNVTVRNKNLLVVKGLIPGPTAAVEIKIMIHPLYKKRIWKKRKYLGDKVTFVECKPISKRVHWTIIGLKPIEIPQGVTVKSVEGPKGKMMHGTMRQIIFNMIKGVTDGWTKGLEIQGTGFHALVFALGFSHPVNDGITFITVSGIDKSLVGQVAANIRAIKPPDVYKGKGIREGEQIKLKPGLMAQAVRYLSNQRSTRKIYRQKGTGKARHGDIKAPVFVGGGKAHGPIMTKKMRLLALKSALSQDKKIIGVTLKRTILSPYQV
>Moranbacteria_CG08_land_8_20_14_0_20_Moranbacteria_OD1_34_16_curated
TISQMLTKIRNAQMAGHTFSKFKFALAKILERGIKKVSRPGQRIYIHIRKIIISTSKGVMTGKDSREKKVGGEYVCNVWAAPEMKKKFKLKNDLSLPIEKVVVNIGISIAMITGQKPLLKAKKSIAGFKIREGVGLKVTLRKRRMWDFLDRLILSAIPRVRDFRGITSVDRGNLNIGIKEHLIFPEISFQITREKGMDLFRRLGFPIKRIRAKIRLAVFRSLKNFYVQDDKSGHTLVQIKMGEHLAEKCLIKEVVRSGYNYHGKVKSFAEGARKKGLNFMGHKVNPVGLRMNLKQDITISISGVEIERIKTARPGVLIGRGGSGIEDLKEVQEIKNFEESASIVAQNIAEQLEKRKPFKKVMKSMADQGVKIELAGRLGGMSRKEWTLPLHTLRADIDFSRIAFTSYGTLGVKVWIYIAPRKTKLVADLVRGTEEALKTATYMKKLIFSARILKRTSQITVVRIRIKIRAYDHKIIDQSSKLIVETARRTGAEISGPIPLPTERRRFTVNKSTFIYKNSRDQYEMRTHKRLIDIFNPTPKTIENLTNLDLRSLKKGPYVDERLLKKIGIKTWSRSSAISPEMVGFVFGVHNGKDFISVSISEEMVGHKLGEFSPTRKFTRHMIQAETKLKVADNSGAKMIKCFKVLGARIGDIVVASVKSAEPVKKGDKVKAVIVRQRKEFRRKDGSYIRFDDNAAVILPKGTRIFGPVARELRDFVKIVSLATYSGRGVKGQKSRSLIDRMKFSSIEKILKVILNIFKVEIPRKVWISSVGLICPPKKVKRKIRRRGNEISFGSFGLKSLARQIEAARRAMTRYIQRGGKIWIRIFPDKPMTKKGSETPMGKGKGAVDHFVAVVKAGTIMFEMIAREAMRLAAYKLNVKTKFKIYKKNTAGRREKSLLMGKISVRHNKKRLRKIDFVATIEKDPFRSAFIALINEKRYILACEGMKVGQKIIGNRSLLKNIPVGTVVFNLELFPGKGGQTVRSAGSGALVTAVNAQVKMPSGEVRIFSCYATIGQTSNFEHTIGKAGRKRHLGVRPGVRGSAMIDHPHGGGEPKTPWGKGKKTRKKHKYSNKFIVILGKKLGMTTLYNNVTLIECE-SKV-KVEFKIGDVAKVSGISKAKGFQGVVKRHGFAGPKTHGHKHLRAPGAIHVVKGKRMAGRMGGTRNSCKNKKLLGVKGAVPGITIVVRVDSLTHSKYKKKYKVSKRYKGDTVEIFPARPKSKDKKYNLIGKKSIAIPEGVSVKEVAGPKGTLIWGLTRALVNNMTEGVKNGYEKKLELQGVGFRMIVLALGFSHPVESDLEVKIISGIDKQRVGQFAAEVRSLKKVEPYKGKGFRQGEKVRRKVGLIHQVFVLSANERQGIKPWKQKGTGRARVGSVRTPVWRKGGVVFGPKINKKSNDRAIAMTLSGDEEIIIIDQIISALNVLDM
>Parcubacteria_CG08_land_8_20_14_0_20_Kerfelbacteria_OD1_40_16_curated
PIADMLTRIRNAVQLKKPFSKIKFEIAKILTKNLTRVSKPGRKVYVKLPYVIISTPNGLMTNKEARKNKLGGEVICEVSIIPELKKQMGYQNNLAVPLKKAVVNVGTTLARITGQKPVFKAKKSISNFKVRQGIGAMVTLRGNRMYDFVEKIIKISLPRTRDFRGLKMIGNGNLSIGIKEHTVFPEIGLEVNKKEGILLFKLLGFPLKRIRTKIRFSVYRSLNHIYVQDDQKAKTLVSAAVGKLAAQKALIKRVVRGGFTYHGRIKALAEGAKEGGLKFMGRKVNPRIFRIFLREDVQIGVAKIEVERIHTSRPGVIIGRGGGGIEELKTIQEVEKPDLNAELVLQGLIAQIEKRIPFRRVMKRGIDQGVKIIMAGRLNGIARTETLVPLHTLRADIDYSRTARTTYGAIGIKVWIYMSPKKVRLVIDVIRGVEKAKAATGPILKLLNSAEIRKRSSLIELVRIRIKIKAYDNKIIDQSTRTIIETAERSGAKICGPVPLPTEKSKYTVIRSPFVHKNSREQYEMRVHKRLIDIIDPSAKTVDTLMNLSLRSLKKGPFVDQKLLKKLSVKTWSRACTITPEMVGFTIGVHNGREHIPVYIVENMVGHKLGEFALTRKFIKHMIQAGSRLKVADNTGAKVLQCIRVLGAGIGDIITVAVKGANPVKKGDVLQAVIVRQKKELKRKDGSYIRFDENAAVIVPRGTRIFGPIARELKGFDKIVSLATYGGRGQKGQKSRSFISQIPIGQLNKIIQVFLNLHVVQFSTPLNASNVMLICSPRKLKRKSFRQKTELAFGSYGLKAIDRQIEAARRAMTRFVKRGGKIWIRIFPRYPITAKGGEVRMGGGKGSVERYVEKVKAGTIMFEMVAREAFRLASHKLPLRTKIRKYKPNTAGRREKKLIIGKITVHHTKRYLRKIDFVSAIEYDPNRNARIALVREKRYILAPVGLVVGDKIVGNRLILKNIPPGMLVYNVELVPGRGGEIVRSAGSNTVIQAILVQLKLPSGEIRLVSCMASIGQVSNPDYRWGKAGRIRYKGIRPTVRGKAKVDHPHGGGEPKTPWGKGVKTRKQGKKSDQFILILGKKIGMTRRFQPVTLVKAGPCTVYLREFKRGDQVQVSGVSKGKGFQGVVKRHGFHGPASHGHKDLRMPGSIHVRKGKRMAGRMGGLKSTVKNNGQLAIKGAVPGATIVIRINRVSHPKYRKQYTIIKKFKGDQVEFVECRPISKEKRWRVVGKNPIKIPEKVTVEKVKGPKGELLWGLTRVLVANMIEGVINGFEKKLEINGIGFKALILNVGFSHPVEEGIEGKVISGIDKQLVGDTAARIRNIKKPEPYKGKGIKVEEIIRRKAGLVQQAVVQMANARKGAKPWRQKGTGRARHGSIRSPIWVGGGITFGPRINKKAKRKALFMVLSDESKVIVLNIVKSALNIKDI
>Parcubacteria_CG08_land_8_20_14_0_20_Kerfelbacteria_OD1_42_7_curated
PIADMLTIIRNALLVNKPNAKMKWFILQNMQENLKRLSTPGRRLYVEIPRPLVSTSQGVMTGMLARKRHLGGELICEISITPAVQKALGLSNRLAVPVTKITVNVGIAIARITGQKPVEKARKSVSGFKVREGVGLKVTLRGARMYDFLDKLIHVTLPRIRDFQGLDLVDAGNMSIGFKEHLSFPEIGLQVTRDEGVVLFTHLGFPFQKIRSRVRLSLYRSNNHLEAQDDATGKTLCAVALGMLATEKAKIDTVLRRGAKYHGRVRAFAEGARAAGLNFMGQKVHPYAFRILLKEDISISVSDILIERIFTSKPGLVIGRGGGGIEDLTAIQEVTKPMLSAELVAQNMAEQLEKRIPFRRVLKTSLDQGAKVCVAGRLNGIARTEKLVPLHTLRADIDYASTAATTFGSLGIKVWIY---------------------------------------------RIRIRIRAFDHKIIDQSTKTIIDTALRTGAHVKGPIPLPTEKNKFTVNRSTFVHKNAREQYEMRTHKRLIDITDPTPKTIDALMSLNLRSIKKGPFTDPKLLKKISVKTWSRDSVITPEMVGFTFGVHNGKTHTPVYIIENMVGYKLGE----------MIQKQTNLIVADNTGARLVQVINVLGARIGEVVTVAIKKADPVKKGDVVHGVLVRQHKEYKRKDGSAIRFDDNAIVIIPKGTRIFGPIARELKNYQKIVSLATFSGRGVKGQRSRSYLMQIPVGQLEKAIQVLLNIRKVSYSAPLHISNVMVWSSPRKVKRKWHRRKTTFSYGDFALQAQARQIEASRRAMTRFVARGGKIWIRVFTDKPVTIKGSEVRMGGGKGPVDHYVAIIKPGTILFEIVAREAMRLATHKLPVKTKFKKFKPTTPGRREKSLTVGKISVRHHKQKYRLIDFIIAIEYDPNRTARILLVEELMYLLAPEGMKVGGKIIGNRMLLKLIPTGIAVHNIELLPKKGGEIVRSAGMSATIMSHFTQLKMPSGEIRQVYCMATVGVVSNGDHRLGKAGRTRHRGVRPRVRGKAMVDHPHGGGEPKTPWGKGVKTRRSHRRSNRFIILIGRKIGMTQRFLTVTGIQAGPCKVCLHEFQKGDELDATGISKGKGFQGVVKRHHFGG-------------------------------------------------TVTVKVERLMHPKYKKRYTLSKKYLGDIVTIKEARPISKLKRWVLIGRKNINLPQDVSVVHVKGPKGELFWGLSRALLANMVDGVSRGFEKKLEIKGVGYRALVLHVGFSHPVEDGIAINIVTGIDKQAVGEAAANIRKVRKPEPYKGKGIRVDEQVRQKAGLLQEVIVFLADRREGKKPWRQKGTGRARHGSTRSPIWRGGGVTFGPKINVKAKRRAVCMALTENKKIVVIDVQ-ASINAYDV
>Parcubacteria_CG08_land_8_20_14_0_20_Kerfelbacteria_OD1_43_14_curated
PIADMLTRIRNAGLARQSYSKMRFAIATVLVRELVRQSKPGRRLYVAIPRVILSTPQGLLTDKEARKKHIGGELICTIFIAPNLAKILDVKNINAVPVTEIVINSSFTLTRISGQKPILKAGKSISAFKIREGIGAMVTLRGKRMYEFLDKLINVALPRIRDFRGVKAFDKGNYTLGFKEHLAFPEIGLEINAKAGQALLSAMGFQFKRTRAKVRLVVFRSSKHIAAQNDQTAKTLVGIALGRLMAEKAKIEAVVSAGYKYHGRVKAFAEGARAGGLKFMGQKIHPIGFRLLLKQDVEVAIARVEVERIVTAKPGIVIGRGGAGVEDLKNIQEVSNPSLVAQLVVQNMIEQLEKRLPFRRILKQSIEQGVKVMVAGRLNGIARTESLLPLQTLRADVDFGRAALTTYGMIGVKVWIYISPRKIRLVADLLRGVNQAMGSARPLLKLLQSATILKHASHIILTRIRIRIRGYDHKIIDQSIVTIMDTAKRTGAHVIGPIPLPTEKNRFTVIRSSFAHKNSREQYEMRTHKRLLDIMDPTPKTVDALMNLNLRSLKKGPFTDPKLLKKVSIKTWSRDSVITPEMVGYSFGVHNGKNHILVNATENMVGHRLGEFSPTRKFVRHMVQLRSKLVSADNTGARDLAVITNLGAQLGDIVRVVVKEATPVKKSEMHHAVIVRQRKEYRRADGSYIRFDDNAAVIIPKGTRIFGPVARELKTFSKLISLATFSGRGIKGQRARSMLLQLPLGDLSKILQVFVNERTVSFFAPLNVANVMLFCSPRKVKRKHHRQKIHLSFGVFGLKSLARQIEAARRAITRLLHRGGKVWIRIFADKPITIKGSEIRMGGGKGPVDHYVAVVKPGTIMFELLAKQAMNLAAYKLSVKTKFKLFKPTTPGRREKSLLVGKITMRHAKRKIRIIDFVISIEYDPNRTGYIALLQEKRYIIASADLKPGMEVISNRMPLKDIPIGMQIHNLELVPGHGAIAVRSAGSWATVMAVMAQVKMSSGEIRSIPAKASLGQVSNLDHRLGKAGRHRHQGFRPTVRGKAMVDHPHGGGEPKTPWGKGVLTRKKGKHSNRFILILAKKIGLSQRFKPITLVKAGPCVIFLKEFEKGKIVKVTGTSKGKGFQGVVRRHHFKGPASHGHKDLRMPGSIHVMKGLRMAGHMGSEKVSVRNENLLAIKGAVPGATIVVKVERVVHPKYGKRYKSSKKYLGQEVEFVECRPLSKLKRWRVVGKKPITIPAAVSVSKVVGPKGEILWGLGRQLISNAVEGVFKGFEKRLEIHGVGFKALQLNIGFSHPVIKGITLSVISGVDKQAVGETAAEIRRLKPPEPYKGKGIKTDEVVRRKAGLLHFVANYLANKRLGRKPWRQKGTGRARQGSIRSPQWRGGGITFGPKINQKVKIKALAMALSADKKITLIDILRACLNVLDV
>WWE3_CG08_land_8_20_14_0_20_WWE3_41_10_curated
KIANLISSLKNATMAGKGLFKQGKEILEVFKSETVRLSKPGRRVYSKLLKVVVSTSRGMMGGEEARKKKLGGELICKAHAIKELKKELGVKNVMQVPLTKIVVNAGIELSALTGQKPSPKARLSEAGFKIRQGVGYMVTLRGSIMWAFLDKLINVVLPRARGFWGMDSFDGGNYSAGIREHTVFPEVSMQITDSTAQALLKSLGFPFLRIRQKVRLSVFRSNKYIYGQDDTKGTTLVAIKCGGLLAQKALIKRVVRGGYRYMGRVAKFAEGARQEGLEFMGNKINPTGFRIALLEDQKIGVKCVEIERVKVSKPGVVIGRGGAGIDEVKTVEEVKNAETDAQLVADFISRQLKRRMPYRRIMNGAINSGIKIKLAGLLGSIARTETLVPAQTLRADIDFAKDCLMLFGKIGIKVWIYISPKKVMPVLNMVRGVGDAIKAAKLILKTLTSAKILKRSAHITVVKIKIRLNSYDHRIIDLSCGKIVDVAVRTGASVTGPVPLPTRIEKYTVIRGPHIDKRSREQFEMRTHKRLLEVVDPTPATIDALSHLSLRSLKKGPYLDPKLMLKVQIKTWARRSTITPEMVGLTFDVHNGKLFLPVLCSESMVGHKLGEFSFTRRFPGHMLQRGTIFKPADNSGAKSFKLIGMPGVGVGDLVNVAINGASSVKDHSIVKVLIVRTRKEIRRKDGSYVRFDDNAGVVVMLATRVFGPVAREIRDYLKVASLAHTVGKGNKGQNARSLYKKLPFARLTKVLMVLVNIATIKIEKPISVSNVMLMCEPKKVKRKQMRRGFKVAYGDYALKAMSRQIEAARKAVSHITKRGGKLWIRVFPDKTIAKKANETRMGSGKAPTDHYACVVKPGRILFEMIAFTALDRASRKLPIKTRFKSYNPTSEGMREKSLIKGRISSRHHKKFYRIIDFVSALEYDPNRGPAIALLNEKRYILAPEGLKVGDKVMGNCMPLKDMPLSTQVHNVEINLGAGGQMIRGAGLYGTIMAKYVNIKLPSGEVKKFMSLATAGVLSNFDHVLGKAGIARHLGARPHIRGVAVTDHPHGGSYPVSPWGWGKKTR-SRKIGLKYLVLTGKKLNMTQLFTPVTCVL-----------LFKTDVVLWGFSKGRGFAGGMKRYGFKGPATRGQSTPRQSGSIRVRKGKRMAGHYGNKKITVKGASKIMVSGPVPGATVVVAVELPRHPIYGKMIKHTKRFKGAVVQITETSPFSKQVAFKIIGKRSLIIPQGVEVIVVKGPKGELLLGLTNALVSNALIGVTIGFSKKLELSGVGYRALSMTLGFSHPVEAGINAEVISGIDKQLVGLMCAKIRKLKKPEPYKGKGIKSTEVIRRKPGLTAQYVRYQANQRQGKKPWKQKGTGRSRVGSIRTPVWRHGGVSHGPTMPKKMKAKAFIIALSDKSQAYFSELEKGALNTYQI
>Shapirobacteria_CG09_land_8_20_14_0_10_Shapirobacteria_OP11_38_17_curated
---------------------------------------------------------------------------------------------------------------------------------------------------------------------------------------------------------------------------------------------------------------------------------------MGQKVNPIIYRLFLLEDVKLGIVGISIERLFASRPGVVIGRGGKGLELLKKIEEVKNPDIEARFVAERVANQLERRMPHRRVMRKELERGVKIRLAGRIDGISRQEKFVPTSTIRADIDYAYPALTRKGYVGVKVWIHISPRKVRLVADLIRGMGESLKGAYFLKKLIYSAIIRKRTSHVKVIRIRVRLKAYDHRVIDEAANKIVETALLTGAKVSGPIPLPTKRHLFTVLTSPNTDKNSQDHYEMLVHKRLVDILNPTNKTIDSLQHLDMRSAKKGPYVDERLLKKL-IKTWLRSCQIPPQFVGHRFAVHNGRNFIEVFVTEDMVGYRLGEFSPTRTFRGH------------------------------------------------------------------------------------------------------HTVGRGQKGQRSRNLLRRIPISFLN----------------------------PKKEKRKQFRRGYRLAFGDFGLKAMEQQLEAARQAIVHKTKREGKVWIRVIHNQPITSKPLGVTMGGGKGEVLGHVAVILPGRIIFEVLAKEALHLAGSKLPFKTKI-----------RKKLTRGRVTVRHEKKRLRLIDWVEAIEYDPLRSANIALVLERRYILATKGLKKRDVVVGNATLLRNIPIGMPVHNIELRAGKGGQLVRGAGTMAVIIAKVAQVKLPSGELRKISCMATIGQIGNVEYKLYKAGQKRHRGIRPTVRGVAQRSHPHGGGEPKTPWGKGKKTRKKEKYSNKDIIIIGQKLGMTQEFLPLTVVEAGPCFILIVEVKVGEEVDATGFSKGRGFAGVIKRWGFHGPATHGQSDQRAPGSIRVYKGKKMPGRMGNKKVTVRNKNLLYVKGAIPGATLTVLVETVRYPKYGKVMRRRKKYLNRTVKIRETRPISK---------------------------------------------------------------------------------------------------------------------------LLSQAVRYLANQRDNRKIYRQKGTGGARHGDNKAPIFVGGGKAHPPSLPKKMKQLALKSALSADKQILVINAVLAFINSYQV
>Roizmanbacteria_CG09_land_8_20_14_0_10_Roizmanbacteria_OP11_41_9_curated
SVIDLIIRIKNGYLARKPYSVFKENILEKLAEDVKIYSKPGARYYVTLKPVILSTPKGIMTHVEAKKEKVGGELLFNIWVKKKLGTELKLKNPMQTPVTKVVVNVGAQLAVITGQKPVIKARKSISAFKIRKDIGVKVTLRGEKMYSFLEKVVKIVIPRLKDFRGVKSIDSGNLNIGFSEQTLFPEVGLEVTHEKGKKLFQALGVPF------------------------------------------------------------------------MGQKVHPKGLRLAVISDAHISVTQVDIERIYSVKPGMIIGRGGKGLEEIKKIEPVKKPYLNAYFVAQTIAEKLVRNFPHRSVVHNALNRGVKIQLGGRIAGISRREKYVPTSTIREDVDFAIPSLTKSGYIGVKVWICISPKKVRFLVPSIKKPTQALHSAKILYKAIHSAPIVRRFAHIRIIRIRIRLKAYDHRLIDETCQKIVDTAIRTGASVIGPIPLPTKVEVYVVNKSSFIDKDAREHFGLKIHKRLIDIVNPTNQTIDSLMHLELRSLKKGPYIDERLLKKVLIKTWARDSQVSPEFVGHKLAVHNGRKFIEILVSESMVGHRLGEFAPTRTFRSHMIQLRTILAVADNTGGKKAYMIGMPKAYVGEIIHVVVKEAIPVKEGEVLPAVIVRTKKETRRSDGSYIRFDENACVILPKGTRIFGPIAKEIKDFAKIASLAAKSRRGTRHQTAREMVKRFPPSDLDTIERVYINLYKVEIPRPMDVSKIMIICPPKRQKRKQFRKGDRLNFGTYGLKAMDREIEASRVVFARSTRKAGKFWIRIFPDKPFTKKPPEVTMGAGKGDVAWFVASVVPGKILFEIESIKVLKNVASKLSVKTKIDNTKAS-FTKREKKLTRGQVSVRHQKRYYRTIDFVMQIEYDPNRNAHIALLEERRYILHPKSLKVGDTIVGNALPLKNIPLGIEVHNIELYPGKGGQMMRGAGTCAVVIAKYIHLKLPSGEVRQFFAYATVGQVGNVEHVIGKAGRKIHMGIRPTVRGTAQRSHPHGGGEPKTPWGKGKKTRKKNKWSNKFIVILGKKIRHSQSITPTTFIQTNPCYLFLREFFIGDEIDATGISKGKGFQGVVKRHHFKGPRTHGQSDERAPGSIRVYKGKRMAGRMGGDTTTVRR--GLLIKGLIPGATVTVAVDRKRHPVYRKVITRRKKYLGDTVEIEETRPISKNKHFQV---------------------------------------------------------------------------------------------------------------------LLSQYVRYLANQRQTRKIYRQKGTGRARHGSIKAPIFVGGGIVGGPKLNKKQKKLALFYSLSLENGIIALDLILASLNAYDV
>Collierbacteria_CG09_land_8_20_14_0_10_Collierbacteria_OP11_46_12_curated
HISDMVTRIKNAYAMHKPYTKVLHAIAKVLQDTIKRISKPGVRIHRDFKPVIISTSKGIMSDRQAKINKVGGEVLIELWYSVLLMKELGLSNKLATPLTKIVLNVGIELSAMSGLSPKVGAKQSIAGFKIRAGVGVSVTLRGTKMFDFLDKLCRIVLPQVKDFRGVTSFDGGNYTLGLSEQIIFPEIGLEIVDEHARALLKILGMPF--------------------------------AVGTEIAHLAKITKVVRGAYKFHGRVKAVAQAARAGGLEFMGQKVNPLSFRLLVLADIKIGIVSVEIERIHAGRPGVIIGRGGSSLEILKEVKEVKNPDLSAKLVGERISEQLIKRYPHRRAISQAQERGIKIQVSGRVGGIGRTEKYIPTQTLRSDIDYAKSSLTRSGYVGIKVWIYTSPRKLRLVADAVRSPEQALAAALPLYKAIKQASIMKRTSHIRVERIRVKLKSFDHRVIDEAAQKIVDTAIATGASIIGPVPLPTRRKLMVVLTSPHADKNAREHFQILTHKRLIDIEKPTGKTIDALMHLELRSAAKGPYIDAKLLAKVMIKTWARSCSIPPEFVGITFLVHNGRIHKEVFVSEGMVGHKLGEFSLTRTFRGHMIQLRSVLIPADNSGAKRLKVIHVHGGFIGDMVTAVVDQADPVKDSELVKAVIVRTRKETRRADGTYVRFDDNAAVIIPIGSRVFGPIAREVKDYAKIASLAHTSSRGQKGQKSRGWFKRLPLSTLNEITKVLANMYKVSRERPLSTGKISHVQ-PKKSKRKEFRRCNTVAFGDYGLKVTAAQIESARRTITHHTKRGGKLWLRIFPHKPLTHKAAGSKMGSGKGDIDKYTAVVRRGTIVFELTAKEAFRKAASKLPVLTRFKN--PTSAGVREKSLTSGHVTTRHEKRRYRIIDYVVSIEYDPGRSANIALLYEKRYILAPDTLAVDMLVVGNALPLKKIPIGMPIHNLELKEGRGGQIVRSAGTIAMIQSKFCTVKLPSGEIRLIKCFATIGQVSNLEHKIGKAGRKRHMGWRPSVRGIAQDSHPHGGGEPKTPWGKGYKTRNKSKYSNKYIVIYGKKIEMGEAY-GVTKIALYPMTV-NREIQVGTVCNIQGTSKGKGFAGVVKRYNFAGPRTHGQSDLRAPGSIRVHKGKKMPGRMGGDTVTVKQTNTIWVTGPVPGS-------------------------GDTVEIQETRPLSARKHFTIIGRLPIPVPSSVTVTSVKGSKGELLHGLTRALLANMVKGVSDGFTKKLELVGTGYRALVLSLGFSHEIKTGIEIKVITGYDIQSVGQVAAVIRSYRKPEPYKGKG------------MLAQAIRYSSNTHQSRKIYRQKGTGNARHGAKYAPIFVGGGIAHGPVLPKAMRRCALAAAMQSEGSISGLSLYLSIVNALDL
>Torokbacteria_CG09_land_8_20_14_0_10_Torokbacteria_OD1_42_11_curated
SIADLLTKIRNVQAISGPASKMRLALLEILKKEITRVSKPGRRVFQELKSIIISTSEGLMTNRAARGKKLGGEVICEIFVIPEMKKIFGYQNDLAVPIVKVVLNIGANLARIVGQKPMRRARKSISSFNVREGVGLKTTLRGERMEEFLDKLINITLPRVRDFRGLKSFDGGNLTIGFKECLVFPEIGLEVCREQGIKLLKLLGFPLARVRAKIRLSVYRSLNHIYAQDDERGLTLASAKVGELIASAAIIRKVVRGGRIYHGRVEAVACGSRKGGLQFMGQKVSPIAFRLFLQEDVFLGIASVDIERISTSRPGMIIGRGGTGVEDLKTIEETKNPEANAQLAAHAVAEALEKRMPFRRVLKQSLERGVKIMIAGRLNGMKRSEWAIPLHNLRADIDFAQTALTNYGIIGVKVWVYIAPRKVRLVIDSIRGTNYALRAGKAVADLLKSAPILKRTTHVSLIRIRIKIKAYDHKVIDESARQIVETAKRTGAIISGPVPLPIEKTRYTVMRSPFVHKDSREQYEMRVHKRLIDINRPTAKTVDALMDLNLRSLKKGPFCDLKLLAKIRIKTWSRPSTIFPEMVGFTIGVHNGREHIPVFVTEDMVGHRLGEFSPTRKFIVHMIQEQTRLKAADNTGAKTIKCIKVLGGRIGDLIVAAVQEAAPVQEHAKVYAVIARQRKEFRRIDGSYIRFDDNAAVILPMGTRIFGPIPRELKEFNKIISLATYSTRGVKGQKSRSLAKHLPIKEINKIVRVLVNLVKVTVTAPFNLSNARLLCPPKKVKRKHHRGGYSLSFGAFGLKAQSRQIEAARRAMTRFVQRGGKIWIRVFPDKAVTKKAAEVGMGGGKGAVDHFVAVVKRGRILFEMVAQEAMRLASHKLPIKTKFKFYKPITPGRRAKGLSRGHISVRHGKKQYRFIDFIVGIEYDPNRTARIALVYEKRYVLAPQGLKVGDLILGARMPLLEIPDASQIYNLELNPGRGGQIVRAAGASAILMGKYAQVKLPSGEIRNILCLANVGSLSNSEHNLGKAGRKRWLGIRPTVRGKAMVDHPHGGGEPKTPWGKGVKTRKRKKYSNRLIIILGRKLGMTQIFSPATVISAWPCFVFYREFKVGERVKIAGTSKGKGFQGVVKRWGFAGSSTHGHKHERAPGSIKVFKGLRMAGKMGNKRITVKGNNLLAVKGATPGVTIVVAVTRTIHPKYLKRYKISKRYKGDKVSIEECRPISKDKCWRVVGKKIITIAEGVDVQTVKGPRGSLLWGLTRNLVGNMVLGVTKGFEKKLEIQGVGYRALNLELGFSHPIEDGIEIKVVTGIDKQKVGQVSAEIRAFRPPEPYKGKGIRADEYVRRKAGLIQEAVVQEASKRRGIKPWKQKGTGRARAGSRRSPLWRKGGVIFGPKINKKARAKAILMVLSDSGDMIILEAQRAGLNVVQL
>Nealsonbacteria_CG09_land_8_20_14_0_10_Nealsonbacteria_OD1_42_14_curated
PVTDMLNRIKNAQAVLHPFSNLKYAIAKILEKGMRKISKPGQRIYLELKQVIVSTSKGLMTGQEAKRQKLGGELICEVWVVPEMMKEFGYKNPLAVPIEKVAVNTGFDLALICGQKAVLRAKKAIAAFKTRKGLGARVTLRGQKMYDFLERLINVALPRSRDFRGLKSIDKGNLTLAIREHIAFPEIGFEITRKRGLELLKLLGFPIKRIRAKVRLCVSRSNKHIYAQDDEKGRILAAAEVGKLLAKKAQIEKVVRGGYKYHGRVKAVAEGAREGGLRFMTHKVHPKVFRLYLEEDFKISVQDIEIERINSARPGLIIGRGGKGAEELKEIREIRNPWLSASLAGQWVAQQLERRMPHRRVIKQALEKGARIEVSGRLGGIARREWLLPRQTIRAVIDYAQEALIPQGILGIKVWIYTAPRKVRQVADLIRGAEEAGKAAQPLLKLLKSAEIQKKTSHIVLIKLRIKLRAYDHKVIDNSARQIVETALRYGSEVSGPVPLPTETHKYTVNRSSFVHKDAREQFEMRVHKRLIDILNPNSRVIDALTNLTLRSLKKGPYINEKLSKKIKVKTWCRSCTIIPEMVGFTFGVHNGKEHVPVYISEDMVGHKLGEFAPTTKFGRHMIQTRTMLKVADNTGAKILQCIQILGSQIGDIIVGAVKKAEPVKKHDVVRAVIIRQKKAFPRADGSYIRFDDNTCIILPKGGRIFGPVAKELKEFDKIAGLATYSGRGIKGQKSRALIKRYPLEILDKVLDVFANIRKVESPSRISISNIKLICPPKKVKRKWHKRGSELAFGSFGLKALARQIEAARRTVIRYLKKGGKFWIRIFPDKPITKKGTEVPMGGGKGSVDHYAFPVKPGRILFELIAREAFSQAGDKLPIKTKFKN---------EKRLLLGRITVRHAKKLYRLVDFVRAVEYDPYRSAFIMLLEEKRYRLYPQDLKVGDEVIGNRLKLKNIPVGTSIFNIEIMPGRGGKLVRGAGTAARLLSHYAQLEMPSTEVRQVPCFATVGTISRPDHKIGKAGKVRYRGVRPTVRGSAMPDHPHGGGEPKTPWGKGVKTR-RRRWTDKYIIILGLKLGMSQMFDPVTLIEAGPCQVFLREFKAGDTVKIASTSKGKGFAGVVKKWGFKGSKTHGTKHTRTPGSTRVTKGKKMAGRMGNVRVTVKNNNLLTVKGAVPGPTIVVRVERIEHSKYRKRFKVHKNYKGEKVTIEECRPISRDKRWQVIGKKPIEIPEVVEVKSIKGPKGELFWGMTRALLYNMVKGVMEGYEKKLEIEGVGYRALVLNIGFSHPVKAGIKFSVVSGIDKGLVGEMAAEIRRVRPPEPYKGKGIRAGEQVRRKLGLVHQVVVQMANRRQGRKPWRQKGTGRARAGSIRSPLWRGGGVTFGPKTNQKMRRRALLMVLSTNNLLILLDVILAALNALDI
>WWE3_CG10_big_fil_rev_8_21_14_0_10_WWE3_32_10_curated
HLSDLIVRIKNATLAEKLHCNVNESVLAVLKEDIKAVSKPGRRVYADLKKRIVSTPKGVLSDKKAISQNIGGEILLRVWIKKDLVKILNLKNINEVPIEQISVNMGVDMSNITGLIPSNLAKKAISGFKLRENIGYTVTLRGIRAWDFLEKLIRIVLPRVRDFKGLKSFDKGNYSFGIREHFVFPEISLQVNDKSAEKMLEGIGFPF--IEHKTSLKVFRSFTYAIIVDKK---VIRSFKIGELAGEFIIIENIFRSGYTYQGRVKAVAEGARKAGVNFMGNKINTIGFRINVIEDNKISLEEIIIERLKVARPGFVIGRGGAGVTLLKNVEEVKKPETSAVLVADSITNQIERRIHYKRAVLSSISKGIKIIISGVLSGISRSEEYIPQTTLKADIDYGEPAVTTYGVIGVRVWIYTSARKANYVTNLIRGLEEAVKASKIWQKLLKSAPVKKRRSNLYVKGLRVKLKSFDPKISDQSAKKIVSAAIRTGSKISGPIPLPTRVEKYTVIRGPHIDKRGKEIFEQRTHKRLIDILDPTPQTVEELSNLSLRSLKKGPYIDPKLEKKVKLNTWSRRSSISPDMVGLTIGVHNGREHLPIFITEGMVGHKLGEFSPTRTFKGHMLQRKSIINCADNSGAKKLSVITVLGATLGDIVVCAVKGANSVKDHEVVRAVVVRVKKELRRKDGSYIRFDDNAGIVIPRSTRVFGPVAREIRDFTKIASLAHSSTRGTKGQNARTLVKRLPLNKLEEVQVAIVNVVTVKIPKSFDVSKVMLICPPKKQKRKMMRSGFNIDFGEYALKSLSNQIESARKTITNTTKRSGKVWIRIFPDKPITKKALGVRMGSGKGAVDHFSAVIKPGRILFEIMARECFRKAGHKMPFRTKFVLKKPTSPGVRYKKLTVGTVSVHHAKKNYRIIDFVVSIEYDPNRNADIALINEKRYIIAVEGLEIGDSIVGNAMRISEIPLGMQIHNIELQPNKGGQMVRGAGTYAVVTAKYVNVRVPSGEVRKVLCFATIGAVSNPDFKIGKAGRKIHMGVRPTVRGIAFRDHAHGGSYPVSRTGVGYKTR-RKKKSNFYKIIKAKKLNMSQHFLPFTWV-------ILENL-----LNITGISKGKGFAGVIKKHGFSRPKTHGASDERSPGSIRVLKGKKMAGRHGNKTVTLKKK--VAVSGPLPGSTVGVDVVINVHPVYKKRLSFTKRFLGDKVEIVETKPISKRKNWKIIGKLPIKL-NNAKIEIVSGPKGTLVWGLFRSLLANAVIGVVDGYEKRLEMVGVGYRALNLNVGLSHVVEDGITLDVVRGFDKQKVGHVAAQIRKIRVPEPYKGKGIKAGERIRRKAGALLQTLRYFFNKRQGRKPWRQKGTGRARHGSIRSPLWSGGGVSHGPNINKKMKRIAFNYVLTENNKVLVIDLNKSLVNAFDI
>Levybacteria_CG10_big_fil_rev_8_21_14_0_10_Levybacteria_OP11_36_7_curated
PIGDFLIRIKNAYLARQPFSKGIMTIAKILQEDIKIISKPSVHYYMKIKSSIVSTSKGVMTSRNAQKNGVGGELICQIFIVKKLQDKLKIENPMAVPLTKIVINESTELALISGQKPKTKARISVATFKLRAGIGLSVTLRGKRMYDFFEKLVTIVFPRVKDFTGIKAFDGGNLSIGFTESTVFLEISLQMTNKKAKTLFEEMGFPFNRIRGKIRLTVFRSNKHIYGQDDVNAKTLVAVEVGEALAEAAKIKTVVKGSYRYHGRVKALAQGARKGGLEFMGQKVNPIALRLTVLQDIKIGIGDVIIERIYVVRPGIVIGRGGSGLEELKKVEPIKEPNLNAQLVATNIADLLIRRMPHRRIIKQSSERGVRIVLSGRIGGIGRKERLVSLSTIREDIDYAQPALTKSGYVGVKVWINMTPRKVRLVADAVKRISSVLRAATPLKKAIDSAPYKKKTSHIRVVRIRVRLKSYDPRIIDATSQQILDTVIRTGAKIVGPVPLPTQRSLFVVNKSPFIDKDAREHFELKTHKRLIDIIAPTDGTIESLIHLDLRSLKKGPLIDEKLLKKVMIKTWARSCQIPPEFVGHEFLVHNGKNHISVRVNEAMVGHRLGEFSPTRVFRGHMVQHRTMLNVADNTGVKQLMVIQVYGGEIGDILGCIVKKVLPYKKGDIVKTVLVRAKKELRRKDGTFVRFSENAAVVIPMGTRIFGPVAREIKEYAKIASLAKTSGRGTKGQKAKRLTKRLPVGDLNKILRVLVNKFKIEITKALKASKVAFVCPPRRSKRKQFKRGVALSFGEFGLRAESRQIEAARKAITHFTKRGGRVWIRIFPDRPITKKPPETRMGGGKGDLFEYVAPVKIGRIIFELTAREALRLASHKLSVKSTF-----------MKKLRQGAVSVRHHKRFYRPIDFVEAIEYDPNRSSDIALIFEKRYILSPLDLKVGDKVMGNAMPLIKIPVGTPIHNLELTPGSGGQIARSAGNQAFIVTRHVHVKMPSSEVRKILNYATIGQLGKIDWVLGKAGASRRRGIRPTVRGVAMSSHPHGGGEPKTFAGRG-NTRSKKKYSNKHIILIGKKMDQTQGFLPVSSVWLDKNIIFLREV--AQEVDITGVSKGKGYAGVVKRYHFKGPKTHGQSDHRAPGSIRVYKGKKMAGRMGNEQVTIKNEETVLVRGLIPGVTVVVEVSRRQHPIYKKMLKKIKRFKGVIVKIQQTRPMSSSVRFKVIGKQPVQLIEGVSLRIVNGPKGELFHGLMRALIANMVKGVSVGFEKKLVLSGVGYRALVLNVGFANAVKEGSSITVVSGIDKQTVGDMADSIRKIRVPDPYKGKGIKDGEKLRKKVGLVAQAIRYLANQRITKKIYRQKGTGRARHGAITAPLFVGGGITFGPKLSKRMKRKALFSVLSSNEKILVIDIKRAFLNTYEV
>Doudnabacteria_CG10_big_fil_rev_8_21_14_0_10_Doudnabacteria_OD1_42_18_curated
PIADMVIRIKNASLARKPYSKFKKNLAELLTKGIKRISKPGQRIYLKLPRTVISTSRGLFTDAQARKAKVGGEAVCQVWIIPSLKEKFGYANIMQVPILKVVVNVGLDLAKITGQAPVRKAKKSIAGFKVRENVGAVCTLRGFRMYSFLDKLINTALPRVRDFQGIKNFDGGSLHLGIKEHLVFPEIGLEVSDDAAKELLSQMKFPFNRVRSQVRLSVFRSGAHIYAQDDTAGKTLASAEVGKLIAKKGLIADVVRGGYKYHGRVKVLAEAAREGGLKFMGHKINPTSFRIQLQEDVQIGLVRVDIERVKTTKPGLIIGKGGAGIEDLKNIEEVRDINLQSQVIANSIAEQLERRVAFRRLMKQSLEQGAKVSVNGRLNGIARTEHLIPLHTMRADIDFARTAFTTYGTVGVKVWIYISPRKMRLLTSLVKGVDRAMKAAPMLARLIKSAVIRKQTSHVNIVKIRIKLRAYDHKLIDQSSKQIVDTAKRTGAKICGPVPLPTEITKYTVLRSTFVHKDSREQFEKRVHKRLIDILDATPKTIDSLTNLNLRSLKKGPYIDERLLKKVLIKTWSRACSISPEMVGFTFLVHNGKTHLPVFVSENMVGHKLGEFSLTRKFIRHMLQLRSWVKIADNSGAKIVALFSVDGVSLGDVVAGSVKEAAPVKKGEKVYLVIVRTRKEVRRKDGSYIRFDENAGVLVPRGTRIFGPIPRELRDFTKIVSLATYSTRGAKGQKARTLIRQLPLTKL-KVLRVFVNLHTIVFPSPIDTSKLMLMDSPKKLKRKHHRAGDKISFGSFALKALARQIEAARRAITHSVQRGGKIWIRVFADKPVTVHGNESPMGGGKGAVDHFVSVIKRGRIMFEMQAKEAMRLASHKLPLKSKFKLYKPTSPGRRPKGLIVGKITVRHARKRVRLIDFVQTIEYDPTRTAFISLIAAKRYILTPEGLKVGAKVMGNRLALKNIPVGTSVHDVELIPGHGGKIARSAGGFCTLQNIYALLKLPSGEIRKVRALASVGQLANADWRIGKAGRSRHMGIRPSVRGKAMVDHPHGGGEPKTPWGKGVRTRDRKKHSNRMIIFVARKINMSQYFAPVTVLKVLPMVVDLVEFKRGEKVNCVGVGKGRGFAGVMKRHGFKGPASHGHDK-RSVGSIHTRKGLRMAGHMGNKQVTVQNKNLISVKGAVPGHTVVVKVVSKRHQKYKKSYTVSKKFKGDKVKIESVRPISKDKRF--IGKKPVIIPDGVKAASVTGPKGELLWGLFRSLVNNLMEGVTKGYEKKLEVNGVGFKVLVLNLGFSHPIEQGLEAKVISGADKQLVGQFAANVRELKKPEPYKGKGIKSDEIVRRKAGFVAEVVRMLSNARQGKKPWKQKGTGRARVGSIRSPIWRHGGITFGPKINKKAKQKAMIMSLSDNNRFFVVDLVRASLNILDV
>Berkelbacteria_CG10_big_fil_rev_8_21_14_0_10_Berkelbacteria_43_13_curated
SISDLLTRIRNAAAVQKSYSKMNETILGIFKRHIAQISKPGRRIYVEMPKPVVSTSTGIVTGREAAKKGLGGEVICEIWIAPELMKELKCSNPFEVPILKVVISTGIELARITGFKPKTLSTKAVSAFKLRIGVGLTTTLRGERMYDFVCKLVNVALPRIRDFRGLSSFDTGNFSIGIRDHAIFPEIGLEINRDDAKALLAKLGFPF---MKKIRISVYRSNRFISGQDDTKG-ATTST--GQELGKTLKVESAIRNGKKYHGSIAAFADGIRESGIKIMGQKVNPKSIRLNLISDVKISISNIDIKRIYSGRPGVVIGRGGAGSDDLKNIIEIKRPDGNAAIIGQNIANQIEKRMPFRRAMKQSIEKGMKIQISGRLNGIARSEKLVPLGTFKSKIDYAYTALTTYGIIGIKVWIYISPRKVRPVLHNMRGAEKVRKAAGFLHDLVKSGRITKRASHITLIKIRIRLKAYDHRIIDKSAQQIIETAIRSGAAVAGPIPLPTDKNKITVLKPTFVHKDSREQFEMRTHKRLIDILNPTPKTIDSLMSLDLRSLKKGPFIDEKLLIKVQIKTWARSCTVIPEMVGLTIGVHNGKEHTPVFVVEEMVGHKLGEFSPTRKFRRHMIQAGTRLKIADNTGAKEIECISILGALVGDIISASVKDALPVKRKEIVKAVIVRTRHDISREDGSTIRFSENAAVIIPRGTRIFGPIPRELRAYMKIISLA-TAGRGTKGQKSRSLSMRLPLDIISLIERVFVALAKIEINQKISASNVMILCPPKKMKRKQQRRGNDFAFGKYAIKAMARSIESARRAMTRYVKKGGQIWIRIFPNKPVTLTSAEVPMGSGKGAVDHFVAVVRPGLILFEMTAKEAMRLAEYKIPVKTKFIRVKPTTNARRTKSLTVGQLVVNHAKRKYRLVDFVKSIEYDPNRTADIALIDGLAYIIAPDGLKKDDTIIGNRMKLKNMPPSTQIHNIEMTPGRGGQICRSAGSFATLLGRYVQIRLMSSEVRKVSGFASVGVVSNIDHLIGKAGRKRHMGVKPTVLGKSKVDHPHGGGEPKTPWGAGPRTRNKKKAGSKLVLILGQKLGMTRVFDPVTRIAFLPCVVPMRIMKKGEEVEVTAKSKGKGFAGTIKRHGFHRPASHGGNNVREPGSIRVVKGKKMAGHMGATTITVKNKDTILISGAVPGPTVVVRVDSVTHRIYKKKFIISKNFKDDQVIIMETKPYSKSKAFKVIAKKPILLTEGVNAETVSSGEKKLQHGLIARLVSNMVTGVRDGFTKELVFKGTGYRVVKMAMGYSHDIKEDLEVKVVSGIDKAAVGQFAAIIREVRKPEVYKGKGIKIDEHIRRKAGAVTQYVNLRAALRDGRKPWKQKGTGRARHGSTRSPLWVGGGVTFGPRINKSLKRSVIISTLNNDKKAIIIDIEKSFLNIITL
>Parcubacteria_CG10_big_fil_rev_8_21_14_0_10_Parcubacteria_OD1_46_32_curated
PIADMLTRIRNGAASKHPFSKLKFKLANLLFQHLSRVSKPGLRVYVKLPVVVISTPEGLMTSREAKKAGLGGEVVCKIYVVPKREELFGVKNIHAIPIQKVVINARITLSKITGQKAIPKARLSISNFKIREGLGGKVTLRGARAYHFLDRLINITFPRVRDFSGLKAFDGGSYTVGFQEHNVFPETGLEITEKDTFTLLKTLGFPFKRVRRSIRVSVRISLNGMFAQDDAKGVTLVSGVLGEALGKKAIIKKVARGPKQYHGRVKAFAEGLRKAGITVMGQKIHPKNHRLVLKQDIQIRVELIGIERIHTAKPGMVIGRGGEGIEELKNIHEIRQSGLSAPVVAQNIAADLERRMPFRRVSKMALESGVKIRVKGRLNGIARSETIIPLHTLRADIDYSLEAHTTYGQIGVSVWVYISPRKVRLVVGLVRNISVARRSAITVLKVLESAAIRKRTSHITIVRIRIKIRAYDSKIIDQSTRTIIETAERSGAEISGPIPLPTEKTKYTVGASTFVHKNSRDQYEMRVHKRLVDIMDPTPKTVDSLMNLNLRSAKKGPYIDERLLKKVMIKTWARSCSVTPEMVGYTISVHNGKLHIPVLIVENMVGHKLGEFASTKKFSRH----MAMVNSADNTGAKKLRCVTVLGARIGDKMTLVVKEAQPVKKGDVVQGVLVRQKKEIRRADGSYIRFSENAAVILPRGTRIFGPVARELRQFTKIVSLANYSARGMKGQTARSLLIRTPLSVLNKVLQVLVNVLTIEFPSPIEVSNVVLLCPPKKVKRKSQKRKTTLSFGSYGLRAMSRQIESARRAMTHYVQRGGKIWIRIFPDKAVTAKGAEVPMGSGKGAVDRYVAPVQRGTILFEMIAQKAMNLASYKLPLSTKFKRYKPTTPGRRVKRLLTGKITVRHHKRKYRLIDFVSGIQYDPNRSAAIALINTQAYTLAVDGLRVGDIVEGNRMALKFIPGGITICNIELAPMRTATAVRSAGSSASTLSSKVQIKMPSGEVRLFSCLATIGRVSNTEWRLGKAGRMRHRGVRPRVRGKAMVDHPHGGGESKTAWGKGVPTRKKHKASTLLIILIGRKLSMTQMYAPVTKILVGKAVTVMREIEVGQTVSVSGISKGRGFQGVVKRHHFGGPKTHGHKHLRAPGSIRVFPGKRMAGRMGADRVTIKNNGLIYVRGAVPGATVVVRVDRVIHPRYHKRYTQSKRYAGERVTIEETRPLSKTKRWRIVGKQPIPLPEGVLVSLVKGPKGSLFWGLARSLVANAVHGVTQGFEKKLELNGVGYKVLVFNVGYSHAVEEGITGTVVQGIDNQLLGEVAANIRKIRKPEPYKGKGIKVDEVIRRKVGLIYQVVRARINERQGKKPWAQKGTGRARHGSIRSPLWKGGGVTFGPSVPTKMRKRAIRAAFSDTNAFIVVDAILSVANILDL
>Peregrinibacteria_CG10_big_fil_rev_8_21_14_0_10_Peregrinibacteria_49_10_curated
PIGDLLTRMRNAQAVGKPHSYIKRQLCEILKATLARMSTPGRRLYTSLKPVILTTSKGLMTDKEARAQKLGGEILCTVSIAKSLSTELGIRNPNALPIEKVVVNVGICLMKITGQKPIMRARKAISNFKTREGVGAVVTLRGKNMEQFLDRLISYVLPRIRDFRGLK-LDGGNYAIGIRDHSIFPEVGMQIQDDHAMALLKQVGIPFRRIRSRVRMTVYRSLSQISVQDDAAGRTVVAAKLGTAIAKKAKIDTVIRNAYRYHGRIKELANAARSGGLQFMGQKVNPNGMRLLLLQDVRIGISGIDIERIHTSKPGVIIGKQGAAIEELRNIQEIRNPDGDAEVIAETIQGQIQRRMPYRRAARMALEKGIKIFVSGRLNGIARNELFIPLQTLRADVQFAKHAITTYGTIGVQVWIYIAPKKAGLIAKMIRGVPEALKAARLLEDLLRSAVYRNFLSHITLQTIRIRLSAFDHIVLDEAVNKIIDTAERSGAVVHGPIPLPTKIRKFTVNRSTFVHKDARDQFEMRTHRRLIDLKETTFKTIESLQSLSLRSLKKGPYIDERLLAKVMIKTWARDCDIPPEFVGFTFAVHNGKEFIPVYITEQMVGHKLGEFSWTTKFKVHMIQVETMLNVADNTGAKSVQCIKVLGATVGDVIVVAVKNAAPVKKKAVERAVIVRTKKMTTRKDGSGIRFDDNACVIIPKGTRVFGPVARELRAFQKIISLA-TAGRGTKGQAARALVRRQPISLLETVLRTLINMRTLQYEASIHASNVMLLDAPKKTKRKFQRRGATLAFGSVGLKVVARQLEAARRAMTHSVQRGGKIWIRVFPDIAVSRKAAEVPMGSGKGTPDHWSCIVKAGTMIFEMAAREALRLASHKLPLKTKVKIIKPTSPARREKRLAKGTITIRRHKRLYRNIDFVVALEYDPNRSARIALVHDKRYILCPEGLQVGDEVVGNRMKLKYVPSGYKIYNLETNIGRGGSTVRSAGTAATLVGGYGIVEMPSGEVRRVHCYATIGTVSNTEHSIGKAGRKRWLGRRPQVLGKSMVDHPHGGGEPKTPWGKGVKTRTRHKHSNRLIILIAKKIGMTRVFLAVTYLQVEPNTVLQKEWEPGKAVTVCATSKGKGFQGVVKRYGFAGPGGHG-SHHRRPGSVRVLKGKRMPGHMGGDTITLRSKGILGIKGPVPGPTVTVTVDSLFHAKYKKRFKVSKKFLGDLVLIGECRPLSKRKHFRVIGKKPVAVPSGVTVATVKGAKGELCHGLTRQLIANMVRGVNEGYEKRLEIMGVGYKALSLSLGFSHPIDTGIEIAQVKGIDKQLVGQVASDIRAYRPPEPYKGKGVRVDEYVRRKPGLMHQALVQQSNRRSTRKLFQQKGTGRARRGSVRSPLLRGGGKAFGPNMPRSMRRAALRSCLSLEKRILGLELVRSVLNPEDV
>Berkelbacteria_CG10_big_fil_rev_8_21_14_0_10_Berkelbacteria_41_12_curated
PIADLLVRIKNAKTINQPYSKSKLSILSVLKKSIKRISKPGKRVYTRIPCFVISTPIGILSGEEARKMGHGGELICEVRVAPQMAKEQNV-NRLSLSINKIVVNSGIDLIKITGQIPKKISKKSISGFKVRINVGFVVTLRNKKMWDFLEKLINLSIPRIRDFKGLKGFDRGNYTFAIREHIIFPEIGLAVTIKLNKKFLDMIGMPI-------RIFVKKSLKYFYANADNEGVLISG--LADVLVSECKITEIIRSGYKYHGYVRKFADTLREQGLKFMGQKSNPIINRMKIAEDDQILISRIEIDRIFTARPGVLIGRGGKGLMLLRDVLEVKKAELDAQIMADTIGIQISKRLPYRRAVKQTVSKGVKISISGRLGGIARREKFVPLSTLRKNIDFAVHARTTYGVIGIKVWINVSPKKARLVADLIRGIQDAEKSASQYLALIKQIRILKRMSHLSMVKIRIRLKAYDNRILDKSANHIIETAQRTGANVVGPIPLPTEKKKITVLKSTFIHKDSRDQYEIRVHRRIIDVLNPTNKTIDSLMSMDLRSLKKGPFIDPKLMKKVEIKTWSRSSTIYPEMVGLTFGVHNGREHINVFISEDMVGHKLGEFSHTRKFRKHMIQPYTKVVVTDNTGAKEAMCIRILSAEIGGIINISIKSASPVKKKEVCRAIIVRQKAPYRRKDGSTIRFDDNAVVVI-RGTRIFGPVAREIRDFTKIVSLAKTAGRGTKGQKSRTIWMRLPTGTIVKVLSV-INKMKVDKELAIDISNVVVVCPPRKLKRKHFRRGSEISFGKFAIKAISRQIEAARRAMTRYCKRGGKIWIRIFPDKVVTATPAEVGMGGGKGSPDHFVAVVRPGRIIFEIVAREAMRLASHKLSVKTIFKIVKSRSSGKIEKSLTVGKISVRHAKRLYRVISPVLSIEYDPNRSAFIALIEKKAYIISPDRIKVGSIVAGNRMRLKNIPTGTQIHAIQFQPDSKSLFATSAGSSATLMAIYALVKMPSGEIRKIHCFASIGQVSNIVHKIGSAGRKRKMGIRPTVRGKAMGAHPHGGGEPKSPWGKGGKTRRK-KYSQKFII-FAVKKGMTHIYKAVTVLELPKTIVMLTEFKKGEEVSVISRTKGKGFQGTVKRHNFSTPKTHGSRNWRAPGSIRVIKGQKMPGHMGDEQRTVDNNNQIWLSGAVPGATAIVQVSRLRHAKYQKIYKKSKNFLGDKVEIVSVKPVSKKKSFKLIGNKPVTIKEGVKVNEVSGPKGVVLHGLVRTLINNAINGVTEGFEKKLEIKGVGYRALVLSVGFSHLVRENIEVKVVSGIDKQLVGEVASKIRDIKKPEPYKGKGIRMNEYVIRKVGIIAQAVRILSNKRSGKKPWKQKGTGRARAGSTRSPLWIGGGVTFGPTIPRAQKNKAFKFALLKDGEAVVIEL--PFFNLVDV
>CPR3_CG10_big_fil_rev_8_21_14_0_10_Gribaldobacteria_OD1_37_21_curated
PITDMFNRIRNVQALQRPCSNLKLGIIEVLKEGFKRVSKPGQRIYKEIKAVIISTSKGLLSDTRARKERLGGEVMVEVWIKQELMKMFALKNTMAVPVAKVSLNCGFSLALIAGQRPALKAKKSVAAFKLREGIGALVTLRGKKMYEFLEKLIFVALPRKRDFRGIKSVTQGNLTIGFKEYAPFPEIGFEISKKGGEALLRLLGFPLKRVRARIRLCVFRSNSHIYANDDGKGKTILQTQVGEVIAQMSKIKKVVRGGYKYHGRIKALALGARKGGLVIMSHKVHPKIIQIYLKQDCEISVEEVIIERITTSRPALIIGRGGKGVEELKEILEVKNPWVSASLVAQWVQSQLEKKVPFRRVLKMALSKGVKIEVSGRLNGISRREWLLPLQTIRAMIDYSSEAHCSYGAIGIKVWLYIAPRKVRLVADLVRGAYEANRGSLPLKKLLQSCAIQKKTCHVTLTVLRIKLRSYDSKVIDASCRQIAEIATRAAVGIVGPVPLPTEIKKYTVNRSTFVHKDAREQFEMRVHKRLVEVRSPNPRFIESLRDLTLRSLKKGPYIDEKLLKKITIKTWARASSISPEMVGITFAVHNGKEHIPVLITEEMVGHKLGEFSPTTKFSRHMVQRGTKLNVADNSGAKLVKCFNIVGASIGDIIICAVKKAEPVKNHQVVKAVIIRQKSNFRRKDGSYVRFDDNACCILLRGNRILGPVPREIREFEKIVTLATYSGKGVKGQKSRALIKRYPLVDLEKVLRGFVNIKKVEVPMPFPVSKVRMICPPRKTKRKAMKKGATLAFGSFGLKSLASQIESARRAITRSFKRKGRVWVRIFPDKPITAKGAETPMGGGKGAVHYYVFPIKPGRILFEIVAKEAFKRASNKLPIRVQF-----------QKSLMTGRITMRHVKRFYRIIEFVLSIQYDPNRTCNIALIEERAYVLAPHNLKAGDTIEGNRMKLKNFPVGANVFNVELTPNKGGQIARSAGASVAVMAQCTTLKMPSSETRKVLCYASFGSNSNPEHQIGKAGTARKKGTRPTVRGSAMCDHPHGGGKPRTAWGKGVKTRKRKKLSNKFILLIAKKIEMTQTFNPVTLLQAGPCVIHIKEF--GDEVQVAGISKGKGFQGGVKRWGFKGN------------------------------------------------TAVVEVRIIEHSIYKKRFNFDKKYKGDKVIIEETRPISKEKHWKIIGKKPIQIPNGVEVQKVKGPKGENFWGLTRALLNNVVIGSFEGFEKKLEIRGVGFKALKLDLGFSHDVFEGIEVKVISGCSKQRVGQFAAKIRELKKPEPYKGKGIRLGEKVRKKEG----------------------------------------------------------------------------------
>Falkowbacteria_CG10_big_fil_rev_8_21_14_0_10_Falkowbacteria_OD1_39_9_curated
PIADMLTRIRNASMVKKPLSKLKLEIAKIMEKSLKRISKPGARVYVSLPRVIISTPKGLMTNREARKNQLGGEVICEIYILPALKKELALKNDYLAPIEKVVLNVGFTLTRITGQKPVLKAKKSISAFKIREGVGAMVTLRGDLMYDFIERLVNITFPRVRDFRGINIIDKGNMTIGFKEHFPFPEVGLEITRAAALELFRLLGFPFGRVRAKIRLSVFKSNAGLYLQDDQKGLTLVSAELGKLLAKKAVIQSVVRGSYRYHGRVKAVADGAREGGLQFMGKKVNPKILRMNVKQDVLIGIDKVEIARVYTGKPGVLIGRGGNGIEDLKNIKEVAQPNLSAQIVVQQMILDIEKRMPFRKVMKQTIGKGVKVAIGGRLNGIARTEKLVPLNTLRADIDYARTAHTAYGCIGIKVWIYMSPRKVRLVADVVRGTDKALKAALPLLKLVESATVRKRSCHLHLVRIRIKIKAFDHKIIDQSTKTIIETALRTDATIFGPIPLPTEKRKYTVNRSIFVHKNARDQYEMRIHKRLIDIVDPTAKTIEDLTNLSLRSLKKGPYINERLLKKIQIKTWDRASVITPEMVGFTIGVHNGKQHTPVYVVENMIGHRLGEFAPTKKFLGHMIQVQSILKVADNSGAKSIMCIRVLGARIGDIIVGTVKSATPIKKGDVIYAVLVRTRKEIRRPDGSYLRFDDNACVVIPKGSRIFGPVARELRAYMKIVSLATYSTRGLKGQKSR-QLLQIPIKTINKVLQVLLNLLIIEFPAFVAASNLAVICPPKKSKRKSHKTKLSVSFGSFGLKALARQIEAARRALTKYTKKTGKVWIRIFPDKPVTAKGGEIPMGKGKGSVDHYVCNVKPGTVMFEMLAKEAMKSAAYKLPIKCQF-------------------------------------------------------------------------MPLKFIPAGVGVSCIELMPGEGAKIVRGAGNVAFVMGVYAQIKLPSGEIRLIKGLCTIGQVSNPDRVIGSAGRNRNLGRRPTVRGTAMNAHPHGGGEPKTKWGKGVRTRRKSS-SSRLIIILGKKLNMTQIWEPVTPVAAGPCFVYVKELEVGDVVDVVGTSKGKGFQGIVKRHGFSGKHTHGNKDERHSGSVHVFKGTRMGGQMGDQQVTTTNNNIIYVKGAIPGATIVVKVDHVIHPKYHKRYKVSRKYKGDKVNFVECRPLSRDKRWRVVGKLPIKLNVNTQVKVVTGPKGELLWGLYRNLINNMVIGVNEGFSKKLEIKGVGYKALVMNLGYSHPIDAGIVAVVISGIDKQLVGEKAAQLRRLRLPEPYKGKGVKDTEVVRRKAGLLHQAVIQMANERQGKKPWKQKGTGRARVGSSRSPIWRGGGIIFGPQLPQKMKQKALLMALSDNGTLVILEVKYSGLNIVEV
>Gribaldobacteria_CG10_big_fil_rev_8_21_14_0_10_Gribaldobacteria_OD1_33_41_curated
PITDMLNRIRNAYAVSKPFSNFKENIVKILEKDLKRISKQGKRIYINIKS-IISTSKGLMANKEAKKQKLGGEIICEIWVVPEMVKKFGYRNKMAVPIEKVAVNCGFDLALITGQKPTLLSKKAVSGFKLRKGIGVMVTLRDNRMYDFLERLIYIVLPRTRDFKGIKSFDKGNLTIGFKEYTSFPEISLEVTREEGKELLKLLGFPIKRIRAKIRLCVFRSNKHIYAQDDNKGDTLLSAEVGKLIAKKALIKRVVKGGYKYRGRVSAVAEGAREGGLKFMVHKVHQKIYRIYLEEDFKIIIASIEMERIKTSRPALIIGRGGEGVEKLKEIQEVKNPWLSAKLTASWMVVQIERRVPFRRVIKMALTKGARVEVAGRLNGIARTEWLLPRHNLRADIDYGTEAHCTYGVIGIKVWIYIAPRKVRLVADLIRNVFQAKKAAKPLLKLLNSAEIQKKTSHINLVKIKIKLKSYDHKLIDNSCRQIVEIGLRNNVEIKGPIPLPTEVHKYTVNRSSFVHKDSREQFEMRIHKRLIEILNPNQRFIEALKEINLRSLKKGPYLSEKLLKKISIKTWERQATITPEMVGFTIGVHNGKEHVPIYIIEEMVGHRLGEFAPTTKFTRHMIQPRTMLKVADNTGAKIIQCFNIPGAQIGDIIVGTVKKAEPVKTHEIVRAVIVRQKKAYRRTDGSYIRFDDNACVILPKGNRILGPIPRELKEFEKIATLATYSGRGIKGQKSRALIKKYPIDILDKVLMVFINLRKIEKPSPIYVSNLKLICLPKKLKRKQQKRATELCFGSFGIMSLSKQIEAARRIIIRYLKKGGKLWLRIFPDKPRTFKGNEVPMGGGKGDVSHYVFPIKPGRIIFEIMAKQAFKEAADKLPIKTKF-----------EKRLVSGRITVWHVKRLYRLIEFVIALEYDPNRCAYLALIEERKYIIAPEGLKIGDEIIGNRMKLKNIPIGTFVYNIELEPGRGGKITRSAGNSAQVLAQYIHLKMPSGEIRKILCFASIGQVSNSEHKLRKAGTARLKGIRPTVRGSAMVDHPHGGGEPKTPWGKGVKTR-KKKWTDKLIIILGKKIEMTQLFNPVTLIEAGPCFIYLKEFKVGDKVKISGISKGKGFAGAVKKWGFSGNASHGAKHERTLGSVRVFKGKKMPGRMGGERTTIKNNNLIAIKGAIPGRTAIVKVERIEHPKYKRRYKVYKKYKGDRVVIEECRPISKEKRWKVVGKKPIFIPENIEVKVIKGPKGEILWGTLRALLANHIKGVSEGFKKELELIGIGFKALNLEVGFSHPVVQGIEISVIAGINKQKVGEVAAQIRKIRPPEPYKGKGIRVGEKIRKKEGLVHQIVIQMANKRQGRKPWRQKGTGRARHSSIRSPLWRHGGITFGPEIPRKMRRKVLFMVLSEKNLLIVLDIFLSAISPLTL
>Saccharibacteria_CG10_big_fil_rev_8_21_14_0_10_Saccharibacteria_47_8_curated
--------------------------------------------------------------------------------------------------------------------------------------------------------------------------------------------------------------------------------------------------------AKVQTVVKGEYKYHGRVKSLANAARENGLEFMGQKVNPISYRLYLKQDLAASISKVDIERIQTAKAGVVIGRGGSGASELKNIEEIKRPELQAKLVAENIAHQLERRIAYRRAIKSTAAAGIRIEVAGRLGGMSRLEKEVPLHTIRADIDYSARALYPAGIIGVKVWIYMSPRKVGMVAALVRGVADALRSALAVKNTVKSAPFERKTSHIRVVRIRIRLKAYDHKVIDQSAKQIVETALRTGANISGPIPLPTRKSTFTVIKSPHVYKKGREQFEMRVHKRLIDISDPTPKTIDSLMNLSLRSLKKGPYVDVKLAKKIAVKTWARASTIPPEFVGRTIAVHNGKVHVPVFVTENMVGHKLGEFSPTRKFRSH------------------------------------------------------------------------------------------------------KTAGRGTKGQGSRKLYMRIPLDAIK----------------------------PSRTKRKVRKSLNYLAHGRFGLVSQSRQIEAARQAMTRYIKRGGQIWIRIFPHTPVTRKPQDVKMGRGKGNPEFFVAKVKPGTIMFEMIAREAMRLAGHKLPVRTNFRAYKPTTPARRLRSLTVGRITTRHVRRYYRIMNFVEHIEYDPNRSARIARIKRYHYILAAKGMKIGTKLTGNRLPLKSIPTGTVIHAIELQPGRGAQMVRTAGAGAQLLAKYVQVRLPSGEVRLINCTASIGTVGNEQHQIGKAGRKRHMGIRPGVRGVVMADHPHGGGDPTTPWGQGYKTR-RRKASNKFIVLITRKLGMTSVITAVTLLSAEPNVIIVREFKVGEKVSATGISKGKGFAGTIKRHNFHRRKTHGGR-YRRPGSIKIFKGKKMAGRMGHDQVTTKGLNVIGITGAIPGPTIVITVATRTHPLYKKQYTVSTKFMGDKVTIRETRPISARKRFQL---------------------------------------------------------------------------------------------------------------------LLKDAYLYLANGRTGKKPWRQKGTGRARFGSSRNPIWRGGGVAFGPKLSLATKHQALRQALSLEDRLKIIEKERATLNVFDV
>Falkowbacteria_CG10_big_fil_rev_8_21_14_0_10_Falkowbacteria_OD1_37_6_curated
PIADMLTRIRNAQAVNKPFSKFKHNLAGLLVSNIKKISKPGRRVYTHLPYVVVSTSKGLMTNKQARKEKIGGEIICEIYIMPKLVEEFGYSNSMSIPVNRVTVNVGVTLKKITGQNPIAKAKKSIASFKVREGVGMVVTLRGQRMYDFLEKLINISLPRVRDFRGLKAFDKGNLSIGFKENISFPEIGLEVCKPEGESLLRLMGFPL------------------------------------------------------------------------MGQKVHPKIFRTNVRQDVLVGVDRVEIERLYTAKPGVVIGRGGSGAEDLKNINEVDRPNLSAQVVMQAMILDLEKRMPFKRVMKQAVQRGIKVMVKGRLNGIARSEKIIPLHTMRADIDYSRAANTTYGAIGVKVWIYTSPRKIRLVVDAVRTVEDALKAAEPVMKIINSATIRKRNSHIIVVKIRIKIRAYDYKIIDQAAKTIIESAQRSGSQVFGPIPLPTAKKKYTVNRSTFVHKTSREQFEMRVHKRLIDIIEPTAKTVEMLSSLSLRSLKKGPYVNEDLMKKIKVKTWDRSCTITPEMVGFTIGVHNGRQHVPVLVVENMVGHKLGEFALTRKFVAHMIQVQTKLNLADNTGAKKVQCIKVLGARIGDIITISVKEAVPVKKGEVLHAVIVRTKKEMKRKDGVCIRFDENACVIIMKGTRIFGPVARELRDYNKIVSLATYSGRGLKGQKSRSILLQTPIFDINKVLQVFRNLLIVEFPAPMRASNLMLICPPKKTKRKHHQRGNEIAFGSFGMKAMSRQIESARRVITKYIQRGGKMWIRIFPDMVITKKSGEIPMGKGKGAPDHFVAIVKKGRILFELIAKEAVNLAIYKLPIKCKFKKVKPTTPGRRFKKLTGGKITIRHAKQKLRMIDFVATIEYDPNRGARIALLNEKRYIVAPDKLSVGEEILGNRMPVKYIPAGIETCNVELRPGRGGQIARGAGNVVFVMAVKVQLKMPSGEIRLVPCLATIGKASNPDKKLGKAGRSRYLGIKPTVRGTAMNDHPHGGGEPKTKWGKGVKTRKP-KKSNKLIIIIGKKIEMTQIFQPVTKIQAGPCTAHVKEMKVGDFIKVTGTSKGRGFQGVVKRHGFSGRATHGNKDLRMPGSIHVFKGMRMGGHMGDEQVTVSNQNIIYVKGAVPGATIVVKVDRTTHAKYKKSFVISNSYKGDKVWFVQCRPLSKGKRWRVLGKLPIELPTGTEAKVIKGPKGELMWGLYRMLIQNMVDGVNKEFEKKMEINGVGYRALTLNVGYSHPVDEGISAAVISGIDKQLVGETAARIRKVRKPEPYKGKGIKVDEVIRRKAGLVHQAATQMANERQGKKPWRQKGTGRARAGSSRSPIWIGGGVTFGPKINTKMKKKAIAMVLTDNEALIILDVKRAFINVVDL
>Falkowbacteria_CG10_big_fil_rev_8_21_14_0_10_Falkowbacteria_OD1_43_10_curated
PIADMLTRIRNAQAVKKPFSNFKHSLGRLLVEKLIKISKPGRRVYVNLPYVVISTSRGLMTNKRARREKVGGEILCEIYILPKLIEKFGYKNKMAAPLEKVTVNVGVTLTKITGQRPVKKAKKSISAFKIRVGVGEKVTMRRQKMYDFIEKLISITLPRTRDFRGLKAFDRGNFTLGVKEHIAFPEIGLEICKEEGLELLKLIGFPFARVRAKIRLSVFKSNKSIYLQDDELGKTIISVAAGKLLAQKAIIKQAVRGGNKYHGRVKAAAEAAREGGLRIMGHKVNPKIFRTKLKEDVQIGVDRVNIERVHTAKPGLVIGRGGSGAEDLKNINEVDRPNLSAQVVLQSMILEIEKRMPYKRVMKQAIQRGVKILVKGRLNGIARDEKIIPLHTLRADIDYSRAANTTYGAIGVKIWIYMSPRKVRLVIDVVRGAADALAAAHPVMKLLNSATIRKRNSHIIITKVRIKIRAYDYKIIDQAAKTIIEGVQRSGAQIFGPIPLPTAKKKYTVNRSTFVHSKSKDQFEMRTHKRLIDIIEPTAKTIEMLSSLSLRSLKKGPYINQDLLKKIKIKTWDRACAITPEMVGFTIGVHNGRQHVPVNIVENMVGHKLGEFSFTRKFIVHMLQMRSMLKLADNTGAKRVQCIKVLGAGIGDIIIVTVKEAVPVKKSDVLPAVIVRTRKEIKRKNGVCLRFDENACVIIPKGTRIFGPVARELRDFNKIISLATYSGRGQKGQKSRTILLQTPLSVLNKVLQVFRNLLIVEFPAPFNISNAMLICPPKKTKRKHHQRGTEINFGSFALKAMSRQIEAARKVITKYTQRGGKMWIRIFPDMVITKKSGEIPMGKGKGEPDHFVAIVRRGRILFEVLAKKALVLASYKLPIKTKFKRVKPTTPGRRFKRLTKGKITIRHAKRNLRLIDFIDTIEYDPNRGARIALLCEKRYIVASDGLKTGDTVVGYRMPLKYIPIGMEVHNVELKKNAGAQLARGAGNLVKLMSVRAQLKMPSGEIRLVSCSATIGKASNPDKKLGKAGRSRYLGIRPTVRGKAMVDHPHGGGEPKTPWGKGVKTRKKNRPSSRLII--------------------------LRELKRGDIVQITGTSKGKGFQGVVKRHRFHGPKSHGHKDLRMPGSIHVFKGTRMGGQMGNERITTKNQGELYIKGAVPGATIVVKVDRIKHPKYHKSFTLSKKYKGDQVTFVECRPLSKDKRWRVLGKLPIEIPKGTEVKIVKGPKGELIWGLFRQLINNMVQGVNSGFEKKLEINGVGYRALNLNLGFSHPIESGIRAEVITGVDKQSVGEVAAQIRRLRKPEPYKGKGIKLDEVIRRKSGLVHQAVTQMANQRQGRKPWRQKGTGRARAGSSRSPIWIGGGITFGPNINAKMKQRAVLMALSDSGFLVLLDIKRALINIVDI
>Falkowbacteria_CG10_big_fil_rev_8_21_14_0_10_Falkowbacteria_OD1_43_11_curated
PIADMLTRIRNAQAVRKSFSNFKYSLANILAKSLKRISKPGRRVYAHLPYVIISTSRGLMTNKEARRAKIGGEVVCEIYIIPSLKEKFGYPNDLAVPITKVTVNIGGALKKITGQAPVKKAKKSISSFKIRVGIGLKVTLRKERMYDFMEKLINITLPRTRDFRGLKGMDEGNFNIGFSEHIAFPEVGLEVCKAEGLELFKLIGIPFTRVRFKIRLSVFRSNRGLYLQNDERNKTIVSVLAGKLLAQKAMIKEAVRGGNKYHGRIKAVAEAAREAGLKIMGQKVHPKIFRTKIKQDVQIGVDKVEIERVYTAKPGLVIGRGGAGAEDLKNINEVDRPNLSAQIVLQGMILEIEKRLPFRRVMKQAIMHGVKVQIKGRLNGIAREEKMIPLHTLRADIDYARAAHTTYGAIGLKIWIYIAPRKLRLVVDYVRKVGDALTGSQTVMKAINSAPIRKRGSHLELIKIRIKIRAYDYKIIDQAAKTIIESVQRSGVQVFGPIPLPTAKRKYTVNRSTFVHRKSKEQYEMRVHKRLIDIIEPTAKTVELLTNLSLRSLKKGPYVNEDLIKKIKVKTWDRSCTITPAMVGFTIGVYNGRQHVPVRVVENMVGHKLGEFSLTRKFIVHMIQHRTMLKLADNSGAKLVQCIKVLGARIGDVITVAVKEAVPVKKGDVTHAVVVRTRKEIKRNNGVCVRFDENACVLVPKGTRIFGPVVRELRDFIKIVSLATYSGRGQKGQKSRSLLLKTPLADINKVLQIFLNLLIIEFPAPLSLSNLQLICKPKKTKRKHHQRGTELNFGSFGLKALARQIEAARRVITRYTARGGKMWIRIFPDAVITKKSGEIPMGKGKGDPDHFVAIVYRGRVLFELQAKKALTLAAHKLPIKCKFRTVKPTTNALRLKRLTVGKITIRHAKQRVRLVDFVKTIEYDPTRGARVALLFEKRYIIAPDGLKVGDTLMGMRLPLKHIPIGLEIHNVELVRGAGGKLARGAGNLVKLMAINAQLRLPSGEIRLVKCLATIGKVSNPDRSIGKAGRSRLLGIRPTVRGTAMVDHPHGGGEPKTKWGKGVKTRKP-QPSDRLIMILGKKLEMTQLFQPVTKIQAGPCVVYLREMKRGQIVDAIGASKGLGFQGVVKRHHFHGPGSHGHKDLRHSGSVHVFKGTRMGGHMGDERVTMKNNNILYVRGAVPGATRVVKVDRVCHPKYRKSFMRSKKYKGDQVTFVECRPLSKDKRWRVIGKLPIKIMPGTEAKIIKGPKGELLWGLYRVLIDNMVEGVNKGYAKQLEINGVGYRALTLNLGFSHPVDAGITATVVSGIDKQLVGEVSAQIRRIRKPEPYKGKGIKATEILRRKAGLIHQVAVQMSNERQGRKPWRQKGTGRARAGSSRSPLWTGGGVTFGPKINIKMKRQAILGVLSDHQSLIIVDAERALINILDL
>Falkowbacteria_CG10_big_fil_rev_8_21_14_0_10_Falkowbacteria_OD1_38_22_curated
PIADMLTRIRNASAVGKPMSKIKYGIAQILERSLKRISKPGRRVYAKLPRVIISTSRGLLTNKEAAKAGIGGEVICEIY----------------------MINVGVSLSRISGQKPVLKAKKSISAFKIRQGVGVMVTLRNKRMDDFVQKLVQITFPRIRDFRGIKQVDRGNLTVGLREHLAFGEIGAEISRQEGLELFKLLGFPFQRIRVKIRLNVFRSNKGIYAQDDQTGKTLASVELGKLLAKKAGISQVVRGGYKYHGRVKALAEGARAGGLKFMGHKVNPKVMRLNIEQDINIGIDRVEIERVFTAKPGLIIGRGGSGVEDLKNVSEVDRPNLSAQIIVQSMIIDLEKRMPFRRVIKQAISRGVKVAVGGRLNGIARTEMLVPLHTLRADIDYARAAQTTYGAIGIKVWIYMSPRKVRLVVNVIRGVQEALQAAEPVAKLIKSAPIRKKNCHIRLVRIRIKIKAFDHKIIDQSTRIIVDTALRAGSQIYGPIPLPTEKKKYTVNSSTFVHKNSRDQYEMRIHKRLLDIIEPTAKTVEALSSLGLRSLKKGPYINQRILKKIKIKVWDRSCTITPEMVGFTIGVHNGKQHLPVLLVENMVGHKLGEFAPTRKFIVHMIQVQTILNVADNTGARKVMCISVLG----------------------------------------------------------------------------TYSTRGLKGQRSRAIWQSLPLFELDKVLQIFLNLLIIEFPAPIELSNIMLVCSPKKTKRKSHKRKVNLSFGSFGLKSLSKQIEAARRVITRYIKRGGKLWIRIFPDKSVTQKGDEIPMGKGKGAVDHYVAIVKPGMIMFEMSAKEALEAAAHKLPIKCKFKQVKPTTPGRREKSLIVGKITVRHAKRHLRLIDFVATIEYDPNRGARIALLHAKRYIIAPLGLTVGSTIVGNALPLKYVPAGIAVYNIELEPGQGAKLGRGAGNTIYVMGIYAQIKLPSGEIRLVKCLCTIGQVSNPDKKIGKAGRMRHLGFRPTVRGSAMVDHPHGGGEPKTPWGKGAKTRKKNKFSNKFIIIIGKKIEMTQIWRAVTKVQAGPCPVYLSEFKVGDMIKVTALAKGKGFQGVVKRHGFSGDKTHGNKDLRMPGSIHVFKGVRMPGRMGGQQVTVQNNNILLIKGAVPGGTVVVKVSRVIHPKYHKRYHVSKKYQGDRVQIVETRPLSKNKRWRVLGKMPIELTKGTQAKVIKGPKGELLWGLWRSLIKNMVIGVTIGYQKKLEINGIGFKALTLNVGFSHPVIAGVTAKILSGFDKQLVGEVAAQIRKIKKPEPYKGKGIKSDEVIRRKAGLVHQAVVQMANKRQGRKPWRQKGTGRARHGSIRSPIWAGGGITFGPNINQKMKKKAIFMALSDNAKMVVLDIKYSSINLVDI
>Vogelbacteria_CG10_big_fil_rev_8_21_14_0_10_Vogelbacteria_OD1_50_13_curated
SIGDMINSLKTAARAGKPLSKLKFEIAKLLEAGVKRVSKPSRRVYVDLYRIVLSTPAGLLTGRTANESKVGGELMFTIWAKPTLKKELGLRNDMALPITKVVVSSGTRLAKITGQKASPPAKQSIASFKLREGIGYIVTLRGARMWNFLDRLINVAIPRMRDFKGLGSIDEGNLTLGFKEQTIFPETGLSVTKAEAATLLRALGFPFIRTRSKIRLSVFRSNRYLSAQDDTVGTTLAAIKIGEELAKLAKIETVVRGGYRFIGKVKQLADGARKGGLKFMTHSVHPYSHRLYLKTDVLLHIDAVEMERIKTARPGLVIGRGGEGAVGLKDIEEVKDPEAHAKVVGEMIAEALEKRLPFRRVIKQMAEKGVKITLAGRLGGMGRVESIIPLQTLRADIDFARKAYLSYGVIGIKVWIYQTPRKTRRVADLVRGVDEALKSAEPLAKLIRSAMIRRRRAHVKVNKLRIRVSAYENKILDASVKQIVDTAIRYDGTIDGPVPLPTEIKKYIINRASFIDKNSREQFEMRVHKRLIDILNPSPKIVESLTNLNL-----------------------------------------------------------------------MIQPQTIVKIADNTGAKIGRVFKIPGAEIGDKVILSVQTAEPVKKKEVLQAVVVRQTKPFRRKDGSYIRFDENAVVILPRGGRIFGPIPREIAEYQKIASLAKTSGRGHKGQKARALIKKLPLARVAKVLRVFLNLRSVSKPNPIDVSNVMIWCDPKKVKRKWQTRGVELNFGSYGLKSMSNQIEAARKTVSRQMKKVGKMWIRVFPDRPYTAKAAEVGMGKGKGDLKGYSFEVLPGRILFEVAARESLRKAGAKLPLKTKVKKYRPTTPSRRHKPLVKGRITVRHHKRRFRDVDFVESIEYDPYRSGFIGLAVERRYHLLPQTVKPGDALLGNRLPLAKIGTGTFVYNLEIKPGSGAKLVRSAGSFAQVLANYTNVKMPSGEVRKISAWASVGAVSNPENKLGKAGRSRWKGIRPTVRGSAMVDHPHGGGEPKTREGKGVRTRRSKKYSNQLIV-------------------------TLKEFQVGDKVKVSGVSKGKGFQGVVKRHGFHGPRTHGQKHEREPGSIRVFKGMRMAGRMGADRVTVSNAGVLVISGAIPGRTVVVSVDRYKHPKYGKFLLRSKKYKGDKVTIEECRPMSKDVSFKVVGKQIITIPVGVTAVTVKGPGGTLLWGTYASHVKNMVIGATEGFTKLLLIEGVGFKALNLDLGFSHQIKPTLSVTVIRGANKEEVGQFAATVRGYKKTEPYKGKGIRSDEVVLRKQGLVYQVVRQEENARRGRKPWRQKGTGRARHGSIRSPIWTGGGVTHGPKINQKMKTKALFTVLSRDQEVLFVNIRKSFLNPLSA
>Kaiserbacteria_CG10_big_fil_rev_8_21_14_0_10_Kaiserbacteria_OD1_51_14_curated
PVGDFIVTLKNAGAINKPYSAFKMAIAEKLKDGVKRISKPGRRLYKEIIPVILSTPKGVLTDKEAKKEKVGGEALFEIWTFDALKGEFGYKNVMQAPLVKIVVSSGVRLARITGQAPAAGAKKSIANFKVRVGAGYTITLRGERMQNFFDKLIHIVLPRVKDFRGISAIDEGNISIGLKEHTVFPETGLAITKKEAESFLRHLGVPLRRVRAKVRLSIYKSNTRLTAQDDTKGMTLAAVAAAATLAKRAGVKAVVRGGFKYQGTVKAFADAARAAGLEFMTHTVHPYAHRLNVCVDAAIYVTAVDIERIKTSRPGLVIGRGGEGSAKLSDIEEIRSPESQSPVVAYMVAEGLEKRQTFRRVLKQTVEKGVRIAIAGRLGGMSRTEEIVPLQTLRADIDFARQAYLPYGVIGIKVWIYQSPRKVRLVADLIRGLTAARKSSPAIEKLLDSASIRKTMSVVFIERLRIRVRAYEHGVLDGAVKQIIDVAVRHNAEVVGPVPLPIDIKKYTVNRAAFIDKDSREQFEMRIHKRMIDILNPAPKVIEALTNIDLRSLKKGPYVDVKLMKKVSIKTWARASQIAPEFVGYTFAVHTGKNFDDVFVTEDMVGHRLGEFAPTTKFIKHMIQDRTLVKIADNSGGIIGRVFKILGAGLGDEIVISIQTAQPVKKKEVHRAVVVRQKNAFRRVDGSYIRFDENAVVLIPKANRVFGPIPREVAEYQKIASLAKTSGRGTKGQNARSIIKKLPLERLDAIVRVLMNLVKIDKPMPLHASNVMLLDPPKKAKRKWQSRGITVAFGSYGLKALSNQLEAARRALSRAGGKSAKIWTRIFPDRPFTQKAAEVGMGSGKGDVAGFVFDVRPGRVIFEIIAREALRKAGTKLPLKARVKSYKPTSKSQREKSLMKGRITVRHHKKTYRQVDFIASIEYDPFRSGFIGLAVEKRYVVLPQRVKVGDTFLGNRLPLGNMPVGTFVYNIELKPGAGGVLARSAGNYCEVVAQYTHLKMPSTEVRRVIAWASVGEVSNEEHNLGKAGRSRWMGVRPTVRGSAMVDHPHGGGEQKTMWGKGQKTRRPKKYSNVFLVMLGTKGRMTQVFDAATIVTAGPLTIYLREFEPASTVAVSAISKGKGFQGVVKRHGFHGPRSHGQKNERSPGSIRVVPGMRMAGRMGGDRITVKNTNTLVISGAIPGKTCTVQVERYKHPKYKKYLRRSKKFLGEKVVIRETRPISRRKRFVLLGKKSVTVPLGTDVSTVKGKGGTLLWGTYAAHVRNMIAGVNTPFAKKLQVEGIGFKALKLAVGFSHPVLAGITAAVVSGADKEQVGEFAASIRGTKEPEPYKGKGIREGEVVRQKQGLMHQVVVMQANARPGKKPWAQKGTGRARHGSSRSPIWRGGGVTHGPVLPKKMRAKALFMALSRDGEIMFVDSQKSFLNPVAV
>Kaiserbacteria_CG10_big_fil_rev_8_21_14_0_10_Kaiserbacteria_OD1_56_12_curated
RVGDFIIRLQNASAVGKAYSGYLLAIAHKLKEGVRRVSKPGRRLYASAHRVLISTSAGILSDKEAQTQKIGGENLFEIWAYAALAETFGYTSPMQGPINKVVVSTGVRLSKITGQKPSEAATMSIASFKLREGVGLQVTLRGTRMYDFLDKLIHVALPRTRDFRGLKSIDEGNMTVGLKESTIFPETGLAVTKAEAEAFFRHLGMPLARVRARIRLAVYRSNRFISAQDDSVGKTIAAAFVGETMASKAKVTTVVRAGYRYTGQVKTLADAAREGGLIFMTHTAHPYAHRLNIQVDETIYTSSIEIERISTARPGIVIGRSGENAAKLRDVNEIRQAEADAAVVAYMVAEGLEKRMPFRRVLKQTIEKGVRIAVSGRLGGMSRKEQLIPLQTFAADIDFAQRAYLSYGVIGIKVWIYQPPRKMRLVTELVKGVPEALRGAEPVAKLIKSAMIRHRKSRVKVIKLRIRVRAYEHKILDLSVKQIMETAARFDATIVGPVPLPIEVKRWTVNRSSFVHKDAREQFEMRIHKRLIDIMNPSPKVIEALTNLNLRSLKKGPFIDAKLLKKVKVKTWARRSQISPEMIGFTFGVHNGKTHVEVLVSEEMVGHRLGEFSPTKKFVRHMLQTQSIVKVADNSGGKIARVFKVPGARIGDVVIVSIQTAEPVKKKDIFRAVVVRQTKPFARKDGSYIRFDENAVVLIPKGNRVFGPVPRELSEWHTISSLAKTSGRGGKGQTARAQIKKIPLATLEVVLRALVAVAKVERPRAIDASNVAHVEKPKKAKRKWQTRGTTVAFGSFGLKALSNQIEAARKVLTRATAKTGKLWIRIFPDRPVTAKPAEVGMGKGKGDPKHYVFEVRPGRVLFELVARAALRRAGMKLPVNTSVKTYKPTTKSRRHKPLLKGRVTTRHHKKRLRAVDFIETVEYDPFRSAFIGLALERRYVILPKTVNAGSKFIGNRLPLGSIPVGTFVYNIELSAGAGASLVRSAGNYAEVVAHYAQIKLPSSEIRKISAWASVGAVGNEEYVLGKAGRSRWRGIRPTVRGTAMVDHPHGGGEAKSKWGKGQKTRTPKKYSNVFIVILATKVGMTRIYGAGTVLAADSVIVTIREF-VGSTVRVSGLTKGKGFAGVVKRHGFHGPRTHGQKHEREAGSIRVAKGIRMAGRMGGERVTVMNTGEMVVSGAVPGRTATVRVDRYKHPKYKKYRTLSKKYLGDRVTIVAVRPVSKNKSFAILAKKPIAA-GKAEVSTVKGSKGTLLTGTFASHVRNMVQGVETPFTKTLVLEGVGYRMLVLSVGFSHTVSDDVTATLLSSYNKESVGQFAANVRRVKKPEPYLGKGIRSDEVVRRKQGLVHQVTTMQANARQGKKPWRQKGTGQARHGSSRSPIWRHGGVTFGPKINRKMRAGALASVLSRDGEIILVDTLKSFLNPVDL
>Kaiserbacteria_CG10_big_fil_rev_8_21_14_0_10_Kaiserbacteria_OD1_59_10_curated
PVGDLIIRVKNAGAVRKPFSMLKFSIAEKLKDGVRRVSKPGRRMYRELSPVILSTPRGILTDTEARKEKVGGEALFEIWTFDALKGAEGYTSSMQAPITKVVVSSGVRLARITGQAPAPPARKSIATFKIRQGAGYQVTLRGERMRSFLDKLIHIVLPRVRDFRGLSAIDEGNITIGLREHTVFPETGLSVTKEEAERFLRYIGLPLARVRAKVRLSVFKSNTRLVAQNDEQGVTLAAVAAAATLVKRAGVTEVVRGGFQYLGTIKAFADAAREAGLKFMTHTVHPYAHRLNVMVDAAIYVTSVEIERLRTSRPGFIIGRGGEGSAKLTDIEEVRSPESQAAVVAYMVAEGLEKRQTFRRVLKQTVEKGARIAVSGRLGGMSRSEEAVPLQTLRADIDFARVAYLPYGVIGIKVWIYQSPRKTRLVADAIRGVSDARKSAPAVLKLLESARYAKTMSTISLERLRIRVRAYEHGVLDASVKQIIDTAARYSAKIIGPVPLPIDIKKYTVNRAAFIDKDSREQFEMRIHKRMIDILSPEPKVIEALTNIDLRSLKKGPYVDEKLAKKVAIKTWARASQIAPEFVGYTFLVHTGKNFADVLVTEDMVGHRLGEFAPTTKFVRHMIQPQTIVKIADNSGGQTGRVFKVPGARIGDEVILSVQTAQPVKKKDIHYAVVVRQAKPFRRKDGSYIRFDENAVVLVPKANRVFGPIPRELSEYQKVTSLAKTSGRGTKGQNARAIIKKLPLSRLDTVTRALANVVKIEKTMPLHVSNVQLIDPPKKTKRKWQTRGITVAFGSFGLKATSNQLEAARRALTRSAGKSAKVWIRVFPDRPFTAKAAEVGMGSGKGDVQGYVFEVRPGRVIFEIAAREALRKAGTKLPVKVRVKHYKPRTAGRREKSLVKGRITSRHHKRLWRDVDFIASLEYDPNRSAFIGLAIEKRYVVVPQKTEVGSTFIGNRLQLSNIPIGTFVYNIELKPGAGARIARSAGNYAEVIAHYTHLKMPSSEVRKVIAWASVGEVSNEGHVVGKAGRARWMGKRPTVRGSAMVDHPHGGGEARSKWGKGQKTRRPKKYSNVFVVMLGTKEKMTQVFDAATVISAGPLTVYLREFERGQTVTVSAVSKGKGFQGVVKRHGFAGPRSHGQKDERSPGSIRVVKGMRMAGRMGGERVTVKNSRTLVISGAVPGRTVTVAVERYQHPKYKKYMRKTKKYLGDTVSIREIRPMSKRKHFTITGKLPIAIPAGTEVSLVKGKGGALLWGTYAAHIRNMVSGVNTPFEKKLQVEGIGYRALTLLVGFSHPVVEGITVAVISGADKERVGQFAAVVRAVRKPEPYKGKGIREGEVIRMKQGLIHQVVTMQSNARAGKKPWRQKGTGRARHGSIRSPIWRGGGVTHGPAIPKKMRTKALFVALSKDGQVVFVDALKSFLNPLAV
>Levybacteria_CG10_big_fil_rev_8_21_14_0_10_Levybacteria_OP11_35_13_curated
LVADFIIRIKNSAISKRPFSNINREIGKVLVKDVLIISKPSLRIYERLNEIVLSTSKGVMTAEEAQKKGVGGEILFSIWIIKKLQESLGIKNIHDVPLNKIVLNMGVILGLISGQRPKIKAKKSISSFKLREGIGAMVTLRGKRMYDFYQKLTSIVFPRLRDFHGVDSFDGGNYTLGFAENTVFPEIGLEISDEHGFQLLKALGMPFKRVRIKTRLSVYRSNKYIYAQDDEKQKTIAGAQLGLLIAKKALISNVVRGSYKYHGRIKAVAEGAREGGLKF-------MILRLTLLEDYKIGISAIEIERAYVSKPGMVIGRGGTGLEELKQVEPIKEPNLNAYLVARNVSDQLIRRLPAKRVMKSTVERGVRIVLSGRIGGISRREKLVPLSTIRENIDYASPALTKKGYIGVKVWINIAPRKVRLVADAIRKVQTALRSAGPLEKTLKSAPYKRRGSHIRIIRIRVRLKSYDARVIDATCQQILDTAIRTGAKVVGPIPLPSQRSVYAVNTSPFIDKNARDHFEIKVHKRLIDIISPTDKTIDSLTHLELRSTKKGPYIDPKLMKKVQIKTWSRACQIAPEFVGHTFAVHNGKTFINVFVLEGMVGHRLGEFSLTRTFRSHMIQHRTMLKVADNSGARILQVIHVLGGYLGDVLNCVVKEATPVKQGEIVKVVLVRARKEHKRYDGSYVRFSENAGVLIPRGTRIFGPIAREVRDYMKIASMAKTAGRGTKGQKARSLIKRLPIKYLEKIEKIFVNLYKVTLTKPLSESNVSFICPPKRAKRKQMRRGTKIAFGEFGLLSESRQIEAARRAITHYTQRGGRVWIRIFPDKPITKKPAETRMGSGKGDVFEFVAPVKPGRILFEMVAVSALRLAGHKLSVKTRF-----------MKKLKFGRVSVRHQKRFLRKIDFVLAIEYDPNRTVDIALIQEKRYILAPSGLNPKDAIIGNAMPLASMPIGTFVHNVELTPGRGGQLARGAGTSAILAAKFVHLKLPSGEVRKVPSFATVGVLGNAEIVFKKAGTKRHMGIRPTVRGVAQRSHPHGGGEPKTYAGRG-KTRNRKKYSNKYILLIGTKKYQKQGFLPLTAVNVMGNVIFFKEIILGSQVDVTGISKGKGWAGVVKRWGFHGPRTHGQSDERAPGSIRVYRGKKMAGRMGSDTVTVKN-GVLLIKGLIPGNTAIIEVTRRAHPLYKKLLKKSKRYKGDSVKIVSVRPISKEKNFKIIAKKPIEIKTGVNIASVSGPKGNLLFGLTRAILANLVKGVTDGFEKKLELSGVGYRALTLSLGFSHPVIQGITFNVVLGTDKVLVGNTAAKIRQQRPPEPYKGKGIKVGERIRRKAGLMTQAVRYLANQRRTRKIYRQKGTGRARHGAASAPIFVGGGIAFGPKLSKKMKRLALISSLSEEGQIRLVSVVKAALNTYEV
>Magasanikbacteria_CG10_big_fil_rev_8_21_14_0_10_Magasanikbacteria_OD1_36_16_curated
PIADMLTRIRNAQKARKPFAKVKFMIGKILSTSIDRESKPGHRVYREMPSVIVSTSQGMMTAKEAKEKGIGGEVICSVYVVPALKVELGLKNIMMVPIEKVVLNIGYTLTLISGQKPVHKAKKSISNFKIREGIGASVTLRGAKMYEFLYKLVNLTFPRVRDFRGLKSFDGGNFTMGFKEQLAFPEIGLQIINVAGMALLSHMGFPFMRSRSRMRISVFRSLRGMQAQDDDNAKVLTSVVLGKKLASKAKISTVVRSGYNYHGRVKALAEGARENGLKFMGHKVHPQIHRTYLEYDINIQIDSVFIERIFAAKPGVIIGRGGQGLDDLRSIQEVRQPSLSAEIISQNIAKDIENRVAFRRIMKQTIEKGVKITLAGRLNGIARRETLIPLITIRSHVEYAGTARTLYGAIGIKVWVYITPQKVRLVAGLVRGVRKALQAAIPVKKLIESAPLRKKSSHITVVKLRIKIQSYDNKIIDIATKTIIDTAERNGVKVVGPVPLPTSINKYSVNRATFVHKTAQEQFEMRTHKRLIDILNPSPKAIDALMNLNLRSLKKGPNVDPRLLEKIKIKTWSRACTITPEMVGINFLVHNGKDFLEVFVDENKVGHKLGEFSPTRKFRGHMIQHRSMLKVADNSGAKKLMCIRVLGARIGDIITCSVKESIPVKKSEVVHAVIVRQRKELRRTDGTYIRFDENSAVIIPKGTRIFGPVARELRNYKKIVSLANYSARGLKGQRARSL-QKVPLAQLQKVLQVLANILKIELPAPIDMSNVMLIDSPKKVKRKWHKRTNTVAFGTFGLKSTSRQIEASRRVLTRYVRRGGKIWIRVFPDRPMTKKGSEMPMGKGKGTPDHYVTTIKPGTVLFEMQAREAMTSATHKLPIKGMFKKYKPTTPGRREKSLISGKITIRHTKRFYRHIDFVVAIEYDPNRGPRIALVENKSYILAESKMKVGDVVVGNRMPLEFIPSGLNVYNVEMEPGKGGQMVRGAGNAAQLMVIYAQLKLPSTEVRMFACMATVGQLSNSDYRWGKAGRMRYRGIKPTVKGKNMVDHPHGGGEPRTKWGKGVKTRRPKQSSDKFIVIIGKKLDMTQVFRPVTRIQAGPCTVNLHNFKRGDVVQVTGNSKGRGFQGVVKRHGFHGLASHGHKDLRMPGSIHVFKGTRMAGHMGDVQITVKNTNEIWVKGAVPGATIHVIVKTTMHPKYRKQYVVSRKFAGNLVTFVECRPISKTKKWTLIGKQVISIPAGVTVNEVKGPKGTLLWGTFGAHLKNMIEGVTTGFKKELELNGVGFKVLQLEVGFSHPVIDSVVAKVLESYDKEMLGSTASEIRAIKKPEPYKGKGIKIDEIIRRKAGTVHQVFVMRANARQGRKPWKQKGTGRARHGSNRSPIWSGGGITFGPKINKKVRNLVTRMCLSDDNKMLVLDAIKSLVNVLDL
>Magasanikbacteria_CG10_big_fil_rev_8_21_14_0_10_Magasanikbacteria_OD1_36_32_curated
PIADMLTRIRNASLVHKPFSNIKMAVGDILVRELKRISRPGHRRYVEIAKVIVSTPKGVMTGLEAYHAKIGGELLCEVYVVPALMKEMGYKSLMEVPIKKVVINVGVNLVKITGQKTVRKAKKAISNFKIREGIGVVVTMRGPRMYYFLEKLLNVTFPRMRDFHGIKGFDKGNFTIGFKENMSFPEIGMEITAQEGRALLTHLGFPF-R-HHRIRLSVFRGLRRMILQDDTTGKTLCAVTAGQLLAEKAKITRAIRGGYSYHGRVAAVAEGARDGGLKIMGHKVHPKIYRTVLKQEVEIGIDAISIERILAAKPGVIIGRSGQGLDILRNIQPVKQPALSAQIIGQNLVSEIEKRMPFRRVMKHAIEKGVKIKMSGRLNGIARREVLMSLITLRSDVDYAFEAHTIYGKIGIKVWVYMGPRKVRLVADLMRGVSTAIKAARYLLKLLKSAPIRERTSHINLVRIRIKIRAYDNKVIDQATKTIIDTAERNEATVVGPVPLPTEKNIFTVNRSTFVHKNAREQFEMRTHKRLIDILNASPKCVDALMSLSLRSLKKGPYLDPRVLKKVAIKTWSRACVISPEMVGMTFLVHNGKDFISVFVDENMVGHRLGEFSPTRKFTRHMLQHRTMIAVADNTGAKLLQCIRVLGAIIGDIVTCAVKKAAPIRKSEVVHAVIVRQKKEIRRKDGTYIRFDENAAVIVPKGSRIFGPVARELRTFQKIISLATYSTRGGKGQTARSMMQSTPLYDLDKVIQVFLHIMKIELAAPMNISNVMLICPPKKVKRKWHKRTNTLSFGEFGLKSGSRQIEAARRVLTRYVRRGGKIWIRIFPDKPVTKKGNETPMGGGKGAPDHYICVVKPGTILFEMSAMDAMKMAGYKISVRTKYKVYKPTTPGRREKSLIRGIITVRHAKKFYRLVDFVLAIEYDPNRSPRIALIKTKSYILCPTNLKVGDKVMGCRMPLMNIPTGLFVYNIELTPGKGGQLVRSAGMSAQLVGFYAQIKLPSGEIRAVLGSASVGVLGNSDRRWGKAGRMRHRGIKPTVKGKNMVDHPHGGGEPQTVYGKGVRTRKPEKWSNKFIIILGKKICMTQVFSPVTKVQAGPCQIVLHDFQRGDDVEVIGISKGKGFAGVVKRHHFAGPASHGHKDLRAPGSIRVFKGMRMAGRMGGQQVTVKNENEILVKGALPGGTITVNVENRLHPKYKKFYRVNKKYHGDKVVFVECRPISKTKRWRLIGKKIRTIPQGVTVEIVRGPKGELLWGTFSSLIENMLDGVTNGFQKQLEINGVGYKVLNLELGFSHPILAGIKFAVVSGIDKQLVGETAAQIRNLRKPEPYKGKGIKVDEVIRRKAGIVHTVFVQTNNQREGKKPWAQKGTGRARHGSIRSPIWKGGGVTFGPKINKKIRRSAIKMCLTDNETLLVIEVIRMTINVMEL
>Magasanikbacteria_CG10_big_fil_rev_8_21_14_0_10_Magasanikbacteria_OD1_38_6_curated
PIADMLTRIRNAYMVRKPYSKFKWALLTILKESIKRESKPGHRMYKELPKIIISTSKGLMSDKNARKEGLGGEVVCSVYVIPALKEEFGFKNVMEIPIEKVVLNVGYTLTTISGQKPVHKSKKSISNFKTREGIGVSVTLRGEKMYEFLYKYINLALPRVRDFRGLDCFDGGNCAIGMKEHVAFPEVGLEVCDEQARSLLTKLGFPFAK------------------------------ILGKVLAEKAKITSIVRAGYQYHGRVKAAAEGARDGGLVFMGHKVHPKIHRTFAKQDIAIHVDAVSVERILAAKPGFIIGRGGKGLDEVRNIREVKNPSLSAMVVGQSLVSEIERRIPFRRVMKQAIGRGVKVQMAGRLNGIARTETIIPLITLRSDVDYAFEANTIYGKIGVKVWICMSPRKVRLLVDQIRRVTSAQDAALPVKKLLDSAKIRKRTSHITIVKVRIKICAYDNKIIDTVTKKIIDTAERNSAKVVGPVPLPTYKQKFSVNRSTFVHKTSAEQYEIRTHKRLIDIINPNPKAIDALMNLNLRSLKKGPFTDPKLMQKVKIKTWARASTITPEMVGITFLVHNGKDFLEVYVDENKVGHKLGEFSPTRKFRGHMIQHLTMLKVADNSGAKKLMCIRVLGARIGDIITCSVKEALPVKKGEVVHAVVVRQRKELRRKDGTYIRFDENAAVVIPKGTRIFGPIPREIRTYQKIVSLATYSARGLKGQRSRSL-QKMPLRTLNKVMQVLLNKRKIELSAPMHMSNVMLLDPPKKTKRKWHKRFTTVAFGDFGIRALSRQIEAARRVITRYVRKEGKVWIRIFPDRPVTRKGSEVPMGKGKGAPEFYVCTVKPGTIMFEIQAREALSQASYKLPVKGKV------------------RITVRHVKRLYRVIDFVISIEYDPNRGAHIALIEKKSYILAPKGLNVGDTVMGSRMPLRYIPVGMFVHNIELTPGKGGQVVRGAGNSAQLQVLYAQIKLPSGEMRLFSCMATVGQVGNSDKRLGKAGRKRKLGWRPVVKGKNMVDHPHGGGEPKTKWGKGVKTRKKGKWSDKFIVILGKKLGMTQVFKPVTRVQAGPCVVNTRDFKRGDMVKVSGISKGKGFQGVVKRHNFAGPASHGHKDLRMPGSIRVFKGTRMGGHMGDDKITVKNTNEILVKGAVPGGTVHVQVETIMHPKYSKQYKTHKKYAGDVVEMQECRPLSKTKRWRLIGKQKITIPQGVTVEIVTGPKGTLLWGTFASHVKNMITGVTEGFKKELEINGVGYKVVKIEAGYSHPVISEVTASTLESTDKERIGQIAAEIRLVRKPEPYKGKGIKVDEVIRRKAGLIHQVYVITANARQGKKPWKQKGTGRARHGSIRSPIWKGGGVTFGPQINAKMKKRAVNMALSADEKFVILDIERAIVNVVDL
>Magasanikbacteria_CG10_big_fil_rev_8_21_14_0_10_Magasanikbacteria_OD1_40_10_curated
PIADMLTRIRNASMARKPFSKIKLAIAELLVKHIKRVSKPGKRVYVEIKQVLISTPKGVMTNKQARADKLGGELICEIYVVPALQKELGLKNIMQVPITKVVLNVGVTLLKITGQRPIKKAKKSISNFKIREGVGLSVTLRAGKMYDFLEKLISVTLPRVRDFRGIKSFDKGNYAFGFKEHVAFPEIGLQVVGEQAKKLLTYLGFPFNRIRARIRLSVFRGLRSINLQDDQSGKTLCQAQTGFLLAQKAKITEVVRGGNRFHGRVKAAADGAREGGLKFMGHKVHPKIYRIFLEQETKISIDAIGVERILAGKPGVIIGRGGKGLEDLRSVQEVRQPALSAQIVANSIAQEIERRIPFRRVMKQTIEKGIKICLAGRLNGIARTEKLMSLITMRSDVDYAYRANTLYGVIGVKVWIYISPYKVRLVADLVRLVTKARKAAASLLKLIESASLRKRTSNINLIRIRIRIRAYDNKIIDQAAKNIIDTALRNGAKVVGPVPLPTEKTKFTVNRSTFVHKTAREQYEMRVHKRLIDVLNPSPKCIDALMSLQIRSLKKGPYIDAKLMKKVAIKTWARASTITPEMIGMTFLVHNGKNFLNVFVDENMVGHKLGEFSPTRKFVSHMIQHRSMIKVADNTGAKKLMCIRVLGARIGDIITCAVKEAAPVKKSEVVHAVIVRQRKEIRRRNGIYIRFDENAAVIVPKGTRIFGPIARELRTYKKIVSLANYSGRGLKGQKSRSMLQATPLEKIQKVVQVFLNIIKIELAGPVDVSKVVLLCPPKKVLRKWHKRINAVAFGAFGLKSLSRQIEACRRVLTRYVRKSGKIWIRVFPDKPVTKKGNETPMGGGKGSPDHYVAVIKPGTVLFEMKAREAINFAGHKLGIRTKFKIYKPTTPGRREKSLVAGKITVRHVKRYYRLVDFVVAIEYDPNRGPRIALIQTKSYILCPKDLSVGQKVVGNRMPLEFIPVGMMVYNIEMTAGKGGQLVRGAGNSAQLMTIYAIIKLPSGEVRKIACLATIGEVGNEDYRWGKAGRNRLRGIKPTVKGKNMVDHAHGGGEPQTIYGKGVITRQKGKYSDKFIVILGKKLGMTQVFQPVTRVKCGPCVIVLCEFSRGNCVSVTGTSKGKGFQGVVKRHGFHGPASHGHKDLRMPGSIHVFKGTRMGGHMGSGQVTVKNENELYIKGAVPGATISVLVVEKVHPKYGKAYKQGRKFHGEKVVFVECRPLSKTKRWRLIGKIIRKIPANTTVNTVKGPKGQLLWGTFSSLIAGMLKGVSEGYRKQLEINGVGYKVLALEVGYSHPVIDGIEFSVIQGVDKQLVGEVTANIRKIRKPEPYKGKGIKIDEIIKRKVGVVHEVFVQMANQRQGKKPWAQKGTGRARHGSIRSPLWKGGGVVFGPKINKKTRQKALRMCLSDNANLVVVEVMRMTLSVRQV
>Magasanikbacteria_CG10_big_fil_rev_8_21_14_0_10_Magasanikbacteria_OD1_42_10_curated
PIADMLTRIRNAAAARKPLSKVKKSVAEILKKSITRESKPGHRVYREMPRIIISTSKGLMTNKQARKEGVGGEVLCSIYVVPALKEKFGYKNVMQVPVQKVVVNVGYTLTSITGQKPVHKSTKSISNFKIREGIGVSVTLRGKSMYQFLNKLINITFPRVRDFRGIKSFDAGNYSIGFKENIAFPEVGLEIVREEGHALLKGLGFPFARVRARIRLAVFRSLRGLFVQDDTTNKTLVSVALGKAIAEKAKISTVVRGGYAYHGRVKAVADGARDGGLTFMGHKVHPQIHRTYAKQDIAIHIDRVSIERILAAKPGYIIGRGGKGLDDVRNVREVTSPALSASVVAQTIAAELEKRIPFRRSMKQAIKRGVKVEVSGRLNGIARSEKLVPLITLRGDVDYSLESHTTYGVIGVKVWIYIAPRKVRLLADLIRGVSDALQAAVPVIKLLRSAKIRKRTSHVTLVKLRIKIRAYDNKIIDIATKTIIDTAERNGAKVVGPVPLPTEKAKFSVNRSTFVHKTSQEQYEMRTHKRLIDILSPSPKAIDALMNLNLRSLKKGPFIDPNVVKKVVIKTWSRASTITPDMVALTFAVHNGHKFIEFLVDENMVGHKLGEFSPTKTFRAHMIQDESMVKVADNSGAKKMKVIRVLGGRIGDIVTCAVKEATPIKKGDVVHAVIVRQRKELRRKDGTYIRFDENAAVVVPKGTRIFGPVARELRVYQKIVSLATFSSRGMKGQRSRSL-QKVPLATLEKVIQTLLNMMKLELSSPMDASNVMVIDPPKKVKRKWHKRTNTIAFGTVGVVATSRQIESARRVLTRYVRRGGKIWIRIFPDRPVTKKGSEVPMGKGKGAPDHYVCTVKPGTVMFEMKAQEALELAGHKLPVKTKIKKYKPTTPGRREKSLTTGRITVRHVKRLYRIVDFVEAVEYDPNRGARIVLVKTKAYYLAAKGQKVGDVIVGNRMPLEHIPVGLFVYNVELTPLTGGSIVRGAGTSAQLQTIFAQLKFPSGEIRLIPALASVGTVSNSEYRLGKAGRRRNKGWRPTVKGRAMVDHPHGGGEPKTPWGKGVKTRNKKKASSKFILILGTKIAMTQIFRPVTRVQAGPCVVHMRDFSRGDTVQVVGVSKGKGFQGVVKRHGFHGPASHGHKDLRMPGSIRVFKGTRMGGHTGDQQVTVKNKNELCIKGAIPGATIHVRVESVTHPKYQKQYSTSRKYSGDTVRFRECRPYSKTKRWYMIGKQTIQIPSGVTVVKVQGPKGSLLWGTFGAHIKNMIEGVSHGFTKGLEVNGVGYKVIKLDVGFSHPVIVEVQASVLVSANKELLGATAAEIRSIRKPEPYKGKGIKTEEQIRRKAGLLHQVYHLEANARQGRKPWKQKGTGRARHGSTRSPIWKGGGVTFGPRINKKMKQLATRMALSEDERFLVVDLGLIVMNVVDL
>Magasanikbacteria_CG10_big_fil_rev_8_21_14_0_10_Magasanikbacteria_OD1_43_6_curated
PIADMLTQIRNAQMTGKPASKLKKRLADILSKSIKRESKPGHRIYRELPRIIVSTSRGLMTNKEAREAGVGGELICSIYIVPALMEELGYANIMEVPVEKIVVNVGYTLASITGQKPVHKAKKSISNFKIREGIGMSVTLRGKNMYEFLYKIIHLTLPRVRDFRGVKAMDRGSYTLGMKEHIAFPEVGLQVVQQEGMALLKKIGIPFARIRATIRLNVFRSLRGMNVQDDFAGKTLISVLLGKTIGEKAKITTVVRGGYGYLGRVKSVADGARDAGLTFMGHKVHPKIHRTCAEQDMCIHIDAISVGRILAAKPGFIIGRSGQELDVMRNVREVHSPALSASVVAQSIVADVERRVAFRRVMKQTIERGVKIKLAGRLNGIARQETLIPLITLRSDVDYSQVARTMYGAIGVKVWIYIAPRKVRLLIDMVRGVEEAISAAIPLRKLLESAPIRKRSSHITVIRIRIKIRAYDNKIIDAATKTIIDTAERNNAKVVGPVPLPTEKSKFSVGRSTFVHKTSSEQYEMRVHKRLVDIVNPTPKAIDALMNLNLRSLKKGPFTDEKLMKKVHIKTWARASTITPEMVGMTFLVHNGKLFLEVIVEENMVGHKLGEFSPTRKFVSHMVQHRSMLAVADNSGAKKLMVIRVLGGRIGDIVTCTIKEAAPVKKGEVIHAVIVRQKKEMRRTDGTYIRFDENAAVIVPKGTRIFGPIARELRVYQKIVSLATYASRGLKGQRSRSL-LKVPLAVLNKVGQVLLNIRKIELPGPIHVSNVMVIDPPKKVKRKWHKRTNTVAFGSFGLTATSRQIEAARRVITRYIRRSGKMWIRIFPDRPVTKKGSEVPMGGGKGAPDHYVVTVKPGTVLFELMAREAMTLASHKLPVQARF-------------------------------------------------------------------------------------------------------------------------------------------------------------------------------------------------ILGKKLGMTQVFRPVTRVAAGPCVVFLRDFQRGDTVQVTGSSKGKGFQGVVKRHNFGGPKTHGHKDHRMPGSIRVFKGMRMGGHMGDDRVTVKNTNELLIKGAIPGATIHVLVRVRMHKKYKKQHWVNTKYAGDTVIFKECRPMSKTKRWRLIGKQLITIPAGVTASSIKGPKGELLWGTFAAHAKNMVTGVTEGYRKQLEINGVGYRVLKVEAGYSHPVIEGLTISTIEGIDKELVGQTAAEIRSIRKPEPYKGKGIKIDEVIRRKAG----------------------------------------------------------------------------------
>Magasanikbacteria_CG10_big_fil_rev_8_21_14_0_10_Magasanikbacteria_OD1_47_10_curated
--------------------------------DIKRESTPGHRAYRELPKIIISTSRGLMTNKQAKKEGIGGEVLCSIYILPALRGDLGLSNVMQAPVEKVVLNVGYTLRSITGQQPVHKAKKSISNFKVREGIGMSVTLRGQTMYDFLYRMIHLALPRVRDFRGLKSFDKGNYTIGLKESIAFPEVGLQIIKEEGMMLLKKLGIPFARVRSKIRLVVSRSLRGLFVQDDVAGKTLCSVSLGKKISEKATVTRVVRSGHAYHGRIKAVADGARDGGLEFMGHKVHPKIHRTYTKQDLAINIDSVSVERVIAAKPGYIIGRSGQGLEKIRNIRELRSPALSAEVVAQSMAADTERRIPFRRVMKQVIERGVKVRMSGRLNGIARTEALVPLITLRSDVDYALEAKTIYGIIGIKVWIYISPRKVRLVADLVRGAGEAIKAARPVKKLIESAAIHKRSSHVTVIKIRIKIKAYDSKIIDGATKTIIDTAERNNSKVIGPVPLPTQISKFSVNRSTFVSKTSQEQFEMRTHKRLIDIINPTPKAIDALMNLNLRSLKKGPFIDPKLQKKVDIKTWARASTITPDMVGMTFLVHNGRKHIDVFVDENMVGHRLGEFSPTRTFKAH------MLQVADNTGAKKLMCIRVLGARIGDIITCSVKEAAPVKKGEVVHAVIVRQRKEMRRPDGTYVRFDENAAVIVPKGTRIFGPIARELRAYQKIVSLATYSARGMKGQRARSL-QKVPLAMLNKVIQVIVNIRKIELPGPIHVSNVMMIDPPKKVKRKWHKRTNAVAFGSYGLTATSRQIEAARRVITRYIRRSGKMWIRIFPDRPVTKKGSEVPMGGGKGAPDHYVVTVKPGTVLFELIAKEAFTLAGHKLPVKIRFKVYKPTTPGRREKSLTQGRITVRHTKRLYRIVDFVVAIEYDPNRGPRVLLVETKTYILGYAGANVGDTVVGARMPMEHIPVGMFLYNVELRVGSGGKLVRGAGMAAQLQAIYAQIKLPSGEMRLIPALATVGRLGNADFRLGKAGRMRYRGRRPTVKGKNMVDHPHGGGEPQTPWGKGVKTRKRNKASNKFIVILGTKLGMTQVFRPVTRIQAGPCVVVMRDIKRGDSVQVTGTSKGKGFQGVVKRHGFKGKATHGNKDLRMPGSIRVFKGLRMGGHMGDDQVTVKNNNELFVKGAVPGATVRVVVRTKMHEKYKKQYWVSRKYAGDTVIFRECRPMSKSKRWRLIGKQTIEIPAGVSVSHVQGPKGELLWGTFSSHVQNMVTGVSQGFKKQLEINGVGYRIVKLEVGYSHPVVEGIAASVVEGADKETVGRVAAEMRAIRKPEPYKGKGIKIDEQIRRKAGLVQQVYLLEANARQGKKPWKQKGTGRARHGSIRSPLWKGGGVTFGPKVNKKMNRQAVRMCLTGEDSFVILDLGLSTVNVADL
>Beckwithbacteria_CG10_big_fil_rev_8_21_14_0_10_Beckwithbacteria_OP11_34_10_curated
PVADLLVRIKNASMVLKPFSKEKEAVAKILLQGIKRISKPGLRIYLKFPRVIISTSKGVMTYRQARKKKLGGEIICQVWVIPIFQKEMGIKNPLAVPVEKVVFNVGIALKAITGQKALVPAKKAIADYKTRKGVGLKVTLRKKRMYQFMDKLFSVVLPRVRDFQGVSAFDKANYTLGLKEQIIFPEVGMEISKKKALRLLELLGMPF-KIRAKLRLSVFRSNKSLFCQDDKKRITLVSAILGQILAGRALIKLVYRGSYKYHGRVKAVALGARKGGLKFMGQKVNPHGFRLFLLEDIKLGIVRVEIKRLYVSRPGVVIGRGGSGLEALKEVKEVKNPDLAARLVALRIVDQLAKRYPHRRAVSMAMDRGVKIVLAGRVAGISRTERYIPLQTLRADIDYSQPSLTKSGYIGVKVWIYISPRKLNLLSKAVRKIDEALRSSLVLGKTIKQASILKRTSHLRVFRIRVKLKAFDHRIIDECCQKILQTALSTGAKVIGPVPLPTRRKLIVVTTSPHTDKDAREHFQILTHKRLIDIVQPTDKTIDSLMHLELRSSKKGPFIDQKLLKKVLIKTWARACQIPPEFVGHSFQVHNGRIFTELYVTEMMVGHRLGEFSPTRTFRGHMIQLRTILKLADNSGAKRLKVLHVHGGYIGDIVSCSVDRADPVKDSQLVKAVIVRTRKEARREDGSYIRFDDNAGVIIPVGSRIFGPIAREIKEYKKIASLAHTSGRGAKGQKARSLIKRLPLKYLNKVEKVFVNVFKIDLTKPLEVSNLSLICPPKRQKRKHFRKGNKLDFGEYGLKSIANQIEAARKAITNYTKRQAKLWIRVFPDKSYTKKAAGSRMGQGKGEIEGYVAVIRPGRVIFELIAREAIKRAAAKLSLKTTFKKYKAVTPGLREKRLKKGRVTVRHQKRFFRVIDYVASIEYDPNRSANIALLYEKRYIIAPRGLKIDKEVEGNALPLKKIPLGMAIHNLEISPGRGGQLVRGAGGSATIRSKMAIVKLPSGELRRVSAYATLGQIGNIHLSLGKAGRKRLKGIRPSVRGVAMGAHPHGGGEPKSPWGKGKKTRKRKKYSNKYIVFFGYKIDQVQTFDVVTKIKALPLKVILREIKIGDKAQIKGKTIGRGFAGVVKRYRFAGSRTHGQSDXXXXXXX----------------------------------SAVVEVSRFTHPIYKKRIKKTKKYLGDPVIIQECRPISKKKRFELIGRMPIEIPEGVTVESIVGPKGKLLHGLFRTLIANMIVGVTKGFSKDLELHGVGYRALMISVGFSHPVIEGIEFKVISGIDKQLVGNVAAQIRDIKKPEPYKGKGIRMGEIVKKKPGLIAQSIRYLSNQRQGKKVYRQKGTGGARHGDKKAPIFVKGGKAHGPKMAKKMKRLALFSSLSNEGKVMGLEVLQAGLNPYEV
>Roizmanbacteria_CG10_big_fil_rev_8_21_14_0_10_Roizmanbacteria_OP11_36_26_curated
SFIDLIIRIKNGYLAGKPFSRFREEILKVLKRGVKIISKLGQRIYVDLKPVILSTSKGIMTNREAHRAKLGGELLFEIWIRKKLMTELKIKSLMAVPVIKIAVNVGAQVTTITGQKSVIKAHRSVSAFKIRKGIGVKATLRGKKMLIFLEKLVKIIIPRLKDFRGITSIDSGNLNIGFPEQTIFPEIGLQVTKIRGKKLFEALGIPFIKIRSRIRISVFRSNRYIYAQNDEKRITLCAVLIGIKLAEKMKINQAIRGSYSYHGRVAAVADGLREGGIKIMGQKANAKGLRLTLISDIKLSVTQIDIERIYSVKPGMIIGRGGKGLEELKKIEPVKKPYLNSYYVAQTIAEKLIRNFSHRAVVHNAINRGIKIQLGGRIAGISRREKYVPLSTIREDIDFARPALTKSGYIGIKVWICISPKKLRFLLPAIKKPVESLKGAKIFYKAIKSAPIKKRYAHIKVIRIRIKLKSYDHHLIDDTCQKIVDTAIRTGALITGPIPLPTKNEIFVVDRSPFKHKDARDHFGLKIHKRLIDIINPTNQTIDSLIHLELRSVKKGPYIDKNLLNKVLIKTWARNSQVAPEFVGSRLAIHNGKKFIEVFITETMVGHRLGEFALTRTFRSHMLQLRSILNVADNTGAKKVSLIGIPGAYLAEVITIVIKDAVPVKKGEVLPAVIIRTKKEVRRKDGSYIRFDDNACVILPRGTRIFGPIAKEVKDFNKIVSLAAKSGRGTRHQKAREMVKKFPLNHLNKVEKIYMNIYKVELPRPLDVSKVMLICPPKRQKRKQFRKGDKLNFGGFGLKAVDKEIEACRVILARATRKTGKYWIRIFSDKPYTKKPPEVTMGAGKGDVAYFVASVTPGRVLFEVEAENVLKSISYKISVKTKI--MKKQ-ETITEKNLIKGKITVRHQKRYYRLIDFVVCFEYDPNRNNKIALVKEKRYILLPKELKVDDRIIGNALKLKNIPLGVMVHNVELYPGNGGQIVRGAGTYGVVVAKFVHLKLPSGETRKFLCFATIGQLGNLGHIIGRAGRKILMGIRPTVRGTAQRSHPHGGGEPKTPWGKGGKTRKKNKSSNQLIVLLGEKSTQSQTFNPTTFIKTGPCYLFLREFFIGDEVNISGISKGKGFQGVVKRHHFKGPRTHGQSDERGPGSIRVYKGKRMAGRMGGDRVTVKN--GLLVKGLVPGATVTVLVERKRHPLYKKVIKRSKRYKGDMVRIIETRPISREKHFIVIGSKQIIIPDTVTVSIIKGKAGELWHGLFRQLIANAVMGVETPWMKKLEIVGTGYNVLVFKLGYSHPVIAGVDYQVVRGVDKQLVGEIAYQIKIIKKPDSYKGKGIRLGERIKLKPSLLTQYVRYLANQRQTRKIYRQKGTGRARHGDIKAPIFVGGGIVGGPKIGRKQKKKALLGALTLSKELIGLSLLLAVLNCYQL
>Microgenomates_CG10_big_fil_rev_8_21_14_0_10_Shapirobateria_OP11_38_14_curated
LIADMLTRIRNGYLARKPYSKIKEAIAKIMVKEIRRVSKPSVKVYQQLRSVIVSTSAGLMTGKEAKKKNLGGEVICEMW---------MSSNIM--KVIKVIVSMGVDLLVITGQKPKVRAKISISEFNLREGIGLMVTLRSKRKDAFLEKLFRIVLPRLRDFQGLKSFDGGNYNLGIPEQIVFPEIGLQITNKEAYKILRNLGAPF-------RLAVFRSNKAIYAQDDKQRKTLVAAAVGELLAKKALIKTVVRRHYQYHGRVKALADGARKGGLQFMGQKINPIGFRLNLLEDVKIGIVRVQIDRLYVSRPGVVIGRGGSGLEILKEVVEIKNPELSAHLVAGRIAEQLEKRMPYRRVVGKTIERGVKIVLSGRVAGISRTEKFIPSQTLRANIDYAQPALTRSGYIGIKVWIYISARKMRLVADLVRGVNEALKPAQVLLLSLKQGPILKRTSHVRMIRIRVRLKSYDHRVIDESCEKILEAALATGAKVVGPVPLPTRRKLITVTTSPHADKDAREHFQILTHKRLIDILEPTNRTIDSLMHLDLRSSKKGPYIDEKLLKKVMIKTWARASQIPPEFVGHTFQVHNGRTFIEVYVAEAMVGHRLGEFAATRTFRGHMIQLRTILKPADNCGAKRLRVIHVYGGWIGDIVHAVVDQADPVHDSEMVRVLIVRTKKEFRRADGSYIRFDDNAGVIIPRGTRIFGPVAREIKEFNKIASQAHTVGRGIKGDKARGLFHRLPLKYLNKIEKTLVNLYKIDIIKPLSVSNVALICPPKRSKRKQFRRGTTLAFGKYGLKSLAQQIEAARVAITHYTKRQGKLWIRVFPDKPITSKGSEVGMGAGKGDIKGYVTVVKPGKIVLELTAQEAMKRAADKLPFKTKF-----------SKKLKKGRVSVRHQKRFLRKIDFVAAIEYDPNRTTNIALVVEKRYILAPVGLEVGNVVVGNALPLKKIPVGMPIHNIELTPGKGGQLARGAGTSALIQAKWANLKLPSKEIRKVPCMATVGQLSNVDWNFGKAGRKRHMGIRPTVRGVSQDSHPHGGGEPKSPWGKGKKTRKRTKYSDKLII-------------PVTLVEAGPCYVFLKEVKVGDEVKVTGQAKGKGFAGVVKRWGFKSPKTHGQSDERAPGSIRVFKGKKMPGRAGGQKVTVSGNNLLGIRGLLPGHTATVLVERRVHPLYGKSIKKTKKYQGDMVKFVGTKPISKTKKWKIIGQKLILIPNEVTVKEIAGPKGSLLHGTIHSLIVNMIQGVKKGFSKTLELVGTGYRVIILSVGFSHPVEEGVQFEVVSGIDKALVGQTAAEIRAIRPPEPYKGKGIRQGEEVKTKPGLMSQAVRYLANQRKGKKIWRQKGTGRARHGDRYAPIFVGGGVAHGPKMAKKMKKASLFSALTSAKEILVIEVWQAGLNTYQV
>Roizmanbacteria_CG10_big_fil_rev_8_21_14_0_10_Roizmanbacteria_OP11_39_6_curated
PVGDMLIRIKNAYLAGKPSSNAKERIAKVLEKQIKRLSTSGRRIYMQLYSVLVNTSQGMMTEVEAKKKKIGGEVLAEIF-IKALKKKFGYKNTHELPILKIIVNMGLQLTIITGQKPLTIARKSISAFKLRKGIGLKVTLRGKRMFDFWEKLVRIVLPRMRDFRGIKSFDSGNLNLGFKEQGIFPDLGIEITDSQAKAFLEEMGMPFKKVRRTIRFSVYRSGKHVYAQDDIKRITIASSVVGRDVAQKAIVKKVIRAWYKFHGRVKGVADSAREAGLEFMGNKVNPLGYRLYLLQDLIIGLVSVEIERMNAVRPGIIIGRGGKGLDQIKK---------------------------------------------------------------------------------------LSDKKLRMFVDAYRGVSQAMKAGEFLLGVIK--KYTKKTARIAVV-------------------------------------------------------------------RLIDIVNPTLQTIDALTHLDIRSLKKGPYIDEKLMKKVNITTWARACEIPPEFVGHAFKVHNGNKFIDVYVTESMVGHRLGEFSLTRTFRTH------------------------------------------------------------------------------------------------------KYSGRGIKGQTKRGLSKRLPIERIELVERVYINIYKVEVNRPVAIGNIMLICP-----------------------------------------------------------------------------------------------------------------------NSLKKGHVSIRSHKRFYRTIDWVKAIEYDPNRSCDVALLQEMRYILHPLEVKVGDTLYGHAMPVGNIPIGVPIHNVELRAGVGAVMVRSAGGQATIVGKHAIVKFPSGELRKIPCYATIGQIGNEGRKLGKAGRSRHLGIRPHVRGVAMSSHPHGGGEPKTPWGKGTKTRNRK-KKNPLIVIVVKKKKQEQAFLVTTFLKVIPTYVFLKEVIVGTQVRVTATSKGKGFQGVVKRHGFAGPRTHGQSDERAPGSIRVNKGKKMAGRMGSETVTLKG--ELCIKGLVPGA---------------------------------------------IGQKTIQVPGGVTVTTITGPKGTMLHGLYRSLVANAVTGVVTPWKKVLEIHGVGFRALTLKLGFSHMVTNEITIEAIGGCDRQRVGEVAAKIRSIKIPDKYKGKGLRHDEVVRLKPG-----------------------TGRARHGDIKAPVFVGGGVAHGVIMPKKMRRKALFAALSRDKKLFFISSYKAFVNAYRV
>Shapirobacteria_CG10_big_fil_rev_8_21_14_0_10_Shapirobacteria_OP11_40_9_curated
RVSDMLIRIKNAYLARGPYFSLGEKLAKILVRGVKIISKPGIRVYLKLKELIISTSLGLVTDKEARKKNLGGEVICKIW------------NILTKPVLKVVVNVGIELAKITGQRPKVRAKKSIAGFKLVKGIGLMVTLRGKKMADFLRKLFSIVLPRVRDFRGLRGFDGGNYTIGIKEHSVFPEAGLEITDEEGKVLLESLGAPF-------RLSVFRSNKYIYGQDDEKGETLVAVEVGKILAEKALIKKVHRGKFKYHGRVKALAEGAKEGGLEFMGQKVNPIGFRLNLLEDLKIGIVGVNIDRIHVSRPGVVIGRGGSGLEELKEVVEVSDPELSAILVATRIASELERRFPHRRVVKKTIERGIKIVLSGRIAGISRRERFLPLSTIRANIDFAKAALTRSGYIGVKVWIYASPQKLRLVAEKICGAKLALKGK-VLKETLKQAPIKKRTSHIMIVRIRVRLKSYDHRVIDEAATKILEAALSSGAKISGPIPLPTDRKLIVVTTSPHTDKDAREHFEILIHKRLIDILEPTEKTIDSLQYLDLRSSKKGPYVDPKLLKKVQIKTWARASQIPPEFVGQKFLVHTGRDFKEIFVTEAMVGHRLGEFAPTRTFRGHMIQLRSVLVPADNTGAKKLKVIQ---AKIGDVVTCVVDQADPVSDSQIVKALLVRTKKEFKRLDGSYVRFDDNAAVLVPLGSRIFGPVAREVKEFSKIASLAHTVGRGAKGQKARGLLKRLPLKYLNTIEKIFINIYKVDIVVPISSSSVVLICPPKKQKKKQFRKGSELAFGEFGLKAVEKQIEAARRAISFFTRKGGKIWIRVFPDKPITKKPAGMGMGSGKGEVVGFVIPVSAGRIIFEVEAKKALDRAADKLPLKTRF-----------EKSLIRGKVAVRHEKRYMREVDFVLAFEYDPNRSANLALLNEKRYILAPEGLKVGDEVVGNHLPLAKIPIGTPIHNFELTPGKGGQIIRSAGSFATILAKFAVVKLPSGETRKIPCYATIGQVSGLSWKLGKAGRKRHMGIKPTVRGTAQHSHPHGGGEPKSPWGKGKKTRKKKKYSDKWIIILGIKLGQIQKFLPVTEIQAGPCFVFLREVKVGDEVDVTGTSKGKGFTGVVKRWGFAGPRTHGQSDERAPGSIRVLKGKKMAGRAGGEKVTIKNKNLLLVKGLVPGATATVLVVRQIHPLYKKRIRVGKKYHGDQVKFVETRPISKTKRWKIIGKKPIEIPQEVTVEFVAGPKDSLLQGTIRNLLANMIKGVKEGWSKTLEVEGTGFRALSLSLGFSHPIEPGISFSVVLGADKALVGRVAARIRGIKPPDSYKGKGIREGETVKLKPGLMAQAVRFLSNQREKAKWYRQKGTGRARHGARSAPIFVGGGRAHGPAMPKKMGRAALISALSSDKEIIIVDVILATLNAYEV
>Collierbacteria_CG10_big_fil_rev_8_21_14_0_10_Collierbacteria_OP11_44_9_curated
HISDMITRIKNTYSMHKPYTKVLASVAKVMLDAIKRISKPGVRIYRDFKPVILSTQKGIMSDRNAKINKIGGEVLLELWYSLALMKELGLKNKLASPLKKIVLNVGIELAALSGLSPKVGAKQSVAGFKIRAGVGVSVTLRGIKMFDFLDKLCRIVLPQVKDFRGVTSFDGGNYTLGLSEQIIFPEIGLEIVDEHAFALLKILGMPFLRVRSRLRLTIFRSNLHIWAQDDLTSKTIVAVRVGTKIAQLALITKIVRGSYKFHGRVKALAEAARTAGLEFMGQKVNPLSFRLLVLADIKIGIVSVEIERINAGRPGVIIGRGGSSLEILKEVKEIKNPDLSAKLIGERISEQLIKRYPHRRAISQAQERGVKIQISGRVGGIGRSEKYIPTQTLRSDIDFAKASLTRSGYVGIKVWIYTSPRKLRLVADAIRSPEHALAAALPMYKAIKQASIMKRTSHIRVERIRVKLKSFDHRVIDEAAQKIVDTAILTGASIIGPVPLPTRRKLMVVLTSPHVDKNAREHFQILTHKRLIDIEKPTGKTIDALMHLELRSSAKGPYIDAKLLAKVMIKTWARACAIPPEFVGTIFLVHNGRVFKEVFVSEGMVGHKLGEFSPTRTFRGHMIQLRSVLQIADNSGAKHLKVIRVHGGFIGDMVSAVVDQADPVKDSEQVKAVIVRTRKETRRADGTYVRFDDNAAVIIPIGSRVFGPIAREVKDYAKIASLAHTSSRGQKGQKSRHWFKRLPLSKLNEIIKVFANMYKVSKERPLSLGKISHVQ-PKKSKRKEFRCCNSVSFGDFGLKVIAAEIEAARRTITHHTKRGGKLWLRIFPHKPLTHKTAGSKMGSGKGDVDKYTAVVKRGTVVFELTAREAFRKAASKLPVLTCFKK--PTSAGRREKSLTIGHVTTRHEKQRIRLIDYVVSIEYDPNHSANIALLYEKRYILAPDGLAVDSLIIGNSLPMKKIPIGTPIHNLELKIGRGGQIVRSAGTMAMIQSKFVTVKLPSGEIRLIKCFATIGQVSNLEHKIGKAGRRRHMGWRPSVRGIAQGSHPHGGGEPKTPWGKGYKTRNKRKNTNKYIIIYGKKIEMGEAY-GVTKIVLYPMTI-NREIEVGDVCNIQGTSKGKGFAGVVKRWHFAGPRTHGQSDLRAPGSIRVHKGKKMPGRMGSDTVTVKKDNTIWVTGPVPGASAVVMVETSKHPLYSKLVKRSKKYLGDTVEIQETRPLSARKHFTIIGRLPITIPPTVNLTNVKGSKGELLHGLTRALIANMVKGVSDGFSKNLELVGTGYRALILSLGYSHEIEKGIEIKVVSGFDIQAVGQVSSVIRSYRKPEPYKGKGIRAGEVVRRKAGILSQAVRYLSNLHQTRKIYRQKGTGNARHGAKYAPIFVGGGIAHGPILPKNMRRRALASGMQAEGTVVGLALYLAIVNAYDL
>Roizmanbacteria_CG10_big_fil_rev_8_21_14_0_10_Roizmanbacteria_OP11_45_7_curated
PVGDMLIRMKNASMGGISASHERERVLSVLQKEIKRISKPGRRLYIELYSVLLSTSKGVLTESQAQKMGVGGELIAELVVVEGLKKEFGYKNVHQVPLLKIVVGMSVQLEIITGQKPLIKARVSISTFKLRKGIGLKVTLRGARMFDFWTKLVRIVLPRMRDFRGIKGFDGGNLNIGFKEQGIFADLGLEVTNEEAHRFMERLGMPFRFRRVKRRLSVFRSNKHIAAQDDISKKTVAAVAVGLALAQEAKVTQVARAWYKFHGRVRALAEGAKEGGLQFMGNKVNPNGYRLYLFEDVQIGLVSIEIERMSAVRPGIIIGRGGKGLEDLRKIEQFKKPFLSARYTADYIAERIIKNFSHRNLAHNTMDRGVKVMYSGRIRGIARREKYVPLSSIREDVDFAHPALTRNGYVGVKVWICMSEKKLRILADNYVGVDEATKGAKLLKKAVDSCKYEHKSAHIQVVKIRVRLKAYDHRLLEDACEKIVGAAIKTGGRVVGPVPLPTRRSLTVVNRSPFTDKDSREYFEMRVHKRVIEIVNPTIQTIDALTHLDIRSLKKGPYIDQKLLKKVEIQTWARASQIPPEFVGHTFTVHNGKKFIEVFVNEAMVGHRLGEFSPTRTFKSHMLQLRSMITVADNTGAKVAQLIGIPGAGVGMIVTVVVKKADAMKKGDVSRAVIVRTRKEFRRKDGSYIRFDDNACIMLPKGSRVFGPISREVRTFAKIASLATFSGRGANGQKKRGMSKGLPLRQLEVIERTYINKVKIEVNRPLSVGKVMLVCPPRRTKRKQFRKGNNLNYGKFGLKTLDRHLEAVRVVLARETRKIGRYWIRIFPHKPFTKKPPEVTMGVGKGDVSHYVSSVVAGTVMFELEAKRIFKKVTSKLPVPTKV-----------IKALTQGRVSVRGSKRYYRMIDWVQGIEYDPNRTCNIALLRELRYILHPQGLNAGDTIMGNAMPLSAVPVGIAVHNVELLAGNGGILGRSAGNGLTIISKYVIVKLPSGELRKVPCYATIGEVDNEGNIIGNAGRNRHRGRRPKNRGVVMRSHPHGGGEPKTPWGKGVKTRKRNLASSKLIILLTQKGKQQQAFVVVTYLHVEPTYIHTTEFTVGDKIRVTGTSKGKGFQGVMKRHGFAGPASHGQSDERSPGSIRVYKGKKMAGRMGSDRITIKG--LLTIRGLVPGGTAVVRVEEQRHPLYKKVIKSHERFLGDQVEMTETRPISKNKHFVIIGKQPVILPEGTSLRHIQGPKGALLHGLHRTLLANAVKGVTAGWEKVLEIQGTGYRGLVLRLGFSHQVTEGIGVALVTGIDKQQVGEVAASVKRIRPPDHYKGKGIRVGEVIRIKPG---------------------------------------------------------------DASAVMAEAKRMYMNAYML
>Microgenomates_CG10_big_fil_rev_8_21_14_0_10_Shapirobateria_OP11_48_15_curated
PIADMFIRIKNAYLARKPYSRINEAIAKVMVRMVKRISKPGKKVYCDLRRVIISTSAGVMNGGQAKQKKLGGEVIGEMW--------MPSSNI----ITKVVVSMGIDLTVITGQKPKVRARRAIAEFKLRAGIGLVVTLRGRRMEAFLTKLFRIVLPRLRDFRGVKGFDGGNYNLGLAEQVVFSEIGLQVTDQAARDYLKKMGMPFRKIKGGLRLAVFRSHKAIYGQDDQAGQTLAAAKVGEALAAKAAVKKVVRRRYRYHGRVKALAEGARQGGLEFMGQKVNPVSFRLNLWEDIKIGIVRVQIERLYVSRPGVVIGRGGSSLEVLKEVVEIENPELSAQLVAQRIAEQLQRRFPHRRVVNKAIERGVKIVLSGRIEGISRVEKFVPSQTLRADIDYVGPALTRSGYIGIKVWIYMSARKLRLVADVVRGADQALQAAQPLLLTLKQGQIFKRTSHIRMI----------------------------------------------------------------------------------------RSSKKGPYVDQKLLKKVMIKTWARASQVPPEFVSHTFLVHNGRTFNEVYINEAMVGHRLGEFAPTRTFHGHMIQLRTVLTPADNCGARRLLVIHIYGGYLGGVVQAVVDQADPVQDSEKVRVLVVRTRKEFRRPDGSYIRFDDNAGVIIPRGTRLFGPVAREVKEYTRIASQAHTVGRGAKGNKARGFLKRLP-----KIEKVLLNLFKVEIAKPLPASRVALVCPPKRTKRKEFRRGTHLAFGDFGLKSLTQQIEAARVAITHYTKRQGKLWIRPFPHKPVTSKGLGVGMGTGKGDVKGYVAVVKPGMVVLELIAQEAMRRAGAKLPFRTRF-----------SRKLKRGHVSVRHHKRFLRRIDFVMAFEYDPNRTADIALLTEKRYILAPQGLKVGDQVVGNTLPLKRIPVGTPIHNVELTPGKGGQIARGAGTAALIQSKLATVKLPSGEIRTLSCLATLGQLGNLDWVFGKAGRKRLMGIRPTVRGVAQDSHPHGGGEPKSPWGKGKKTRQPGRYSDKLIIILGQKLETVQQFSPVTAVKAGPCVVFLQEIRPGDPVKVTGWSKGKGFAGVVKRWGFKGPRTHGQSDERAPGSIRIFKGKKMAGRLGNRRVTVKGKQILEIKGLLPGHTATILVERRVHPLYGKALRRRQRYHGDMVEFVATRPISKTKMWKIIGRKPIFIPEGVTVTTVTGPQGQLLHGSIRSLLANMVQGVKGGFSKTLELVGTGYRVAVFSLGFSHPVQEGIKLTVVSGIDKVLVGQVAANIRALRPPEPYKGKGIRQGEVVKTKPGLMAQAVRFLANQRRGRKIWRQKGTGRARHGDRYAPIFVGGGVAHGPKLPAKMKRAALLSALSSEKSVVVVELARASLNTYRV
>Pacebacteria_CG10_big_fil_rev_8_21_14_0_10_Pacebacteria_OP11_56_10_curated
PIADMITRIKNALLARHPYSKLKFELAQILEQQVRRVSKPGRRQYANIPRAIVSTSQGVMSDQQARQSNVGGEVLCQIWVVPALQQQLGVQNRLAVPISKIVLNMGVQFRVLTGQQPVVTARRSIAGFKLREGLGVKVTLRKLRMWQFLDKLISIGLPRVKDFQGVTAFDNGNYSLGMEEQIAFPEIGLQVTDQVALTLLEELGMPFRRVRAKLRLNIFRSNRYTYLQDDQTGRTLATSQVAQLLAEQLKIKRLVRGSYRYHGRVAAVAEELRQAGMELMGQKVHPISFRLNVLGDYRLGLVTIDIERLVASRPGVVIGKGGENLKLISKVEEMKTPDLSAKLVAERIADQLSKRYPHRRAVRQALDRGIKIVLSGRIGGIGRTEKYVPTQTLRANLDYFQPSLTRSGYVGVKVWIYQSPRKVRLVANAVKDLAEAIRASLVVLKVLRQAGIIKRTSHVSVVKIRVRLKAYDHRVIDEAARKILETAVATGASVTGPVPLPTHRKSFTVLVSPHTDKDAQEHYQIRTHKRLIDIINPTGKTIDSLMHLELRSSKKGPFVDPKLLGKVLIKTWARASTVSPDFVGHTLLVHQGKSFVEVFVSETMVGHKLGEFAPTRTFRGHMIQLRSVLQVADNSGARRLRVIQVHGGRVGDVVTASVIASEPVKKGELVKAVVVRAKKEKRRSNGEYIRFDDNAVVIVPVGSRVFGPVAREVKNFNKIASLAHTAGRGSKGQRSRTLTKRLPLTDLNSIGRVLMNLYSIRRERPLATAKVAIIN-PKKSKRKAFRRGTELEFGEYGLKATSRQLEAARKKITFATKRTGKYWLRVFPHLPVTGKPVGVKMGSGKGDIDRYVAVVKPGVILFELIAQEALRKAGHKLSVRTIIRTKTPTTSGRREKSLLEGRITVRHVKRRQRRIDWVERIEYDPLRSAHICLVAERRYILSPLGLKQGDTVLGNALPLKRIPIGTPVHNLELRVGKGAQLVRGAGTAAAIQSKYVTVHLPSKENRLINCFATIGQVGNQEWKLGKAGRKRLMGIRPTVRGTAQGSHPHGGGEPKSPWGRGKKTRRPRKAGSRFIV-------MDQAWTAVTRCQVEPNLVRLYGMKPGDQVNVQGVSKGRGFSGAVKRHGFHGPATHGQSDERSVGSIKVWKGKKMPGRYGGVKKTVTGSQQLWLSGPVPGHTATVTVSRRQHPLYKKFVKRTKKYPGDTVSIRETRPISKTKRFKVIGSTPISIPENVSVSVVKGPKGELNHGLVRSLLYNHVLGVTQGFKKTLKLVGTGYRALSLTVGFSHPVEAGVKLQVVEGIDKQKVGQQAADIRAVRPPEPYKGKGIRQDEQVRRKQGLLAQAVRYQSRRRQKRKWYRQKGTGRARHGAQSAPLFVGGGVAHGPALSKQQRQAALKAALSLAEQLVVVDVVRSLLNALEV
>Nomurabacteria_CG10_big_fil_rev_8_21_14_0_10_Nomurabacteria_OD1_35_16_curated
HISNMLIMLKNASLAGKPYSNLKFAIAECLMKGVERISKQSRRIYFDIHTVVLSTPKGILSGKNARQEQVGGEALFKIWAFEIMKSSFHYKNKMAAPLVKVVLNVGTRLAKISGQKAVLGAKQSISSFKVRQGIGAMITLRGSRMHAFLEKFLNVALPRTKDFRGISAVDNGNLTIGIKEHTIFPETGLSVTKEEGLAFFELLGVPFKKIRAKIRLSVFRSNKFIYAQDDTKGKTLAQVEVGKMIAETCLIIKVVRNGFKYTGRIKLVADSARASGLKFMSKIVHPYAHRLYLKGDVLIYISSIEIERIKTSRPGLVIGRNGEGATKLKEIVEVANPEADATIVAFMIAEGLEKRMPYRRVIKQMLEKGARVVLSGRLGGIARTEELIPLQTFRADIDFKRRATMPYGVIGIKVWIYQSPRKVRLVAGLVRGVSQALRASSPLKKLLMGARINKRTSNISVIVLRIRVRAYESKILDASVKQIIDTAMRYDAVIVGPVPLPTEIKKYTVNRSAFIYKNAREQFEIRVHKRLIDIINPNAKTIEALTNLSLRSLKKGLNIDERLLKKIAIKTWKRACVISPEMLGFSFGVYNGKTHIEVLITEDMVGHRLGEFSPTRKFIKHMIQPETLVNITDNSGGTLGKVFKVIGATLGEIVIISVKVASPVKKKDVHQAVVVRTRNAYRRKDGSYIRFDDNAVVILPKAGRVFGPMPRELAEFQKIISLA-------------------------KIVRAVLNVVKVNVAMPIHASNVMLLDPPKKVKRKWQTRGIKLSFGSFGLKSESNQIESARKVISRTLTKSGKYWIRIFPDRPFTAKAAEVGMGKGKGDPQGYCFDVLPGRVIFEVIAREALRKAGTKLPIKTRIKKYKPTTKSRRTKSLTRGRITMRHHKRLYREIDFIKSIEYDPNRSAFIGLAVEKRYVILPKSVKPGDSFIGNRLPLKEIPVGTFVYNIEIKPNGGAKIARSAGIFAQVVANYTNIKMPSSEVRKVNCYASIGTVSNEEHNYGKAGRSRWKGIRPTVRGTAMVDHPYGGGEPKTKWGKGRKTRTPKKYSNVFIVILGTKINMTEYFSPVTVVSAGPITVTLKEFKEGDVIRVSSVSKGKGFQGVIKRHGFAGPRTHGQKHEREPGSIHVPKGMKMAGRMGSDRVTQKNNNLMLVKGAIAGKTVVVSVARFKHPFYGKFYKVNKKYKGDAVEIVSIRPLSKDKKFKVIGKQEIIIPTNVKVTTVVGSKGTLLWGTYASHIKNMIQGVETPYQKKLILEGVGFKSLQLALGFSHPVVEGLTVTAVTGIDKELVGSFTAQVRALKKPEPYKGKGMREDEVIRRKQGLVHQVVEMRSNKRAGKKPWKQKGTGRARHGSSRSPIWVGGGVTHGPKISKKMRAQALFSVLSKDGEIVFIDTEKSLLNPYEV
>Pacebacteria_CG10_big_fil_rev_8_21_14_0_10_Pacebacteria_OP11_42_12_curated
PIADLLIRIKNALWARHPYSRLKHSLADILVADVKRLSKPGRRVYAKIPQAILSTNQGLLTQREARKRNVGGELLCQVW------------------------------------KPIILARKSIANFKLREGMGVTVTLRGKRMWQFLEKLLSIALPRVKDFQGVTAFDGGNYSLGVHEQIIFPEVSFQIVNDSAFKLLEALGMPFKRVRANMRLSVDRSNKHLSVQDDDAGVTIVGMLLAAAIGKALIIKMASRGRNAYLGRIRSFAEAVREAGIKVMGQKVNPIGFRLTVLEDHMLGIVDIIIERLAVSRPGVVIGKGGANLEETKRIEEIVKPDLSAKLVVERITNQLVKRYPHRRAVMQALERGVKIVLSGRIGGIARTQKVVPTQTLRANIDYYEGARTRSGYVGIKVWINQTPRKVRLVANTVKGIEAALRASILVLKVIRQATILKKTCHVVVEKIRVRLKSYDYRVIDEASKKILETTLSTGAQVIGPVPLPTHHKSFTILTSPHSDKNAQEHYEIRTHKRMLDIMNPTSKTIDSLMHLELRSSKKGPYVDEKLLKKVQIKTWARNSVIVPDFVGHTFAVHQGKTFPEVFVNEAMVGHKLGEFSPTRTFRGHMIQLRSVLNICDNSGARKIRVIQVHGGYVGDIVAASVIFADPIKRGEKVKAVIVRTRKEFRRENGTYVRFDDNAAVIIPVGTRVFGPIAREVKNFSKIASLAHTSGRGTKGQKSRSLIKRMPLTELN----------------------------PRKEKRKQFRRGITIAFGDFGLQATGRQIEAARKKITFMTKRAGKYWVRIFPSKPITKKPVGVKMGSGKGAVEEHVAVVRPGMMLFELVAREAFRKAGHKLSVQTAFIKIKATSAGRREKSLLAGHITVRHVKKKMRIIDWVQHIEYDPMRSSHLALVYGKAYIIAPDELKEGDIINGNALPLENIPVGIPIHNLELTPGKGAQMARGAGVAALIQSKYVTVQLPSKELRLLKCFATIGQVGNQFWKIGKAGRKRLLGIRPTVRGTAQDSHPHGGGEPKTPWGKGTKTRNKRKHSNRYIVIFVTKIGMTQAWTAVTRCRVQPNMVTIRGIAAGTTVNVRGTTKGRGFAGGMKRYGYKGPKTHGQSDARAIGSIRVLKGKGMPGHMGDVAVTVKGTQEVWISGPVPGSTARVSVVRQQHPMYGKSVTRSKTYAGDEVIIRACSPVSKTKRFKVIGKKPIIIPAGVSITEVKGPKGMINHGLIRSLLQNAVAGVTEGFTKTLKLVGTGYRVISLAVGFSHTVEDGLSLSVITGVDKQRVGQIAAEIRSVRPPEPYKGKGIREDEVVRRKQGLLSQAVHARSNQRQKRKVYKQKGTGNARHGAKSAPIFVGGGVAHGPSLPPALKRASLAQALTLIKDTYIVDALRALLSVLPA
>Pacebacteria_CG10_big_fil_rev_8_21_14_0_10_Pacebacteria_OP11_44_11_curated
PIGDFISRIKNAVLAKHPYSKLRESLAEILKKDVRRMSKPGRRLYVQIPRAILSTNKGVLTDSDARKLNVGGELLCQIWIVPQLKKELKEDNLFAVPLKKIVINSSLQFGQITGQKAMITAKKAISGFKLRAGLGVKVTLRGDRMWQFLTKLISVALPRVKDFRGVKAFDGGNYSMGLEEQIIFPEIGMQIGNEAAFRLLELLGIPFKRVRANMRLTVYRSNKYMYVQDDQAQKTVAAAVAAQAVASQLKITALIRGSYKYHGRVKAVAEALRAEGLHVMGQKVNPTSFRMTVLEDYKLGLVSVEIERLNVSRPGVVIGKGGANLEEIKRVEEVSQPDLSAKLVAERISGQLIKRFPHRRAVSQAMERGVKISLSGRVGGIGRTERYVPTQKLRANIDYFHPSLTRSGYVGIKVWIYQAPLKVRLVANTVRKLEAAITASILILKVVRQASILKRSSHVTVQKIRIRLKSYDYRVIDEASKKILETSLSTGAQVIGPVPLPTHIKSFTVLVSPHVDKNAQEHYEIRTHKRVLDIINPTSKTIDSLMHLELRSSKKGPFIDPKLLHKVSIKTWSRACVVSPEFVGHTFLVHQGKNFIEVFVTEAMVGHKLGEFAPTRTFRGHMIQLRSVLQVSDNSGAKQLRVIQVYGGYVGDLVSASVIGADPVKKGDKVVAVIIRTRKEKRRSNGEYVRFDDNAAVVVPLGTRVFGPVAREVKNFAKIASLAHTAGRGQKGQGSRRLIKRLPLADLNKILRVLANLYTLRVPRSLHTASVAIIN-PRKEKRKQFRKGSSISFGEYGLKALAREIEAARKKITFMTKRAGKYWVRVFPDKPVTKKPVGVKMGSGKGPVDEHVAVVKPGAILFELIAVQAFSKAGHKLSVKTVLVTRKPTSQGRREKALVAGHITVRHVKKQLRVIDWVKRIEYDPVRSANIALLYSKAYIIAPENLTVGTEVKGNTLPLSEIPVGLAIHNLELTPGKGAQLVRGAGVGALIQSKTVTIQLPSKELRLINCLATIGQVGNSDWKIGKAGRTRLMGIRPTVRGTAQGSHPHGGGEPKTPWGKGKKTRNRKKWSTRLIVFFATKLGMTQAWTAITRCKASDLPVQLRGLIPGSSVQVQGVTKGRGFAGAVKRYGFHGPKTHGQSDTRAVGSIRVFIGKKMPGRFGGDIKTVSGTKEIWLSGPVPGVTAKVLVSRLQHPLYKKSVARSKKYAGDTVVIQETKPISKTKKFIVIGRKAISIPSQVTVSLVKGPKGELLHGLVRSLVNNMIIGVTDGYSIVLKLVGTGYRALSLSVGFSHPVEAGVKLILVEGIDKHLVGQVAANIRKVKPPEPYQGKGIRKDEVVRRKQGLMAQVLRYGVNQHQKKKWFKQKGTGNARHGARSAPIFVGGGVAHGPKLSQKQKAQALLSALRMASHIIVTELEQGTVTLVDV
>Pacebacteria_CG10_big_fil_rev_8_21_14_0_10_Pacebacteria_OP11_44_54_curated
PIADFLIRIKNALRANHPYSKMRYSLGEILVQDVKRISKPGRRVYAKIPRAILSTNQGLLSDKEARKRKVGGELLCQVWVVPQLKKEMDVQSDFAVPLLKIVLNMGVQFMVISGQKPNILARKSIASFKLREGLGVKVTLRGKRMWQFLEKLIAVALPRVKDFQGVTGFDGGNYSLGIEEQIIFPEVSFQAVNEDALQLLTLLGMPFRRVRAKLRISVSRSNKHLLVQDDAAQKTLFGMKIAATVAAELQITTAIRGQYPYLGRIREFVQTLRAEGITIMGQKVHPTGFRVTVIEDFRLGVVQIDIERLYVSRPGVVIGRGGANLEEVKRVEEVNKPDLSAKLVVERIQNQLIKRYPHRRAVSQAIDRGVKISLSGRIGGIGRNEKYVPTQTLRANIDYFQAARTRSGFVGIKVWIYQTPRKIRFAADAVRGVEQALRSAVVLLKVFRQASIVKLASHVVLEKIRVRLKSYDHRVIDEASKKILETTLSTGAQVVGPVPLPTHIRDFTVLTSPHTDKNAQEHYEIRTHKRMLDIVNPTSKTIDSLMHLELRSSKKGPYVDPKLLSKVMIKTWSRHSVISPDFVGHTFLVHQGKVFIEVFVSEAMVGHKLGEFAPTRTFRGHMIQLRSVLAVSDNSGAKRLRVIQVHGGYIGDIVAASVIVADPIKRGEMVKAVIVRTRKEFRRNNGTYVRFDDNAAVIIPIGTRVFGPIGREVKNFSKIASLAHTAGRGQKGQRSRSLIKRMPLSKLNEIARILANLYSRKVERPLAMSKIAVLN-PKKEKRKQFRRGADIAFGDFGLQAIGRQIEAARKKITFMTKRAGKYWIRVFPHKPITKKPVGVKMGSGKGAVEEHVAVVKSGVVLFELTARIAFRKAGHKLSVKTTFLKRNPTTAGRREKSLLVGHITVRHVKKRMRIIDWVQRIEYDPMRSAHLALIHDKKYQLAPEGLQAGDTVLGNALPMAKIPVGVPIHNLEIMPGKGAQIVRGAGASAVIQSKFVVVLLPSKELRLLKCLATIGQVGNPEWKLGKAGRKRLLGIRPTVRGTAQGSHPHGGGEPKTPWGKGKKTRSKRKTSKKYIVIFVTKIGMTQAWNAVTRCRADKNLVFLRGSKVGTSVKVQGVSKGRGFTGAVKRYGFKGPKTHGQSDTRAVGSIRVYKGKRMPGHSGVDTVTVSGENEIWLSGPVPGATAQVTVTRQQHPMYGKSVKRTKQYAGAEVIIESCRPMSKTKRFRVIGRTPISIPSGVTLTRVVGPKGALNHGLIRSLLQNAIVGVSEGFTKTLKLVGTGYRAISLALGFSHPITPGIKFEVITGIDKQQVGQLAAELRSKRPPEPYKGKGIRESEKVKRKQGLVSQAVSALSNKRQKRKMYKQKGTGGARHGAKSAHIFVGGGVAHGPSLPKTMKRMALKSALEMSAAIVVVPSIRSLLNALHI
>Pacebacteria_CG10_big_fil_rev_8_21_14_0_10_Pacebacteria_OP11_45_6_curated
PIADFIIRIKNALRAHHPYSKMRHSLGEILVRDVKRLSKPGRRVYAKIPRAILSTNQGLLSDKEARKRKVGGELLCQIWVVPALKKEMGVKSAFAVPLLKIVVNMGVQFMAMTGQKPNILARKSIATFKLRAGLGVRVTLRGKRMWQFFEKLLTVALPRVKDFQGVTGFDGGNYSLGIEEQIIFPEVSFQAVNENALRLFTLLGMPF------------------------------------------------------------------------MGQKVHPTGFRVTVIEDYRLGVVQVDIERLFVSRPGVVIGRGGANLEEVKRVEEVNKPDLSAKLVVERIQNQLLKRYPHRRAVQQAIERGVKIELSGRIGGIGRNEKYVPTQTLRANIDYFEAARTRSGFVGIKVWIYQTPRKIRFAADAVRSVENALRSALVLLKVFRQASIVKLASHVILEKIRVRLKSYDHRVIDEASKKILETTLSTGAQVVGPVPLPTNIREFTVLTSPHSDKNAQEHFEIRTHKRMLDIVNPTSKTIDSLMHLELRSSKKGPFVEPKLLIKVMIKTWSRHSVISPDFVGHTFLVHQGKVFVEVFISEAMVGHKLGEFAPTRTFRGHMIQLRTVLAVCDNSGPKRLRVIQVHGGHIGDIVAASVLAADPIRKGDKVKAVIVRTRKELRRSNGTYIRFDDNAAVIIPVGTRVFGPVAREVKNFAKIASLAHTVGRGQKGQKSRSLIKRMPLTELNEIFKIFANMYSRKVERPLPMSKIAVLN-PRKEKRKQFRRGVDVAFGDFGLQATGRQIEAARKKITFMTKRAGKYWIRVFPHKPITKKPVGVKMGSGKGAIEEHVAVVRPGSVLFELTARIAFAKAGHKLSVKTAFIARKPTSAGRREKSLLVGHITVRHVKKRLRVIDWVQRIEYDPMRSAHIALIQEKTYQLCPEGLEPNDTIMGNALPLANIPIGVIIHNLEVTPGKGAQIVRGAGTGALIQSKFATVLLPSKELRLLKCIATIGQVGNQEWKLGKAGRKRLLGIRPTVRGTAQGSHPHGGGEPKTPWGKGTKTRSKRKTSKKFIVIFVTKIGMTQAWNAVTRCKTAPNLVFLRGTAVGSTVKVQGTSKGRGFAGGVKRYGFKGPKTHGQSDTRAIGSIRVYKGKRMPGHFGVDTVTVTGEQEIWIGGPVPGSTAQVTVARQKHPIYGKSVMRTKRYAGNEVIIESCRPMSRTKRFKVIGRTPISIPSGVTLTVVKGSKGELNHGLIRSLLQNATVGVSAGFTKTLKLVGTGYRAISLALGYSHPIITGITFSVITGIDKQRVGQIAAEIRAMRPPEPYKGKGVREGEVVKRKQGLVSQAVAALSNKRQKKKIYKQKGTGGARHGAKSAPIFVGGGVAHGPSLPPAMKRQALSSALTMSAVISVVPQLRSLLNALHV
>Zambryskibacteria_CG10_big_fil_rev_8_21_14_0_10_Zambryskibacteria_OD1_34_34_curated
PIGDFIIRIKNAGSVRKPFSKVKLAIAELLSAGVKRVSKPSRRIYENIKKFIFSTPKGIMADTDAKKSNLGGEFLFNIWSFTELKPKLRLTNIMQAPIEKVVISSGIRLAKITGQKVIKGAKKSVASFKSREGVGVQVTLRGEKMWSFLDRLFQIALPRTKDFRGINAIDDGNYTLAIKEHTVFSETGFAVTKASALEFFKALDFPFKRIKAKVRLSIFKSNKYISAQDDFTGTTLAAATVGIKIAEQALISKVVRGGYIYTGAVAAVALGAREAGLKFMTHTVHPYAHRLNLKGDVLIFVNSVEIERIETSRPGLIIGRSGEGMIKLRDVKEVKSPESSAMIVAQMVAEGLEKRMPFRRVMKSMVEKGIKISLAGMLGGMSRVESKIPLQTLRADIDYALEAFLPLGKIGIKVWIYQSPRKVRLVADSIRGTKEAKRATGPLHKLLNSASIRKRTSHINIVKLRIRMMAYEYKVLDLSVKQIIDTALRYDATIVGPIPLPTGIKKWTVNRSPFVYKDAREQFEMRIHRRVIDIINPSPKIMDSLTNLSL-------YVDEGVLKKIEIKTWSRACTIAPEMIGFTFGVHNGRDHIEVFVTEDMVGHKLGEFSLTRKFVKHMIQPQTIIKIADNSGAKVGRVFKVLGARIGELVKFSVQKAEPIKKKAIILGLIVRQKAPLRRKDGSYIRFDENAAIVVPKAGRIFGPIPREIAEMQAIVTLAKTSGRGTKGQNARAIIKRLPLSVLGTVLRSFVNKKKIEQAAPINVSNVKKI--PKKVKRKWQTRGVRVSFGSHGLKAMANQIESARKAINKCVGKTGRVWIRIFPDMPFTKKPAEVKMGKGKGDLEGYCAPVLAGQVMFEVIAIEALRKGGTKMPIKTKIKNYKPTSKSRRLKALTYGRITVRHHKRLYRDIDFIASVEYDPNRTGFIGVASEKRYVLLPKGIKVGEKLLGNRLPLKGIPTGTFVYNVELKPLGGAKIARSAGNFVQVLAKYVDLKMPSSEVRKVKCWASIGAVSNEEKNKGKAGKSRWLGIRPTVRGTAMVDHPHGGGEAVSIWGKGQKSRRAKKYSNKLIVTLAKKINMTQIFGAVTVLKMEPTVVTLKEFNKGDSVNVAAISKGKGFQGVVKRHGFHGPRSHGQKHEREPGSIRVFKGLRMAGRMGNDRTVVKNNNIMLVSGAVPGRTCIVLVSRFKHKKYKKYHKVSKKYKGDEVTIMECRPLSKDKHFVIIGKKGILIPEKTEAVKVKGPKGFLLWGTYASHIKNMIQGVTEGFEKKLILEGVGFKSLVLALGFSHPVETGLEVKSIAGVDKELVGSFAAKVRDLKKPEPYKGKGFHHDEVVRRKQGLVHQVATMMANKRTGKKPWRQKGTGRARHGSRRSPIWVGGGVTHGPKINKKMKVKALFTVLSRDREVFFLD-----XXXXXX
>Campbellbacteria_CG10_big_fil_rev_8_21_14_0_10_Campbellbacteria_OD1_35_52_curated
SIGDFIIQLKNASNAGLPYSEFKFQVAEKLREEVSRISKPSRRVYKEIYPILLSTPKGVLTGEEARKNKVGGEALFKIWIFDSLKSIFNYTNVMQAPIKKVVVSTGVRLSKITGQKTAFVAKKSIDTFKSRQGVGYQVTLRGQRMYDFLDRIIHIAIPRMRDFRGLKTIDEGNLTIGIKEHTIFPETGFSITKKEAKEYLKALGFPFKKIRAKIRISFFKSNKHIYIQDDEAGKTIFGIDMGKLVAKMALINSVVRGGFLYSGKIKAFADSARDGGLKFMTHIVHPYAHRLFIKCDISIYVSDVEIERIKTSRPGLIIGRSGEGAVKLKDIEEIRSPESNAAVVSQMVAEALEKRMTFRRVLKQTLEKGARIAISGRLGGMSRKEQIIPLQTFRADIDFARKAYLSYGVIGIKVWIYQSPRKVRLVADLIRGVNKALRATGSIKKLLESAPIRKRTSNISIVKLRIRVRAYEHKILDNSIKQIIDTILRFDAIIVGPIPLPTEIKKYTVNRAPFIYKDAREQFEMRVHKRVMDIINPSPKVIEALTNMNLRSLKKGPYVDKKLLKKIEIKIWARRSQISPEMVGFIFGVHNGKEHLNVLVSEEMVGHRFGEFSHTKKFLRHMIQSQTLVKITDNSGAKIGRVFKVLGARIGDIIMLSVQTAEPVKKKDILRAVVVRQKRPFRRKDGSYISFDENAVVIVPIAGRVFGPIPREIAEFQKIISLAKTSGRGTKGQKARAAIKKLPLAFIEKVLRAFVNIKKLDKTMPIHISNVMILDPPKKVKRKWQTRGNKLSFGAYGLKSMSNQIEAARKVISKAMGKTGRIWIRVFPDRPYTTKPAEVGMGKGKGDLQGYQFEVLPGRILFEVVAKEALRKASAKLPLTAKIKKYKPTTPGRRHKALTKGRITTRHHKRVWREISFVKTIEYDPNRTGFIALVSEKRYILLPKSVKVGDKIIGNSLPLKKIPVGAFVYNVELKPESGAKLARSAGNYAEVVANFIHLKMPSSEIRKVSAWASIGEVSNDEHNLGKAGRARWMGRRPTTRGSAMVDHPYGGGEAVSMWGKGQKTRTPKKYSNIFIIIIGKKQNMTQIFDPATILNILPVVVGFKEFKIGDKIRITAVSKGKGFQGVVKRHGFHGRRSHGQKHXXXLRA-----------------------------------TVVVAISRYKHKKYGKFINKVKRYKGDKVQIEQTSPISKNKTFKIIGKQQINIPEKTEVRFVKGPLGELLWGTYASHIVNMLKGVNEPFTKKLLIEGIGYKVIALNVGFSHQVKKGLTVEVISGSDKESVGQFAAKIRAVKKPEPYKGKGIREDEVVRRKQGLVHQVVVMQANARKGRKPWKQKGTGQARHGSSRSPIWRGGGITFGPKINKKMKIKTLFTILSQDNEIIFIDTEKSFMEPLEV
>Kuenenbacteria_CG10_big_fil_rev_8_21_14_0_10_Kuenenbacteria_OD1_36_11_curated
PIADMLTRIRNAQLVKKPYSNFKFNLATILSLAINRISKPGRRVYANLPVVILSTPKGILTNKEAKKNGVGGEVICEIYVVPLMQAEFGYKNKMAVPLLKATINAGITLTRISGQKPVLLARKAISAFKIREGVGAKVTIRGERLFDFVDKLINITLPRVRDFRGLSLIDKGNLNLGFKEHIAFAEIGLEVAQKVGYQLFKLLGFPFARVRAKIRLSVYKSLNHIYAQDDKNGKTLVSSLVGKNLGEKALITTCVKSHYKYHGRLKALADGARDAGLKFMGHKVSPKVFRLYLKEDTVIGIEKIIIERVNSSKPGMIIGRGGSMIEEIKNIKEVNRPQLSAPIIAQNMATDLEKRIPFRRAMKRNIESGVKIICSGRLDGIARRETIIPLHTIRANIDYGLTAFTTYGTVGVKVWIYIAPRKTRLIVDLIRGVSVAEKSARPILKLLNSAQILKKSSHITIKRVRIKVRAYDHKVIDQSVRTIIDNVKKTGVEVRGPIPLPTELKKYTVNRSTFVHKDAREQFEMRIHKRLIDIYNPTAKTIDQLSNLNLRSLKKGPYVDERLLKKIGIKTWARRSVITPQMVGFIFGIHNGKTHVPVSIVENMVGHKLGEFSHTRKFIKHMLQLRSMLNSADNTGAKKLQLIHIAGAHIGEIIVCAIKESAPVKKGDVVKAVIVRTKKEVRRPSGIYIRFDDNAAVIIPKGTRILGPVARELRAFMKIISLATYSGRGSKGQKARSLMQETPLDILNRILQVLLNLKFIMFPAPLNSANVQLICPPKKVKRKWHKRLNKISFGSFALKAMARQIEAARRVMVRYIRKGGKIWVRIFPDKPVTIKGSETPMGKGKGAVDHYVCNITPGTILIEIQAKEALKMAGYKFAVKTKVKSYKPTTPGRRERSLVVGKITVRHAKKIYRLIDFVKALEYDPNRNARIALIETKSYILAADGLKVNETIMSNRMPLAFIPQGQNVYNIELEPGKGGKIARSAGTLVVLQNVHAQLKMPSGEIRLVKCAASIGQVSNIDARIGKAGRMRHKGIKPTVRGKAMVDHPHGGGEPKTLWGKGVKTRK-NKWTDKLILILGKKIEMSQMFDPVTKVQAGPCAVYLREFQRGDVITITGVSKGKGFQGVVRRHGFHGPASHGHKDERMPGSISVAKGKRMAGHMGNEQTTVKNNNTLYLKGAVPGRTIVVKVERTINPRYQKRYKVSKKYKGDRVSFIECRPISKEKRWRVIGKKIINVPEKVEVTVVKGPKGELVWGTIRQLINNMVIGVTIGFEKKLEINGVGYKALVLNLGYSHSVNAGIKIDILTGFDKHLIGETAASIRKLRKPEPYKGKGIKAEEIIRRKAGVVHQVIVQMANSREGKKPWAQKGTGRARHGSSRSPIWVGGGVTFGPKINKKMKTKALFMCLSDNNLLTVLDIFNATLNVLDL
>Parcubacteria_CG10_big_fil_rev_8_21_14_0_10_Schleperbacteria_OD1_36_14_curated
PISDMLTRIRNAYLAKKPTSKTKFAIANILKNMIKRVSRPGRRIYKDMPNVIVSTSKGIMTNKDAKKQNIGGEIICEIYIIPELMKKHGYKNPMQVPLEKVILNVGITLSKISGQKPVLKAKKSISSFKIREGVGMSVTLRKEKMYDFVDKFVNVTLPRVRDFRGIKSFDGGNYSIGLKDQVAFPELGLEIVDDEARDLLEYLGFPFIRVKAK-RLSVKRSLTGIYSQDDVALKTLVSALVGKLLAQKAGIKKVVKGAYKYHGRIKALADGAREGGLQFMGHKVHPKIFRMLIKQDILIGPDGIEIERINAAKPGVAIGRSGAGTEELKNIFEVKRPSLSANIVMQSMISEIERRVPFRRVMKQAAERGVKMALAGRLNGIARTEKLVPLQNLRADIDYANTARTIYGCIGIKVWIYMSPRKVRLVIDMIRGVSEASWAKRPIIKLLNSAAIRKRTCHIEIIRIRIKIRAYDHKIIDQSAKTIIDSAERSGATVHGPIPLPTEKRKYTVNRSTFVHKNAREQFEMRTHKRLLDIVNPTDKTVDALMNLNLRSLKKGPFVDLKLMKKIEIKTWSRASTITPQMVGFTIGVHNGKQHVPVLVVENMVGHKLGEFALTRKFIRHMIQVQSMLKVADNSGAKKLQCIKVLGARIGDIITCAVKEAVPIKKGDVVKTVIVRTRKETRRKDGTYIRFDENAAVVIPKGTRIFGPIARELRAFNKIISLASYSTRGIKGQKSRSIVLATPLSQLDSIVKVLINMLTIQFASPINVSNVIITCPPKKVKRKWHKSKLTVAFGEFGIKATSRQIESARRAITNFTKRGGKVWIRIFPDKPVTKKGAEVPMGSGKGAVDHYVTVIKPGMVMFELVARDAFRLAGHKLPVQTKFKLYKPTTPGRREKNLIFGKITVHHAKRYVRIVDFVLTFEYDPNRSANIALIQKKSYILVPQGLEIGNEVIGNRTILENIPVGEMIYNIELSPEAGGKIVRGAGMGATLMGLYAQIKLPSSEIRLVLCSASIGVMGNSEYRIGLAGRKRHMGIKPTVRGKAKVDHPHGGGEPKTPWGKGIKTRRKKKASNRLIIIIGKKLEMSQRFRPVTLIFAPKNQI-LNEFEKGQDVNIIGISKGRGFQGVVKRHGFHGPASHGHKDLRMPGSIRVFKGMKMGGHMGTDQTTIKNNSILAVKGAVPGATIVVKIGRRSHPKYHKAYNVSKKYKGDKVAFVGCRPYSKDKKWRVIGKKPIIIPGGVEVNKVKGPKGALIWGLSAKLIYNMVCGITEGFKKELEVNGVGYKVIKLEVGYSHPVEEGISAEVILGIDKQLVGEMAAQIRKIRKPEPYKGKGIKSDEVIRRKAGTLHQVTVMLSNKRSGKKPWKQKGTGRARHGSSRSPIWVGGGITFGPKINKKTKQKALAMVLSDNNEIVAIDIKLAILNILDA
>Yanofskybacteria_CG10_big_fil_rev_8_21_14_0_10_Yanofskybacteria_OD1_36_16_curated
TLANMLIQIKNAQAVGHPFSKMNLAVSETLKEGIKIISRPSRRIYSNIEPVVLTTTKGVMTGDQAKKEGLGGEVLFKIWVIPSMKEKFGYKNVMAIPLEKVVVSVGIDIAKITGQKPADKSKKSISGFKVREGVGVMVTLRGKRMYDFIDRLISIALPRARDFRGLKSFDKGNLNIGIKEHNIFPEVSFQVTREEGEELLRLIGFPIGRVRSKIRVSVFRSNKHLFVQDDDKRKTLLSNAIGEELAKKAKINEVVRAGYKYHGRVKALAEGLRKGGLKFMGHKISPTSLRVLLKEDYAVSVEKIEIERITTARPGLIIGRSGAGVEELKDILEFKNPESSANIMAESIAEQIERRVPFRRVIKQTLSKGAKVQVAGRLNGIARTEHLLPLQTIKADIDYAQTAHTTYGTIGVKVWIYVSPRKARLVAGLLKGFKDAEKTSGPVSKLLSSAPIQKKTSHIIVVRIKIKLKAYDNKIIDKSAKQIVETIERNGGTVIGPVPLPTEIRKYTVNRSTFINKDSREQFEMRVHKRLVEIPDYTPKIIDSLQNLNLRSLKKGPYVDPKLLQKISIKTWARASTISPEMIGFTFGVHNGRVHVPVFVTEEMVGHKLGEFSPTRKFVRHMIQPRSIVNVADNSGAKKVGVFKVLGAQIGDIVVVSVKVAEPVKKKDKVKAVVVRQKQNFRRKDGSYIKFDENAVVVLPKGGRIFGPIPREIKEFAQIASLATYSGRGQKGQKSRSVWRLFGLNILNKILFTFLNLVKVNKERSVNVSSVQLMCPPKRIKRKVHKKGNTLSFGTYGLKALSSQIEAARRTIARYSKRGGKLWIRIFPDKPFTAKGAEVGMGAGAGSLSHFVAAIGAGRMLFEMIAREALRLAGHKLPIKTKFKKYKPYTPSRRLKNATAGRITTRHVKRLYRDVDFVFSIEYDPNRSARIARLHEKRYMLAPDKLKVGDQVVGNRMKLKNILQGTVIHNIEMNPGKGGQIAKSAGSGATVLAKYVQVLMPSSEVRKFNVMASVGRLSNIEHVIGKAGRARHMGKRPAVRGSAMVDHPHGGGEPKTPWGKGVKTRNKKKRSNQVIILLGKKVGMSQMFSPVTVVQAGPMIVHIKESKRGDNVKVSGVSKAKGFQGVVKRHGFKGPKSHGHKGLRKPGSIHTLKGVRMGGRMGGVEITVRGNNLLAIKGAVPGRTRVVLVSRLKHPKYKKYHKSSKKFKGEKVFIEETRPMSKDKRWQIIGKKPIEIPSGVEVVRVKGPKGELLWGLSRSLISNMIKGVSDGFEKKLELNGVGFKALELSLGFSHPVSEGISFNVIAGIDRQAVGQIAANIRKKKPVEPYKGKGIKIGEIVRRKAGLIRQAVLQLGNSRQGAKPWRQKGTGRARHGSRRSPIWVGGGITFGPKINKQTKQKALFTVLSSADNMIVLDTQRAFLNVVDL
>Nealsonbacteria_CG10_big_fil_rev_8_21_14_0_10_Nealsonbacteria_OD1_36_24_curated
PITDMLNRIRNAQAVFHPFSKFKYEIVKILEKGLKRISKPGQRIYTALKSVIISTSKGLMTNKEAMKKGLGGEMICEIWAVAAMMEKFGYKNAMAVPLAKVTVNTGIDLALICGQRPVFKSKKSIAGFKTREGIGAKITLRGKKMYDFLERVIYITLPRIRDFRGIKCFDKGNLTIPVKEHLVFPEIGLEITREKSIELLRLLGFPIKRVRAKIRFCVFRSSNHIYAQNDEKGKTLVAAEVGELIAKKAIINKVVRGGYKYHGRVKALAEGAREGGLKFMTHKVHPKAYRLALEEDFRIGIDRIEIERISTARPGLIIGRGGEGVENLREIREIKDPWTSAALSAQWVAQQIEKRVPYRRVLKRALSRGARIEISGRLNGIARRDWLLPRQTIRADIDYAKEAFCTYGAIGIKVWLYIAPRKVRLVADLIRKVEEAKKAAKPLLKLLNTAEIQKKTSQVVIVRLRIKLKAYDYKVIDNSAKQIVDAALRYGADISGPVPLPTEIHKYTVNRSTFVHKDAREQFEMRVHKRLIDILNPNSSIIDALMNLTLRSLKKGPYIDEKLLKKVKIKTWSRACTINPEMVGFTFGVHNGKEYIPVKVTEDMVGHKLGEFSSTTRFSRHMIQPRTMLKVADNSGAKVIQCIRVLGAQIGDVIVGTVKEAEPVKKHDIVKAVIVRQKKSYRRKDGSYIKFDDNAVVVLPKGGRIFGPIAHELKEFEKIVNLATYSGKGIKGQKARALIKRYPIGDLDKVIKVLINLRKIEVPVSLDISNAKFICQPKKVKRKWHKRSIDLVFGSYGLKSLSRQIEAARRTIIRYFKKGGKLWIRIFPDKPITRKGTEVPMGGGKGSVDHYVYPIKPGRIIFELQAKEAFRKAGDKLPVKTKF-----------EKKLLIGRITVRHVKKQYRLIDFVVALEYDPYRTAFIAFLEDKRYQLAPNNIKVGDKVIGNRMKLKNIPVGVMVYNIELVPGKGGKLVRSAGTATKVLAQYTHLEMPSKEIRMVPCYATVGAVSHPEWIIGKAGRSRLKGIRPTVRGSAMCDHPHGGGEPKTPWGKGVKTRK-KRWTDKYIIILGKKIEMSQMFDPVTLIEAGPCYIHLKEFKIGDKVKISGISKGKGFAGAVKRWHFRGSPSHGTKHERTIGSTRVIKGRKMPGRMGTERVTIKNNNLLALKGAVPGRTLVVEVEKIQHPRYKKRYKVHKKYKGDKVIIEESRPISKDKRWRVIGKKPILIPENVEVKIIKGPRGELFWGLTRTLVFNMVKGVTDGYEKKLQIEGLGYKALVLQVGYSHPIKEGINFSVVSGNDKELVGQVTAKIRKIRPPEPYKGKGIRVGEEVRRKVGLVHQVVLQAANRRRGKKPWRQKGTGRARHGSIRSPIWRGGGVTFGPRIPKKMRRKALFMVLSAENLIFVLDIIKSVLNVLDL
>Parcubacteria_CG10_big_fil_rev_8_21_14_0_10_Komeilibateria_OD1_36_65_curated
PIADMLTRIRNAVAVKKPFSKVKFNVAKILEQRIQRVSRPGQRIYVEIPRIIISTSKGVMTNKEAKKQNLGGELMCEVWIRLKLKDELKLGNIMAVPVQKVVINIGFILERISGQKPIFKSKKSISNFKIRQGIGAKVTLHGARMYDFLDKLVNSTLPRLRDFYGLKGFDHGNYTLGFKEHIFFPEIGLEVTDKQTLTLLRAFGFPFRRTRAKMRVSVFRSLVHISAQDDVAGKTLAAAQVGEALGLKLKIINIIKGAYKYHGRVKALADGIRKAGIKFMGKKVNPIIFRIFLEQDVSIGLDKIEIERITAAKPGLIIGRGGSGIEDLKNITEVSVPHLSASVIVESIREDLERRIPFRRVMKQNIDKGVKIIVAGRLNGIARTEKLVPLQTLRSDIDYSRVAQTIYGMIGIKVWIYISAKKLRLVADAIRGVVQVLKSSPIISKLLQSAPFKKHSAHIEIVRIRIKIRAYDHKIIDQSTKTIIETVQRTDAKVIGPIPLPTDKKKFTVLRSTFVHKNARDQYEMRVHKRMLDIINPTSQTVDALMNLNLRSLKKGPYTDPKLLKKISIKTWARSSTITPEMVGFTFGVHNGKDHINVHVVENMVGHRLGEFSPTRKFISHMIQQRSMLKVADNSGAKLVQCIRVLGARIGDIITITVKSAQPVKKGQVLTAVIVRQRKETRRANGTYIRFDENAVVIIPKGSRIFGPVARELRAYNKIISLANYSTRGMKGQRSRSYLLRIPVGELDKVIQVLINVMYVQFNGPVAISNIMLNCPPKKVKRKWQRRMTKLSFGDYGLKSLARQIESARRTIVGHIQRIGDVYIRLFPDKPITAKGNEMPMGKGKGAVDHYVAPVKPGTIMFEMVAKRALQLAGYKLPVKTKFKVYKPTTPARRVKSLVVGRITVRHAKRFIRLIDFVESLEYDPNRNTNIALVLERQYILAPERLKVGDKIMGNCLCLKNIPTGTTVYNVEMSPGKGGQLARSAGSGLVLMALQAQLKMPSGEIRAVPCLATIGLPSNIEFRWGKAGRKRHLGIRPTVRGKVMVDHPHGGGEPKTYKGKGVKTRRKNKASNKFIIILGVKLNMTQKFLPVTVVKAGPCTVYVREFKRGQILKVAAIAKGKGFQGVVRRHGFHGPATHGHKDLRMPGSIRVFKGTRMAGRMGGQKVTLSNNHLLYIKGAVAGATVVVQVINIIHSKYNKRYKSSKKYKGDKVVIQQCRPLSADKRWRVVGKKPIIIPKDVEIKMVKGAKGSLLWGLARSLVNNAVVGVTDGFSKTLEINGVGYKALVLNVGFSHPVEEGITITVITGIDKQSVGQTAAEIRNIKKPEPYKGKGIKIDEVIRRKAGVVHNVVVQQANARKGRKPWRQKGTGRARHGSIRSPLWVGGGVTFGPKINKKIKSQALKMVLSDNKNLILFDIVLAALNVVDL
>Portnoybacteria_CG10_big_fil_rev_8_21_14_0_10_Portnoybacteria_OD1_36_7_curated
PISDFLARIRNAQMRGHPFSALKQELAKTLEKEAKKISKPGQRIYIKIHPQVISTSKGLMSDKEAKKVGLGGELMCEIKVRPNLKKDLGFKNEMAVPMLKVTLDTGIDLMIISGQKPKKPAKRAIASFKTREGIGYKVTLRGQRMYDFLTRFINIVLPRTRDFRGLKGIDKGNLNIGVKEQLAFPEIGLGITQKEAEALFRALGFPFKKIRARIRLSVFRSTKYLQVQNDGKGETLLGVELGKVLAEKAIIDTVVRGGFKYHGRIKSLADSAREGGLKFMGHKINPKLMRLFLEEDLLLGLAAIEIERIKTSKPGLIIGRGGSGIEDIKEVEEIKNPQGQAMVMALNIAEQIEKRMPFRRTLKQTIEKGVKIMIKGRLDGIARKEWLLPLHTLRANIDYVRTAFTTYGTIGIKVWIYIAPRKVRLVVNLVKKIEQAKRSTLPVFKLLKSAPIQKKSSHISVVRIRIKVRSYDHKVLDQSLKQIVETAERQGVKTIGPVPLPVEIRKYTVNKSTFVHKDSRDQYEMRIHKRLIDIVSPTPKVIDALVNLSLRSIKKGPYIDEKLLKKVKIKTWTRSTTISPEMINYTFGVHNGKEHIPVFITEEMVGHRLGEFSPTRKFSKHMIQLRSILNVADNSGARKIACFKVLRAELGDIIVASVKEAEPVKKGEVVKAVIVRQRKAYRRSDGSYVRFDENAAVIIPRGTRILGPIPRELKDFNTIISLATYSGRGVKGYYAHSLFKKFPLSVIERVLKALINMVKVLVPRSLHISNAQLICSPKKVKRKWQKRGFELAFGSCGLKAMGRQIESARRTITHSLKRGGKLWIRIFPDMPRTRKGQEVPMGGGKGAVEFYVAPVKPGRILFEIEAKRALTLAARKMPMKTRIKIYNPTSPGRREKSLTGGKLTVRHHKRAYREIDFVASLEYDPNRSSFIALINEKRYILAPHDIKVGDTILGNHTMLKNITVGAFVHNIELEPNKGGQIVRSAGSFAQVSAHWTQLKMPSGEVRKVLCYATIGQVSNPEYIIGKAGRNRWRGKRPHVRGSAMVDHPHGGGEPKTPWGKGVKTR-KKKQSDSLIIIIGKKVGMTQIYEPVTVVEAGPCLVHMKEFSIGDTVKVAGLSKGRGFMGVVKRHGFSGPASHGQKHHRAPGSIRVTKGRRMAGRSGSEKNIIKSNNLIAFKGALPGRTVVVEVKKMMHAKYLKRYLMSKKYKGDNVIIQSCRPISRDKRWILVGKKPITMPTGVTATTVKSAKGELLWGTWRNLLNNMIIGASEGYVKRLELEGVGYKALQMSLGFSHPILAGIEFKIVSGIDKEAVGQICAEIRSWREPEPYKGKGIRAGEIVRRKSGLVHQAMIQEKTSREGKKPWAQKGTGRSRHGSSRSPIWKGGGVTFGPKINKKAKQKALFMVLSQENELVVLDVVRASLNILDI
>Falkowbacteria_CG10_big_fil_rev_8_21_14_0_10_Falkowbacteria_OD1_37_14_curated
PIADMLTRIRNASAIGKPMSKIKFAIAKILEQSLTRISKPSRRVYANLPRVIISTSQGLMTNKEAGKKGMGGEVICEIYAVPQLTERFAYKNVMAVPVTKVTINVGVTITRITGQKPVIKSKKSISAFKVKEGIGVVATLHGSRMWDFLDKLVNITFPRVRDFRGIKLVDSGNLSIGFKEQIAFPEVGLEVNTETGLALFTALGFPFKRVRAKIRLSVFRSNRNLFVQDDSSGRTLVSAELGKELAKRALIKSVVRGGNLYHGRIKAVADGARAGGLEFMAKKVNPKVLRIKLKQDLAVGVDKVEIERIFTAKPGLLIGRGGAGIEDLKSINEVSRPNLSAEVLAQAMVLDIEKRVPFKKAMKQIIGRGIKVMVSGRLNGIARDEHLLPLSTLRADIDYAGTAHTTYGAIGIKVWIYMSPRKVRLVAGLVRGIQPALAAAKPVSKLVSAAPIMKKTSHINVI----------------------------------------------------------------------------------------RSLKKGPYVNERLIKKLAIKTWDRSCTVTPEMVGFTFGVHNGRVHTAVTIHENMVGHKLGEFSPTRKFLGHMIQVQSMLKVADNTGAKTCKCIRVLGAGVGDKIIIVVKSAAPIKKADVLLAVVVRTKKEITRSDGTYLRFNENACVVIPKGSRIFGPIPREVRKFVKIASLATYSTRGMKGQKSRSMLLSVPLADLNKVLQVFLNLLVIEFPAPLNVSNVMLVCPPKKTKRKSHKQKIFLAFGSYGMKSMARQIESARRVLSREMDRAGKMWIRIFPDAPVTIKGGEIPMGKGKGAVDHYVAKIKAGTIMFELEAKRAVTLAAHKLPVKCLFRKVKPTTNGQREKSLVIGKITVRHAKRFVRIIDFVASIEYDPNRGPRIALINEKRYIIAPIGLKVGDDVMGNAMPAAFIPAGMAVHSIELVPGGGAKICRGAGNAAYVMSVFAQIKLPSGEIRLIKCLVTVGQVGNADLSIGKAGRSRHLGIRPTVRGTAMVDHPHGGGEPKTKWGKGVHTRRAKRASTRLIV-------------------------WLREFKIGDQLRLTGTVKGRGFAGVVKRHGFHGSATHGTKDERMPGSIHVFKGKRMPGRMGGNQVTFKDKNVIYVEGGVPGSTIVVKVDSIIHPKYHKRYAVSRKYKGEQVTFIACRPMSKDKKWRVLGKLPIAIPAGVTVRVVKGPKAELFWGLYRSLLNNMVSGVVKEFEKKLEINGVGYKVLTLALGFSHPVEEGVTSVVVSGADKQAVGETAACIRRLKKPEPYKGKGIKVDEVLRRKAGLLHQAVVQMANMRKGKKPWKQKGTGRARIGSVRSPLWRSGGIVFGPELNKKMGRQAMLMALSDSHQLALLDTKYSLINIVDL
>Staskawiczbacteria_CG10_big_fil_rev_8_21_14_0_10_Staskawiczbacteria_OD1_38_10_curated
PITDLLNQIRNAQAVSKPLSKMKYEIAKILLSGLKRVSKSGQRIYAAIKPIIISTSKGLMTNKKARKIKLGGEILCKIWVVPAMMKKFGYKNTMAVPIKKIVVNTCFDLMLITGQKPKLKSKKSISSFKLREGIAATVTLRNKRMYDFLEKIIYLSFPRSRDFKGIKSIDQGNITIGLREHISFPEIGLEITKEEGLELYKLIGLPIQKIRVKIRLCVFRSAKHIYAQDDEKGQTIITAEVGKLTAEKAAIENAVRGGFVYHGRIKALAEGVRDGGLKIMAHKVHPKAFRIYFEEDFRISVEDIKIERIETARPGLIIGRGGEGVGKLKEIREVRNPWISASLVAQFAAQQIEKRTPFRQVLKRTLNKGARIEVAGRLNGIARTEWLLPRATIRANINYAQQAYCTYGVIGIKVWIYITPRKVREVVDLIRGVDEAIKPATPVLKLLKSATIIKRASHITLVKLRIKLRAYDHKILDSSTRQIIDIAMRYGTELVGPIPLPTEIHKFTVNRSSFVHKDAREQFEMRVHKRLIDIMNPNPDIIEALKGINLRSLKKGPYIDQKLLKKLSIKTWSRASTITPEMVGFTFGVHNGKEHVPVYLTEDMVGHKLGEFAPTTKFHRHMIQMRTMLKVADNTGAKLVQCIHVSGAQLGDIVVVVVKKAEPVKTHDIVKAVVIRQKKTFRRVDGSYIRFDDNAVVILPKGGRILGPVAREIREFEKIATMATFSGRGTKGQKARALIKRYPIQLLEKVLRAFINLRKVEMPAPINISNTKLICPPKRVKRKWQKRATQLAFGSYGLKSLSAQIEAARRAILRYLKKGGKLWIRIFPDKPITSKGNEVPMGGGKGGVDHYAFPIKPGRIIFELIAKEAFKIASDKLPIKTKFKIYKPITPGTREKKLLRGRITVRHAKKLYRVIEFVIAIEYDPNRTAFLALIQEKQYILAPQDLKVGNEIIGNRIKLKNIPVGTMVYNIELELGRGGKIVRSAGTAAQVLAQYTHLKLPSGEIRKTNCFASIGIISNPEHKIGKAGRNRLKGIRPAVRGSAMCDHPHGGGEPKTPWGKGVKTRKRHKWTNKFIIILGEKIKMTQVFGPVTLIEAGPCYIYVRE-KTGDKIKISGISKGKGFQGAVKRWGFSGNATHGVKHERTVGSIRVIKGRKMPGRLGAERTTVRNNNLLAVKGAVPGSTVVVKVERIEHLKYKKRYKVAKKYKGDKVIIEECRPISRDKKWKAIGKKLIELPEGVNINKVSGPKGEILWGLYRSLINNWIRGVKEEFYKKLEIEGIGYKALVLNVGFTHPVKEGIKFLVVSGIDREKVGQIAAIIRKAKKAEPYKGKGIKVGEKIRRKEGLLYQVVSQISNRRKGKKPWRQKGTGRARHGSIRSPIWRGGGITFGPVIPKKIRHKALFMVLSADNFLIVLDIVLSSLTALDL
>Harrisonbacteria_CG10_big_fil_rev_8_21_14_0_10_Harrisonbacteria_OD1_38_8_curated
MYIDLLVQLKNAQMAGRPHSKMDLAVAQLLEKGVKFTSKPSIRMYKDLYSVVVTTSKGIMTQSQAREQKVGGQLLFEIW------------------LEKIVVNTSFAVANLTGQLPQLSAKKSIAGFKVREGVGLKVTLRRKKMNQFLDKVINIVLPRVRDFRGITSIDSGNLTFGVKEHIVFPEIGLEVTKEEAIEFYKKLGVPFKRVRAVIRCTVFRSNANLYIQDDENQSTLVAGELGKLVATKALIDSAIRGRYRYHGKIKALAEGLREGGLKIMAQKINPDSLRLQLEEDVLIGIVSIEIERIKAAKPGIVIGRGGKGIEELSNVEELKRTEVSAQYVAQSVAWDIEKRLPFRRAMKRAVEIGIKIQLAGRLNGIARTEVLLPLQTLRANIDYGFEANTTYGVIGVKVWVFVAPRKVRLVANTLRGVNEAQRSTQGLLKLLRSAPIHKVLSHVSITKLRLRIKAYDTKLIDSSCRQIVETAKKHDAQVVGPIPLPTQFHKYTVNKSTFVHKDAREQFELRVHKRLIDIQNPNQGVIEALSSLNLRSIHKGPYVDPKLIKKISIKTWSRSSQISPEMVGYVFAVHNGKDFINVFVKEDMVGHRLGEFSPTKKFVRHMLQIRSVVKVADNSGAKVVRVFNIPGARVGEIVTASVQIAEPVKKKDIVKAVVVRQRAPIKRADGTVIRFDEAAVVLVPRGTRIFGPIPREIKKFTEIFSLATTAGRGTKGQKSRAYIQRLPLNDLNKVISIDVNQFKITVDRPLNISNV-----PKKVKRKWHKRGTRLAFGSYGMKAESRQIESVRRTMTNFTKREGKIWIRIFPDKPVTKKPPEVTLGGGKGNVDHYVFPVKPGRILFELKAREAVRRASYKLPIKVRFKTYKPTTSSIRKKSLVKGVITMRHHKRRYRDIDFVKTVEYDPNRSTFISLVCEQRYILAPKDLKVGDTFIGNRMPLGNMPIGTFVHNVELRPNGGGKLARSAGTYLEVLGTLTDLKMPSKEIRRISCFGSIGQLSNTEHNYGKAGTSRWKGIRPTVRGSAMVDHKYGGGEPKDIWGNGKKTRDKKKYSGKFIVLIGKKQKMTHLF-----------------------LTVSGTSKGKGFAGVVKRWNFKGPKTHGQKHHRAPGSIRVIPGVKMGGRLGGERHTYKNNMTLMINGAVPGKTITVAVSHQKHEKYHKYFTVTNKFKGDHVIIEETRPLSKEKRWKLIGKQPIEIPEGVTVESVTGKNGTNNWGTQASLIANAVTGVTQGFKKDLEIQGVGFKALVMDMGFSHNIKEGVEISTVTGKDAQQVGQVAAEIRKYKKPEPYQGKGIRAGEQVRIKASLVHQAFVKQANARSGKKPWKQKGTGRARHGSIRSPIWVGGGVAHGPKLPKKMAKAALYSVLSRDGELRIVNVVKASIGIVDL
>Falkowbacteria_CG10_big_fil_rev_8_21_14_0_10_Falkowbacteria_OD1_39_11_curated
PIADMLTRIRNAHMARKPFSKMKMAIAQVLVKVLKRISKGGQRIYAEVPRVIISTSKGIMTNAEAKKLGVGGEILCEIYIVPALKKKFGYKNVHQIPLDKVVLNVGVTLARITGQKAVLKSKKSVSNFKIRTGVGVSVTLRKERMWDFIEKIVKVTLPRVRDFRGIKSFDQGNYSVGFKEYLPFPEVGLEVVKEEGEALLTELGFPFMRVRAKIRVSVFRGARDMYVQDDTTGTTILATEIGLLLAKQAIIKTVVRNRFQYHGRVKAVAEGLREGGLTLMGKKINPKIFRIKLRQDVKIFVSNIVIERIYSARPGIIIGKSGVGVEELRTIKEVSKPNVNASLVAQAIKFDIEKRIPYRRAIKQAIQRGIKTIISGRLNGIARTEMLIPLHTIRANIDYAAVANTTYGVIGVKVWIYISPRKARLVVDLVRGVSEAVKASPIVLKLINSAPIRKRTSHIELLRVRIKIKAYDSKIIDQSVRTILDASERTGAEVAGPVPLPVEKKKFTINRSTFVHKDARDQYEMRIHKRLIDIINPTPATVDALTNLNLRSLKKGPYVDPKVLKKVSVKTWARACTITPEMVGFRFAVHNGRGFTEFSVLENMVGHKLGEFSPTRKFNRHMIQHTSMLKSADNTGAKKLYCIRVLGARVGDIITCSIKEAKPVKKGDVIHAVVVRTRKETRRANGSYIRFDENAAVIVPKGSRVFGPVARELRHFNKIVSLATYSSRGLKGQRSRSNLLSFPLTDLNKVMQVLLNEQVITYSSPIDISNVMLICPPKKVKRKWHKSLTNLDFGDYGIKATSRQIEAARRAMVHYIKRGGKIWIRLFPDKPVTSKGTHFTMGSGKGAPEYFVHIVRPGTVMFEMVATEALRRASHKLPVKTKLKVYKPISNARREKALITGRITVRHAKRFIRTVDFVTAIEYDPNRNARLALITEKRYIIAPTQVAVGSMVIGNATTLENIPTGAMVYNIELVPGKGGQMVRSAGVQAKLMAIYAQLRLPSGEVRLVPCIAVIGQVSNPEAKIGKAGRKRHMGIKPTVRGKAMVDHPHGGGEPKTPWGKGVRTR-RRKPSDKLIIILGQKIEMTQVFAPVTTVKAGPSLVFIREFTVGDFVSVIGVSKGKGFQGVVKRHGFSGPASHGHKDLRMPGSVHVFKGTKMGGHMGDQQVTVTGAGILYIKGAIPGPTIAVRVDSVKHPVYNKMMKRSKKFLGQVVEFVECRPISRHKRWRLVGKNPIIVPDGVTVTHVKGPNGELLWGLFRSLVNNLIVGVTEGYKKELEINGVGYRAVVLNVGYSHQVEDGVKVNVISGINKQLVGQVAANIRKIRKPEPYKGKGIKIDEVIRRKVGVVHQVVVMQSSARQGRKPWRQKGTGRARHGSSRSPIWIGGGVTFGPKVNKKMRRRALLMTLTDSETLKILDLVRATLNPVTV
>Harrisonbacteria_CG10_big_fil_rev_8_21_14_0_10_Harrisonbacteria_OD1_40_38_curated
MYTDLLTKIKNAQGARKPYSNMDLKIAELLQKGIKFLSKPSRRIYSDLRPTVISTPKGIMSFRQARREKVGGELLFEIW----------FADDAKSLIEKIVVNIGVDVSLITGQKPSVSAKKSIAGFKLREGVGVVATLRGQRMVLFLEKLIKVVIPRIRDFRGIESVDEGNLSIGVRENIVFPEIGVQITKEEASEYFKKIGIPFSRTRSVIRLSVFRSSHYTYAQDDEARKTLVSVKAGESIAEKAKIEKVVRGSYKYHGRVKALAEGARSGGLVFMGQKINPISLRLQLEEDMFIGIIKIDIERLKVARPGIVIGRGGQGVADLTTVEEMKRSEISSAYVAQSIAWDIEKRMPARRVLKRYIGLGVKIKLSGRINGIARQESLLPLQTLRANIDYSETSFNTYGTIGIKVWIYIAPRKVRLIANTLKGVNEAERSSDPLLKLVRSAPIHKKMSHITLVKLRLRIKAYDHKLIDSSCRQIIDSAKRHDAEIIGPIPLPTEIKKYTVNRSTFVHKDSREQFELRIHKRLIDIINPNQSIIESFSQLNLRSLRKGPYVDEKLLKKISINTWSRSSEISPEMVGLTFGVHNGKKFIPVTIREEMIGHRLGEFSPTKTFVKHMLQERSIIKVADNSGAKIVSCFRILGAKVGDILIASVKVAEPIKKKDIIKALVVRTSHPIRRKDGGVVRFDENAVVVIPKSTRVFGPIPREIKEYTSVFSMATTAGRGTKGQKSRALIQRLPVDKLSKVLHIYINAYKVTLFRSLPSSKVMPYCSPKKVKRKWQKRGTTLSFGTFGLKAESRQIESARRTITNFVKREGKLWIRIFPDKPITMRPPEVTMGGGKGAVDHYVFPVKPGRVLFEVIAREALRLAGYKLPVKTRIKNYKATTPSRRWKPLTKGVITMRHNKKLYRIIDFIETIEYDPYRSAFISRVIERRYVLAAKDIKVGQEIVGNRLPLGKIPVGYQVHNVEMKPGSGGKLARSAGSYAEVLGHHSIIKLSSKEVRKVSSLATLGQVSNSDYNYGKAGRSRWMGIRPTVRASAMVDHKYGGGEPKDIWGNGRKTRDKKKYSGKFIMIPGKKIRMTQVFRAVT--------------KVANEVTVVGKTKGKGFQGVVKRHGFGGPKTHGQKNYRAPGSIRVVPGRKMAGRMGGDRKTLKGEMMITLKGPIPGNTVVVAVEHSKHPRYLKYVKITKRLKGDQVVIQETRPISKDKRWIVIAKKPIEVPSGVNVSEVTGKGGTLNWGTVASLLKNATQGVSEGFTKSLEIEGIGFKALVLNVGFSHQVKSDVTITVVSGIDKERVGQTAAEIRKIKKPEPYKGKGIHVGEVVRRKAGLVHEVILQAANRRKGKKPWRQKGTGRARHGSIRSPIWKGGGVTHGPKVNKKAKSAAIYSALSKVGELKVLNIFKTAINIEDV
>Terrybacteria_CG10_big_fil_rev_8_21_14_0_10_Terrybacteria_OD1_41_10_curated
TIANMLTSIRNAQAVKKPYSKIKMEIASLLLKGLKRISKPSKRVYVGVRMVILTTPKGILTSKEARREKVGGEVICEVW----MKEKFGYKSVMATPMVKVVLSAGTSLAAITGQKPLVKAKKSIASFKLREGIGYSVTLRGGRMYDFLDKLINITMPRVKDFRGIEAIDDGNLTIGFKDHVAFPETGLGITKEEAVELLKLIGIPFKRIRAKVRISVFRSNKHTYVQDDEAGKTLFSAEIGLRIAKAASIKKVVRGGYKYHGRIKAIAEGAREGGLEFMSKTVHPYSFRIFLKADVLVFIESIEIERIKTSRPGLVIGRKGEGTEKIKSVEEVRQPETSARIVAQMAIESLEKRTPFRRVMKQILEKGIKIMLSGRLDGMSRKEWLIPLQTLRADIDFAREARLPYGQIGIKVWIYISPRKARVVCDSIRGVKDAIRFATPLMKLLKSAMIKKRTSRVSLVKLRIRIRAYEHKVLDASVKQIIDTAKRYDAKIAGPVPLPKEIKKYTVNRASFIDKNSREQFEMGVHKRLIDILSPTPNVIDALTNLNL-----------------------------------------------------------------------MIQPRTMVNIADNTGAKLAQVFKVLGAKIGDVVVIAVKVAEPVKKKDVHHALVVRQRNPYRRKDGSYVRFDENAVVLIPIGGRIFGPIPREIQEHSKIISLATYSGKGMKGQKSRSIIKKIPLTVLDKVALVIANMRKLEVAGSMHVSNAMFSCPPKKVKRKWQRRGNTISFGSFALVAQTNQIEAARKTMSRLAQGVGKIWIRIFTDKPVTTKPAEVGMGHGKGDPAFFVARVRAGTVLFEIKSREALRKASAKLPVKAKI-------------------------------------------------------------------------------------------------------------------------------------------------------------------------------------------------ILGRKQNMTQVFDPATVISAGPMTAFLKEFEIGSIITVSGISKGKGFQGVVKRHGFKGPRTHGQKHEREHGSIRVPKGMRMAGRMGSDRITVKNNNQLFVLGAVPGRTAVVLAERYKHSKYKKYIRISKKYKGDKVIIQECKPISKDKNFEIIGKKEIIIPSGVEVKSVKGPLGELLWGTFASHISNMIEGVTKGFKKTLLIEGVGFKFLLLNIGLSHPIKKGIKVEVVSGSDKEVVGQFCANIRALKKPEPYKGTGIRDGEIIRRKAGLVHQVVVMMSNKRDGRKPWRQKGLGRARHGSIRSPIWVGGGVSHGPKINKKMKKKAFLTALSRDNEILFLDAYRSFLSLLDV
>Parcubacteria_CG10_big_fil_rev_8_21_14_0_10_Komeilibateria_OD1_41_13_curated
PIADMLTRVRNALAVRKPYSKIKHEVAKVLVKHLRRISKPGRRIYVDIPYIIMSTSKGVMTNKQARRGRIGGEIICEVWVTAKLKEEYGYTNNFEVPILKVTLNVGITLKRITGQSPVYISKKSIAAFKLREGVGLKVTLRGQRMWDFLEKLIGVALPRVRDFRGLNIVDQGNLNLGFREHIVFPEIGLEVAKEEGIALFKYLGFPFARVRSQIRLAIFKSLKHISLQDDLKGQTLAAASVGKLIAKKLIINQAVKRHYKYHGVIKEAAEGAREGGLKIMGHKVNPKSFRLILREDVLIVIEKVEIERITAGRPGVIIGRGGSGIEEIKNIQEVEDPNLSAGAILHFLIADIEKRMPFRRVMKQAIDRGVKIIMSGRLNGISRTETLVPLHTLRANIDYSRVARTTYGAIGIKVWIYVSPKKAKLVIDEIRGVDKALWATRDVVKLLNSAPIRKRTAHLDIIRVRIKIRAYDHKIIDQSTKIIIETAQRSGATVVGPIPLPTEKTKYTVLKSTFVHKKSKDQYEMRVHKRLIDIINLTPKTVDSLMSLSLRSLKKGPWVDPKLLKKIGIKTWSRSSTITPEMVGFTIGVHNGKEHIPVFVVENMVGHKLGEFSSSRKFIAHMIQAQSKLKVTDNSGAKIVQCIKVLGAQVGDIITVAVKEAQPVKKGEVVKAVIVRQNKEIRRPDGSYIRFDDNAAVIIPKGTRIFGPVARELRAFNKIVSLANYSGRGMKGQKARSYIQRIPLGTLSKVMQVFLNVRHIEYSAPLDASNVMLLDSPKKVKRKWHRRKTTLSFGTYGLKAIARQIESARRVMTRYTQRGGKIWIRIFPDKPMTKKGSEVPMGKGKGAVDHYVAVVRAGTVMFEMMAEKAMTLAAYKLPVKCKFKVYKPTTPARRVKKLTRGKITVRHAKRKIRAVDFVVTIEYDPGRNARIALLNEKRYIIMPIGLKKGMTVVGNSFPLELIPPGTVVCSVEIEPSKGAKLARSAGGNAILQVIYAQLKMPSGEFRLVPCLATIGQISNQDYRWGKAGRTRHRGIRPTVRGKAMVDHPHGGGEPMNVYGKGVKTRRTGKLSDKLIIILGKKLNMDQVFLPVTVVQAGPCQVHLKEFARGQRVKVTGVSKGRGFQGVVKRHGFHGPASHGHKDLRMPGSIRVFKGKRMAGRMGTDQVTVNNNNLIYLKGALPGATVVVQVVRNVHKKYQRKYMVTDRYKGDQVVFVECRPLSKDKRWRIIGKKPIEITKGVEVKMVKGPKGELLWGLSRTLINNMVLGVTEGFSKQLEINGIGFKALVLNLGFSHPVEKGITIQAVSGIDKQLVGQVSAKIRSFKKPEPYKGKGIKLDEVIRRKAGLIQQAVEQLAGSRQGRKPWRQKGTGRARHGSTRSPLWTGGGVTFGPSINKKAKKKALQMVIVDHDHLILIDIIRAALNVVDL
>Colwellbacteria_CG10_big_fil_rev_8_21_14_0_10_Colwellbacteria_OD1_41_28_curated
MYHDTLTRIKNSLARGQPYTRFDMDVLETLVKGVKFISKPSRRMYVDIKKSIVSTPKGVMNGYEARKNKVGGQILFEIW------------------LEKIVVATGVGLETITGQKPSPPARKSIAAFKLREGVGLKVTLRGKRMRDFFNKVVNVALPRVRDFRGIKQIDRGNLTIGFRDNTVFPEVGFQVTWDEAYDFYKSLGVPLRRTRAKVRISVYKSNRSLEVQDDTEGKTLVHVKVGQELAKKALVKKAIKRSYKYHGRVKAVAEAAREAGLDFMSKKVNPISYRLYLKEDQAIGVANVQIERIKAARPGIIIGRGGKGIEDLINVEEVRRTEVSAPVMAKNIAWDLERRMRYRRVLKRHLDIGAKIMLAGRLNGIARKEHLLPLTTIRANIDYGETAATTYGSIGIKVWLYVSPRKTRLVVDLVRGVPEAIRASEPVEKLIRSAIIQKEQSHINLVKLRLRVKSYDHRLLDKSCAQIIEVLERQNVKAVGPIPLPTGFKRYTVNRSTFVHKDAREQFELRVHKRLIDILKPSPKIIESLSDLNLRSAKKGPFVDEKLMKKIEIKTWARASSISPEMVGYKLGVHNGREFIEVLISEDMVGHKVGEFAPTRKFARHMIQEGSLLKIADNSGAKLVRCFRVLGARIGDLIVVSVRSAEPIKKKDIVTAVVVRVKAPTRRKDGTYIRFDENAAVIIPKGTRIFGPIPREIKDFTKIASMA-------------------------KIIKVFLNLIKVSIPSAVRIDNVGFVCPPKKVKRKWHKRGTDLSYGDFGVKSLSRQIEAGRRSITNHLKREGRVWIRVFPDKPITRKAAEVGMGKGKGSVDHYVFPVKPGRIIYEVKAKEALRKAGHKLPFKTRFKKYKPYTASRRMKSALKGRITTRHVKRRYRDIDFIEGLEYDPYRSAFIMKVVERRYHLAHAGAKVAEKIVGNRMPLLKVPVGYEIHDLELKPGGGGKIIRSAGSSAQVLSHYSQIKLPSTEVRKVISYGTVGQVSNPDHVIGKAGRKRKMGVRPTVRGTAMVDHPFGGGEPKDVYGNGPKTRKKKKWSTKLIVLEGKKIKMGQIFHPVTFVKL---------------VKVSGLSKGRGFQGVVKRYNFRGPKSHGTKHLRTGGSIRVLPGQKMPGRMGNTKVNLKNQGLLLIKGALPGATVVVTVTTRKHPKYHKYFSSSKNFKGDSVVIAETRPLSKEKRWEVIGKKPIDIPEGVEIKQIKGPNATLNWGTLRALVQNAVDGSKQDFSKKLLIEGVGYRALLLNLGFSHPIKENVKVEVISGPEKALVGEVAANIRKFRKPEPYKGKGIREGEIVRRKAGLVHMALRQETNKREGRKPWRQKGTGRARHGSTRSPIWVGGGVTHGPKINKKARQKAFFSILARDGEIKIVEVHAASLNVYDL
>Taylorbacteria_CG10_big_fil_rev_8_21_14_0_10_Taylorbacteria_OD1_41_48_curated
SISNFIIQIQNASFVGKPYSNLIASIAELLVKGVQRLSKPSKRLYREIYPVVVSTPKGILSDDEARKEKVGGEILFTIWAAKVMKTEFGLENAMQAPILKVVVSVGVRTAEITGQKPVLGAKKSIAGFKSRENMGYQSTLRGEVMWNFLEKIVHIALPRTKDFRGLTAVDDGNYTLGVPEHTIFPETGMGITKKETVRFLELLGFPLAKIRTRVRLAVFRSNKFIYAQDDDKNVTIASVDAGKAIAEKAKVVKVVRGGFAFKGRVKALADGAREGGLSFMSHTVHPYSHRLLLKSDVLLYVADIQIERISTSRPGIIIGRSGEGATKLRDIEEIRSPESNAAIVAQMCAESIEKRLPFRRVMKQMVEKGVRIFMGGRLGGMARVEELVPLQTFRADIDFARKAHMTYGDIGIKVWIYIAPRKMRLVASLIQGVVDATHASEPLLKLLNSAAIRKKTSHVSLLRLRIRVRAYENKILDTSVKQIIDTALRYDVEVVGPVPLPTEIKKYTVNRSSFVYKNAREQFEMRVHKRLIDILNPNTKIIEALTNMSLRSLSKGPYVDPRVLKKIAIKTWSRACVIAPEMLGFKFGVHNGREHIEVLVTEDMVGHRLGEFSLTRKFTKHMIQPQSIVQIADNSGAKVGRVFKVLGATLGELVVLSVQKAEPVKKKDVHHAVVVRSKNATRRKDGSYIRFDENAVVLIPLAGRVFGPIPREIAEFKTIASHAKTSGRGTKGQDSRAFIKRVPLAMINEIVRSFINKMKVEKEMPLNVSNVAKVSAPKKVKRKWHVRGSKLSFGSFGIKTLSEQLEAARKVTSREIGKNGKLWIRIFPDMPYTQKPAEVKLGKGKGDLQGYCAAVKPGRIIFEVVAREALRKAGTKLPIKSVIKTYRPTSPSRRLKALTRGRITMRHHKRLQRDISFVQSVEYDPNRSGFIGLVAERRYVLLPKGVKVGTSIVGNALPLKKIPVGTYVYNIELKPQAGAKIARAAGIFAQVIGNYTMIKMPSSEVRKVHAYATVGQVSNDEHNSGKAGRSRWLGIRPTVRGSAMVDHPYGGGELKTMWGKGQKTRKPKKYSNVFIVTLGTKVSMTQVFDPATVLSAGPLTIHFGEFKLGDKVTVSSVSKGKGFQGGVKRHHFKGPRTHGQKHEREVGSIGVAKGKRMPGRMGGDMVTVKNSNELVLHGSLPGPTTVIKVDRFKNSKYQKYIKISKKYKGETIEIIECRPISRDKHFKVVAKKPIIIPEKTTVTSVKGPKGEMLWGTYASHVRNMVQGVSEGFEKKLVIEGIGFKSLTMSLGYSHPVNANLTVTAVSGVDKEAVGEFAASIRAKKKPEPYKGKGIRETEVIRRKQGLVHQVMHMTSNARDGKKPWRQKGTGRARHGSTRSPIWVGGGIAHGPKVNRKLKAKALFTVLSREGEVLFVDTEKSFMNVLDI
>Zambryskibacteria_CG10_big_fil_rev_8_21_14_0_10_Zambryskibacteria_OD1_42_12_curated
SIADFITRIKNAGNAKKSFSNIKFVIAEKLSEDVDRISKLSRRTYKDIKPVLVSTPKGVLTGEEAIKEKVGGEVLCTVWTFEALKGTFGYVNVMQSPIEKVVISVGTRLARITGQKPASSAKQSIASFKLREGVGYQVTLRGARMYDFLDRLINIALPRTKDFQGISGIDEGNYTLGIKEHTIFFETGMSITREEAKAFLEHLGFPFKRIRAKIRISVFRSNKHVFVQDDVAGKTLASAEAGKDVAGKLMITKGVRGGFIYTGNITKVAEGLREGGLKIMSHTVHPFSHRLLLRSDVLIFVGSLEIERVETARPGLIIGRNGENMDKLKDVKEVKAAETNASIVADMVVDQLEKRMPFRRVLKGTVEKGVKITLSGIMGGMARTETKIPLQTFRADVDFAKTAILQLGTIGVKVWIYQSPRKVRLVADLVRGVEIAVRATGAIKKLLDSAPIKKRTSHVRVVRMRIRVRAYDHKVLDVSIKQIIDTAIRHDAEVRGPIPLPTEIKKYTVNRSTFVYKNAREQFEMRVHKRLIDIINPNPKIMESLSNLSLRSLKKGPYVYDRLLKKIDIKTWARDSQISPDMVGFTFGVHNGKSHIEVFVTEEMVGHRLGEFSPTKKFLRHMIQPQSIVKIADNSGAKIGRVFKILGAQIGEIVVLSVQKAEPVKKKDVLYGVVVRQRNPFRRKDGSYIRFDENAVVILPIAGRVFGPVPREISEYQKIASLA----------------------MLDKIAEAFVNIKKIERSYPIHVSNVMILDPPKKAKRKWQTRGATVAFGSYGLKATSNQIEAARKVVSRTIGKTGKMWIRIFPDMPFTKKPAEVKMGKGKGEPEGYQVPVKPGRVMFEVVAREALRKAGTKLPLTTKVKTYKPTTPSRRTKSLVKGRITTRHHKRRFRDVDFIASVEYDPNRSGFIGLAVEKRYVLLPKEVKVGEELVGNRMPLDDITLGTSVYNVEIKPQGGAKLIRSAGSYGEVIAKYVDIKMPSTEVRKIHAWATIGAVSNEENNYGKAGTSRHKGIRPTVRGTAMVDHPHGGGEAVSLWGKGQKTRTPKKYSNKFIVILGKKQHMTQIFAPATVLSADPVVVGLKEYEKGAKVTVVAVSKGKGFQGVVKRHGFAGRRSHGQKHEREPGSIRVFKGTRMAGRMGSDKITLKKSGEIILKGAIPGRTIVVSVERYKHPKIGKYMRLRKKFKGDQVTIKEIRPISKDKHFTILAKKPIVIPQKTEVTTVKGPLGELLIGTYASHIRNMVDGVNKSYEKKLILEGVGFKSLVLALGFSHPVKTGLSVKAIEGINKEKVGQFAAQVRSLKKPEPYKGKGMREGEVIRRKEGLVHQVATMMANAREGKKPWRQKGTGRARHGSRRSPIWVGGGMTHGPKINKKMKTKALYTLLSADGELIFVDVAKSFLNPLEL
>Harrisonbacteria_CG10_big_fil_rev_8_21_14_0_10_Harrisonbacteria_OD1_42_17_curated
MYTDTLTRIRNAQAVRKPFSKMDLAVLELLKDGVHFLSKQSRHLYSNLIRRVLSTSQGIKSARDAFKERIGGEVLFEIW------------------IEKIVVNVGYELALITGQKPQDPARKSIAGFKIREGIAFKVTLRGKRMSDFLRRVVWIAIPRIRDFRGIKSVDQGNLHIGIRDQFVFPELGMQVTREKAVEFYRSLGIPLRRSRARVRLSVCRSNAHMSCQDDLHGLTLAAALIGVLVADRAKISQAVKGSYKYHGRVKAVAEGAREGGLAFMSRKIRPDLFRLQLEEDELIGIVTIEIARIKAAKPGLIIGRGGKGIEETTNVEELKRTEVASAYIAQTIAWDLERRLPSRRVMKKALEHGAKITVAGRINGIARTETLLPLQTLRANIDYGVTANTTYGAIGIKVWIYVAPRKVRLVAYALRGVQEAERSAPALLKLLRSAPIQKKTSHITLTKLRLRVKAFDHKLIDNSCRQIIETARRHDAEVVGPVPLPTEIKKYTVNRSTFVHKDSREQFEIRVHKRLIDILNPKQSIIESLSQLNLRSSKKTPYVDPKLLKKISVKTWSRASEIAPEMVGYTFGIHNGKDFIEVTIKEEMVGHRLGEFSPTRKFVRHMLQERSVIKVADNSGAKVVQCFRILGARVGDILVASVKKAEPIKKKDIVKAVVVRTRKEVRRLDGSYVRFDENAVVVVPRATRVFGPMPRELKEFDAIMTLATTSGRGTKGQKSRALIQRLPFSSLSKVLRVYLNLYKITVPRPLTTSNVGFYCPPKKVKRKWHKRGTTLNYGSYGLKAESRQIEAARRTITNSFKREGSVWIRIFPDKPITQKPAEVTMGGGKGAVDHYVFPVRPGRILFEVLARATLRKAGFKLPVKCRIKKTKPTSPSRRHKALTRGVITMRHNKKLYREIDFVESIEYDPYRSAFIALLCLRAYILAHKDMKKGDTVVGNRMRLRHIPVGTSVHNIEIRPGAGGKLARSAGSSAEVLAQFTNIKLSSKEIRKIPSFATIGQVSNSDYTIGKAGRNRWKGKRPTVRGTAMVDHPYGGGEPKTKWGKGRKTRNRKKWSNAHIIYIGTKAYMTQIYKGVTVVTLQ------------DPVRVSATSKGKGFQGVVKRHNFAGPKTHGQKHHRAPGSIRVPKGRRMAGRMGGDRVSVKNKHVLLLVGAVPGNTVVVSVTRTQHPRYLKRYTISKRYKGDTVVIEHARPMSKEKRWKLLGKKPIPIPSGVTVTEFKGPQGSLNFGTIAALIKNALSGVVDGFSKSLLIEGVGYRVLVLNVGFSHSIRDGITATVLVGIDKILVGQVAATIRKIKKPEPYKGKGIRSDEVVQRKAGLVHQALHQLSNARQGKKPWRQKGTGRARHGSIRSPIWVGGGVSHGPKLNKKMLRKAIHSVLSKDGELRIVDAHRTTINVRDL
>Niyogibacteria_CG10_big_fil_rev_8_21_14_0_10_Niyogibacteria_OD1_42_19_curated
PIADMFVIIVNAQRVQKSYSKLKMEIAKLFESNIRRISKPSRRIYSQLKTYIISTPKGIMGSGEAEKSKLGGEVLGRILENRKLMADLGYKNTMAVPIEKVVLNVGVALELISGQHLAPPAKKSISSFKLRQGVGYAVTLRGKRMNDFMSRFINIALPRTRDFRGVNSVDNGNLTTAIREHIVFPEIGFEVTKKEGVAFFKAMGFPFNRVRAKVRFSIFRSNAHLYIQDDEAGKTILGITLGKEIAKKAKIERVVRSSYAYHGRVKAIADGAREEGLKFMSHNVHPYAFRLNLKVDVLIYVSAIETERIKTSRPGIIIGRGGEGIEKLRSIEEALSPESHAAILAMMMAEDLERRLPFRRVLKRTIEKGVKIKLSGRLDGMGRVEWLIPLQTLRSDIDFARRAHLPYGHIGIKVWIYMSPRKVRVVADTVRNVSNARKAAGPVGKLLASAAIRKRTSHVTIIRLRIRVRAYDHKILDNSVKQIVDTALRYGAELTGPIPLPTEIRKYTVNRSSFVHKNAREQFEMRIHKRLIDILNPSPGVIDALTNLNLRSAKKGPYVDPKLLKKVSIKTWSRDSHISPEMVGRIFGVHNGKIFIEVSVSEDMVGHHLGEFSPTRKFTRHMIQVGTRLSVADNTGAKMIQCFRIPGARLGDIIIGSIKSVEPVKKKEIVRAVVARQRQAFRRKDGSYIRFDENAVIIVPRGGRIFGPIPRELREFTKIISLATYSGKGLKGQKSRAIIKKIPLGFLDKILRILINAQMVRKFMPLNASNVMIVCQPKKVKRKWQRRGTKLSFGSYGIKTEAQQIEAARKAITRYVQKGGKMWIRIFPDKPITTKPPEVGMGKGKGDPHKYVAPVEKGRVLFEVQAYQALRKAGAKLPVRVRVKSFKPTTPSRRHKALTRGRITTRHAKRLWREIDFVLSVEYDPNRSGFIGLVLERRYHLLPEGLKVGDEIVGNRLPLGLIPVGSQAYNVEINPMSGSSLVRSAGNYAEVLAHYTLIKLPSGSLRKVNSWASVGQVSNNEYVYGKAGRSRWMGIRPTVRGSAMVDHPYGGGEPKNRWGKGVKTRNRKKYSNALIVILGQKMEMSQVFDPVTLVKAMPNVVFLRESKAGDKVSVRGISKGKGFQGVVKRHGFHGSRTHGQKHEREPGSIRVMKGMRMAGRMGGEKVTVKNQNIIAILGAVPGATAVVKVEQYKHLKYKKYIKRSKKYKGDKVSIRETKPISKDKKWVVIGKKPIHIPDGVTVSLVKGPKGELLWGTYASHIKNMIQGVTVGFEKILEIEGIGFKVLILNLGFSHPVMEGINFKVVSGIDKEAVGEMAARIRAIKKPEPYKGKGIRRGEVVRRKAGLVWQVFEERSNRRRGIKPWKQKGTGRARHGSIRSPIWRGGGVTHGPKINKKMKKKALFVVLSQDGEIFIFDTTRALVDLSGV
>Colwellbacteria_CG10_big_fil_rev_8_21_14_0_10_Colwellbacteria_OD1_42_22_curated
MYQDTLIRIKNGLMRGKPYSQFDHSILEKLVEDIKFVSRPSRRIYAEIKASIVSTPDGILSGREAKKKKIGGQILFEIW------------------LEKIIVATGLALSQITGQKPSNPAKKSIAGFKIRAGVGLKVTLRGKRMNDFLFRMINIVLPRVRDFRGIKQIDEGNLTIGFRDHNVFPEIGLQVTKREAYEFFKKIGVPLKRVRAKIRMSVFKSLKNMEVQDDTLGKTLVRAELGKLIAKKAKISTVVRRHYKYHGRVKALADSAREGGLNFMARKIHPTTHRLYLREDEAIGIDRVEIERIRSARPGIVIGRGGKGIEELSNVEEVRRTEVSATVMAQNIAWDIERRMRYRRVMKRHLDIGVKIMLAGRLNGIARTEHLLPLTTIRANIDYGETAVTTYGAIGVKVWLYVSPRKVRLVTDLIKGIESALRASAPISKLVKSALVEKKQSHINLIKLRLRIKSYDHRLLDNSCKQIVETLQRQNASIVGPIPLPTSFRRYTVNRSSFVHKDARDQFELRVHKRLIDILKPSPKTIESLSDLNLRSTKKGPFVDLKLLKKIEIKTWSRASSIAPEMVGYTFGVHNGRDFVEVNISEDMVGHKLGEFSPTRKFTRHMIQENTVLKVADNSGAKIIRCFRVLGAKVGDLIVASVRSAEPIKKKEIIRAVVVRTKAPIRRKDGTYVRFEENAAIVIPRATRIFGPIPRELKEFDKIASMA-------------------------KVLRIMLNLLKIDTPSPINLANVQLICSPKKVKRKWHKRGSQVSFGSFGLQALSRQIEAGRRAITHYLKREGKVWVRVFPDKPVTQKAAEVGMGGGKGAVDHYVFPVRPGRIIYELKARGALDRARHKMPFKARIKNYKPYTPSRRMKSATTGRITVRHVKKLYRLLDFIEALEYDPYRSAFIARVVDRRYHLAYSGAKVGDKILGNRLPLSKIPVGYEVHNVEITPGRGGKIIRSAGSSTQILAHYVHLKMPSGEVRKVLNLATIGQVSNQEHVIGKAGRKRLMGVRPTVRGAAMVDHKYGGGEPKDIWGNGPKTRNKKKWSNKMIVTEGKKIKMGQVFHPVTFIEL---------------VKVSGKSKGRGFQGVVKRHGFAGPKSHGQKHLRAGGSIRVLPGVKMPGRMGNTKVNLKNRQMLVIKGALPGMTVVVTVSTNKHPKYHKYFKQSSKFKGDEVVIEETRPLSRDKRWKVIGKSPVNIPDGVTVEVIKGPNAILNWGTMRSLAQSAIIGSKENYSKKLLIEGVGYRALVMNLGFSHPVKDGITIEVVSGASKALVGEVAANIRKFKKPEPYKGKGIRENEIVRRKAGLVHQALRQTINQIRGKKPWRQKGTGRARHGSIRSPIWKGGGVTHGPKINKKMRQKAMFCVLSREGEVKIFELFRAVLNVYDL
>Buchananbacteria_CG10_big_fil_rev_8_21_14_0_10_Buchananbacteria_OD1_42_9_curated
PISDMLTRIRNAQAVGKPWSKIKFHLAEVLHRKIKRVSTPGSRVYVELPVVIISTSQGLMTNKEARNKKLGGEVLCEVYVAPALMKDLNLSNAMSVPINKIVLNVGLTLLRITGQKPIFKAKKAISNFKIKEGVGAKVTLRGPRMYDFLDKLINSALPRVRDFRGIKLVDEGNLSLGLKEHIAFPEIGMQITHNQGVSLLEHFGFPFIRVRTKIRLSVSRSARHISAQDDTVGKTLVFANVGQLLAQKAIISQVVRRSYLYHGRIKALADGAREGGLKFMGQKVHPRSYRLFLQQDLKIAIANIEIDRIHSAKPGVIIGRGGKGVDEVKSIKEVNNPNLNAELVCQAMIADLEKRVPFRRVLKQTIARGVKVMAAGRLNGIARTEKLLPLSTLRADIDFARAAKTTYGAIGVKVWIYISPRKVRLVVDMVRGVEQALAAARPVHKLIKSAPIRKRTSHVKLIRIRIKIKAYDHKIIDQSTKNIIDTVERSGAKTIGPVPLPTEIKKYTVMKSTFVHKDAREQYEMRVHKRLLDIVEPTPKTIDSLSSLNLRSLKKGPYVNPKILKKLEIKIWDRGCSITPEMIGFTFGVHNGKEHIPVTVIENMVGHKFGEFSPTRKFKGHMIQAGTNLKVADNSGAKKIRCFKVLGAYIGDIVVVSVKEAMPVKKGEVLPAVIVRTRKEIKRPDGSYVRFDDNAAVIVPKGTRIFGPVARELRGFNKIISLATYSSRGLKGQRSRSYLTQTPLRQIEKVLQVLVNIAVIEYPAPIHISSLALISPPKKTKRKSFKAGTTVSFGRYAIKSLSRQIEAARKSMAHYIKRGGKIWIRIFPDRAITSKGTQASMGSGKGVLDRYVIEVKPGTVLFEMKAREAMRLAGHKLPVRTKFKRYKPTTPARRLKSLISGKITVRHAKQFYRQIDFVKTIEYDPNRNARIALISTKRYIIAPGELKVGQKIVGNRMPLEFIPQGMLVYNVELTPGRGAKIVRSAGSWAKLMAIYAHLRLPSGEVRMVQCMATIGQVSNSDARIGKAGRKRHMGIRPTVRGKVMVDHPHGGGEPKTPWGKGVKTRKANKYSDKLIIILGKKVEMTQKYDPVTKIFAGPNIIYFREFKVGDTVQVTGVSKGKGFQGVVKRWGFHGPASHGHKDLRMPGSIRVFKGKKMPGRMGAAQVTVKNHDYLFIKGAVPGATIVVKVDRTINPKYHKRFKISKKYHGDVVSFVAARPISKTKRWRVVGKEPIVIPAGVTVTKVKGPKGELLWGTIRAILSNLITGVTEGFSKQLEFSGVGYKALVLNVGFSHPVEDGVTATVISGIDKQLVGQVAAEIRKIRKPEPYKGKGIKVDETIRRKAGLIWEAVVQLANARPGKKPWRQKGTGRARHGSIRSPIWIGGGVTFGPAINKKVKRQALLTALSDNGNIVVVDVIRSMLNVYDV
>Kaiserbacteria_CG10_big_fil_rev_8_21_14_0_10_Kaiserbacteria_OD1_43_70_curated
PIGDFIIRIKNAGAVGKPHSKFKMAVADKLREGVKRISKPGRRLYREIHPVLLSTPNGVMTDKEARKARVGGEALFEIWIFDSIKERFGYKNKMQSPITKVVVSSAIRIALITGQKPAENAKKSIAAFKVREGSGYQVTLRGARMHTFLDKLIHIALPRTRDFRGLSAIDEGNFTIGIKEHTVFPETGFAITKEEAEALFRGIGFPILRVRAKIRLVVFKSNTRVSAQDDESGKTIASGLVANHLAKEAQIDKVVHGGFGYKGIIRSFADSVRGAGLKFMTHNVHPYAHRLNIKIDTAVYVTSVEIERIKTSRPGLVIGRGGEGSVQMTDIEEVRSPESHAPIVAQMIIEGLEKRQPHRRILKQTVEKGVRIAVSGRLGGMSRREETIPLQTFRADIDFAKEAYLPYGVIGIKVWIYQSPRKVRLVANLIRGVRKAQKSAPALKKLVASAQYRKRSSKISLIRLRISVRAYEHRVLDSAVKQIIDTAARHNAEVVGPVPLPTDIRKYTVNRSTFVHKDAREQFEMRVHKRLIDILNPAQKVIESLTNIDLRSLKKGPYVDEKLLKKVSIKTWARNSQISPEFVGYTFAVHNGKDFIDVFVSDEMVGHSLGEFSPTKKFYRHMLQPQSIVKIVDNSGGKIGRIFKVLGAQIGDEVVLSVQIAEPVKKKDVLRAVIVRQKQPFRRKDGSYVRFDENSVVIIPRANRVFGPIPRELSEYQKIVSLAKTSGKGHKGQKSRATIKKVPLSKIDLVLRAFINIIKVERSVPMDVSNVMISDPPKKTKRKWQTRGITIAFGSVGLKALSNQIEAARRVIVRTAGKGAKMWIRIFPDRPITKKAAEVGMGKGKGDLDHYVADVRPGHVMFEVVAKDALRKAGMKLPLKVKVKKYKPTTAGRRIKSLTKGRITTRHHKRRYRDIDFIDTIEYDPNRSAYIGLLVEKRYTVLPQTLKVGETILGNRLPLKSIPIGTFVYNVEIKPEGGAKLARSAGNSAEVIAQYTHIKMPSSEVRKVLAWASVGEVSNDEHTIGKAGRARHMGRRPTVRGSAMVDHPHGGGEARSKWGKGQKTRRSKKYSNALIVLLGTKGRMTQVFDPATVVNTGSLTVYLREFNRGDKVTVSSISKGKGFQGVVKRHNFSGPRSHGQKHERAPGSIRVFKGTRMGGRMGGERVTVKNSGVIVISGAIPGRTATVAVGRYKDPKYKKFVKQTKKYLGQRVSIKESRPISKRKHFVIIGKTPIKIPEETEVSAVSGKGGELLWGTFASHIRNMVIGVNEPFVKKLVLEGVGYKVLVLNVGFSHPVETGITVSVISGIDKEAVGQFAAHVRSKKKPEPYKGKGIRDAEIVRRKQGLIHQVVVMQANMRTGRKPWRQKGTGRARHGSIRSPIWKGGGVTHGPLINKKMRAKALFVVLSKNGEIMFVDLAKSFLNPVDV
>Kaiserbacteria_CG10_big_fil_rev_8_21_14_0_10_Kaiserbacteria_OD1_44_10_curated
NIGDFIIRLKNAGAVGHPHSKLKEAIAMKLAADVKRVSKPGRRLYAEIYPVFLSTPKGILTDSEAREAKVGGEQLFKIWAFETLKSSLGYTNVMQTPLDKVVVSVGIRLAQITGQKPSPPAKQSIASFKLREGIGYQVTLRGQRMHHFFDKLIHIALPQTRDFRGLTAIDDGNITLGIKEHTIFPETSLAITKKEAEAFLRHIGLPLNRIRARVRLAVFKSNTGLYAQDDSAGVTVAALALGTELAKVATIEKVVRGGFRYQGAIAILADAAREGGLKFMTHVAHPFIQRIYLRTDAAISVDVVEIERVKSARPGLVIGRSGEGAVKLKDIEEIRSPEVSAQLVGQMVAEGLEKRMQFRRVLKQTIEKGVRIMMSGRLGGMSRVEELIPLQTLRADIDFARRANLPYGVIGIKVWIYQSPRKVRLLADLVRGVNDAIKASGPFIKVINSAPINRRSSHITVEKLRIRVRAYENKILDASVKQIIDTALRFEAQVVGPIPLPTEIKKYTVNRSTFIDKDAREQFEMRMHKRVLDILNPSAKVVEALTNLSLRSLYKGPYLDERLLKKIAIKTWSRDAMISPEMVGFTFGVHNGKSHIEVMVSEEMVGHCLGEFSPTTKFLRHMIQPQTIVKITDNSGGKMGRVFKVLGAELGEMVVLSVQTAEPVKKKDVVYGVVVRQKKPYRRVDGSYVSFDDNAVVLVPKANRVFGPVPRELSEYQKIVSLAKMSGRGHKGQTARSQIKKLPLSAIEKVEQVFVNIITIKKAAPVHVSNVALVDGPKKVKRKWQVRGITVSFGSFGLKATSNQIEAARRVISRTLGKTGRVWIRIFPDRPITKKAAETPMGKGKGDPDHFVFEVAPGRVLFEVVAREALRKATAKLPLKGRVKKHKPTSPGRRHKALVKGRTTVWYNKRKYREIDFIETIEYDPYRTGFIALALERRYILVPQQMKVGDSFVGNRLPLAKIPVGTFVYAVELKPGAGARIARSAGNYAEVVAQYTQVRLPSTEIRKIIAWASIGAVSNEENNIGKAGRARHMGLRPKTRGTAKVDHPHGGGESRTAQGRGQKTRRPKKQSNKFIVILGTKDKMTQVFDPVTILRISPLTVYVKEFEVGATVTVSAISKGKGFQGVVKRHGFHGMASHGRKHLRAPGSIRVIKGMRMGGRMGSDRITVKNENIILVKGAIPGRTCTVAVERYKHPKYKKFIRQTKKYLGAKVSIVETRPISKRKRFALLGKQPVILPAGVEATTVKKGNTSLLWGTYAAHARNMVTGVTEGFKKVLEIEGVGYRALVLLMGFSHPVEEGVNVVVVTGVDKEAIGQFAADVRKVKKPEPYKGKGIRQGEYIIRKQGLVHEVVVMQGNSRAGRKPWKQKGTGRARHGSRRSPIWTGGGVTHGPKINKKVRAKALAVTLTRDGEVIFVDTEKSFINPVDL
>Harrisonbacteria_CG10_big_fil_rev_8_21_14_0_10_Harrisonbacteria_OD1_44_23_curated
MYTNILAQIKNAQAAKKPYSGMDLSVLELLAKGTRLLSKPSRRLYSDLYPIAISTSKGIMGSIEAKRAKLGGQLLFEIW------------------LKKAIINVGIALAQITGQKAQRPAKKSIAGFKLRQGVGLKVTLRRNRMMQFIDRLNNIVLPRIRDFKGISAVDTGNLTFGIKEHIVFPEIGLEISKEEGTEFYRKLGFPLNRTRAKLRVSAFRSNKALYVQDDEKGVTIAAGALGKVLAEKVKVTSAIRGRYKYHGKIKALADGLREGGLKIMAQKIRPDSLRIRLEEDMFIGVVSIDIERIKAARPGLIIGRGGQGIEDLSNVEELKRSEISAQYVAQSIAWDLERRMPYRRSMKKTIENGIKIRVAGRLNGIARAEMLLPLQTLRANIDYGQTAVTTYGAIGVKVWVYVAPRKVRLVAGALKGANEAERSATSLLKLLRSTTILKRTSHVTMVKLRIRIKAYDTKLIDSSCKQIVDTAKRHDADVRGPIPLPTEFHKYTVNRSTFVHKDSREQFELRVHKRLVDILNPKQAIIESLSNLNLRSEKKGPYVDEKILKKIKIKIWARASMISPEMIGHTFAVHNGKNFIEVNVKEEMVGHRFGEFSPTRKFTKHMVQERSILKVADNSGAKTVRVFRVLGARVGELVVASVQVAEPVKKKDIIRCVIVRQKHPIKRKDGSIVRFDENAAVIVPKATRIFGPIPREMKEYEKIFSMAYSSGKGTKGQKSRSLLQRLPLSDLEKVLRININQYKVTIPMPIHQSNIM----PKKVKRKWQKRGTQLHHGEFGIKAMSRQIEAARRQMTNFLKREGRVWIRIFPDKPVTKHAAEATLGGGKGSVDHYVFPVKPGRIMFEILAKEALRRAGHKLPVKCRIKKYKPTSPGVRKKSLTKGVITMRHHKKLYRMIDFVKTVEYDPYRSAFISLVVEQRYILCGKGMQVGDTIVGNRTQLKRIPIGQFVYNVEIRPEGGGKLARSAGSHLEVLGTFTDLKMPSREVRRVPCFATIGEVSNPDHSIGKAGRNRWLGIRPTVRGSAMVDHKYGGGEPKDIWGNGKKTRNKKKWSSKHII-------MTQIF-----------------------VKVSGLSKGRGFAGVVKRHGFSGRKTHGNKHERTPGSIRVIPGLRMAGRMGMERFTFKNNKQIFLNGSAPGTTAVVEVIRMKHPKYLKYFKVSKRFKGDEVVIEECRPLSKDKRFRIIGKKPIVIPEGVEVKHIKGKKGEQNWGTCASLIENAVQGVNEGYEKGLEVEGVGFRVLQLNIGFSHPVKEGVEIRVVSGVSKQAVGHAAAEIRALKKPEPYKGKGIHIGEQVRRKAGLVHQAFVFTANIRRGKKPWRQKGTGRARHGSSRSPIWIGGGVTHGPKINKKMKRAALHAVLSKEGEIKFIDLYKAAMNIYEL
>Portnoybacteria_CG10_big_fil_rev_8_21_14_0_10_Portnoybacteria_OD1_44_7_curated
NIANMLTQIRNAQAVGHPFSRIKIELAKILQKGLKRISTPGCRRYSDLRPVVLSTPRGLLTDREAKKQKVGGEILCEIWIKPALQEQLKLTNQLAVPPVKAVVNIGVDLALLTGQQPQKFARQAIAGFKIRRGVGYKITLRGRKMYDFISRLFNLSLPRTRDFRGLKSVDQGNLTLGIKEHIVFPEISLEVVRQEALALFRLLGVPFGRVRSRIRLSVFRSNRAIFLQDDQRGQTLVAAMVGAELAKLAQIKQVVRGGYRFHGRVKAAAEGARQGGLVFMGRKVHPFIFRIFLEQDVRMGLDRVEIERVFSARPGLIIGRGGSGVEELRNIEEVRDVNAKAMVVAGQIVEQIEKRMPFRRVLKQTLEKGVKIAVAGRLNGIARREWLIPLQTLRANIDYATTAFTTYGTIGVKVWIYLSPRKVRLATRLIAGVVEAQKAALPLGKLLRSAAIRKRTCQIELTKIRIKVKAYDSKLIDQSVKQIVETAQRYGSEVIGPVPLPTEKKKYTVNRSTFVHKDAREQFEMRIHKRLMDILNPGAKVIDALMGLNLRSLKKGPYVDPRVLKKIKVKTWSRACTIAPEMVGFTFGVHNGREHVPVFVTEDMVGHKLGEFSPTRKFVRHMIQVQTKLKVADNSGAKMIQCFKVLGAQIGDIVVAAVKAAEPVKKGDVVKAVIVRQKKALRRQDGSYIRFDENAAVIVPKGGRIFGPVARELKEFDKIISLATYSGRGLKGQKARSLVKKLPLAVLEKILKVLLNLVKVEIPRSVDVSNVGLLCAPKKTKRKAFRKGTTVAFGAYGLKALARQIEAARRAMTRYIQRGGKIWIRIFPDKPVTKKGAETPMGGGKGSVDHYIFPIRPGRIIFEMVAKEAMRRAAHKLPIKTKFKRKKPNTPGQREKKLLRGRITTRHAKKKYRVIDFVRALEYDPNRTCFIALLAEKRYILASEGLQVGAEVIGNRLPLKKVPPGTTVHDIELYPQSGSRIVRAAGAGALVMSHYVQLKLPSTEIRLIKCLATVGAVSNSEHVLGKAGRQRWRGVRPTVRGSAMVDHPHGGGEPKTPWGKGVKTRRRKKPSSKFILILGKKLGMSRIFNPVTLVEAGPCFVPLREFKRGDEVRVSAISKGKGFAGVVKRHGFAGPASHGQKHLRAPGSIRVWKGLRMGGRLGGERISVQNQNILALGGAIPGRTVVVAVSTLKHPKYQKRYRFTQKYKGDRVEIIECRPLSRDKKWR-IGKQPIKIPTGVDVRQVKGPKGELLWGLFRSLIANMVEGVTAGFEKKLEFNGVGFKALVLEVGFSHPVEAGITLAVISGVDKQMVGQTAAKIRAIKKPEPYKGTGIRQGEVVRKKAGLIYQALVAQAASRKGKKPWRQKGTGRARHGSIRSPLWVGGGVTFGPKINKKMRQKALLMLLSQDRNLTVLDLIRASLNMPDL
>Vogelbacteria_CG10_big_fil_rev_8_21_14_0_10_Vogelbacteria_OD1_45_14_curated
PVGDFLIRIKNASCIGKPYSKLKESIATLLVRDVKRISKPGRRVYILLRAAAISTSRGLMPAREAKKQKLGGELLFTIWTLKEIRKDLGFTNILSVPIEKVVLSVGIRLGKIAGQKPQIGAKKSIASFKVREGSGVMVTLRGRRMMEFLEKLVHVALPRTRDFRGIGIVDQGNATIGIREHTIFPETGLAITKNDAEALLRAIGIPFRRIRAKVRLTVYRSNKFIYAQDDESGKTLLSSAVGMAIAKGAKISKIVRSGFIYTGRVSRLAEAARKGGLEFMSHTVHPYAHRIYLKQDVLLHVASVDIERVKSARPGLVIGRSGEGTQKLRDVEDVKVPEASAPVVAEMVAEALEKRMSFRRVLKQTVEKGVKITVSGRLDGMGRTETILPLQTFRADVDFARTAFTTYSAIGVKVWIYQAPRKVRLLAGLVRGVDKARRAWLPIDKLLQSAPIHKETSHISLTRLRMLVSAYESKVLDNSVKSIVDTATRHDATMRGPVPLPTGIKKYTVNRSAFIDKNSREQFEMRIHRRLVDIINPTPKVVEALTNLSLRSLRKGPFVEPKLLKKIEVKTWYRRSQISPEMVGFTFGVHNGREFVPVVIGEDMVGHRLGEFSITRKFLRHMVQPQTLVKVADNTGAKIGRVFKVLGAQIGDLVVLSVQTAEPTKKKDVLHAVVVRQRKAFRRRDGSYIRFDENAVVIVPVGARIFGPVPRELSEYQKIISLAKTSGRGTKGQKARAIIKKLPLSLLEIITRAIINMLKIERPNPVHVSNVK----PKKVKRKWQSRGTDLSFGSYGLKTDSNQIEAARKTITRRIKKAGKMWIRIFPDRPFTQKGAETPMGSGKGDPKGYVAQVHSGRVLFEMIAKEALREAGTKLPVKTRFKTYRPTTQSRRLKALTSGRITTRHHKRRFREIDFIETVEYDPNRSSFVALACERRYVLCPSGIKVGDSFVGNRLPLRKIPVGTSVYNIELNQHSGAKLVRSAGVHAEVQAVFVNIKLPSGEVRRVQAYASIGALSNEEHKLGKAGRSRWKGRRPHVRGTAMVDHPHGGGEPKTPWGKGVKTRGPKKYSNPHILFVGKKLGMTQVFHPATLVAVPKITIYSREFNVGDELQISGISKGKGFQGVIKRHGFHGPRSHGQKHERAPGSIRVPKGMKMAGRMGSDTITVKGKEEILLKGALPGRTIVVLVDRYKHPRYGKFIRSRKRYKGDRVRIISCRPISKDKYFRLVGKKITIMPSGVTASSIKGPKGELIWGTVASHASNMVEGVSKGFVKKLEVQGVGFRALKLALGFSHPVVANLKVSVIEGYDKELVGQFAAKIAALKKPEPYKGKGIREGQVVPLKQGLVHRVVRMDDNARLGRKPWKQKGTGRARHGSSRSPIWIGGGVTHGPKINKKEKASALFSLLSQENEIIFLEEIRAFLSALDV
>Kaiserbacteria_CG10_big_fil_rev_8_21_14_0_10_Kaiserbacteria_OD1_45_20_curated
PIGDFITRLKNAGAVRKPYSKLKESVALALKKDVKRISKPGRRLYADVHPVILSTPRGILTDSEARKVRAGGETLFTMWGFKTLKDTFGYSNVFQSPLIKVVVSTGIKLALITGQKVAPGAKKSIASFKVREGVGYQVTLRGKRMYDFLDKVIHIALPRTRDFRGLTAIDEGNMTLGIKENTIFPETGIAITKKEAEAFYRHLGFPLARVRARARLSVFRSSTHIYAQNDELGATLANAEVGKMIATEAKIEKVVRGGFEYAGRVKALADSARDNGLIFMTHTVHPYSHRLYVRADATIYVSHIEIERVHTARPGMVIGRSGENAIKIKDIIEIRSPESNAAVVAAMVIEGLEKRFPFRRVMKQTMDKGVKISLSGMLGGMSRTESLIPLQTFRADIDYAHEARLPLGQIGVKVWIYQSPRKVRLITELVKGIADAFRASAPIEKLLRSATIRKRSSHVTVTKLRLRIRGYDHKLVDSSVKQIIDTALRFEAQVVGPVPLPTDIKKFTVNRSPFIDKDSREQFEMRTHKRILDIVNPNPKIVDALTNISLRSVKKGPYIFHKLIKKVSIKTWARASQISPDMVGFTFLVHTGKDFAEVFVSEEMVGHRLGEFAPTKKFLRHMIQPQSIVTITDNSGGKIGRVFKVLGAELGDKVVLSVQIAEPVKKKDVLHAVVVRQRKAFRRQDGSYIRFDDNAVVILPKANRVFGPIPREIVEYQKIGSLAKTSGRGMKGAGARAIIKKIPLSALEVVSRALVNVRKISIEMPIAVSNVMLVDPPKKVKRKWSSRGTTVAFGSHGLKALSNQIEAARRVISRSMGKTGRIWIRIFPDRPFTRKGAETPMGSGKGEPQGFVVEVKPGRVMFEIAAREAFRRATAKLPVKTLVKKRKPRTPGTRLKSLTKGRITTRHNKKKFRDIDFVEHIEYDPYRSGFIARVVERRYILAPQKLGVDDTVVGNRRPLKNIPVGTFVFNVEIKENGGAKIARSAGNYAELSALYALLKMPSGEIRKVVAWASIGEVSNPEYNRGKAGRSRHLGIRPTVRGTAMVDHPHGGGEAKTAWGKGQKTRAPKKYSNVFIVIIGTKKGMTQVFDPVTVLSVGKVAVRYKEFSVGDVVSATALSKGKGFQGVVKRHGFHGRRTHGQKHEREPGSIRVVKGMRMGGRMGGDRVYVKNAGEIYVRGAVPGRTVTVSVTRFKDPKYKKYATVSKKYLGDKVTIEECRPLSKRKSFKVIGKNPIAIPDKTDVSSVKGPLGVLLWGTFGSHIKNMIAGVNKKYEKKLELQGVGYKVLKLNVGFSHPVMDELDVAVVLGINKDLVGQFSANVRAVKKPEPYKGKGIREGEYVRQKQGLVHQVLVTEANARTGKKPWKQKGTGRARHGSIRSPIWRGGGTTFGPKINKKMRVKALTTVLSGDEEVVFVDAKKSFLNISSL
>Harrisonbacteria_CG10_big_fil_rev_8_21_14_0_10_Harrisonbacteria_OD1_45_28_curated
MYTDLITKIRNAQQAKKDFSKMDYEIAEILEKGVRFLSKPSRRLYSDLKMVVISTSSGLMTTQEAKKKKVGGVLLFEIW------------------LEKIVVNTSFELSMILGQTPHPPAKKSIAGFKIREGLGLRATLRGEKMKQFLERVVNIVIPRIRDFQGLQGVDGGNYSFGIKEQLVFPEIGMEITKEKALAFYRDLGLPLKRVRAKIRMCIFRSNKDIFVQDDENGFTLVSASLGKIVGTRAKIESAIRGKFAYHGRVKALADGAREAGLTIMGQKIRPDSYRLKLEEDVLIGVVRIEIERIKAAKPGIIIGRGGQGIEDLTNVEELKRTEVASTFVAQSIAWELEKRMPFRRLIKKTLQNGAKIQVAGRLDGIARSEFLLPLQTLRANIDYGTTAHTTYGSVGIKVWIYVAPRKVRLIANAIKKVKEAERSSGPLLKLLRSAPLLKRMSHITIVRLRLRIKAYDSKLLDASCKQIIDTAKKYDAEVVGPTPLPTEFHRYTVNRSTFIDKNSREQFEMRIHKRIVDILNATPAVIESLSSLNLRSLKKGPYVYDRLLKKMEIKTWARNSTIAPEMVGFTFGVHNGKAFIEVRVKEEMVGHKFGEFATTKKFIKHMLQLRSLVKVADNSGAKTVRVFTVLGAQIGELVVASVQTADPVKKRDVVRCVVVRQRHPIRRRDGSVLRFDENAVVIVPKATRIFGPIPRELKEFDSIFSMATSSGHGTKGQKSRSLIQRLPVSDLEKVLSVSINMYKVSVPRTIDMSNV-------------MKRGATLSYGEFGIKAQSRQIESARRTITGSLKREGKVFIRIFPDKPITKRPPEVTMGGGKGAVDHYVFPVRPGRILFELKAREAFRLAGHKLPVKLKFKKYNPTSPSQRKKSLLKGRITVRHHKKRFRDVDLVKTIEYDPYRSGFIALVCEYRYMLAAEGMKVGDKVIGNRMKLVNIPIGQVVHSVELRVNGGAKLARSAGSGLEVLGSFTDLKMPSKELRKVPCFASIGKVSNAEYNLGKAGRSRWLGIRPTVRGSAMVDHKYGGGEPKDIWGNGRKTRDKKKWSKKFIVLIGTKLKMTQIF-----------------------AVVVGASKGHGFAGVVKRHGFHGPASHGQKDHRSPGSIRVLKGRRMAGRMGMDRITTKNNKMILLNGAVPGTTVVVEVSSKKHPKYLKYFNVSTKFKGQIVIIEETRPISKDKCWVVIGRRPIEIPKGVTVEKVSGKLGVLNWGTTAALIKNTIEGVVNGYKKDLEIQGVGLKALVLNLGFSHPVEEGVEVTVVSGIDKALVGQAAAEIRAFKKPEPYKGKGIRVGEKVRRKQGLVHQIFVIEANKRRGRKPWKQKGTGRARHGSIRSPIWTGGGVTHGPKINKKMMRAAIYSVLSKDGEFKVVEIVRVCIGVYDL
>Yanofskybacteria_CG10_big_fil_rev_8_21_14_0_10_Yanofskybacteria_OD1_46_23_curated
PIANMLTQIQNAQKAKHLFSKFNLEVARLLKEGVDFISKPSRRIYADLKPIVISTSKGVMSGETAKKAGLGGEVIFYIWTAPTLMKELGRDNIMTIPLSKVTVNVGVDLKKITGQKPAVKARKSIAGFKLREGIGLVVTLRGRRMYDFIDKLINIALPRSRDFYGISAVDQGNLNVGIKEQSIFPEIGFQVTRADGLALFRAVGFPLKKVRAQIRVAIFRSNNHVYGQDDSVGRTILAVIAGQTLGTKMKIIQAIRGGFRYHGRVKAFVEGLRDKGIKIMGQKSSPTGFRVALAEDLKISVDRIEIERVKTARPGLVIGRGGTGVEELKDIQEYRNPESSARIMAESIAEQLERRMPFRRAMKQTLAKGAKIRVSGRLNGIARAEHILPLQTLRANIDYAQTAHTAYGTIGVKVWIYIAPRKVRFVAEPLKGVKEAQRSAVPLAKLLKSAPINRKTSHITITRIRIKLRAYDNKIIDRSAHQIVETISRHGGSVVGPVPLPTEIHKQTVNRSTFVHKDAREQFEMRIHKRLIDVLKPDPKIIDSLMNLSLRSLKKGVFVDPKLLKKLGIKTWSRSSTITPEMVGYTFGVHNGKVHVPVSITEDMIGHKLGEFSPTRTFRRHMLQNQSRAKVADNSGAKEVGIIRVLGARIGDIVVCSVKIAEPVKKKDVVRAVVVRQQAPFRRKDGSYIRFDENAVVLLPKGGRVFGPIPREIKEFNTIASLATYSGRGQKGQKSRSLWKVFPLNRISKVLHVFLNKIKIEREQAVNFSNIQLICAPKRIKRKVHKRGAEVSFGSFGLKAMGRQIESARRAMARFIKRGGKIWIRIFPDKPRTAKSAEVGMGGGAGALSHFVAPVSAGRVLFEMVAQEAFRLAAHKLPIKTRMKIYKPTTPGRRLKSKTTGRITVRHAKRLYREIDFVFALEYDPNRTTRIARLHDKRYVLAPEGLKVGDVIKGNRVKLKYIPQGTQVYNIEMTPGRGGQVVRSAGSFATVLARYTQIQMPSSEVRQISSFASIGRLSNSEHNLGKAGRSRHLGIRPTVRGSAMVDHKYGGGEPKDIWGNGRKTRKKKNNSNKFIVILGTKSAMTQIFTPVTVIEAGPVTVWLKEFALGAKVSVTGTSRGKGFQGVVKRHNFRGPASHGHKGTRASGSIHTLKGMRMAGRTGATKETTRNNNRLLVRGAVPGRTVVVSVTRLKHPKYKKYFRVSKRYKGDKVLIQLTNPISKDKCWIVIGKQVINIPEGVTIKSVSGPKGELLQGLYRSLVANMVTGVSVGFSKILEINGVGYRALDLQLGYSHPVIKGIEFAVISGIDKQNVGQIAANIREYKKPEPYKGKGIRQGETIIRKAGLVHQAFVQRANGRSGKKPWRQKGTGRARHGSTRSPIWKGGGITFGPKINQKMRQKAVLMALSQDGHYAIIDGRRAFLNVVDI
>Niyogibacteria_CG10_big_fil_rev_8_21_14_0_10_Niyogibacteria_OD1_46_36_curated
----MFTRIANASRARHPYSKFKMEIIKLLQDGIKMISKQSQRIYGELKSFIVSTSKGLLSAKDAEKEKVGGEIIARIW--PFFEKEFGYTNPMAIPLIKVVVNVGVDLQLIVGQALSPAAKQSIATFKTRQGIGYAATLRGRRMYDFLERIIAIALPRTRDFRGLSAIDQGNLTIGIPEHIVFPEMGFEITKEEAQALFTHLGFPFRRVRARIRLSVFHSNKHTYAQDDVSGMTIMGVELGKKLGEAAVIRRAVRSHYKYQGRTKAIAEGAREAGLVLMSHNVHPYSFRLFLKGDVLMYVADIGIERISTSRPGMLIGKKGEGIDTLRSIEELRSPESNSAIVSQMIAEDLERRLPFRRVMKKTLDKGIKVKLSGRLGGMSRVEWLVPLQTLRADIDFARRAHLPYGDIGIKVWIYIAPRKVRLVADSIRTVKEAIRASLPMKKLLQSALIRKKTSHITVVKLRIRVRAYDHKILDTSVKQIVETARRYGAELTGPVPLPVEIRKYTVNRSTFVHKNAREQFEMRIHKRLIDILNPTPRIIDALTNLNLRSAKKGPYVDPKLLKKISIKTWSRDSQIAPEMVGFTFGVHNGRDFIPVKVAEEMVGHRLGEFAPTRKFVRHMIQPRTMLQVADNTGAKLIQCFKVLGARIGDVIVGSVKLAEPLKKKEIVRAVVVRQREAFRRKDGSYIRFDDNAVVVIPRGGRIFGPIPRELREYTKIIGLATYSGRGLKGQKARAIIKKLPLGMLEKVAGTFINMQTVSLAMPIHASNVLVVCGPKKVKRKWQRRGTTIAFGSVGLQAESRQIEAARKAITRFVQKGGKLWIRIFPDKPITQKPPEVGMGKGKGDPSKYVAEVGRGRILFEVDARTALRRAGAKLPMRTKVKSYKPTTPSRRYKKLVSGKITTRHSKRLWREVDFVLSIEYDPNRTGFIAHVIEHRYHVVPEGMRKGDAMLGARLPLDLIPVGTSVYNIETYPKGGARLVRSAGNTAEVMAHYTLIKLPSGTVRKILCWASVGQVSNIEHVYGKAGRSRWMGIRPTVRGSAMVDHPYGGGEPKNKWGKGVKTRRKTKYSNTLIVILGQKLEMSQIFDPVTLVQAGPIVVWMREVKPGDTVEVSGISKGKGFQGVVKRHGFHGPRSHGQKHEREPGSIRVIKGLRMAGRMGSDRVTLKSNNIIALKGALPGATAVVEVHNYKHPVFKKFIKRSKRYKGDAVIIQESRPLSKEKRWLVIGKQPIPIPAGVSVSRVKGPKGELLWGTYASHIKNMIHGVTEGFSKKLEIEGVGYRALVLSLGFSHPVEEGIQFQVVTGIDKEKVGEVAAEIRSFRKPEPYKGKGIREGEVIRRKAGLVWQVAEERANKRRGKKPWRQKGTGRARHGSTRSPIWVGGGVTHGPKINKKMKHKAVFSTLSQENTVLVLDTIRALVNVSEL
>Kaiserbacteria_CG10_big_fil_rev_8_21_14_0_10_Kaiserbacteria_OD1_47_16_curated
PVGDFIIQLKNAGMVGKPYSKLKAAIADKLAEGVQRISKPGRRLYIDIHPVILSTPAGILTGEEAREKNVGGEELFIIWAFDTLKEGFGYVNVMQTPIEKVVISTGIRLALITGQKVAPKAKQSIASFKLREGIGFQVTLRGARMHHFLDKLIHIALPSTRDFRGLSAIDEGNYTLGIPEHSIFPETGFAVTKEEAEAVLRHIGLPLARIRSRIRLAVFRSNRAIYAQDDAAGTTIAAAEVGKAIAKAATITAVVRGGFQYQGVIAAVADGAREGGLTFMTHVAHPFVQRLYVRTDEAVYIASIDIERIATSRPGLVIGRSGEGATKLRDIEEVRSPETSASIVGQMIVEGLEKRMPFRRVMKQTAEKGIRIIASGRLGGMARKEELVPLQTLRADIDFARRAVLPYGTIGVKVWIYQSPRKVRLIADLIRGVIDALKAAGPFAKVIQSAPINRRNSHITVEKLRIRVRAYEHKILDVSVKQIIDTALRFDAKVIGPIPLPTEIKKYTVNRSSFIFKDAREQFEMRMHKRVIDIMNPSAKVIEALTNLSLRSLYKGPYVDENLLEKIEIKTWARASVISPEMVGFTFGVHNGKSHIDVLVTEEMVGHRFGEFSPTKKFVRHMIQPQTIVKIADNSGGKIGRVFKVLGAELGEMVVLSIQVAEPVKKKDIVYGIVVRQKKPFRRKDGSYVSFDENAVVLVPRANRVFGPIPREIAEYQKIVSLAKTSGRGMKGQKARAIIKKLPIAALASVVHAFINIMTIKKPMPIHVSNVGLKDGPKKVKRKWQVRGVTVAFGAYGLKATSKQIEAARRVISRTLGKTGKIWIRIFPDKPVTKKPAEVGMGKGKGDPSHFIFEVFPGRVLFEVLAREAFRKATAKLPVKAKFKKYKPTSAGRRAKRLTRGRITQHYNKRTYRTVDFIESVEYDPYRSGFIALVCERRYVLASQSMKVGDTFIGNRLPLGNIPSGTPVYNVEIKPGAGARLARSAGNRAEVLSHYTQVKMPSSEIRKVLAWATIGEVSNEEHTLGKAGRARHRGLRPKNRGTARVDHPHGGGEQRTKQGRGQKTRSPKKYSNNLIVIVGTKERMTQIFDAATILRVTPAIVFIKEFVKGQEITVSAISKGKGFQGVVKRHNFAGRASHGQKHHREPGSIRVQKGTRMAGRMGGDRITVQNENLLLVKGAVPGRTITVAVERYKHPKYKKFQRRTKKFLGDTVDIRETRPLSKRKRFELLGKIPVVIPSGVEVTTVKGPKGTLLWGTYAAHLRNMVEGVTNGFKKELEIEGVGYRAITLSVGFSHPVEEGIEIAVITGSDKDAVGQFAANVREVKKPEPYKGKGIHVGEYIIRKQGLVHEVVTMQANARKGKKPWKQKGTGRARHGSRRSPIWAGGGVAHGPKINKNVRAKALASVLSKDGEVLFVDAELSFISPVEL
>Uhrbacteria_CG10_big_fil_rev_8_21_14_0_10_Uhrbacteria_OD1_48_11_curated
PIADMLTRIRNGFLVKKPFSTIKQSLAELLVRILDRISKPSNRIYVGVPVVILSTPQGLMTNRQARKVGVGGEIICHIYVLPKLMKEFGYKNVHEAPVTKVVVHVGTTLRRITGQQPVKIARKSISNFKIREGIGLKVTLRGKRMDDFLNKLVHVSLPRVRDFRGLSIVDKGNATVGFKEHLVFPEIGLEVIREEGMALLTALGFPFHRLKAKIRLAVYRSLRHVSAQDDVAGTTIVSAAVGAEVAKLAIITVVVRRRYRFHGKVKALAEAAREGGLRFMGQKVNPTGFRLRLRQDVEISVSKVEIERLHTAKPGLVIGRGGQGVEELQNIQEVDQPNLSAALTVQSVAADIEKRIPFRRAMRQAMSRGVKIQVAGRLNGIARTEKVLPLQTMRAQIDYSRVAQTTYGVIGIKAWVYIAPRKVRLVADLVRGVTDAVRAATPVRKLIESAVIRKRGSHVVVVRVRIKIRAYDHKIIDTSARTIMDTATRSGAHVIGPIPLPTEKSLYTVARSSFVHKDARDQFEIRVHKRLIDILEPTAKTIDALMGLNLRSLKKGPYVDQKLLKKVRIKTWARACSITPDMVGFTIGVHNGKIHVPVRVVENMVGHKLGEFASTRTFRRHMIQQQSMLLPADNSGAKKFQCIRVLGARVGDIITVSIKEAQPVKKGEVGHAVIVRTRKETRRPDGSYVRFDDNAAVLIPKGTRIFGPVARELRAFNKIISLASYAGRGLKGQKSRTFFRRIPLSALAKVLSVHLNIRKVEFPASLPISRVALVCPPKKVKRKHHKRKTDVSFGSVGLKAMSRQIEATRRVISRHLKRGGKMWIRIFPDKPITFHGNENTMGSGKGAVDHYVAVVRAGTVLFEVIAGEALRSASYKLPVKTKVRTHKPTSPGRREKSLLLGKITVRHAKRYIRIVDFVTAIEYDPNRNAFLALIETKAYIVAPQGLGVGDSIVGNRMPLELIPPGMVVHSVEFRPGDGGKLARGAGVGIELMAIYAQLKLPSGEIRQVRCAATIGAVGNADYRWGKAGRTRHRGIRPAVRGKVMVDHPHGGGEQKTPTGKGVRTRNRKRTSQRLILIIGTKKRMTQVHQPVTIISAEDCVVHVREFTVGDTVAVVGTSKGKGFQGVVKRHGFHGPKTHGHKDVRMPGSIHVFKGTRMGGRMGGDRVTALNEGEIAVKGAVPGATIMVKVTRTIHSKYGKRYSASRRYAGDAVTFVECRPLSKTKRWRVIGKQPIIVPSGVTVDTVKGSRGELLWGLWRSLINNMVIGVTQGFTKQMELVGVGYKVLTLHLGFSHPIEDGVKGEVLTGIDKQLVGETAARIRRLRKPEPYKGKGIKVGEILRRKAGLVQQVVVEQANAWAGKKPWKQKGTGRARHGSIRSPLWRGGGVTFGPKLNKKMKRKALLMTLSDGKRFIVLELKRATLNLTAL
>Harrisonbacteria_CG10_big_fil_rev_8_21_14_0_10_Harrisonbacteria_OD1_49_15_curated
MYTDLLIRIKNAQQAKKPYSRMDMTIAEQLVSDVRFLSKPSRRLYSELKPVMVSTPNGVMTANQARKEKIGGQLLFEIW------------------IEKVVVNTSFELAAIIGQMPQVPARKSIAGFKLREGVGMRATLRGAKARQFVSRVVNIVLPRIRDFRGISGIDRGNLTFGIKEHIVFPEIGLQITNEEAIAFYRELGIPFVRTRARIRLSIFRSNKGLYVQDDASGKTVVSSELGKQIADKAVVSEVVRGSYRYHGRVQSFADGARDGGLKFMGQKIRPDSFRLKLEEDVLIGIVRIEIERIKAAKPGIIIGRGGAGIEDLTNIEELKRTEIASTYVAQTIAWELEKRMPFRRTIKKTLEGGAKIQVAGRLDGIARSEFLLPLQTLRANIDYGRTAYTTYGTIGIKVWVYITPRKVRLIAATLRGTQEAERSSMPLLKLLRSALLLKRTSHISLTRLRLRIKAYDSKLIDTSCKQIVETAKRHDADVVGPTPLPTEFHKYTVNRSTFIDKDSREQFEMRVHKRLIDILNPNHGIIESLSSLNLRSLKKGPYVYDRLLKKMEIKTWARDSMIAPEMVGFIFSVHNGKDFIDVSVKEEMVGHRFGEFAPTKKFLRHMLQLRSLVKVADNSGAKSVRVFTVLGAQIGDLVVASVQTAEPIKKKDVVKCLVVRQRHPLRRPDGSVVRFDENAVVIIPRATRVFGPVPRELKEFDAVFSLATTSGRGQKGQRARSLLQRLPVGDLNKVIALVVNMFKVSVARSIHVSNV-----PKKVKRKWHKRGTTLSYGSCGIKATSRQIESARRTITGFLKREGKVFIRIFPDKPVTKRPPEVTMGGGKGAVDHYVFPVKPGRILFEVKAKEALRRASHKLPVKTRFKKYNPTSPGKRKKSLLKGRITTRHHKKRYRMVDFVKTIEYDPYRTAFIALVVEQRYIIAPQDVAVGDTVIGNRMKLENIPIGQFVHNVELRPNGGGKLARAAGSALEVLGSVTDLKMPSKEVRRVPCFASIGKVSNPEYNIGKAGRSRWLGIRPTVRGSAMVDHKYGGGEPKDIFGNGVRTRNKKKWSKKFIVLKGTKLKMTSLF-----------------------IRISGISKGKGFAGVVKRHNFRGPATHGQKDHRSPGSIRVLPGRRMAGRMGNERVTIKNNKILMLNGSVPGITAVVAVATKKHPKYLKYYTVTRRFKGQVVVIEEARPMSKDKRWVVIGRKPIEILEGVTVSKVAGKLGTLNWGTTAALLRNAITGVSEGFKKDLEIQGVGFRALVMGLGFSHPVREGVTIAVVTGIDSAVVGQTAAEIRKFKKPEPYQGKGIRVGEHVRRKQGLVHQAVVAAANRRKGKKPWKQKGTGRARHGSTRSPIWVGGGAAHGPKLNKKMARAALYCALSKDGEMRFVDLVRISIGISDL
>Kaiserbacteria_CG10_big_fil_rev_8_21_14_0_10_Kaiserbacteria_OD1_49_17_curated
PIADLIIRMQNAAAVGKPFSTLKMAVLEKLKEGVARVSKPSRRMYVELYPVILSTPKGILSDDEARRSKTGGEALFKIWMFQALKDTLGLSNAMQTPVVKVVVSTGVRLAVITGQKPSPPAKKSEAAFKVRQGVGYQVTLRGSRMYDFLEKLIHIALPRTRDFRGISAVDEGNLTIGIKEHTIFPETGLAVTREEALAFFTELGVPFRRIRAAIRLALFKSNARIVAQDDESATTLASVEAGKLIAKRGKIEKVVRGGYKYMGSIKAFADSAREAGLIFMTHTVHPYAHRLYMKVDTTLYVSSIEIERLKTSRPGIIIGRQGEGAVRIKDVEEIRSPESDAAIVAQMVAEGLEKRMPFRRVLKQMAEKGVRIAVGGRLGGMGRREEVVPLQTFRADIDFARKAFLPYGVIGIKVWIYQAPRKVRLVADAIRGVDEALRASEAMKKVVESAPIRKHTSHINIERLRIRVRAYEHKVLDASVKQIMDTALRYDAKTVGPIPLPTEIKKYTVNRSSFVHKDAREQFEMRVHKRLIDILSPNPKVIEALTNLSLRSIKKGPYVDEKLLKKIDIKTWARNSQISPEMVGFTFAVHNGRTHTNVLVMEEMVGHRLGEFSPTKTFRRHMIQPQTLVKIADNSGGKLGRVFKVLGAQIGDEVVLAVQVAEPVKRKDVLRGVVVRQRKPFRRKDGSYVRFDENAVVIVPRANRIFGPIPREIGEYQRIVSLAKTSGRGTKGQKARATIKKLPLSLLEKVLRAFVNVKKVEKALPIHVSNAMVLDPPKKVKRKWQTRGITLSFGSYGLKATANQIEAARRVISRSTGKSGRTWIRIFPDRPVTKKAAEVGMGKGKGDLDHYVTEVRPGRILFEVTAREALRKAGAKLPVKTKVKKYRPTTPGRRHKPLTKGTITMRHHKRRLRDIDFVETIEYDPNRSGFIALVLERRYVLLPQSVAVGDTFIGNRLPLAKVPIGTFVYNIELKPEGGAKIARSAGNYAEVIAHYVNLKMPSSEVRKVPAWASIGEVSNEEHVLGKAGRSRWLGKRPTVRGSAMVDHPHGGGEARTKWGKGQKTRTPKKYSNYLIVILGTKQYMTQIFDPATVLAAGPVTVVIREFSRGDVVTVSSISKGKGFQGVVKRHGFAGPRTHGQKHERAPGSIRVFKGQKMAGRMGGERVTVKNKNQLIVRGAVPGRTVTVAVTRYKHPKYKKFVKHVKRFLGDVVEIASTKPISKRKHFTVIGKLPISIPAGTTVSSVKGPKGELLWGTYASHIGNMVTGVNEPFTKHLSVEGVGYKVLVLNVGYSHPVKKDLTVAVISGADKEAVGQFAAEVRAVRKPEPYKGKGIRSDEIVRRKQGLVHQVVTMQNNARTGRKPWRQKGTGRARHGSRRSPIWRGGGVTFGPKLNRKMKVKALYSVLSKDGEVLFVDAAKSFLNPVDV
>Vogelbacteria_CG10_big_fil_rev_8_21_14_0_10_Vogelbacteria_OD1_49_38_curated
PISDFIIQLKNGGAAKRPASNVKQAIAETLVRMVKRISKPSRRVYVEIKSVVLSTPQGVLTDKEARQAKVGGEVLFEIYALPELKKELGTKNNLAVPLVKVVINSGTRLAKIAGQKPAPGAKQSIASFKLREGIGYAVTLRGARMYDFLDLLLKVAIPRLRDFKGYSIVDEGNLTIGIKEHIVFPQTGLSVTRAEALAFFKAIGFPFARVRARVRLSVFRSNRHLVAQDDASGRTLVAAEVGKLLAEKAQITKAVRSGYRFTGRIKAVAEGARAGGLQFMTHCVHPYAHRLFLKADVLLYVDRVEIERIATSRPGMIIGRGGDGLTKLKDIQEVKEPEAHAAIVAYMIAEQLEKRLPFRRVLKQTAEKGVKITLSGRLGGMSRTETLVPLQTLRADIDFAKKAYMYYGVTGIKVWIYQSPRKTRLVADLIKGVARALKSSAPLAKLIKSAPIRHRLSHIEVVKLRIRVSAYEHKVLDASVKQIVDTAVRYDGKIEGPIPLPTEIKKYTVNRSSFIDKNSREQFEMRVHKRLIDILNPSPKLIESLTNMSLRSLKKGPYVDAKLLKKISIKTWARNSQISPEMLGFTFGVHNGKSHLEVLVAEEMVGHRLGEFSPTRKFVRHMIQPQTIVKIADNSGAKIGRVFKVLGARIGELVVLSVQSAEPVKKKEVLRAIVVRQRSPFRRADGSYLRFDENAVVILPRGGRIFGPIPREIGEYQKIVSLAITSGRGTKGQKARAEIKKLPLVALEKVLRVFVNLKKIEVPHPIHLSNIALYCPPKKVKRKWHTRGTRLTFGNFGLKAESNQIEAARKTIVRQMRKTGKLWIRIFPDMPYTAKAAEVGMGKGKGDPKGYQVQVWPGRLLFEIISREALRKAGAKLPLKTRIKHYAPTTPSRRHKPLTKGRITVRHHKRLYRELDFVETVEYDPNRSGFIALVCERRYHLLPKEIKVGDLIVGNRLPLAKAPIGTQVFNLEVKPGSGAKLARSAGTQAEVVSHYTSVKMPSSEVRKFNCWASIGAVSNDEHNYGKAGRSRWLGIRPTVRGTAMVDHPYGGGEPKTKWGKGRKTRTPKKYSNYLIV-------MIQLFNPGTVVSVAPTYVGIKEFAVGDLVRVSAISKGKGFQGVVKRHGFAGPRSHGQKHEREPGSIRVMPGMRMAGRMGGERITIKNNNLIFIKGAVPGRTVVVEVKRFKHPKYGKYFNISKNYKGDEVTIRECRPISKDKHFEVIAKQPIILPAGVTVETVKGVHGQILSGTYASHLKNMIAGVTKGFEKKLLIEGVGYRYVKLDIGFSHSVEVGIKVAVITGIDKELVGEFAARIRALKKVEPYKGKGIRVDEVVRRKQGLVHQVALMQANLRRGKKPWRQKGTGQARHGSRRSPIWIGGGVTHGPKINQKMKVKAFFNVLSRDGEVIFVQATKSFINLLDL
>Vogelbacteria_CG10_big_fil_rev_8_21_14_0_10_Vogelbacteria_OD1_51_16_curated
----MIIALKNAGMVNKPSSKLRLAIAELLVRDVRRVSKPSRRIYKDILSIVYSTPAGLLTGSEARKANVGGELLFTLWAIIELTKQFGLKNAMAAPLTKVVVSAGFRLSKITGQKVSPQAKQSIASFKLRQGIGAAATLRGPRMYGFLDKLVNVAIPRTRDFRGLRGIDAGNYTMGIKEHLIFPETGFSVSKEQAEALLRALGFPFGRIRARVRLSVFRSNTKIYAQDDEVGLTIASANTGNALAKAAKVHEAVRAGYLFTGRVKAVAEGARKGGLKFMSHKVHPFAHRLNLKTDIVLYVDGIDMERIRTARPGMIIGRQGDGAVKLRDIEEVRLPETHAAIVGQMVAEGLEKRLPFRRVMKQMLEKGVRIALSGRLGGMSRREALLPLQTLRADVDFARKAHLPYGDIGIKVWIYQAPRKVRLITDLIRGVAEALRASSPVRKLLLSAPIHKHTSHVSLVKLRIRVSAYEHKVLDQSIRQILDTAVRNDATVQGPIPLPTEIKKYTVNRSSFIDKNSREQFEMRVHKRLIDIISPNPKLIESLTNLSLRSISKGPYVDAKLLKKINIKTWARASQIAPEMVGFRFGVHNGREHIEVFVTEDMVGHRLGEFSKTRKFLRHMIQPQSIVRVADNTGAKIGRVFKVLGSEIGDVLVMSIQTAEPVKKKDVVRAVVVRQKKAFRRKDGSYIRFDENAVVIIPVGGRIFGPIPRELAEYQKIASLAKTSGRGTKGQNARAAIKKLPLATLEKVLEVFVNVLKLSVAMPVHTSNVMLVDPPKKVKRKWQTRGSQLSFGSYGLKATSNQIEAARKTIAHSLKRAGKLWIRIFPDRPFTKKPAEVKLGKGKGEPQGYVAQVWAGRILFELTAKEGLRKASAKLPVKTRIKKRKPTTAGNRHKPLTSGRITVQHHKRRFRDIDFVETLEYDPYRTGFIALVCERRYVLAPHGLKVGDEFVGNRMQLQNITAGTRIFNVELHPRGGAKFARSAGNAVELLGIYATVRMPSSEVRRVNCAATIGGVSNEEWSLGKAGRSRWLGIRPTVRGTAMVDHPYGGGEPKTRYGKGHKTRSPKKYSNTFMVLLGTKEYMTQTFDVGTVVRSGPCTVTLREFARGQQISVSGTSKGKGFQGVVKRHGFAGPRTHGQKHEREPGSIRVFKGRRMGGRMGSDRVRVKSAQTLIVSGALPGRTAVVEVVRMKHPKYHKFMKMRKRFKGDRVRMHSCRPLSKDKHFSIIGKQQISIPESVMVSTVKGPLGELLWGTYASHLLNMIEGVTKGFQKKLIIEGVGFRAIKFSLGFSHPINKELKVTIIAGIDKEAVGLFASQVVSLKRPEPYKGKGIREGQVVRRKQGLVHQVVVMQANRRTGRKPWRQKGTGRARHGSTRSPIWRTGGVTHGPTITKKMKAKALAAVLSADGEVLFLDVVKSFLNPLDL
>Andersenbacteria_CG10_big_fil_rev_8_21_14_0_10_Andersenbacteria_OD1_54_11_curated
PVANMLTSLLNAQRVGKPYARFSEQLARLLQAGARRLSAPGRRYYIHLPYAVVSTSRGLMDAEQARKERLGGELVCAVYQAAGVQAALGITNSHAVPITHVVLNVGVDLRAISGQEPHERARKAVAGFAVRAGVGLRVTLRGKRADDFVRRFVGVTLPRVRDFRGLSSLDGGNLSVGVAEQLAFPEIGVQVTDAEGAVLFRALGFPFRRVRAKVRASVWRGRRALTVQDDTTQRTLLAVAIGAAVAAQARITHIVRGGYRYHGRVKAAAEAMRAGGLDF--------MLRVQLIEDLFISISRLDIERISTSRPAVVIGRGGSGIEQIQNVQEVRNPDTDAAAVATQVVEQLERRLPYRRILKQSVSRGARVMVAGRLNGIARREWLVPLHTFRADISYAQTALTTYGTIGVKVWINIAPRKVRVLRDVVVGAAAVQDAARLVRAVLNSAPFVKRTSHIMIERIRIKLKAYDHKLIDQSARQIVEAVERDGAKIAGPVPLPVSKKKYTVNRSTFVHKNSRDQYEIRIHKRLIDIIQATPRTVDTLMSLNLRSLKKGPFVDEKLLKKVAINTWSRTSTIYPEMVGFRFGVHNGRQHIEVLVTEDMVGHKLGEFSPTRKFVRHMVHERSKLVAADNSGAKLLEVIRVLGAYVGDVIVAAVKVAEPVKKSDVVRAVLVRCRKELQRPDGTAIRFDDNAAVVLMVGTRVFGPIAREVRAYQKIVSLAAKSGRGMKGQRSRALYMRLPTVTIRPVLAAMVHVVQVSVAAPLPVSNVQLVCPPRRVKRKHMKRGIQLDFGQYGLKALARQIEAGRRAMTRFVKRSGKIWIRVFPDKPVTRKGQEVPMGQGKGAVDHFVVVVRRGRILFEMQAREALRLASHKLPMKTRFIRYRSNRAARKYKSLRGGKITVRHAKRMGRLIDFVERLEYDPNRSANVALLVERRYALAWHGARAGDAVVGNRMQLEHITPGTAVYNVELLPGRGGKLFRAAGSSATVMTIHALLRLPSGEVRMVRCWATVGTVGNADHRIGSAGRSRRLGRRPQVRGKAMVDHPHGGGEPKTKWGRGVKTRRKRARSDALIVILGRKIGMSRMFLPVTLICAEPNTVARREFES---VTVVGTSKGKGFQGVVKRHGFAGPASHGHRHLRAPGSIHVRKGKRMAGRMGGERVTVKNKNLLAVKGAVPGPTVSVLVTRTRHPKYGKKMVRSKKYLGDSAVIQSTRPLSARKRWIAIGKQVIPLPDGVTVATITGPKGELLWGTSRARLRNIVAGVNEGFVKRLELHGVGYRALELTVGYSHAVTAGITFSLVSGIDAVLVGQVAANIRAVRKPEPYKGKGIRAGEYVRRKVGLLGQAMHERERQRIGRKPWRQKGTGRARHGSRRSPLWVGGGAVFGPRMPQAMRRRALAGAVAVADTLAVLRFLRALVTVTAL
>Peregrinibacteria_CG10_big_fil_rev_8_21_14_0_10_Peregrinibacteria_36_19_curated
PIADLLTRIRNASRAHHPYSTIKENILKVMKSTLKRVSKPGQRIYVELKSIILSTPKGIMCNYDAKKQKLGGEVICEIFILPELKKTLGIKNDMAMPLKKVTINVGINIAKITGQKPVVKAKKAISNFKLREDVGVTVTLRGQRMYDFINKLVNIVFPRVRDFRGIKSFDGGNYNVGFKEHTVFPEIGVEVSDEEGYELLKSLGFPFHRIRAKIRLVVFRSLANNYAQDDTTGKVLVSCVVGTEIAKKAQITEVVRNGYKYHGRVKALAEGAREGGLKFMGQKVNPKVIRILFHEDLKIGMSKIEIMRIHTSKPGLIIGRGGESIEKLKNIKEIKKPMLDAYIVAESIARQVEKRISYRRAAKMAIEKGVKIYLGGRLNGISRGEFFIPLHTFRADIDYASAASTPYGKIGIKVWIYISPKKANLVADLVRNVEDAVRTAPILRKLIESAAILKRTSHITVSKIRIKIKSFDHKVIDETSKLIIETAERTGAIIAGPIPLPTKVEKFTVNKSTFVHKTSREQFEMRTHVRLIDIRETTPKTIESLSNLSLRSSKKGPYVDPKLVKKVDIKTWARQSCIAPEFVGHTFAVHNGKQFIPVFVTENMVGHKLGEFSPTRIFKGHMIQPQTMLKVADNTGAKTVQCIKVLGARLGDIIVVAVKEAGPVKKKSVEKAVVVRQVKEFNRKDGSSIKFDENAVVIVPKGTRVFGPVARELRDYQKIISLA-FSCRGMKGQSARAYLRKMPVGALNKIIKILINLRTIQYEAPLSASNAMLIDPPRKQKRKVFRRGSKVSFGTFGLKAQSRQIEAARRAMTRYVKRGGKIWINIFPHKPITRKASEVPMGSGKGAPDHFVATVRPGRVIFEMIAKEAMRLAAHKLPVKCKFKKFKPTTPSRREKSLTVGRITVRHAKKIYRMVDFVTAVEYDPNRTAYIMLVQEKRYHLAPAGIKVGQVIMGNRMLIKNVPVGYSIYNVELHEGKGGQMARSAGSSVKLVSLLAQIQMPSGEIRLVSCYATIGTVSNIEHKIGKAGRKRHMGKRPQVRGKAMVDHPHGGGEPKTPWGLGFKTRKR-KYTNNMIVILGKKVGMTRLIQPVTVVECPPNEIYVREFKKGDKVKITAISKGKGFQGVIKRHNFSRPESHG-SHHREPGSVRVAKGKKMPGHMGTDQVTVRKKNLIALKGAVPGPTVVVTVHTYNHPKYKKRYRVSKKFHGQDITIYESRPISKLKKWTLIGKQPVVVPNGVEVKTVKGPKGELLHGLTRSLINGMVEGVSKGFEKKLEIIGVGYRAITLSLGFSHPIEDGVEFEMVRGIDKQKVGEEAAKVRGYKKPEPYKGKGIKADEIVARKAGLVHQALVQLANKRLGRKPFKQKGTGNARQGTIRAPHMRGGGVVFGPDMPKKQRRKALLSALSLENQIIALEVQKSSLNIHDL
>PER-ii_CG10_big_fil_rev_8_21_14_0_10_Peregrinibacteria_42_8_curated
PIGDLLTRMRNAQKAGKPLSKIKLQLLELLKKQFKRISKPGRRAYTDLRPVILTTSQGLMTDKEAREKKIGGEVLCTISITEAVQKDLGIKNVNAAPIEKVTVNVGIMLMRITGQKPVFKARIAISNFKTRQGVGVKVTLRGKNMEHFLDRLISFSIPRIRDFRGLK-LDGGNYSIGLRDHSIFPEVNMQIVDEEGMALMKNIGMPFRRIRSNLRLTVHRSLMQMTVQDDVEGKTLAAAKLGEVIAKKAKITTIVRNAYRYHGRIKALADAARTAGLQFMGQKVNANGFRLLFLDDVKIGISMIEIDRIHTAKPGVIIGKQGASIELLKNIQEIRTPDSDAHVIAETIQGQVQRRMPYRRAAKMAIEKGVKVKVSGRLNGIARTELFIPLQTLRANVTFARTAATTYGSIGIKVWIYIAPKKAQLVAKMIRGVPDAMKAARLLEGLLRSAPMRKFMSHINLTSIRIRLSAFDHIVLDEAATKIVDTAERSGAVVHGPTPLPTKIKKFTVQSSTFKHKDARDQYEMRTHRRLIDLSETTFKTIESLQSLSLRSLTKGPYVDEKLFKKVMIKTWARACDIPPEFVGFTFAVHNGKEFTPVYVTEQMVGHKLGEFSWTTKFKSHMIQTQTSLQVADNTGAKRVMCIKVLGAAVGDTIVVTVKEAAPVKKKSVERAVVVRTKKITRRTDGSGIRFDDNACVIVPKGTRVFGPVARELRAFQKIVSLA-TAGRGTKGYGSRALLMRQPVGDLEKVLRVLANMRTVKYEASIALSNVMVIDPPKKIKRKVQRRGSRLAFGSIGLKTSARQIEAARRAMTRSVARGGKIWIRVFPHNPVTKKAAEVPMGSGKGSLEYWGAVLKAGTVIFEMIAREALRLASHKLPMKTKVKTVKPTSPGRRERGLTKGRITIRHHKRLYRDIDFVKAVEYDPNRTSYIILTVDKRYHLAPEGVVVGDVITGNRMQLQNIPTGYKVFNVEMHIGKGGEMVRSAGTSATLVGIHAILQLPSNEVRKVRCTATIGVVSNGEHRVGKAGRKRWMGRRPQVLGKSMVDHPHGGGEPRTPWGKGVKTRKKTKASDKLIMRICTKIGMSRVFTPVTYLKVEPNHVTIKEWEAGKEVQITGVSKGKGFQGVIRRHNFSRPETHG-SHHRKPGSIRVMKGKKMPGRMGNDQITLKKKGVIAVKGPVPGPTVSVAVDRHFHPIYKKRFRKSKKFLGDQVIITECKPISKNKYFKVIGKKPVAVPAGVTVEVVKGSKGELRHGLTRQLINNMVIGVSDGYEKKLEIIGVGYKAVTLNLGHSHPIEEGIDIAQIKGINKEDVGQAAADIRSFRPPEPYKGKGVRVGEHVIRKAGLMHQAVIQQSNVRNTRKLFQQKGTGRARRGSVRSPVLRGGNKAFGPEMPKKMRRAALTSSLSLNGAIFGLEVNLSVLNPLDV
>PER-ii_CG10_big_fil_rev_8_21_14_0_10_Peregrinibacteria_55_24_curated
PIGDLLTRMRNAQSAGQPWSRTKQSLCEILQKILKRVSKPGRRVYKELKPFIITTSQGLLTDAQARKKGVGGELLCTIAIAAELKKELKIANTYALPLEKVVVNVGISLAAITGQKPVFRSRKAISNFKTRKGVGAMVTLRGRHMEEFLDRLIGYILPRIRDFRGLK-LDGGNYAIGIRDHSIFPEVGLQVQDEEAQALLKHIGMPFRRIRARVRMTVYRSLTQMTAQDDTSGKTIASAKLGALIAKKAKISAVVRNAYAYHGRVQILADAAREGGLTFMGQKVNPNGFRLLFLQDTRIGISDITIERILTSKPGIIIGKQGSAIEELRNIQEIRNPDADAVVIAEAIQGQIQRRMPYRRASKMALEKGIKIRVSGRLNGIARSELFIPLQTLRANVQFAVHARTTYGTIGVQVWVYISPKKANLIAKMVRGVEDAQKGARLLQTLLASASMRKFLSHISLTSIRIRLSAFDHVVLDEAAAKIVDTAERSGAVVHGPIPLPTKIRKFTVNRSTFVHKDARDQFEMRTHRRLIDLTETTFKTIESLQNLSLRSLKKGPYIDPKLLKKVLVKTWARDCDIPPEFVGFTFAVHNGKDFTPVYVTEQMVGHKLGEFAWTTKFKVHMIQVQTILGVADNTGAKSVMCIKVLGAHVGDVIIVAVKNAAPVRKKAVERAVIVRTKALTRRKDGSGIRFDDNACIIVPKGTRVFGPVARELRAFQKIISLA-TAGRGTKGYHSRALLMRQPLDTLETVLRVLVNMRTVRYEASIHASNVMLVDPPKKIIRKQHRRGHQLAFGFIGLKAQARQIEAARRAMTHSVQRGGKIWIRIFPHTPVTKKAAEVPMGSGKGTPEYFALAVKAGTILFEMSARIALRLAGYKLPLKTKVKKMKPTTPGRREKALASGRITVRHHKRLWRAIDFVKALEYDPNRSARIALLQEKRYILAPDGLIVGNQVVGNRMQLRYIPVGYKIFNIEMVMGKGGRIVRSAGTAATLMGVYALVQLPSGEVRKIHCYATIGTVSNPEHSIGKAGRTRWLGRRPQVLGKSMVDHPHGGGEPKTPWGKGVKTRHRKQKSDRLIILITTKIGMSRIFLPVTYLRAQPNTVAEREWQAGTQVTVTGVSKGKGFQGVMKRYGFKGPASHG-SHHREPGSIRVLKGHRMAGHMGKDTVTLRKKGILAIKGPIPGPTVTVAVHSHFHPVYKKRFRKSKKFLGDMVIITECRPLSKRKHFRVIGNKPVAIPAGVTVTAVKGTKGQLRHGLTRQIIANMITGVSQGYEKQLEIIGVGYKAVTLNLGFSHPIEEGVEISQICGIDKQKVGQAAADIRAMRPPEPYKGKGVRVGEQVRRKVGLMHQALIQLSNQRHTRKLFAQKGTGRARRGSIRSPLLRGGNKAFGPEMPQAMRRRALISCLSANGVIIGLELTRCILNPRDV
>Falkowbacteria_CG10_big_fil_rev_8_21_14_0_10_Falkowbacteria_OD1_44_15_curated
PIADMLTRIRNAQAVKKPFSKFKHNLAQLLVQNIKRVSKPGRRVYAQMPYVVISTSQGLMTNKQARRAKIGGEVICEIYIVPSLREKFGYPNILAVPVNKVTVNVGVTLRQITGQAPVKKAKQSISSFKIRQGVGFKVTLRRQRMYDFIDKLINITLPRTRDFRGLDAVDGGNFNIGFAEHIAFPEVGLEVCKAEGLELLRLMGFPFRRVRAKIRLNVFRSNRGLYLQNDESGRTIVSVAAGKLLAQKALINCAVRRGNKYHGRIKAVAEAARAAGLKIMGQKVHPKIFRTKLKQDVEISVDKVEIERVYTAKPGLIIGRGGAGAEDLKNINEVDRPNLSASIVMQAMVLDIEKRLPYKRVMKQAIMHGVKALVKGRLNGIAREEKMIPLHTLRADIDYAQTAHTTYGSIGVKVWIYISPRKLRLVVDVVRGAEEALAASHPVIKLIRSGPIRKRGSHLSLIKIRIKIRAYDYKIIDQAAKTIIETARRSGAQIFGPIPLPTAKRKYTVNRSTFVHRKSKEQYEMRVHKRLIDIIEPTVQTVELLTNLSLRSLKKGPYVNEDLMKKINIKTWDRACTITPEMVGFTIGVHNGRQHLPVRVVENMVGHKLGEFSPTKKFIVHMIQHRTMLKLADNTGAKLVQCIKVLGARIGDIITVTVKMAAPVKKGEVLPAVVVRTRKEIKRPNGVCVRFNENACVLVPKGTRIFGPVTRELREFAKIVSLATYSGRGQKGQKSRSILLKTPVNELSKVLQVWRNLLIIEFPAPMSIANVMLVCPPKKTKRKYHQRGAELSFGSFGLKALSRQIEAARRVITRYTARGGKMWIRIFPDIVITKKSGEIPMGKGKGEPDHFVAIVRRGRILFELLAKEALTLAAHKLPIKCQFRKVKPITNALRLKQLTVGKITVRHAKQRVRLIDFVKTIEYDPIRGARIALLYAKRYIIAPDGLKVGDAVMGIRLPLKYIPVGIEVHNVELVRGAGGKLARGAGNLVQVMAVHVQLKLPSGEIRLVKCLATVGKVSNPDWSIGKAGRQRLLGIRPTVRGTAMVDHPHGGGEPKNLWGKGVPTRKP-QPSDRLIIILGKKLEMTQIFQPVTKVQAGPCVVYLREMKRGQIIDVTGTSKGRGFQGVVKRHGFHGPATHGHKDLRHSGSVRVFKGTRMGGQMGDERITIKNNNILYITGAVPGATIVVKVDRVRHPKYHKSFLVSKQYKGDQVVFVECRPLSKDKRWRVVGKLPIIIPTGTEVKIVKGPKGELLWGLYRMLINNMVEGVNSGFSKQLEVNGVGYRVLVLNIGFSHPVESGIAVSVVSGIDKQLVGETAAQIRKLRQPEPYKGKGIKVEETLRRKAGLVHQVAVQTANARQGRKPWRQKGTGRARAGSIRSPLWKGGGVTFGPKINIKMKRKATLGVLSDSGNLILVDVEIAMINIVDL
>Falkowbacteria_CG10_big_fil_rev_8_21_14_0_10_Buchananbacteria_OD1_33_19_curated
PIADMLTRIRNASAVKKPFSKIKLEILKILKSNIQKVSKPGRRIYANLPNVIVSTSAGVMTNKKARKLKLGGEIICEIYSVPALKEKFGYKNINAVPIEKVSVNIGIIVTRITGQKPVKKAKKAISAFKIREGVGVKATLRGQMMYDFLDKLVLVAVPRIRDFRGLKNIDNGNLTLGLKEYNVFPEIGLEISYEEGLELFKTLGFPFRRVRAKVRLSIYRSLNHVYAQDDQNGKTIVSAAVGKLIAEKAAIEKAVRGMFKYHGRVKAVADGAREAGLTIMGQKVHPKAFRLLLEHDIKIGVSKVDIERVRCAKPGIVIGRGGQGAEDLKNIIEVENPSLDSAVIAQQVIADLEKRIPFRRAVKQAMSRGIKVIVSGRLNGIARKETFVPLHTLRADIDYSRAAMTIYGKIGVKVWIYISPKKVRLLADLVRGVEEALGASLPVAKLVKSAPLIKRSSHITVVRIRIKIKAYDHKVIDNSAKKIIETCDRNGIKVAGPVPLPTEKKKYTVNRSTFVHKDSREQFEMRIHKRLLDIIDPDAKTVDALMNLNLRSLKKGPYVDPKLLKKMAIKTWSRKCSITPEMVGFTFGVHNGKDHIPVLVVENMVGHKLGEFSPTKKFIKHMVQSESMLKSADNTGAKKLKVITVLGASLGDVVTATVKEAAPVKKSDVVHAVIVRTKKEVRRPDGSYIRFDDNAVVIIMKGTRVFGPVARELRNYQKIISLATYSGKGLKGQKARSTLQRTPLSDLDKVLQVFLNLMIIQFPSPVNASNVALICPPKKLKRKPHRRNNAIAFGKFGLKATAAQIEASRRVITKFLKRGGKIWIRIFPHRPITEKGTQATMGGGKGAPGYYVAVVKPGTMIFEIDARQAMKLTSYKLPVKTTFKVYKPTTPARRHKRLIVGKITVRHSRKKVRVIDYVATIEYDPNRNSRIALLNEKRYIIAPVDLKVGDKILGNTMPLEVVPPGMFVYNVEMTPGKGGQLARSAGNNISLMGINAQLKMPSGEVRLVSCLATIGSVSNPDFRWGKAGRLRRKGVRPTVRGKAMVDHPHGGGEPKTPWGKGVKTRKHGKKSDDLIIILGKKLEMTQIFQPVTAVLAEPNIVTLKEFKTGDQVRVTGTSKGRGYQGVVKRHGFHGPASHGHKDLRKGGSIRVFKGKKMAGRMGNDQISISGKNILYIKGAVPGATVVVKVDRFLHPTYQKRYRVSKKYKGDTVEIIESKPISKDKRWKVIGKKQIEIPNGVEVKSVKGPKGLLLWGLFASLVINMITGVTEGFSKKLEINGVGFKALILNVGFSHPVEEGIEIKTISGIDKQAVGEVAAQIRKIKKPEPYKGKGIKADEVIRKKAGVIHQVVIQQANARQGKKPWRQKGTGRARHGSIRSPLWRGGGVTFGPGINKKQRQLAMAMCLSNENSFLVFEINRAVLNCVDI
>Portnoybacteria_CG10_big_fil_rev_8_21_14_0_10_Portnoybacteria_OD1_38_18_curated
PISDMLTRIRNAQAVGYPYSKIKLDLAEILGHGLKRVSKPGQRIYVDLYRFILSTSQGLMTINDARKKGVGGEVLCKVWVIPAMKEKFGYKNNLAVPIKKAVVNVGIDLALITGQKPVPLAKKAISAFKVREGVGLKVTLRGKRMFDFVSRLINVAIPRTRDFRGLKSVDKGNLTIGIREHIIFPEIGMEISREEALELFKLSGFPIRRILAKIRLCVFRSNKHIYGQDDEKRKTLSMAEVGKLLAKKALIEKIIRGGYKYHGRVKALAEGARQGGLKFMSHQVHPKIFRIYLEQDYNIAIDEVIIKRIRAGRPGIIIGRGGTGIQDLKDVEEISKSETHAAILARGVVEQLERRMPFRRVLKQAVEKGVKIWVSGRLNGMARDEQLLPLQTIRANIDYAQNAYTTYGVIGVKVWIYISPRKVRGVTEFIKGVKQAERVSRYLLGLLQSAPIMKRTSNINLIRLRIKIKAFDHKIVDQSARQIIETAERYGAEVIGPVPLPTQIQKYTVNRSTFVHKDAREQFEMRTHKRLIDICNPTPKIIDALMNLNLRSLKKGPYVDEKLLEKVKINTWSRDCTISPEMVSFTFGVHNGRQHIPVSISEDMVGHKLGEFAPTRKFVRHMIQFGSNLKVADNTGAKSIRVIKVLGARIGDIVTASVKAAEPVKKKEIVKAVIVRQRKSYRRRDGSYISFDDNAAVILPRGNRIFGPVPRELKDFAKIISLATYSGRGIKGQKARAFIKKIPLIDLEKVIEVFINVVKVEVPRPFNVSNVKLICPPRKVKRKWQKSGTELAFGAFGLKAQARQIEAARRAMTHFIQRGGKIWIRIFPDKPVTTKGTEIPMGGGKGSVDHYAFPIKPGRVIFEMIAREALRRAAFKLPIKTKFKIFKPLTPSRRLKSLLIGRITVRHHKKKYRIIDFIKTIEYDPNRSTHIALAVEKRYILAPQELKVGDEIIGNRTALKNISVGTFVYNIELIPGQGGKIVRSAGNSAQVMAIYAHLTLPSGEVRMVPCMASIGSLSNPEHNLGKAGRMRWLGIRPTVRGSAMVDHPHGGGEPKTPWGKGVKTRKRKKYSDRLIIILGKKLGMSQIFDPITVIEAGPCFVHIKEFKTGDKIKVSAISRGKGFQGVVKRHGFSGPASHGHRHLRRPGSIRVIKGKKMPGRAGAKRVTIKNNNLLAVSGTVPGPTIVVSVERIEHPQYRRRYRVFKKYKGDKVVIQECRPISKDKRWVVIGKQLIKIPEGVEVKSVKGPKGELIWGTFRALIANMITGVSKGFEKKLIFEGVGFRALILNLGFSHPVEQGVGFQVVSGADKNLVGQIAANIRAARKPEPYKGKGIREDEVIRRKAGLLYSAINQTANRRKGVKPWRQKGTGRARHGSIRSPLWKGGGVTFGPKINKKVRKKALLMALSSDKELILLDLIKASLNVFDL
>Ryanbacteria_CG10_big_fil_rev_8_21_14_0_10_Ryanbacteria_OD1_43_42_curated
PIADMLVRIRNAQAVQKPFSKFKGEVLRVMKEGATRVSKQSQRMYWDMHPSIVSTSRGVMSSRVARQMSIGGEVICEVWVIPAMQKEFGYAHVLAVPIKKVVVNIGVYLTLITGQKPSPPARKSIAIFKLREGVGXXXXIFWNVLY----------LPPYR----------------------------------------LIQKPLKRVRATVRLSVYRSNRSLYVQDDGAGKTLMAAEVGRIIAEKAKITHVVRGGYRYHGRIKAVADAARAAGLVFMTHVAHPYGLRLHLKVDTLLLVDSIDIERISTSQPGILIGRGGEGAEKLKTIEEVRSPESRASIVAQMVVQELERRMSFRRVLKNTLEKGVKVSVKGRLDGMGRHEWLIPLQTLRADIDYASTARLPYGAIGVKVWIYISPQKMRLVVDAVRGLAAARKGAPILAKLLDSAVLRKRTSHIRLIRLRIRIRGYDHKIIDSSLRQIVDTATRYGAEVAGPLPLPTEVRKYTVNRSTFVHKNAREQFEMRVHKRLIDILNPVPKIIDALTNLNLRSIKKGPYIDEKLLKKISIKTWARNSTISPEMVGHTFGVHNGKDHIAVLISEEMVGHRLGEFSPTRKFVRHMIQPETRLKVADNSGARIIQVFKILGARIGDVVVASVKIAEPVKKKDIVRAVIVRQAQAFRRVDGSYIRFDDNAAVLVPRGGRIFGPIPRELREYMKIISLATYSGRGIKGQKARAIIKKIPVGVLEVVSRALLNTRKAEFSAPMHVSNIQLICHPKKVKRKWQRRGTTLAFGSFGLKALSRQIESARRAMTRHMQRGGKLWIRIFPDKPITKRPPETTLGGGKGAPDHYVFPVRPGRILFEIIARAAFNRANAKLPIKTKVKKYKPTSPGRREKNLTFGRITTRHHKRLYRLIDFIVSNEYDPNRTTFIALVCEKRYILLPQQTEVGDQIIGNRTMLKSVPVGTSVYNIEVKPGTGGKMVRAAGVGAEVIAQYTSLKMPSKEIRKVLCWASIGKLSGEEHTLGKAGRSRWLGIRPTVRGSAMVDHPFGGGEPKNKWGKGVKTRNKKKYSNALILLLGTKWEMTQVFTSATLVRVVPNEVATREFAVGDMITISAISKGKGFQGGVKRHGFHGSKTHGTKHHRQPGSIKVLKGQKMAGRMGSDRVTIGGEHMIAIKGGIPGNTVVVRVTRLKYPKYRKYYKVSKKFKGDKVIIQETRPLSKDKSWRVLAVKPIKIPEGITISLVKGPKGELLVGTIYMLVRNMIYGVKDGFSKILDIEGVGYRALVLALGFSHPVREGIDITAVKGINKETVGQVAAIIRSYRPPEPYKGKGVRRGEYIRRKAGLVHQAVVQRSRARQGKKPWRQKGTGRARHGSSRSPIWSGGGVTHGPDITKTMRKKALLMSLSADGEIIVMDTIRSMLHAKDI
>Doudnabacteria_CG10_big_fil_rev_8_21_14_0_10_Doudnabacteria_OD1_41_10_curated
PISDMFTQIRNAAMAQKSYSKFKKQLADLLLKGIKMVSKPGQRIYSDIPNTIVSTSKGLLTDRQAKSDKVGGEVICQIWLRPTLQKELGVKNIHSLPVAKTVINVGIDLKAIAGQSPVKLAKKSVSAFKVREGVGLMVTLRGRRMYDFLDKLMNVTLARVRDFRGLKGFDSGNYSIGLKDQTAFPEIGLQVTKDHAKKFLKLIGLPLRRIRKVVRVAIFRSSGHIYAQDDIKGKSLGQAQVGKNLAALAKVEKVARGGYEYHGRVKALAEAAREAGLKFMGQKINPKALRITLKEDVILGIDRVEIERIKTTKPGMLIGRAGGGIEDMKNIEEVKQINLSAQVWSGTIAEQLEKRVSHRRAIKQAIDQGVRILVKGRLGGIARGERLLPLHTLRARIDYGETAFTTYGTIGIKVWINISPRKVRLVTDLLKKVAEAKKSAKPILKLINSAPVRHRTSIVQIVRIRIKILAYDHKLIDQSAKQIVDTAKRSGATISGPIPLPTDKKKYTVLKSTFVHKDARDQFEMRTHKRLIDIFNPTAKTIDSLTNLNLRSLKKGPYLDERLMTRVKIKTWSRDSTIVPEMVGFIFDVHNGKTHISVKVVEEMVGHKLGEFSPTRKFVRHMMQLRSKLVVADNSGAKELAVFNIGGAGIGDIIHGSVKFSTPAKKGEKYYAVIVRTRKEMRRADGSYIRFDENACVLVPIGTRVFGPIPRELRDFTKIISLATYSGRGIKGQFARSLITSTPLGDLNKIIFVDINMLTVRLPVAMHASKVMLVCPPKKVKRKHHRGGTAFNFGTFGLKATTKQIEAARRAMTRYVQRGGKVWIRIFADKPVTSHG--AVMGGGKGGVDYFVSVVKKGRIIFEMQAKEAMRLASHKLPVKTIFKLYKPGTPGKRPKYLLTGVITTRHSKTIIRTVDFIQTIEYDPGRSSFISLVSEKRFILTPEGVKVGDVLLGNRLPLFNIPVGTYVHDVELQPGRGGKMGRGAGSFVTVQAIDAVLRLPSGEIRLVKCWATIGQVSNADWRIGKAGRKRLMGRKPHIRGKAMVDHPHGGGEPKTPWGKGVKTRKSKKYSNNLIIMLGKKMNMSQVFDPVTVIQAGPCKVDLQEFKVGDEIDVTGTVKGRGFAGVMKRHGFHGPASHGHDH-RMLGSVHVMKGKRMAGRMGGNIVTVKNRNLIFVKGAVPGATIQVKASIFVHSKYKKRYLVTKKYVGDKVEIVASKSYSRTKHFIVIGKRPIELPEGVTAKLVTGPKGKMMWGTMRSLINGMVEGVSKGFEKKLEVIGVGYRVINLHLGYSHPIDEGLEVTAVSGINKQSVGQFASIIRSKRKPEPYKGKGVKSNEVIRRKAGLVTQLVNELSNKRNGRKPWKQKGTGRARVGSIRSPLWRGGGTIFGPNVNRPQFRKGLFAVLTQKKNLHVVTFERSAITPYRL
>Uhrbacteria_CG10_big_fil_rev_8_21_14_0_10_Uhrbacteria_OD1_41_26_curated
PISDMLTRIRNASVVKKPLSNIKFALAKVLEKSIKRISKPGRRVYTELQKVIVSTPNGLMTNNDARKRRLGGEVICEVFAVPALQEEYKYTHELKVPIEKVTINIGITLVRISGQRPVSKARKSEAGFKIREGVGAMVTIRGGRMWDFLTKLVDVTFPRIRDFRGIAAVDQGNFNFGFKEHIAFPEIGLQVNQEEGLALFKALGFPFKRTRSHIRLSVSRSLKHISAQDDQKGVTIASALVGTEIGKKAKVTKVVRGPYLFHGRVKALAEAARNEGLEFMGQKIHPKLFRLFLEEDTRISVDEIEIDRIHSARPGFIIGRSGAGIEELKNVQEISKPSLSAQVVGQQIAQEIEKRMPFRRSMKMAVERGVKIQVGGRLNGIARKEVVIPLHNLRADINFARRANTTYGVIGVKVWIYIAPRKTRLVVDLVRGVEQARVAAESVLKVLNSALVRKKMSHITIARIRIKIRAYDHKLIDSACETIIKTAQRSGAMILGPVPLPTEMRRYTVNRSTFVHKTARDQYEMRIHKRLIDILSPSEGTVDSLMTLNLRSLKKGPFVDQSLQKKIDIKTWSRSSTITPQMVGYWFSVHNGRSFVDVKVVENMVGHKLGEFAPTRKFIRHMLQHRSMMKSADNTGAKKLQVIRVLGARIGDVVTAVIKEAVPVKKSDVVHVVIVRTNKEIRRKDGSYIRFDENAGVIIPKGTRIFGPVPRELKEFNKIVSLATTAGRGQKGQKARSTLLATPIKDLAKVLQVFVNKSFVEFTAPIDSSNVKVIGKPKKMKRKWHKQKTQVDFGSYGLKAISRQIESARRAMTRYVKRGGKIWIRIFPDHPITAHGAESPMGKGKGAVDYYMTPVRAGTVMFEIQAREAFRLAAHKLPMKTKFRVYKPTTAGRRFKPLVQGKIAVRHVKRHTRIIDWVKTIEYDPNRGARIALVAEKRYVLAPKGLKVGMQIAGNRFPLHLVPLGMSVYNIELQPGRGGQLVRGAGTSAMLLAVWATVKMPSGETRMVSCMASIGDVSNPDWRWGKAGRTRMRSIRPTVRGKVMVDHPHGGGEPKTPQGKGVKTR-RNKTSNKFILILGKKIEMTQVFQPVTLIEAGPCVVFVKEVERGTKVNVTGVSKGKGFQGVVKRHGFHGPATHGHKDLRMPGSIRVFKGVRMGGRMGGSQVTVKNQNIIAIKGAVPGSSVVVRVDRSTDSKYLKRLVKSTKYSGDKVVIEETRPISKSKRWRIIGKKLIQLPTGVTIQVAKGPKGELIWGTTRALIANMVHGVSEGWQKILELNGVGFKMVVMRLGFSHAIEDGIEAKIIDGINKQVVGQTASEIRSLKKPEPYKGKGFKKEEILRRKAGLVHEAIIQEANSRIGKKPWKQKGTGRARHGSSRSPIWIGGGVTFGPKMNKKAKRKAMAMVLSDSNKLVVVEIKLAAINVKDL
>Uhrbacteria_CG10_big_fil_rev_8_21_14_0_10_Uhrbacteria_OD1_48_16_curated
PISDMLTRIRNAQAVRKPYSKIKFAIAKILEKMVRRVSRPGKRIYAELPVVILSTPNGLMTNKEARVRHLGGEVICEISVVPKLKEEFGYKNIHAVPVKTVTLNVGLTLTRISGQKPVSKARKSIAGFKIRQGVGMKVTLRGKRMWDFLEKLIKVSLPRVRDFRGLTSFDGGNYSIGLKEHIAFPEIGIQITDPEAKALLTKLGLPLIRTRARLRLSVKRSLKHIYVQNDEEGRTLASAEVGILLGKKAEIKKAVRGSYRFHGRVAAVAEGAREIGLTIMAQKVHPVIFRIFLKEDVEMLIDRIEIERVHSAKPGIIIGRGGAGIEDLTNVKEVQKPSLSAQVIGQQIVADIEKRMPFRRIMKMAIERGIKITVAGRLNGIARSETIIPLHNLRSDINYASTARTIWGATGVKVWINMSPRKVRLVIDVIRGVKEAQAAAEPVTKLLDSAPIRKRTTHISITRIRIKIRAYDHKIIDQATETIIKTAERSGAQVIGPVPLPTEKRKYTVNSSTFVHKDARDQYEMRVHKRLIDITNPTEKTIDALMSLNLRSLKKGPYVHPKLLKKISIKTWARSSTITPEMVGFVFAVHNGKDFITVRVLENMVGHKLGEFSPTRKFNRHMVQEESKLKVADNTGAKRLKVIRVLGAFIGDLVVASVKEAVPVKKSDVVTAVIVRSRKETRRKDGTYIRFDENAAVIIPKGTRIFGPVARELRGYNKIISLARYSGRGIKGQKARSIMLATPVDQLSTIIQVFVNMLTIEFPAPIHASNLQVISSPKKVKRKWHKSKTSLAFGSHGIKATSRQIEAARRAMTRAIKRGGKIWIRVFPDKPVTSKGSEMPMGKGKGAVDHYVVVVRPGTILFEMLAREALTLAIHKLPIKTKIKRYKPTTPGRRHKKLTIGKITVRHAKRRIRIVDFVASIEYDPNRGARLALLHEKRYMIAPIGLEVGGIVVGNRFMLEHIPIGQEIYNIELKPGKGAQIVRGAGTFAQLMAVYATVRLPSGEVRMVLCMATLGHASNPDRRWGKAGRTRHRGWRPTVRGKAMVDHPHGGGEPKTPTGKGVKTR-KKKASTKLIIIIGRKIEMSQQFKPVTLILAEPNTVDLKEFQRGDTVDVVGISKGRGYAGVMKRHKFKGPMTHGNKDQRMGGSIKVIKGQRMAGRMGGEQVTVKNSNVIAIRGAVPGPTLVVRVDRTVHSKYGKRYKQSAKFNGEKVSFQECRPYSKTKCWRVVGKKPIAIPQGVEVTMVKGPKGELMWGTARALIANMVIGVTEGFTRKLEVNGVGYRVIVLAVGFSHDVREGMDAVVLIGANKHDVGELADKIRKVRKPEPYKGKGIKAEEVIRRKAGLVHEAVVQTSNGRKGKKPWKQKGTGRARHGSRRSPIWIGGGITFGPKMNDKARRKALAMVLSDHERLIAVDVSRAALNIVDL
>Uhrbacteria_CG10_big_fil_rev_8_21_14_0_10_Uhrbacteria_OD1_50_16_curated
PISDMLTRVRNGQMARHPYSQLKFAIAKIMEKEMKRISKPGRRVYAELPRVIISTPNGVMTNKDARKRRLGGEVLCEIFIVPALQKELGIMNVNALPIEKVTLNVGLTLTRITGQKPVFKARKSIATFKIREGIGMKVTLRGPRMYDFIEKLVAVTFPRVRDFRGITAVDQGNFNYGFREHVAFPEVGLQVTRENGLALFRALGFPFYRTRARMRLSVFRSAKHFGAQNDDLGKTIVSVHLGTALAEKAKVDTIVRGAFAYHGRVKAFAEAARVAGLTFMGHKVHPKIFRIFLKEDVFIAIHKIIIDRLHTAKPGFIIGRAGAGVEDLKNVQDIGHGSLSAAVVAEQVAIDIEHRMPFRRVMKQTVDRGVRVIVAGRLNGIARSERAVPLQNLRGNIQYANQANTMFGVIGIKVWIYIAPRKVRLVADMVRGVDTAIAAARPVRKLIESAVLRKRTSHVNVIRIRIKIRAYDHKIIDQATATIMKTAERTGAKVLGPVPLPTARRMYTVNRSTFVHKTSREQYEMRVHKRLIDIVQPSERTVEALMSLNLRSLKKGPAIDERLLAKVGVKTWSRWAVITPAMVGFTFGVHNGKQHVPVSVVENMVGHRLGEFSPTRKFVKHMVQHRSMIKVADNSGAKKLQVIRVLGSFIGDVMTCVVKEAAPVKKSDIVHAVLVRSRKETRRSNGTYIRFDENAAVIIPKGTRIFGPVARELRSFTKIISLAKTSGRGMKGQGSRSMLLRVPLSALSKVMQVFLNLATIQFPAPMNISNVALVGKPKRMKRKWHKQKTRLAFGDYGMKALSRQIEAARRAMTRYVNRKGQTWIRIFPDHPITFHGNENTMGSGKGAVDHYVAVVRAGTIMFEIEAREAFRLAAHKMPMKVKFKRYNPTTPGRRLKSLTRGKITVRHAKRKIRVIDFVATIEYDPNRNARIALVHEKLYILAGHGMHVGQAIIGNRYPLELIPEGMNVYNIELQPGKGGQVVRGAGTTAMFMGVNAQVRLPSGEVRLVLNMATIGQVSNIDYRWGKAGRMRHRGFRPTVRGKAMVDHPHGGGEPKTPQGKGVKTR-RKQASDKLILIIGRKLEMTQVFRPVTLIQAGPCTVLVKEVEVGATIDVIGTSKGRGFQGVVKRHGFRGKTTHGNKDQRMPGSIRVFKGMRMAGRMGGDRTTVQNNGLVAVKGAVPGSTVVVRVDSPMHPKYKKRYTTSKKYKGDTVSFVECRPLSKDKRWRIIGKQPILLPSGVEATTIKGGKGQLLWGTTRSNLQNMVTGVQTPYQKKLEVNGVGYKVIRLDVGFSHPVEEGISAEVLTGIDKQIVGQVAAEIRKVRKPEPYKGKGIKLDEIVRRKAGLVHEAVMQKANARVGKKPWRQKGTGRARHGSSRSPIWIGGGVTFGPKMNRKARRKAMFMTLSDNKAFLVIDVRRAALNVVDI
>Wolfebacteria_CG10_big_fil_rev_8_21_14_0_10_Wolfebacteria_OD1_31_9_curated
MYTDLLAQIKNAQAVKKPASKLDEMVLKLLVNGVRLLSKPSRHLYVDIRKVVISTPQGIMSGEDARKAKLGGEVFFEVWIIPKLKESLGYKNNFAVPVEKVVLSVGLNISEITGQKPKTVAKKSIAGFKVREGIGVKVTLRGARMHDFIKKLVMSVFPRVRDFRGIGVVDKGNLSVGFKENVVFPEIGVEVTREEAIELYKLLGMPFKRTRAKIRLTVFRSNRFTYAQDDSTGKTLLSAALGEKIAELAIITSAVRGMYRFHGRVKAIAESAKKAGLKIMGHKIKPTSLRILLEEDLLIGIDNLSIERIRASKPGLIIGRGGKGIEDLTNIEELKRWDISAAVTAQNMANDIERRLPFRRVIKKALEEGARVKVSGRLNGIARDEALIPLQTLRANIDYAETAFTTYGTIGVKVWINIAPRKVRLMASLLRGVNEAERSSEPLLQLLRSAPIQKKSSHISIIKLRLRVKSYDHKLIDNSIKQIIETAIRNGAEVIGPIPLPTEFRRYTINRSTFVHKNHREQFELRVHNRLIDILNPSQKIIESLSSLNLRSSKKGPYVEPKLLEKIAIKTWARNSEISPEMIGFAFDVHNGKAFITVRVTDEMVGHKLGEFSPTKKFIRHMIQERAIIKVADNSGAKIIRCFRILGAEIGDLFVASVQTAEPIKKKDIVRAVLVRQRKITRRPDGSYVRFDENAAVIVPVATRIFGPIPRELKEFEKIVTMATFSGKGTKGQKSRAMIIRIPLSDIEKVLNVSLNIFKISVSRPTDISNVMVVCSPKKVKRKWQKRGLNIDFGSFGLQSLSRQIEASRKSITHFTKREGKLWIRIFPDKPVTKKPPEVTLGGGKGSVEYYVFPVRIGRVIFEIVAREALRRAGHKLPIKTRFKHNKPTTPSRRLKSLLVGRITVRHNKKLYRIVDFVEAIEYDPYRTGFIARIVERRYILASKDMKVGVEIVGNRLKLKNIPVGYFVHNIEMKIGKGGQVARSAGSYAQILAHHTNLKLGSREVRKVLGYASIGQVSNIEYNIGKAGRSRGMGIRPTVRGTAMVDHPYGGGEPKTMWGKGRKTRDKKKWSSKFIL-------MTQVWNPVTLIQAGPIKITLKEFKIGDIVKVSGLNKGRGFQGVVKRHGFHGPKTHGQKNLRAPGSIRVLPGLRMAGRMGQERVSIKNKNILMVRGAVPGMTRVVSITRMKHSKYLKYFKTTERFKDDNVVIEETRPLSKDKRWKIIGKKPIIIPDGISIKEIKKGENAVNWGTMRALTQNTINGLEKNFEKVLEIEGIGYRVLVLTVGFSHPVKKGIKISTISGIDKSAVGQTAAEIRAIKKPEPYKGKGIRKGEVVRRKAGLVHQAVVHLANAREGKKPWKQKGTGRARHGSSRSPIWVGGGVTHGPKINKKMKRLAIFSVLSKDSEIKIVDSIKSILNVYDL
>WWE3_CG10_big_fil_rev_8_21_14_0_10_WWE3_35_32_curated
SISDMLTRIRNAQSRKSPYSKLKEEIAKLIVQKIERVSKSSLRKYFDLKPIVISTSRGIMTANEARKKHLGGEVICRFYIRIDLKKDLAVNSVEAVPIKKIVVNMGV-LEIITGLKPSEKSKTSISNFKIRKGVGLTVTLRGNKMWSFYEKFVKIALPRVKDFRGIKSFDGGNYSLGIIEQVIFSEIPLQVTDELGLKLLSALNMPF-KVRGRIRICVFRSNRFIYAQDDVFANTIASCETGKALGESLKVKKAIRGYYKYHGRVSKLAEGLRSSGVIFMSRKINPTGLRVGVIEDYKIGLSAIIIERIKVSKPGVVIGRKGSGLALIRQVEEVLKPEADAKIVAEFIAMQLERRVHARRAINAAADKGVKIQIRGTVHGIATEEVVVPTQTLRADIDFARISYTRGGTIGIKVWIYLSSTKIMPIARYIRGVSDALKASGIIYHIVKSAPILRRTSNVTVVKLRVKLKSYDVGTIDQSTQRIVDVAIRTGAKISGPVPLPTRVEIFSYQRAANNDKRSFEQFERRTHNRIIDILDPTANTIAELSNLKLRSSKKGPFVDEKLMKKVIIKTWARSSSITPEMVGMTFDVHNGKKHLPVFVSESMVGHKLGEFALTRTFRAHMIQVGTLLNSADNSGAKTLNVVGIPGAQIGDVVTCSVRGTTGIKDHEVVSVVIVRTRKEIRRLDGSYIRFDDNSGVIVPHGTRIFGPVARELRDFSKIVSLAHTSGLGMKGQKSRTLVHKMPIGKISVVEKVYVNIVTLKVNRPINVSNAMVVCPPKRTKRKDMRRGNSLNFGEFGLKAISRQIESARKAIAGATKRGGKVWIRIFPAKPITMKPLAVRMGKGKGAVDHYVAVIKPGKILFEMVAKEAFRLAAEKLPMKTKFKKMKPTSPGRRRKNLTSGRISIQCAKSRYRLIDFVESFEYDPNRSCDIALILDRRYILAPNGLKIGDNVKGNALPLKQIPVGVPVHNLEMYPKAGGKFIRGAGTAAYVTAKYVDIKLPSGEIKKFLCYGTIGQIGNEEHSLGKAGRAYHMGKRPKNRGKARDGHPHGGSYPVDQWGNGGKTR-KRKHTNKFIVINLLKVGMSQQFSP---------------------LNVTGVTKGRGFSGVMKRWNFHGPKTHGQSDSRAPGSIRVIPGKKMPGRYGNDKHSIVTLGLIKIKGCVPGSTLRVKVGFSKHARYNKRFVFHNTFKGDLVQIIECAPISKSKSWKLIGKVPVKIPEGVDVQNVTGAKGSVYWGLVRSLLNNAVIGVSEGFIKMLDLVGVGYRVLKFFVGYSHSVEEGILLEVVSGASKHMVGQAAANIRAIRKPEPYKGKGIKRDEIIKRKQGLISQYIRFLLSQRHGKKPWRQKGTGRARSGSNRSPLWVGGGVSHGPDLSKKMKKVAFIHCVFAEGS---VRLFRSFLNVFDV
>Yanofskybacteria_CG10_big_fil_rev_8_21_14_0_10_Yanofskybacteria_OD1_37_15_curated
PISDMLIQIKNAQMVGHPFSRIKFRIAEILKGGVKIISRPSRRMYIEIKQVVISTSKGIMDSNEARKNNFGGEILFEVWVIPAMQKEFSIKNVMAVPVQKIAINVGIDISAISGQKPVFKAKKSISGFKIREGVGISATLRGKRMYDFMDRLISIALPRSKDFRGIENFDRGNLNIGIKESSIFPELPLEVTVGKGIKLLKLIGFPI-------RIFVFRSNKYMYAQDDEKRKTLFSIKIGESLADQMKMFEAVRGGFKFHGRVSAVAKGLRSGGIKFMGQKISPTSLRIYLKDDVSVSIDRVELERIFTARPGLLIGRGGSGVEELKEIQEVKNPELSAKIVAESIADQIEKRLPFRRVMKQSLFKGAKIQLGGRLNGIARTEHLLPLQTLRADIDFAMTAHTTFGTIGIKVWIYIAPRKVRILANLVKGVNEALKSSPSLIKLVNSAPLQKKTSLIKLVKIRIKLRAYDNKIIDRSAKQIVDTIERHGGSPTGPIPLPTETHKYTVNRSPFIDKKSREQFEMRTHKRLIDINSSTPKIIDALMNLNLRSLKKGPYVDQRILKKIAIKTWARSATIIPEMIGYTFGVHNGRVHVPVYITEDMVGHKLGEFSLTRKFVRHMLQLRSIVDVADNSGAKKVGVFKVLGAEIGDIVVVSVKSAEPVKKKEVLRAVVVRQRKPFRRKDGTYIKFDDNAVVILPKGGRIFGPIPRELKEFNTIASLATFSGGGSKGQKSRAPWQSFPLEFFNKVGKVFLNLIKISKERAVHSAGVALICKPSRVKTKVHKRGTYLSFGSFGLKAESSQLESARRVMTRFIKRGGKIWVRVFPDKARTSKSSEVGMGGGRGALSHFVAPVEAGKIIFEIDAREALKRGSYKLPVKTRIKLYKPTTPSRRLKSKTKGLKTSGYAKRSFREIDFVFALEYDPNRTSRIARIHEKRYILAPVDLKEGDSILGNRMKLKNIPQGSVVHNVELKPGRGGVAVRSAGSSATVLAKCVQLIMPSSEVRKVSCFASIGQLSNQEHVLGKAGRTRWLGKGPKVRGTAMVDHPYGGGEPKTAHGKGRKTRNKKKKTNKFIVLLGEKLGMTQIFEPVSVIKVEPNFVFLKEFKTGDKVKITGLSKGKGFAGVMKRYNFSGPHSHGHHHARHGGSIHTLKGMRMAGRTGGVKKTTRGNGLLAVRGAVPGNTVVVQILRLKHPKYKKYFKITKRFKGDKVVIGETKPVSKEKRWIVIGKKPVQVPSGVDVKSAKGQKGEILWGLAGSMARNMMIGVSEGFVKVLEFQGVGYKALELGLGFSHPIFEGITFKTVQGIDKELIGKVAAEIRSFRKPEPYKGSGIRKGEIIIRKAGLLHQIVVQMSNKRQGKKPWKQKGTGRARHGSNRSPIWKGGGATFGPGLNRKMVRKALFVALSSDKQFLMVEAKRASLNPLEV
>Parcubacteria_CG11_big_fil_rev_8_21_14_0_20_Parcubacteria_OD1_41_14_curated
PIADMLTRMRNSLAARKPSSKLKMRLAGILEKTIKRVSKPGLRVYSDLPTVIISTPEGLLTNKEARKRGIGGEIICQVSILKKRKDLFGVSNILSCPIEKVVINVRVMISKISGQKAIAKARLSISNFKIREGVGAKATLRNRMMIDFLDKLVNVTLPRVRDFSGLKAFDGGNYTIGFSEYNSFPEVGIEITNEQGFTLLKELGFPFMRVRSKIRVCVRPSLTGTFVQDDVKSVTILSGELGKKLGKDAVIKQAIRGSKKYHGRVKALTEALREAGVTIMGQKIHPKNHRLYLKQDVQIRVDNISIERIYTAKPGMVIGRGGQGIEELSNIHEVRQASLSSANMSQGIGSDIERRIPYRRSAKQALENGVKIQIKGRLNGIARCETMVPLHTLRANIDYAHEADTTYGKIGIGVWIYISPKKVRLITSMIIKVDEAIKSAPIVLKVLKSAKIRKRTSKITIVRIRIKIRAYDSKIIDQSTRTIIDTAIRSGAEISGPIPLPTEKTKYTVNKSTFVHKNSRDQYEMRVHKRLIDILDPTPKTVDSLMNLNLRSIKKGPYLDERLLGKVAIKTWSRRATIAPEMVGYTFGVHNGKAHIPVLVVENMVGHKLGEFSLTRKFSKHMIQFMSRINCADNTGAKKLQCITVLGARIGDLMTLVVKEAQPVKKGDVVLAVLVRQKKELRRKDGSYIRFDDNAAVILPKGTRIFGPVARELRPFLKIISLATYSGRGLKGQKSRSLLIRTPLSVLNKVLQVLVNVLSIEFPSPIHWSNVMIICPPRKVKRKAHKRKTYLSFGNFGLRAISRQIESARRAMTRYVQRGGKIWIRIFPDKPVTAKGAEVPMGSGKGNVDRYVAPIRRGTIMFEMIAKKAMKLAAYKLPMKTQFKRYKPTTSGRRVKKLIQGKISVRHAKRAYRMIDFVIGIQYDPYRTADIALLKSLSYTLAVQNLKLGDIIEGNRMILKHIPAGVMICNIELSPKSKASSVRSAGSSATVLSQFVQVKMPSSEVRKFNCLITIGQVSNPEHRLGKAGRKRHMGIRPTVRGKAMVDHPHGGGEPKTPWGKGVKTRKPNKASNTLIIILGKKLNMSQKYSPVTIVKVGKGAVRLIEMETGQTVSVSALSKGRGYQGVVKRHGFHGKKTHGAKHLRSPGSIRVFPGKRMAGRMGGTRITVSNNELVMIKGAVPGATVSVRVDRVIHPRYRKRYRVSKKYAGDKVVIEETRPISRTKKWKIIGKQPIELENGVSAIKITGPKGNLFWGLGRSLIANAVEGVTKGFEKKLEINGVGYKALVFNLGYSHIIEEGVNAQVVSGIDKQLIGETAAQIRALRKPEPYKGKGIKSDEQIRRKVGLIYQVVRAQNNKRQGRKPWKQKGTGRARHGSSRSPIWKGGGVTFGPSIPVKMRKKALRAVLSDDGKFIIIDTILSLINILDL
>Peregrinibacteria_CG11_big_fil_rev_8_21_14_0_20_Peregrinibacteria_46_8_curated
PIADFITRMRNANRAGSPSSKLKKAIAAVLANELKRVSKPGQRIYVEIFPVIISTSQGILIDKEARKRKLGGELLFTVFVIPKLQKELGIKNLHALPIVSVHVNVGVNVEAITGQRPIVKSRKSISNFKLRENNGVSVTLRGQRMYDFLNKLVNVVFPRIRDFRGIKSFDGGNYSLGIKEHTVFPEIGIQITNEHGLKLLENLGFPFNRVRGKIRLVVFRSLKLNYAQDDDSHNILAAAQVGEALAKVAKISACVRNGYKYHGRVKAVAEGAREGGLKFMGQKVNPLGMRIMLHQDIKLGLSRIEIQRIHTSRPGIVIGSQGASIEKLRNIIEVKKPYQDARIVAELVGKQIERRMPYRRACKTAIDRGIKIRVAGRLNGIARNQFFIPLQTFRSNIDYAYPAVTTFGVIGVKVWIYISSKKVNLVASLVRGVENAISAARPMMELIKSAPILKRTSHITVEKIRIKIKAFDHKVADESTRRIIEEAEKTGAIVIGPIPLPTKIEKFTVNKSTFVHKTSREQYEMRTHKRLLDITESTPKTIDALSNLSLRSLKKGPYIDPKLLKKVQIKTWARACMIPPEFVGHTFGVHNGKQHIPVLVTENMVGHRLGEFAPTRKFKAH----MSRLTVADNSGAKKAMCIKVLGAGVGDVVVVTVKDAMPVKKKSVQRAVIVRTKNAIRRKDGSYIRFDDNACVIIPKGTRVFGPVARELREYQKIVSLA-FSGRGVKGQHSRTLHMRMPVEKLNKVIRIYINIRTIQYEAPMDASNVMVLAP--------------------------------------------------------------VPMGSGKGAVEIYVADIKKGTVIMEVSARKALYLASNKLPVKTRFKKYKPTTPGQRAKRMRKGKLTVRHHKTLYRLIDFISSVEYDPYRSCFIILVVDKRYHIAPHGLKVGDEVIGNRLKLKYIPVGFEIHNIETNLGKGGQIVRSAGAVARLISLYAQVQLPSKEVRLVNCYATIGRVSNVDHKIGKAGRSRHMGRRPVVRGKVMVDHPHGGGEPKTKWGAGVKTRKRKKWTNRFIAIVGRKAGMTRMYLPVTLISCPPSKIVLREFKVDDEVKITGISKGKGFAGTIKRHNFRSRASHG-SHHREPGSIRVHKGKKMAGHMGHDQVTRRDKHIIAVKGPVPGPSIVVKVDSLKHPKYNKNYRVSKRFVGDTVTIYEHRPISKTKRWTVIGKLPITVPAGVEIKIVKGPKGELLHGLTRSLLANMVEGVTNGYSKRLEIIGVGYRALNLSLGFSHPVDEGITFEIITGIDKELVGQIAANVRGLRKPEPYKGKGIREGEHVRRKAGLVHKMLIQQTNRRQGRKPFRQKGTGNARQGSRRNPHMRGGGVAFGPRAPKKERQKALLCALSGGGSIAALELATSSLNIDDI
>Peregrinibacteria_CG11_big_fil_rev_8_21_14_0_20_Peregrinibacteria_49_14_curated
PIGDFLTRMRNAQAARHPYSRMKLELGEILKKTLKRLSKPGRRLYMDLKPVILTTSEGLMTDVEARKRKLGGEVLCTISIIANLTKDLGIKNPNALPLEKVVVNVGICLAIITGQRPVKKTRKAISNFKTREGVGTMVTLRGKKMEEFLDRLLSYSLPRIRDFRGLK-LDGGNYAIGIRDHSIFPEVGLQIQDTEAMALLKQIGVPFRRIRGKVRMSVHRSLTQIVVQDDDTSKTLVTAKLGESVAKKAKIDAVVRNAYRYHGRVKELADAARSGGLTFMGQKVNPNGMRILLLDDVQIGISSVEIERIHTSKPGVIIGKQGAAIEELRNIQEIRNPDGDAEIIAETIAGQIQRRMPYRRASRMAIEKGIKIKVSGRLNGIARNELFIPLQTLRADVQFARHAKTTYGTIGVKVWIYIAPKKANLVAKMVRGVPEAIKAARLLEALVRSAIIRKFLSHITLQSIRIRLSAFDHIVLDEAVNKIVETAERSGAVVHGPIPLPTKIRKFTVNKSTFVHKDARDQFEMRTHRRLIDLKETTFKTIESLQNLSLRSLKKGPHIDEKLLKKVMIKTWARDCDIPPEFVGFTFAVHNGKDFIPVYITEQMVGHKLGEFSWTTKFKNH-------------TGAKSAQCIKVLGAHVGDIIVVAVKSAAPVKRKTVQRAVIVRTKALTRRKDGSGIRFDDNACVIIPKGTRVFGPVARELRAYQKIISLA-TAGRGTKGQHSRTLVLRQPVGVLESVLRVLINMRTLQYEASIDVSNVMAVDPPKKVKRKQHRRGYTLAFGSVGLKVMARQIEAARRAMTRSVARGGKIWIRVFPDISVTKKAAEVPMGSGKGNPEYWGRVVKAGTILFEMAAREALRLAGHKLPMKTKVKKVKPTSPGRREKRLTSGQITIRRHKRLYRDIDFVASLEYDPNRSARIALLHDKRYMLAPEGLKVGDEVVGNRMKLKYIPSGYKIYNLEIGVGRGGSSVRSAGTSATLVGSYGVIEMPSGEVRRVLCYATIGTVSNPEHSIGKAGRNRWLGKRPKVLGKSMVDHPHGGGEPKTPWGKGVKTRKPKKNSTRLIVIIAKKVGMTRVFLAVTYLHIEPNTVVQKEWEAGKEVTISSKSKGRGFQGVVKRHGFHGPKTHG-SHHRRPGSIRVLKGKRMAGRMGGDNVTLCGNGVIGVKGPIPGPTVTVTVDSHFHPKYKKRYKVSKKFLGDMVLIEECRPLSKNKYFKVIGKQAVAIPSGVTIETVKGAKGQLRHGLTRQLIANMVQGVSQGYEKRLEIIGVGYKALTLNLGFSHPINEGIEVAQVRGIDKQLVGQTAANIRSYRPPEPYKGKGIRSDEHVLRKPGLMHQAVVQQSNRRHTRKLFAQKGTGRARRGSVRSPLLRGGGKAFGPDMPRSMRRAALKSCLSLNNCILGLE-----------
>Berkelbacteria_CG11_big_fil_rev_8_21_14_0_20_Berkelbacteria_40_23_curated
PIANLLNNLRNGYASRKKKSRLLLNLLKVFKKSVKQISKPSRRVYVKIPYPIITTPEGLMAHYEAKKKHIGGELICEVEINPLVKVEFNISNNFELPIEKITINSGYELATLTGQKPVQKAKKSIAGFKLRQGVAYLVTLRGVKMYDFLSRLINVALPSIRDFRGL-RFDRGNFSLGIKDHAVFPEIGININSNQAKFFLQKIGMPF--------LTINRSLKHIEGQDMNTGASMVYVLVGKKVAQIAMITKCFRKKQKYHGRIKALIETMRKNGVKIMGQKINPISYRLSLIQDIKISIEKIIIKRIHSSRPGILIGRQGQGIKDLKDVMEIKNPDSVAQLVAQNIGYQLTKRIYYKRAVKHAMTKGVKIQISGRLGGISRSEKYVPTSTLRANIDFAIHSQTTYGTVGIKVWIYLSPAKMKIVGLELKGIEKALAGAKIFEKMFYEAPFKKIASHVIIEKIRVKLRSYDSRIIDKTAKKIIEIVERSGAIAHGPVPLPTETKKISVIKSPHVHKESFEQFEMRVHKRLIDITDMNSKTIDDLTSLDLRSIKKGPYVPDHLMK---IRTWARASQIIPAMVGRSFEVHNGRKFIMVNVNEEMVGHRLGEFSPTRTFHRH--MDKTICIVADNSGVKKFRVFKVLGARIAGIVIGSAIEVIPIKKKSVLKGIIVRTKAPIKRKNGTTVRFDDNAVVILIRATRIIGPVAREIRSYKKIISLARTSGRGTKGQKARSLAQRLPYSVLEQVIKIFVNTLKIDISHPIDASNLALVCPPRKVKRKHFRRGQNLEFGSFGLKATSRQIEAARRAMTRKIKREGQVWIRVFPDKPITKQPNETGMGGGKGAVDHYVTVITPGRILFEMLAKEAMSLANYKLPFKTKFKIYKPVTPSRRNKSLTIGHISVRHVKRHYRLVD-VLTIEYDPYRSAFIALIEKKSYILAPDGLKVGDIVEGNRMQLKNIPSGTQIHNLEIQPRSGGKIVRSAGQYATISSKYTNVKLPSGEIRKFHCYGSIGRLSNIQHVIGKAGRKRWMGIRPTVRGKAMAAHPHGGGEPKTPWGKGGKTRKKKKPSNKFIV-FYKKLGMTRFFNSATVLEL--DKA----FEAGKTVNAMSVSKGKGFQGVIKRHSFSRPETHGSQHHRAPGSIRVVKGKKMPGQMGGHRNTTKGKNLIVVKGSVAGPTVKVEVKKITHPKYLKQFNLVKNFLGDLVEIEAIAPKSKRKTWKVIGNKLISIPEETQVVAFTGKYGNTQHGLFRSLIQNCVTGVSDNFKKVLEIHGVGYSVIIMLLGFSHPIIDGLEAKIISGIDKQKVGQFSALIRQIKKPDPYKGKGIRKGEKIRKKAGDLKTIFVMAHNSRQNKKPWRQKGTGKARAGSAKSPLWVGGGVTFAPKINARIMKLAKKQLFQDAGQVICATVKRASTNILEM
>Gottesmanbacteria_CG11_big_fil_rev_8_21_14_0_20_Gottesmanbacteria_OP11_37_11_curated
SISDFIIQIKNGYMAHKPSSNNKEAISRILSKNIVRISKPGKKVYVKIHKVIITTPMGMLSGKEAKRKGVGGELICKFWIKTKLQSELKIKNSMATPLLKIVVNVGLQLMVITGQKPVIYAKRDISTFKLRKGIGLKITLRGIRMYDFYEKLVKIVLPRIRDFRGISSIDEGNFTLGLKEQIVFPEIGLEITKEQALKLMEMLGMPFKRIRSKIRLSVYRSSKHIYAQNDSKSETLVSVESGKIIAQKAIIHEVVRNGNKYHGRVKALAEGAREGGLKFMGHKVNPKGFRLFVLEDVKIGVTKIEIERINVVRPGMVIGRGGQGLEELKKVEPVKNPNLSAYFIAIQIAEQLAKRMPHKRVVGYAVEKGVKIMLAGRIAGISRRETFIPLSTIREDIDFVAPSLTKSGYIGVKVWICISSKKIKTLGKMVVGPQEAIKAGRILSKVIQSASIKKRTSHIKIQRIRVRLKAYDGRIIDDSCQKILDTAVRTGARVVGPIPLPTGKKHFSVQRSPFTDKDSREDFMIKIHKRLIDIIEPTDKTIDSLMHLELRSSKKGPYIDTKLLKKVLIKTWSRGSQISPDFVGHKLAVYNGKNFIEIFVNESMVGHRLGEFSPTRTFRGHMIQLRTLVNAADNSGAYVLSVIQVHGAYLGDVVTCVVKKADPVKTHEMVKAVIIRTKKEKRRSDGSYIRFDDNAVVIIPRGTRVFGPVARELKDFNKIVSMAKTSGRGTKGQKSRGLIKRLPLKYLNKIEKIYLNVFKISFSKPLDVSKVMFVCPPKRAKRKQFRRGTTLVFGEYGLKSLTKQIEAGRKVLTRYTQKGGRVWIRIFSDKPISDKPPEVRMGGGKGDVVDYVAVIKPGRIIYEMLAKEAIDKASKKLSIKGKF----MRDITKTEKHLIGGSITARHEKRFYRSIDFILAFEYDPNRNVQIALVMEKRYILAPLGLSVGDKIMGNSMPLKNVPVGTPIHNIELHPGKGGQLVRSAGGMAVILAKFAQIKFPSSEVRMIRCFATIGQLANKEWPLGKAGKSRHRGIRPKVRGTAQNSHPHGGGEPKTPWGKGLITRNRHKYSNRYIIILGTKISQSQGFTPITRIMVGPCWVFFREIKVGEKVVVTGTSKGKGFQGVVKRHHFRGPRTHGQSDERAPGSIRVYKGKRMAGRMGGNKITVKGNNIMTLRGLVPGYTVIVDVPRQFHPLYKKIMRRSSRYKGDKVKIGSCKPISKEKHFRVIGKKPIIIEPDIQISNISGSKGGMLQGLTRSLIQNAVKGVKSGWTKQLEMVGVGYRSINLHVGFSHVVKKGISFQVVSGIDKYLVGEVAASIRRVRPPEPYKGKGIKMGEHIRKKLGLMAQAVRFLANKRSTRKIYRQKGTGRARHGDVKAPIFIGGGVAHGPDMPRKMRRMALFSALSDEGKLKVINVILAGLNTYEV
>Magasanikbacteria_CG11_big_fil_rev_8_21_14_0_20_Magasanikbacteria_OD1_39_34_curated
PIADMLTRIRNAQMARKPYSKFKKTIVDILERFIKRESKPGHRKYTEIPKVILSTSKGIMTNKDAREQGIGGEIICSVYVVPALKEKFGYKSVAQVPLKSVTVNVGYTLRRITGQKPVHLARKSISNFKIREKIGMSVTLRGEMMYEFLYRFVHLVLPRVRDFRGIKAFDRGNYSLGIKESIAFPEVGLQVVKEEGLALLELLGFPFARVRAKVRLAVHKSLTSMYAQDDSQKKTLVGLLLGLAIAKKAKVSTVVRGGYPYHGRVKAFAEGAREGGLIFMGHKVNPKIHRMFAQQDVQIHIDAICVERILAAKPGFIIGRGGQGLETLRNIKEVKNPSLSAAVIAQTVSSDIEKRIPFRRVMKQAIDRGVKVCMSGCLNGISRSETLIPLITLRSDVDYGYWAHTIYGKIGIKVWIYMSPRKVRLIAGLIRGVTDALAAARPVKKLLDSAPLRKRMSHISLTKVRIKIRAFDHKIIDDATKTIMDTAERNNAQVIGPVPLPTSKQKFSVNRSTFIHKTAAEQFEMRTHKRLIDIISPNSKTIDALMNLNLRSLKKGPYVDPKLSKKVQIKTWARASTIVPEMVGMKFLVHNGKTFIEVIVDENKVGHKLGEFSPTKKFINHMIQHLTILNVADNSGAKSLKVIRVLGARIGDVITCSVKEAAPVKKGEVVHAVIVRQRKELRRQDGTYIRFDENAAVVIPKGTRIFGPIARELRAFQKIVSLATTAARGMKGQRARSL-QKIPLSTLEKVIQVILNIIKLELAGPMDISNVMLVDPPKKVKRKWHKRINTVAFGSHGVVALSRQIEAARRVLTRYVRRGGKVWIRIFPDRPVTKKGSEVPMGKGKGAPDHYVCTIKPGTVMFEIKAVEALNLAGYKLPTKVKVKVYKPTTPGRREKSLTKGKITVRHVKRLYRVVDFVIAVEYDPNRGPRIALIQEKAYILGYAGVQVGDKVMGSRMPLNEIPLGLFVYNVELQPGNGGQMVRGAGAGAQLMVIFAQLKLPSGEVRLVSCLATVGKVGNADFRLGKAGRRRKLGWRPTVRGKVMVDHPHGGGEPKTPWGKGVKTRKKGKASDKFIVILGTKLGMTQVFRPVTRVQAGPCVVFIREFERGDTVQVVGKSKGKGFQGVVKRHGFAGPATHGHKDLRMPGSIRVFKGKRMAGHMGDARITVKNAGELLIKGAVPGATVSVRVGTTIHPKYRKQYQTYRKYAGDKVIFEECRPISKTKRWRLIGKQTIQIPTGVSAQTVKGPKGELLWGAFASHAKNMVIGVTEGYKKQLEINGVGYKVLKLDLGFSHPVVAGIVFTAIEGFDKELVGKIASEVRALRKPEPYKGKGIKIDEIIRRKAGLVHQVYVLEANARQGKKPWKQKGTGRARHGSSRSPIWKGGGVTFGPKVNKKMNRQAVSMCLSDQEKMFVLEVFLSTLNVVDL
>Liptonbacteria_CG11_big_fil_rev_8_21_14_0_20_Liptonbacteria_OD1_35_14_curated
MYYDTIIRIKNASAVGKPFTKMDEAILNILSKEIKFISKPQKRVYKDLYSVIISTPKGIMTVEDARKEKVGGEYLFQVW------------------IEKVVVNIGTELKVITGQAPQVKSKQAISGFKLKINIGLKITLRQKRAVDFLNRLINIVLPRIKDFRGLSVIDKGILNIGIKDKVIFPEIGLEVSKEKAVALFKEMKVPVQRTRNKVRLSVFRSLQAINVQDDSTQKTLVSALVGELIAKKANINKVVRGHYRFHGRIKALVEAARQGGLNIMGQKIRPDSYRLHLEEDEAIGIADITIERIKAARPGLIIGRGGEGVNKLKNIEELKRTNVSANYVAQQIAWDLEKRMKFRRTIKHHLDNGAKIRVSGRLDGIARAEWVMPLQTLRADIDYGTTAFTIFGTIGIKVWVNIAPRKVRLIADVMRGVNQAERSTGPLLKLLRSALIEKKSSHVTLVFVRLRIRGYDHKLVDNSCKQIVETAERNNAEVVGPIPLPTENKKYTVNRSTFVHKTAREQFELRIHKRLIDIFNPNKTIIEALSNLNLRSLKKGPYVDPKLLKKVFIKTWSRSSEISPEMVGHTFGVHNGKDFIAVFVIEDMVGHRLGEFSGTRKFIRHMIQERSILKVADNSGAKIIQCFRILGARLGDIIVASVKVAEPTKKKDKVKAVVVRVKKSVRRNDGSYIRFDENAAVIIPVGTRVFGPIPRELKAYDKIMNLATFSGRGTKGQKARSLIQRLPVGQI-NVIEVDLNLMKIEAPRKIDISNVMIVCGPKKVKRKWHKRGITVAFGKFGLQAMSNHIEAGRRAMTNHLKREGKLWIRVFPDKPVTKRPPEVTMGGGKGAVDHYVFPVRPGRILFELKARSAFKRAASKLPVKTKIKKFKPTSKGRRLKSLTKGRITMRHHKKIYRMIDFVEGIEYDPYRTAFIARIVERSYILASQGLKAGDKIIGNRMPLKNVPIGYEVFNIEMQPGKGGELARSAGSYAEVSAHFTNLKLPSGEVRKVLSYATIGRVSNPENSIGKAGRSRWMGIRPTVRGSAMVDHPYGGGEPKDKWGNGRKTRSKKNPSNKLIIILGKKLKMTQIWKPVTVIKATPNEVVLREFKAKDNVKVTGVSKGKGFQGVVKRHGFSGPKSHGQKHHRAPGSIKVFKGLRMAGRTGSETVSVKNLGEIMVRGAVPGHTRVVSISRLKDSKYEKFITVTKKFKGDEVIMEESKSYSKDKRWRIIGKKPIIIPQGVTIELIKGPKGEVNWGTLRSLLNGAVIGVTAGFIKNLEINGVGMRYVILNVGFSHPVKDGITIEIISGFNKDLVGRTAANIRAIKKPEPYKGKGIKVGEIIIRKAGLVHFATVQLANRRNNRKPWRQKGTGRARHGSMASPIWVGGGVAHGPDINDKQRRQALFIALSKDGQLKIIDISRGVLNAMDV
>Falkowbacteria_CG11_big_fil_rev_8_21_14_0_20_Falkowbacteria_OD1_39_10_curated
PIADMLARIRNASVVKKPMSKIKYAIAKVLEGSIKRISNPGLRIYAELPRVIISTPQGLMTNKEARKKKVGGEVICEVYIVPKMKEKFGYKNDLAVPLIKVTVNVGFSLVKITGQKPVLKAKKSISSFKVREGIGAMATLRGQRMYDFTEKLVNISFPRVRDFRGIKSVDKGNLSVGFKEHLAFPEIGLEICQEEGAELFKLMGFPFVKIRKKIRLSVFRSNKGMYLQDDEKG------KLGKLIAEKAKIKKAVRGGYRYHGRVKAAADGAREGGLEFMGKKVNPKILRMKVEQDVRVGVDRVEIERIYTAKPGLLIGRGGTGAEDLKNIHEVDRPNLSAQIVVQQMILEIEKRMPFRRVMKQAVSRGVKTIIAGRLNGIARTEKLVPLHTLRADIDYARVAATTYGSIGVKVWIYMSPRKVRLVVDVVRGVEKALKAAKPLIKLIDSGPIRKRASHISLVRVRIKIKAFDHKIIDKSTKTIIETAQRSGAKIFGPIPLPTEKRKYTVNRSTFVHKTARDQYEMRTHKRLVDILDPTPKTIEELTNLSLRSLKKGPYINERLLKKIKIKTWDRTCTITPEMVGFTIGVHNGKQHVPVYIVENMVGHKLGEFSLTKKFIGHMIQQETKFKIADNSGARVVQCIKVLGAGVGDIITASVKEATPIKKGDVVRVVIVRTKKEIRRKDGTYVRFDENAGVIIPKATRVFGPIPREVRRFFKIASMATYSGRGQKGQKSRAAWRGVPIIDINKVLQVFRNLLIIEFPAPMALSNLILTCPPRKTKKKSHKRLTTISFGSYGLKSLSRQIEAARRVMTRYTKRGGSIWIRIFPDKPVTKKGGEVPMGKGKGSVDYYVVVVKPGMIMFEMMAKEAMERAAHKLPIKCKFKKVKPTTPGRREKSLIKGVITVRHARRYVRQIDFIATIEYDPNRGARIALLHEKRYIIAPVDLKVGDKIIGNAMPIKFIPAGIAVYNVELEPGQGAKLARGAGNAIYVMGVFAQLKMPSGEIRLIKCFCTVGQASNPDRKLGSAGRKRRLGIRPTVRGTAMVDHPHGGGEPKTPWGRGVKTRKRSKRSNKMIIILGKKLNMTQVWQPVTRIQAGPCVVYLREFKVGDVVQVEGVSKGKGFQGVVKRHGFSGRKTHGTKDLRMPGSIHVFKGMRMPGRMGGDKNTILNKNELLIKGAVPGATIVVRVDKVQHPKYKKRYAASKKYKGDKVIFVECRPLSKDKKWRVLGKLPIELLDGTQAKIIKGPKGELLWGLFRSLINNMVVGVTEGFEKKLEINGVGYRALTLNVGFSHPVEEGINASVIFGIDKQLVGEVTAQIRRVRKPEPYKGKGIKIDEVIRRKAG----------------------------------------------------------MVLSDSGRLAVLDVKYSGINILDL
>Tagabacteria_CG11_big_fil_rev_8_21_14_0_20_Tagabacteria_OD1_41_11_curated
PIADMFTKIRNAQVSKKSYSKLKMELAKLLLKHIKRISKPSRRVYLEIKPVILSTSKGLLNNKEAIKEKVGGEVIAEIWVIPEMKKKFGYKNEMAIPIVKTVVNSGVQLSLITGQKPAKLAKKSIASFKLRQGAGYSVTLRGQKMYDFLDRFLSIAIPRIGDFRGLKAVDGGNFSIGIKEHTIFPEIGFEVTREEALELFKMLGFPFRRVRAGIRLNIFRSNKHIFLQNDEKGRTIVSAETGKALAVLAKIKHAVRGGYAYHGRVKAAAEGARLGGLKFMSHAVHPYSFRLFIKSDILLYLEDINIERLKTSRPGLIIGRRGEGAEKLKTIEEVKQPETHAKIVAQMIAESLERRLPFRRVMKQTMEKGIKVALSGRLGGMSRREWLIPLQNLRADIDFTRRAHLPYGDIGIKVWIYVSPRKARAVAQLVVGVNTAIRSVPALVKLLKSAPIKKRGSHISLVKLRIRVRAYDHKILDISIKQIVDTVLRCGAELEGPIPLPTEVRKYTVNRSSFVHKNAREQFEMRIHKRLIDILNPGPKIIDALTNLNLRSIKKGPYIDQSILEKISIKTWARNSTISPEMIGYAFGVHNGKDFIEVRVTEDMVGHRLGEFSMTRKFTAHMIQTRSMLSVADNSGAKLVQVIKVPGGRLGDVVVISVKSAEPVKKKDVLRAVICRQRQPFRRKDGSYVRFDDNAVIILPKAGRIFGPVPRELREYAKIISLATYSGRGSKGQRAH-IIKKLPLKVLEKVLHVFINIRKIQVSAPMDASNVMLVCSPKKVKRKWQRRGVTVAFGSFGLKAESQQIESCRKAISRYVQKTGKMWTRIFPDKPITKRPPEVTMGGGKGDPAGYVVPVKPGRILFEILSREALRKAAAKLPIKTKIKIYRPATPSRREKKLTSGRITVRHAKRLFRKIDFVKSIEYDPNRSGFVALITEKRYIIAPAEVKVGDKIIGNRSPLKKMPVGTFVFNIELKPGASAVLCRSAGNYAEILAHFTHLKLPSTEIRKVPAWASIGRVSKEEHIIGKAGRSRHKGIRPTVRGSAMCDHPYGGGEPKTAYGKGVKTRKRRKYSNIFIVILGRKVNMSQIFDPATLVLAEPLTVHQKEFNIGDKIEVAGITKSKGFQGVVKRHGFHGPRTHGQKHEREPGSIRVFKGTRMAGRMGGVRVKVKNKNELWISGAVPGRTVVVEVKRYKHPLYGKYIKSSKRYKGDKVIIEETKPMSKDKHWKVIGKKPIVIPQGVEVKKVKGPLGENLWGTYAAHILNMIEGVTKGFSKTLIIEGIGYRALNLTLGFSHPVKLGIDLKIISGANKDSVGMFAAQIRALKKPEPYKGKGIREKEVVRHKAGLVHQVMLLQANKRKGRKPWRQKGTGRARHGSIRSPIWRGGGVAFGPKINKKMKRKALLVALSQDNEILILDLKHAFLNLLDT
>Taylorbacteria_CG11_big_fil_rev_8_21_14_0_20_Taylorbacteria_OD1_46_11_curated
PIANFLNKLKMASFTCKPASRLTLSIAEALVKNVKRVSLLSKRIYRDMRPVIISTPKGILSDMEARTQKVGGEVLFEIWAFTGLKEKMGYTNPMQAPLEKVVINAGVRLSKLTGQKVAKGAKKSIAIYKTRQGVGAQVTLRGPRMYGFLDKLLNVAFPRTRDFRGINSIDEGNITIGVQEHTIFPEAGMGITKAEARAFFDYLGFPFNRIRSKIRLAVFKSNRYISAQNDETGTTLATAEVGRLVAEQAKVTLAVRGGYIYTGAVKAVAEGARKGGLTFMSHIVHPYSHRLMLKGDVLIYVSAVDVERVRTSRPGMLIGKSGEGAVKLKDIEEVRSPESNSAIVAQQIAEGLEKRLPFRRVMKQTIDKGVKVYLGGRLGGMARTEELIPLQTLRADIDYARRAHMTYGDIGIKVWIYQSPRKMRLVADAVRGVSEARVATTPILKLLESARIRKRSSKVTLI----------------------------------------------------------------------------------------RSIKKGPYVDPRVLKKIEIKTWSRACTIAPEMVGFKFLVHNGKDFPEVLVTEDMVGHRLGEFSLTRKFIRHMIQPQSIVKIADNSGGKIGRVFKVLGAEIGELVVLSIQKAEPVKKKDVLHAVVVRQKKQFRRFDGSYIRFDENAVVIIPLAGRVFGPIPRELSEYHSITSKAKTSGRGGKGQTARAAIKRLPLAVLEVIARVLVNLRKIEVAMPIHVSNVALED-PKKVKRKWHTRGTEVSFGSFGLKAYSNQIEAARKVLSRSVGKTGKIWIRIFPDMPFTQKAAEVGMGKGKGDLQGYCFEVRPGRIIFEVLAREALRKAGTKLPIKSKVKVYKPTTQSRRHKPLVTGRLTVRHHKRSFREVDFITSIEYDPNRSGFIGLVVEKRYVLLPQGVKEGEKFIANRLPLGALPVGTFVYNIAIQPKGRSVLVRSAGNFAEVIAQYSLIKLPSSEVRKVIAWANVGAVSNEENSIGKAGRSRWLGIRPTVRGSVQPDHPYGGGEAKTRWGKGQKTRKPKKYSNVFIVILGTKQYMTQIWDPVTVISAGPLTVHIKEWTRGQSITVSGVSKGKGFQGVVKRHGFKGRRTHGQKHEREPGSIRVAKGLRMGGRMGGDRITVQGENLILVKGAIPGRTIVVEVTKFPHPKYRKYMKSTARLKGDKVTIVECRPLSKSKNFKVLAKKPIQLPGKVEVSTVKGPLGALHLGTAVAHLRNMVKGVTEGFSKKLIIEGIGFKAITLSLGFSHQIKAGLTVTVITGNDIEAVGLFAAQIRANKKPEPYKGKGIREGEVIRRKQGLIHQVATLTSSARSGKKPWRQKGTGRARHGSTRSPIWVGGGVAHGPKVNRQMKNKAFYSALSTDGEVLFLEVEKSFLNLLDV
>Kuenenbacteria_CG12_big_fil_rev_8_21_14_0_65_Moisslbacteria_OD1_36_11_curated
KVADALTRLRNALKIKKPYSKLVFSIFKILESQIKMISREGLRVYLELKSFIVSTSSGLMTDQEAREKGVGGEIVCKIDIIPKFKEKYGFTNSMMVPIEKVLVGVGISLRQITGQEPVTLAKKSISNFKIREGVGLKVTLRRKRMYDFLDKLINIVLSRTRDFRGIKSIDKGNLSLGFREQIIFPEIGLRVSKKRAKDFFDLCGLPFRSL----RLSVFRSASHIYAQDDSKGETLVSAQVGKLIAERALIKKIARGGYKYHGRIESLALGAREGGLVFMTHKTNAKIFRTNLVKDLKIGYSKIEIERIYTPKPGLIIGRGGTDIEKLKNIIEEKAPNLSAQVLLMEAVADLEKRVSYRRVLKKTITNGGKVIIKGRLDGIARSEKMLPLTTIRADIDYASKAQTLYGAIGVKIWIYTPSKKMQPIVSLIKGVEEAIKGGRFLLKSLESGPFRKRTSHLTIIKIRIKLRSFDHRVLDVALKNILEVIYSSGAKVIGPVYLPVERKMYTVLRSTFVHKDAREQFEKRIYKRLIDIIDFTPETLEALRTLHLRSLKKGPWVDPKLQKKIEIKTWSRSSQITPEMVGLSIEVHDGRKHVPVLIIEDMVGCRLGEFAPTRKFVKHMIRFRTMLNLADNTGAKKAQCIHI--AKPGDIITVVIKEAAPVKKSEIKKAVVARTRKEFRRPSGIYIRFDDNAAIIIPIGTRIFGPVARELKEFTKIISLAGYCGRGLKGQRSRSLSRSLP-----RVLRIFLNLAIIKVPMPIETSNLMLVCPPSKTKRKAQKSRTKLSFGGFGLRSLSRQIEAARRTIIHGFKRKGKLWARIFSDKPVTAKSAETPMGSGKGAVDHYVAPIKKGTIIFEVMAREILRQASHKLPVKTQFKVYRPITPGLRSKKLIFGRITVRHEKRLLRIIDFVERLEYDPCRTAYLALICERRYILAPKDIKVGDTILGNRMPLKYIFPGTLIHNIELVPGMGGRLSRSAGSHAVIKVHFTQLEMPSGEIRLVRCLASVGEISRDEWRWGKAGRMRHRGIRPSVRGKAMVDHPHGGGGPKTPTGKGVKTRTKKKWTNIYILILGLKEQMTQIFQPVTVIKAGPCTVFIREFKRGDIINAQGVSIGKGFQGVVKRHHFHGNTSHGTKHVRRSGSIRVFKGKRMAGRMGGQRITLKNKNLLYIKGAVPGKTVVAEVKRQEHPLYRKKYWVSKKYKGNMIKFISCRPMSREKKFRLISKKPISIPKDVEIEKVKGLLGALMQGTATRLIENMLEGVTRGFEKRLQLVGIGFNALILNIGFSHPVKSGIKAGVIKGIDKQLVGETAARIRQLRKPDVYKGKGIKEDEEIRKKAMLVSAAIVYLSNLRKGRKPWRQKGTGRARAGSIRSPLWRGGGVTFGPKINKKAKGKALEILIGDSNHFIVLEFLRAALNVYQI
>Wolfebacteria_CG18_big_fil_WC_8_21_14_2_50_Wolfebacteria_OD1_39_7_curated
MYINLLTQLKNAQAVKKSYSKMKEKILEVLKDGIKFISKPSRRLYIDIRFVILSTPKGILTGREARKTKVGGEALFEIWALMKNK-----------KIEKIVINVGVEMALIAGQKPAIKAKKSISGFKVREGVGLKVTLRYQRMSDFLERLIKIVFPRLRDFRGIKNIDSGNLTVGLREQTVFPEIGLEISKEEAVALYRSLGIPL---------------------DDKIGKTLISAKLGELIAKKAIIKKAVRGKYKYHGRIKAVAEAARKGGLQLMGQKIRPNSFRTLLEEDILIGIDKISIEKIKASRPGLIIGRGGKGVEELTNIEELKRQEVSANVIAQNIAWDLEKRMPYRRTIKKCLDQGAKIMVKGRLNGIARDQHLLPLQTLRANIDYGTTAFTTYGTIGIKIWIYMAPRKVRLVANFVKGVNEAERPSSVLLKLLRSAHIQKKSSHIILVKLRLRIKSYDHKLIDNSSRQIIDIVTRNGGEIIGPIPLPTEFRRYTVNRSTFVHKDSREQFELRVHKRLIDILNSNSKIIEALSNLNLRSSKKGPYVDPKLLKKISIKTWSRDSEISPEMVGFTFGVHNGKDFVAVKVAEEMIGHRLGEFAPTKKFIRHMIQERSMLTVADNSGAKIIQCFRVLGARIGDVIVASVKKAEPIKKKDIVRAVIIRQKQPLRRADGSYIRFDENAAILIPKATRIFGPVPREIKEFEKILTMATYSGRGQKGQKSRALIQRLPIGNLAKILKVLLNLYKVLVPRPIDVSNVMLVCPPKKVKRKWQKRGVTLSFGGFGLQALSKQIEAARKTISHFTKRGGKVWMRIFPDKPITRRPPETTMGGGKGSVEYYAFPVRVGRIIFEIIAKEALRRAGHKLPVKTRIKYYKPTSPSRRLKKLIKGRITIRHAKKLYRIIDFIETIEYDPYRTAFITRVLERRYVLASKNMEVGSEIIGNRLKLKNIPVGYLVYNVELNKGKGGQLARSAGSYAEVLAQFVNLKFSSGEIRKVPNFASLGQVSNSEHVIGKAGRSRHLGIRPTVRGSAMCDHPYGGGEPKTKWGKGRKTRRKKKWSNKMII-------MSQIWKPVTLVQAGPITIYLREFKIGDVVKVNGLNKGRGFQGVVKRHGFHGPKTHGQKDFRAPGSIRVMPHRKMAGRMGQERITIKNKNILMLKGALPGMTRVVEITRLKNPRYKKYYKVTRRFKGDRVLIEETRPISKEKRWKIIGKRQIVIPDNIEVEKFKGNNGTTNWGTIRSLAYNAIIGLTEGFGKVLEIEGIGYRALVLNLGLSHPIKEGIKISVISGIDKALVGQIAAKIRAFKKPEPYKGKGIRQGEIIRRKAGLVHQVLTQSANHRVGKKPWRQKGTGRARHGSIRSPLWKGGGVTFGPKINKKMKRLAIFSVLSKDNELKVIDIHQLILNVRDL
>Nealsonbacteria_CG18_big_fil_WC_8_21_14_2_50_Nealsonbacteria_OD1_37_10_curated
PVTDMLNRIRNAQAVLKPISNLRYEIAKILEKGLKRISKPGKRIYKELKPVIISTSKGLMTDKEARKQKLGGEVICEIWVMPQMMEKFGYKSKMAVPIEKVVVNTGFDLSLICGQKPIIKAKKSIAGFKLREGVGAAVTLRSKMMYDFLERLIHIALPRSRDFRGIKSLDRGNLTIGIREHIAFPEIGLEITREEGIELLKLLGFPIKRVRVKIRLCVFKSAKHIYAQDDEKGRTLAAAEVGKRIAKKALIEKVVRGGYRYLGRVRALAEGAREGGLKFMTHVVHPKVFRINLEEDFKIGVAKIEIERISSARPGMIIGRGGGGVEELKEIREVKNPWASASLAGQFIAQQIEKRIHHRRVLKQALNKGVRIEVAGRLNGIARTEWLLPRQTLRADIDYAQRAYCTYGVIGIKVWIYITPRKVRLVADLIRGAEEAQKAASPILKLLRSAQIQKKTSHVTIV-------------------------------------------------------------------RLIDILNPNPKVIDALMSLTL-----------------------------------------------------MVGHRLGEFSPTTKFSRHMIQPRTMLKVIDNTGAKILQCFTILGAQIGDVVVGTVKDAEPVKKHDVVRAIIIRQKKAFKRTDGSYIRFDDNACVILPKGGRISGPMPREIKEFEKVAALATHSGRGIKGQSARALIKRYPIEILEKVLTSFINLRKIQLPVPLDISNVKLICPPKKVKRKWKKRATELAFGSFGLKSLARQIEAARRAIIRYFKKGGKLWIRIFPDKPVTRKGTEVPMGGGKGGVSHYVFPIRPGRIIFEILAEEALGRAADKLPIKTKFRKIQN------ERRLLLGRITVRHVKRLYRIVDFVIALEYDPYRTAFLSLLEGKRYILAPKDLKVGDEIIGNRIKLKNIPVGTQVFNIELEPGRGGKLAKGAGTAAKVLAQLTHLTLPSGEIRKVSCFVTIGQVSHSEKIIGKAGRVRLKGFRPTVRGTAMCDHPHGGGEPKTPWGKGVKTRRKKKWTEKFII-------MAQVGD-----SSSPFAV----------VKVSGLSKGKGFAGAVKRWGFKGSVTHGTKHLRTLGSVRVTKGRKMAGRMGFERVTVKN-------------TVVVRVESTEHPKYKRRYRLHKNYKGDKVIIEECRPIXXXXNWKAVGKKPILIPENVEVKIISGPKGELFWGLIRALLANMVQGVKEGYEKKLEIEGVGYKAIQLSVGFTKPTKKDIKFSVVSGADKELVGLIAARIRKVRPPEPYKGKGIRQGEIVRRKVG----------------------------------------------------------------------------------
>WWE3_CG22_combo_CG10-13_8_21_14_all_WWE3_39_12_curated
PIADMLTRIRNGYMSKHPYSKEKEGIAHVLGAKIKRVSKPSVREYQGMGHVIISTSKGIMSHEDARKENVGGEVLVEVYVVPKWMTEGKVSNIMAMPITKIIVNTGIQMGKITGQKPVVKARQSIAAFNVREGVGVRVTLRGERMYHFLEKLFSYTLPRTRDFQGINGFDGGNYSFGLTEQLPFLEIGLQVTDTIARELLTELGAPFYRNRKNIRLVVFASNENISAQDDTKDLTIVSVNVGVAIAKKALVKAVVRAGFAYHGRVKALAQGAREGGLDFMAQKVNPIGFRLYVRQDALIGIDTLTISRLVVARPGLVIGRGGSMIEQIKNVQEVQNPDLSAVIVAENIIRSIERRFPYKRAATGAMRRGIKIFVSGRLGGIARREKFVPTSTLSRDVKYAYVAKTKKGTIGIKVWITISPDKVRVMAKQIKGLKDAQKASGPLLKTINSAIMRTTFSHIRVQRIRVKLQSYDYKVLDQTAEEILDAALQSGAEVIGPVPLPTRIEKFTVIRGPHIDKRSQEAFEQRTHARLIDVNDPTPKTI--------RSLKKGPFVNEKLLAKVIIKTWARHSSISPLMVGHTLSIHDGKSFKDVFVTEAMVGHKLGEFAATRKFVAHMLQKESRIKLADNSGARELLVIAVPGASLGDIVFAVVKGAISMEDGSRVHAVVVRTAKEVRRKDGSYIRFDDNAAVVIPIGTRVLGPIAREVKEFNKVASLAKNSGRGEAGQRARTLMKRLPLHEVDSVEKVFVNIVKIEKPAPINVSNAMLVCPPKKLKRRQFKRGNKVSFGEYGLKALAREIEAARKAIRGYVKRGGKMWIRIFPDVPVTQKPAEVRMGSGKGPFDHYVVKIKPGKVMFEMIAKEAMRRGAHKLRVRTQFKVLKPVTPGQREKSLTKGTITVRGHKRMYRVVDFIMSIEYDPNRSGNIALIKEKRYILAPEGIEVGGFVEGNALPLRVIPVGTEIHNIELHVGQGGKMVRTAGQSARVMAKFVQIKLPSGEIRLFVSYATIGSVSNSEHVLGKAGASRHLGRRPKVRGTAMGVHPHGGGEPKTLWGKGVRTRNKKNKSSQYIV--AHKLDMTQQFSPVTAIHY---------------LTVTGVSKGKGFAGVVKRYSFSGPKTHGQSDHRAVGSIRVYKGKKMPGRMGHEKVTLKN-NIAYIKGPIPGSTVGVDVMKI-HPRYKKRYTRVTKYHGDVVTIIETRPISKTKKWIIIGKQPVKLSEKATVITVSGPKGELQWGLWRSIVANAATGVTEGFEKSLELVGVGYRVLELAVGYSHKIDEGITFDIVSGIDRQLVGQVAANIRSVRPPEPYKGKGIRAGEVIHLKPGIMSQYVHHRKRSAVGRKPWRQKGTGRARAGSTRSPLWVGGGHTHAINMSRKMRKVALLSSLSWHNNVHTVSLVKSVLNAYDI
>Beckwithbacteria_CG22_combo_CG10-13_8_21_14_all_Beckwithbacteria_OP11_01_47_9_curated
PLADLLTRMKNACMAKHPHSKLKEALVKLLVVGAKRLSKPGSRLYAELFRYILSTSKGLMTAREAYQQKLGGELLCRIIVVPALKREFKLKHDLAVPITKIVLNLGIMLSQIAGQKAVTLARKAEAAFKIRLNIGAMATLRAERMYEFLDKLLSLVLPRVRDFSGVTSFDGGNYSLGFREQIVFHEVGLQLTDKKALRLLELLGMPWARVRTRLRLSVFRSLKFIYAQDDQTGVTLVS-EVGDKIAQAAKLIKVVRGSYQYHGRVKTLADAARKTGLEFMGQKVNPKSFRLFLVEDFRLGITEIKIDRLSVARPGVVIGRGGSGLEQLKQVVEVKNPDLSARLIGLRLADQLLRRYPHRRAIAQALEKGVKILLSGRINGISRKEKYMPLSTLRSDIDYFQPAFTKMGYVGIKIWVYTSPRKLRLVADLVRPVDAALRAALPLAKVLRQASIKKRTSHIKIVRIRIKLKAYDHRIIDECCQKILDSAMSTGAKVVGPVPLPTKRKLVVVGTSPHTDKDAREHFQLLTHKRLVDIIDATDKTIDSLMHLELRSGKKGPYVDPRLLAKIAIKTWLRASQIAPDFVGYTFAVHNGRKFIDVFVNEAMVGHRLGEFSFTRTFKGHMIQLRSILNVADNTGAKTIRVILVHGGYLGDLITASVFRSNPVKTGDVVKAVVVRTRKESRRPDGSYIRFDDNAAVILPKGTRIFGPIAREVKDYHKIASLAHTSSRGQKGQKSRGLIRRLPLRDFAKIEAVLVNLYKVELPRPLTLAKIALICPPKRSKRKQFRSGNTVSFGDYGLKSLARQIEAARKTIAHATKRIGKVWLRVFPDKPYTKKGAGVRMGGGKGEIEGYVCVIRPGRILFELLARESFRLAGRKLALKTKVKRAKATNPSRREKRLQVGKVXXXXXXQMYRIIDFVVSLEYDPNRSAFIALLYEKRYILAPEGLAVGHEVLGNALPLANIPVGSQVHNLEITPGKGGQLVRSAGLTAILQSKLAVIKMPSGEVRQLSCYATIGVVGNSDHELGKAGRKRHRGIRPTVRGTAQHSHPHGGGEPLSPWGKGKKTRKLKKYSNKFIYFFVYKINSGAVFGTVTYLKAGPLTV---ELKPGDKVKVSGLSKGRGFAGVMKRYGFHGGRTHGQSDQRHPGSIRLWKGKRMAGHYGVETMTIKNTNILTVAGTVPGSTAKVQVVRRTHPLYHKIITRRKNYLGDKVRLKPIRPMSKNKNWQV-------MPDNISVTIVKNDKGELDAGTQKSLLANAVIGLTSGFAKTMEIVGTGYKALELSLGFSHPVSEGITLTVVAGADKSLVGQVAANLRRLRRPDVYKGKGVRQGEIIKLKPGLMAQAVRYLSNQRQHMKVWRQKGTGRARHGSRNAPIFVGGAKAHGPKLSKKQKQASLVSALSQEGNILAVAIKRGVLTTYTV
>Collierbacteria_CG22_combo_CG10-13_8_21_14_all_Collierbacteria_OP11_43_12_curated
TTADFLTIIRNGYLAKKDSSKIREQLVKILKSGIKKISKPSVRIYAKIPQVIISTSSGLMTGKTAREKHLGGEVICQIWIRPSLQKKLGITSVEAVPIVKITVNTGSWMGKITGQAPLEKSRSSIAAFNLREGVGLKVTLRGNRMYDFLKKLISIVLPRLKDFQGISTFDKGNYTIGFPEQIVFPEVGLEVTPKTSLMLLQALGMPFGRIRAKLRLTVNRSNTHIFAQ-DQSGKVLVAFEVGKKLGEMAKVTTVVRGSYRFHGRVKALAEAVRASGLKFMGKKVNPIAFRTFVLEDNKIGITSIEIKRMNVSRPGVVIGRGGSSLEILKHPLEIKNPDMNSSIIADRLIGQLEHRYPFRRAANQAIEKGVKLVFAGRIDGIARTEKFIPTQTLRANIDYVEKALTRSGYVGIKVWIYSSPRKTNLILKAIVGALLAIRAGKPIIQLIQQAPYEKITSHLTLSRIRVKLKSFDHRVIDEAAKKIIQAALVSGAQVVGPVPLPTKKKAIVVTASPHTDKDSREQFAILTHKRLIDIVNPTNKTIDSLQHLDLRSSIKGPFVDEKLIAKIEIKTWSRSSQIPPEFVGFTFAVHNGKIFKEVFITEDMVGHRLGEFSLTRNFRGHMIQLRSVLKVADNSGAKQIKVILVHGGHIGDIVTAAVEGADPVKNKQIIKAVVVRTRKETRRSDGTYVRFDDNAAVIIPLGTRIFGPIAREVKDFAKIASLAHTVGRGQKGQKTR-LVRRTPIDRLDKIIKVLINLYKLTLPRAISVASVALICPPARRKRKEFRRTNELSYGDFGIKTLANEIESARRTITHHTKRVGKFFLRVFPHKPVGHKTPGARMGSGKSDVSGYVAVAKPGQILMELVAAEAIRLAGHKLSVKTKF-----------LKRLVSGKITVRHQKRFLRHIDWVDAIQYDPNRTSDIALLVVKDYILAPQNLKIGDSVIGNCLPLKNIPIGIEIHNLEITPGKGAQMVRGAGNTATVQSKIVVVKLPSGEIRQFDCRATIGSLSNPHHILGKAGRKRHMGVRPTVRGVAQRSHPHGGGEPKSPWGKGKRTRDRKKYSNKHIIVYATKKSMTQAFVPLTVLTVSPHVV-THEIESKTEVDATATSKGKGTSGVMKRWNFAGPRTHGQSDERAPGSIRVLPGTHMAGHMGNNSTYIRNTGILQITGCIPGGTAIVDLTNFVHPKYLKRIKVNKSFAGNRVRIEETRPISKTKHWKIIGRKPLFLPSTVTFEKFTGPKGTLLHGLAQRLAQNAILGVTEGFSKDLMLVGTGYRVLTLSVGYSHPVIPGVTITIVTGIDKQLVGQVSADIRAVRKPEPYKGKGIRSDEVVLKKQGLLTQAIHYQENSHRKRKVYKQKGTGNARHGAKSAPIYVGGGVPFGPSLNRKMKSKALIGMLSHENRLTLIDILKAILNAFTV
>Roizmanbacteria_CG22_combo_CG10-13_8_21_14_all_Roizmanbacteria_OP11_34_12_curated
SIIDLVIRIKNGYMARKPHSKYKVTILKKLLDDVKIYSKPGMRLYINLKPVILSTSKGIMTDKEAKKAKLGGELLFSFWVAPKLTKDLGVKNLMAVPIIKIAINVGAQISTITGQKALIKARTSVSAFKIRKGIGVKVTLRGKRMYHFLEKLIKIVIPRLKDFRGISNVDQGNLNIGFPEQIIFPEIGLQVTKEKGKKLFEMLGIPFRRVSSNIRISVFRSSKYIYAQDDKTRKTILTFKIGIELSKKLIILSGVRGSYAYNGRVKAIAEGLREGGFKIMGQKVHPRGLRLSLISDLKISVTQIDIERIYAVKVGMIIGRGGKGLEEIKKIEPVKKPFLNSYYVAQLVAEKLIKNFPHRSTVHNAMNKGVKIQLGGRVGGISRREKYVPTSTIREDVDLARPALTRSGYVGVKVWICVSPKKARFYLPAIKKPAESLDASEILYKAIKSAPINRRMSHIKIIRIRIRLKSYDHRLIDETCQKIVDTTIRTGANVVGPIPLPTKSEIFVVNKASFIDKDAREHFGLKTHKRMIDILNPTNQTIDSLMHLELRSRKKGPYIDDRLMKKVLIKTWSRACQIPPDFVGHKFGIHNGRKFIEVSITENMVGHRLGEFSITRTFRSHMLQLRTILNVADNSGAKKVSMIGMSKAYLGEVINITVMEAQPVKKGEVHSAVIVRTRKEVRRKDGSYIRFDENACVILPKGTRIFGPIAKEVKEFSKIASLASKSGRGTRHQKAREIVKKFPLEVLNVVEKVYMNLYKVEIPRAINVSKLSLVCPPKRQKRKQFRKGDRLNFGFYGLKAMDREIESARVIFARGTRKSGKYWFRIFPDKPFTKKPPEVTMGSGKGDVAYFVASVTPGRILFEIESIKVLTDVASKISVKTKI--MNKKILSKKVKSLMLGQISVRHQKRFYRVIDFVVRIERDPNRNVFIALVKELRYILCPNKLEIGDKIIGNXXXXXXXXXXXXXXNVELYIGKGGQMIRSAGTAAEVIAKFIHLKLPSGAVQRFFCWATVGQLGNINFIIGSAGRKRLMGIRPTVRGTAQRSHPHGGGEPKTPWGKGTRTRNKNKWSKSLVILLGKKSVSSQQFDPTTFIDTSSCHLFFREFFSGDVITVSGTSKGKGFQGGVKRHGFKGSHTHGASRERAPGSIRVFKGKRMAGRMGNDRVTIKN--GLLIKGLVAGATVVVMVERKRHAVYHKVIIRHKKYKGDVVKIEETRPISKDKHFKVIGEKPVVLSSTVNLTNIKGPQGEMLHGLYRQLLGNAISGVEKPWEKKLEVVGTGYTVLVFKIGYSHLVTPGIKYKVVEGYDKQMVGQVAYQIKMIRKPDVYKGKGIRLGEKLRIKPGLLAQAVRYLVNQRQTRKIYRQKGTGKARHGAIKAPIFVGGGIAHGPKFNKKEKKLALYGALSIEKKIFGLDLVLAMLNPYLI
>Roizmanbacteria_CG22_combo_CG10-13_8_21_14_all_Roizmanbacteria_OP11_35_9_curated
SVINLIIVIKNGYLARKSFSCFKEAIAKKLVDDVKIYSTPGRRDYVDLKPVILSTSLGILTGKEAKSKKVGGELLFSIWVKKKLMTDVKIANIIAVPIVKIVINVGAQLATITGQRPVVKARVSISAFKIRKGIGVKVTLRGKKMFDFLEKLIKIVIPGVRDFKGIKNLDQGNLNLGFSEQTIFPEIGLEVTQVYGKKLFELLGIPFRRVSANIRINVFRSNYYIYAQDDEKKATIVSYKIGIKLAMILKITEAVRSIYAYQGRVKALAEGIREGGIKIMGQKVNPNGLRLALESDIKISVTQIDIERIYSVKPGMIIGRGGKGLEEIKKIEPVKKPYLNAYYVAQSIAEKLVKGFTHRSVVHRTMTRGIKVQLGGRIAGISRREKYIPTSTIREDIDYANPALTRSGYIGVKIWICISPKKLRFLLPAVKKPAKSLKPAKVLYQVIKSAPIIKRMSHIKIVRIRIRLKSYDHRLIDETCQKIVDTAIRTGASIIGPIPLPTKKEVYVVNKAPFIDKNAREHFGLKIHKRLIDIVNPTNQTIDSLMHLELRSVKKGPYIDENLLKKVLIKTWARNSQIAPEFVGHRMAIHNGRKFIEVYISESMVGHRLGEFAPTRTFRSHMLQTRSILNVADNTGAKKVSMIGMPAAYISDAITISVKEAIPVKKGEVLPAVVVRTKKEKKRKDGSYIRFDDNACVILPKGTRVFGPIAKEIKDFAKIASLASKSGRGIRHQKAREIVKKFP-----KVEKVYINIYKVDVPRPLAVSKVIVICSPKRQKRKQFRKGEKLNSGNYGLKTLDKEIEASRIILARATRKSGKFWIRIFPDKPFTKKPPEVTMGAGKGDVAYYVAVVAPGRILFEIESKIVLKIVASKLSVKTKV-MNKQNLIDKKVKSLRFGTVSVRHSKRYYRIIDFVLRIEKDPYRNSLIALVKQLRYVLQSNGLKVGDKIIGNSLPLKNIPIGISVHNIELYPGQGGQMVRAAGGMATVIAKYVHLKLLSGEIRKFACWATVGQVGNINHVIGKAGRKIRMGIRPTVRGTAQRSHPHGGGEPKTPWGKGKKTRKNRLWSDFLIIILGEKSEQSQTFNPTTFIKTTNCYLFLKEIFVGEPIAVSGISKGKGFQGVVKRHHFKGPRTHGQSHERAPGSVRIFKGKRMAGRMGGERVTIKY--GLLIKGLVPGYTVVVMVERKRYPLYKKVITRHKKYQGDIVRISETKPISKNKHFIVIGTKVINWPSQIKIETIKGSAGEMLHGLYRQLINNAVIGVEKPWEKQLEIVGTGYNVLVFKVGYIHPVVAGVKFQTVIGVDKQLVGQVAFQIKMIKKPDVYKGKGIKLGEKLRIKPGLLAQYVHYLTNQRQTRKIYRQKGTGRARHGSIKAPIFVGGGIVGGPKMNKKQKKQALFSALSLEKNIIAFNFILAVLNAYQV
>Woesebacteria_CG22_combo_CG10-13_8_21_14_all_Woesebacteria_OP11_39_10_curated
PVGDFLIRIKNAAQAKNSATKKKVAIAKALEADIKLVSKPGKRVYFNIE--LISTPRGILTTKEVKKVGLGGEIIAEIW--------------MAVPLNKVVLNIGIDLAAISGQKPAVVAKVSIASFGLRRG--------------------------------------------------------------------------LRVRSKIRLSVFRSNKLIYAQDDAKGVTLAAA-VGEEIAKKSLIKNVVKGEYKYHGRVKALAEGARKGGLNFMSQKINPVGIRTYLIEDVVIGITEVEIERVTVSRPGIVIGRGGSGIEEIKKVNEIKNPEISAKLVAERVAADLEKRMPQRRVVTRAMERGVKIVLGGRIQGISRVEKYVPSQTLRALIDYAQPALLKRGYVGVKVWVHISPKKVRVVVEMIKRPSYAVAAAEPLRKVILSAPVKKRMSHIKVIRLRVKLKSYDHRVIDEAAAKIIEAALATSAKVVGPIPLPTKRSLMAVKESPFTDKNAQEHYEILVHKRLIDILDPS------------RSSKKGPYVDERLVKKV-IKTWSRACQISPDFVGKYFQVHNGRIFIDVFATEDMVGHRLGEFSPTRTFRGHMIQLKTMLNPADNSGAKRLMVIGISTATLGDVVLCVVKGADSVANHEKVRVLMVRTKKEVGRTDGSYLRFDDNAGVVIPRGTRILGPIAREVKEYNKIASLAHTVGRGQKGQKSRTLLKRLPMGALNKIEKIFVNLYKYDIPRPLGLGKIALICPPKRRKIKDFRRGAELSFGEFGLKAQGQQIEAARRAITHELRKGGRVWIRIFPDKPVSAKPAGKRMGGGKGDIAKYVVTVRPGRILFEVIVKLAFAKAAAKLPIKTKF-----------MNKIKWGKLTVRHSKRYFREIDLVEAIEYDPNRSAEIALILERSYILAPLGLEVGRKIIGNAIPLDKIPIGTIIHNIEIKPGMGATLVKSAGSAAVLQGKWVLVKLPSGEIRRFEAWATIGQVGRIEARLGKAGRKRWVGIRPRVRGVAMHAHPHGGGEPKTVYGRG-KTRNKKKYSNKLII-------MGQTYIPVTCISINPSVVYLKEVNVGDSIAVTGVSKGKGFAGVVKRWHFAGPKTHGQSDQRSPGSIRVYKGKHMAGRMGGGRVTIKNKNEMFISGAIPGKTATVEVERTIHPLYQKRYKKAKKYQGDIVKFAACKPVSKLKKWKIIGKQLIKLPEGVIAKVVSGPKGSLNFGTTRALLANMVTGVSTGWKKVLELVGAGYRALTLSVGFSHPVKQGISIKVIEGADKEIVGQTAAFIRNIRPPEPYKGKGIKQDEIIRRKAGLLAQAVRYEERSHITKKIYKQKGTGGARHGARSAPIYVGGGTAHGPTLPKKMTRLALSQALTRQKQVFVISVKRYLLNVFNV
>Nomurabacteria_CG22_combo_CG10-13_8_21_14_all_Nomurabacteria_OD1_32_8_curated
SISNMIIMLKNAGLADKPYSKMKNAIAECLKKEVERISKQSRRVYFDIHSVVLSTPKGILSGKEARKEQVGGEALFKLWAFQKMKETFHYKNVMATPLQKVVLNVGTRLAKITGQKGSPGAKKSIASFKIRLGIGVMITLRGTRMYFFLEKLINVALPRTKDFRGISTVDSGNLTMGIKEHTIFPETGLAITKQEGFAFFELLGIPFAKIRAKVRLSVFRSNKFIYAQDDVSGKTLAEAQVGNIIAEVCGIKEIVRNGFKYTGRIKLVADAARAGGLKFMSKIVHPYAHRLYLKGDVLIYISSIEIERVKTSRPGLIIGRNGEGVTKLKEIVEVPNPEADAAIVAYMIAEGLEKRMPYRRVIKQIVEKGVRVVLSGRLGGIARTEELIPLQTFRADIDFKRKAHLPYGDVGIKVWIYQAPRKVRLVAGLVKGVEEAIRAGFPVKKLLLSARINKRTSHITLIVLRIRIRAYESKILDASVKQIIDTAMRYDAEIVGPVPLPTEIKKYTVNRASFIYKNTREQFEIRVHKRLIDIINPNPKTVEALTNLSLRSIKKGLYVDERLLEKIAIKTWKRACQISPEMVGFTFGVHNGKTHVEVIVTEDMVGHRLGEFSPTKKFMKHMIQSQTIVKITDNAGGTVGQVFKVLGASIGELVMITVKVASPVKXXXXXXXXXXXXXXXYRRKDGSYIRFDNNAVVILPKAGRVFGPIPRELAEFQKIISLAKTSGRGGKGQTARAIIKKLPLDKIIKISKSIINIMKINMSMPVHASNVKKLI------------------------------------------------------------------------------------------------------------KKYKPTSKSRRTKSLTYGRITMRHHKRLFRNVDFIKSIEYDPNRSAFIGLAVEKRYVVLPKSVKPGMSFMGNRLPLRNIPVGTFVYNVEIKPRGGAKIGRSAGIFAQVVANYTNLKMPSSEIRKIDSWASIGTVSNEEHNYGKAGRSRWKGIRPTVRGTAMVDHPYGGGEPKTKWGKGRKTRTPKKYSNVFIVILGKKENMTEYFSPVTVILAGPITVTLKEFKEGDVLQVSSISKGKGFQGVVKRHGFHGPRSHGQKHEREPGSIHVPKGMRMAGRTGSDRITQKNNNTMLVKGAIAGKTVMVSVSRFKHPKYGKFYKVSKKYKGDNVKIVETRPISKDKKFKVIGKQEIQIPKGVEVTKVVGPKGTLLWGTYASHIKNMIKGVETPYQKKLILEGVGFKSFVFALGFSHPVIEGITATAITGIDKELVGSFTASLRALKKPEPYKGKGMREGEVIRRKQGLVHQVVEMRSNKRAGKKPWKQKGTGRARHGSTRSPIWVGGGVTHGPKISKKMRAQALFSVLSKDNEILFVDIEKSFLNPLDV
>Campbellbacteria_CG22_combo_CG10-13_8_21_14_all_Campbellbacteria_OD1_36_13_curated
PIADFITQIKNAGTARKPYSKMKSAIAEVLLRGVKRISKPSRRLYSSVTSVILSTPAGIVTDKEAKEKSVGGEVLFYIWIFELMKEEFGYTNVMESPLIKVVINTGVRLARITGQKPAPASKKSIAGFKMRQGIGYQVTLRGDRMFTFIDKLVHIALPRTKDFRGLESIDEGNITLGIKDHTVFPETGFSITKKEAETLFKYFGFPFNRVRSKIRLSVFKSNKYFRVQDDENGVTLV--SIGKDIALKAKISSVSRGGYLYAGRIKALADSARENGLNFMTHTVHPYSHRLYLKADVLLHVSSIEIERIKTSRPGLIIGRSGEGAVTLKEIDEVRSPESDASIVAQMVRDGLEKRMPFRRVLKQTVDKGVRILISGRLGGMARKEQIIPLQTFRADIDFSKIAKLPYGVIGIKVWIYQSPRKVRLVASLIKGVNRALRASDAISKLINSARIRKRSSHIDVELLRMRVRAYDSKILDSSVKQIIDTALRFNASVHGPVPLPTEIKKHTVNRSTFVHKDAREQFEMRTHKRLIDIVNPAPKLIDALTNLSLRSLKKGPYVYEKLLKKIQINTWARRSQIAPEMVGFTFGVHNGREHIKVLISEDMVGHRLGEFSPTRKFIRHMIQPQTLVKITDNSGGKIGRVFKIPGARIGDVVILSVQTAEPVKKKDVVQAVVVRQQKPFRRKDGSYIRFDENAVVLLPKANRIFGPIPRELVDYQKIGSLAKTSGRGHKGQKARSDIKRIPIDILNKVVRVILNLYKIEKPMPIKISNVMIFDSPKKVKRKWQRRGSKVDFGSFGLKALSNQIEASRKILKRSSGKFSTVWIRIFPDRPFTQKAAEVGMGKGKGDLKGYEVEVFPGRVLFEVTAREALRKAGTKMPVKTKIKKYKPTTASRRFKKLTTGRITMRHHKRKFREIDFVETIEYDPNRSGFIALILERRYILAPKSVSVGDSLMGNRTQLSNIPIGTFVYNVEIKEGNGAKIARSAGNYAEVSARYVNLKMPSKEIRKVSAWASIGEVGNSEHTLGKAGRSRWLGRRPTVRGSAMVDHPYGGGEAKTKWGKRQKTRNPNKYSNKLIVLLGTKEEMTQIYDPVTVVSFGDLVVYLKEFSVGDKITVSAVSKGKGFQGGVKRHGFHGRRSHGQKHEREPGSIKVLKGTRMAGRMGGDRITVKNTNKIYIKGAVPGRTVTVVVNKYKDPKYKKFYKTSKKYKGDVVYIEESKPISKDKHFIALGKKSINIPDKTDVITVSGPHGTLLWGTFASLVRNMVDGVNNLYEKKLSVEGVGFKVLIFALGFSHPVKEDLNVSTISGISKHAVGQFAANIRALKKPEPYKGKGIRVGENVRRKEGLVHQVSIMDSNARTGKKPWRQKGTGQARHGSRRSPIWKGGGVTFGPKINKKMRTKALFSLLSYAGTILFVDLDKSFLNVSDI
>Vogelbacteria_CG22_combo_CG10-13_8_21_14_all_Vogelbacteria_OD1_37_9_curated
PISNLLIALKNGAKAGKPSSNLKYTIAKLLERVVKRVSKPSCRIYIKIFSVVFSTPKGLLTDREARKEKV---------AQPELKTKLALKNALALPLVKVVVNSGTRLAKITGQKASAGAKKSIASFKLREGIGFTSTLRGKRMHDFLDRLLNIAIPRIRDFKGYKAIDEGNLTIGLKEHNVFPETGLSVTRTEAEAFFEALGVPFRRIRMKIRLAVFRSNRFIYAQDDVKRQTLASTLAGQALAKLALIKQVTRGGYRFTGRVKALAEGARAGGLEFMTHRVHPYAHRLFLKTDVLLYVDSVEMERIKTARPGMVIGRSGEGATKLKDIEEIKNPESHASIMAYMIAEGLEKRLPFRRVMKQAMEKGIKVTLSGRLGGMSRVESLVPLQTLRADIDFVRKAYMTYGVIGIKVWIYQAPRKVRLVASLIRGIEAAEKSSLSMRKLLASAPLRRASSHINIKKLRIRVSAYENKVLDASVKQIVDTAIRYDAKINGPIPLPTEIKKYTVNRSSFIDKNSREQFEMRVHKRLVDISNPSPKIIESLTNLNLRSLSKGPYVDANLLKKISIKTWARRSQISPEMIGFTFGVHNGKTHLAVFVTEEMVGHRLGEFSPTRKFTRHMIQDKSIVKIADNTGAKIGRVFKVLGARIGDLVILSVQTAEPLKKKDVVQALVVRQRAPFRRADGSYLRFDENAVVILPKGGRIFGPIPREIAEYQKIASLATTSGRGTKGQKARAIIKKLPLGVLNKVLKVLINLKNIQVNRPMAVSNVALFCSPKKVKRKWQTRGTVLAFGNFGLKAESNQIESARKTISRQMHKTGKLWIRIFPDRPFTAKGAEVGMGKGKGDPKGYEVQVKPGRILFEVISREALRKAGAKLAVKTRIKKYQPTTPSRRHKALTKGRITVRHHKRAFREIDFVETIEYDPNRSGFIALVVARAYILAPKSLPVGAKIIGNRLPLSKIPVGTFVYNVELKPQGGAKLVRSAGAFAEVLASQTSLKMPSSEIRKVSAWASIGAVSNDEHNWGKAGRSRWKGIRPTVRGSAMVDHPYGGGEPKTAWGKGTKTRRPKKYSNPSIVLIGTKKAMTQVFDIGTVVLAGPAIVFLRQFKLGDTIQVSGISKGKGFQGVVKRHGFHGPRSHGQKHEREAGSIRVFKGMRMAGRMGSDRVTEANTNEILIKGTIPGRTVVVAVSRFKHPKYDKYLKRDKRYKGDQVEIRSCRPLSKDKSFEVIGKQEIIIPEKVTVSTVTGPLGELLWGTYGSHLQNMIEGVTKGFTKTLLIEGVGYRYVVLNIGFSHPVEAGLKVEVISGFDKELVGGFTAKIRSQKSVEPYKGKGIRINEIVHRKQGMVHQVIFMLSNARAGKKPWRQKGTGRARHGSSRSPIWKGGGVTHGPKINKKMKTNALFTILSRDGEILFMDVEKTFLNPLES
>Campbellbacteria_CG22_combo_CG10-13_8_21_14_all_Campbellbacteria_OD1_43_18_curated
PIGDFINRIKNASKTDKPYSKIKESVANLLKKGARRLSKPGRRIYKDIRPVVLSTPEGVISGGEAKKKRVGGELLFEIWVYDSLKGIFGYKNKMQTPVVKVVVSSGIRLSLITGQKASPPAKKSIASFKLREGIGYQVTLRGAGALAFLDKLINIALPRTRDFRGLSAVDEGNLTIGVKEHTIFPETGMSVTKTEALKYLEALGFPFRRVRSKVRLAVFKSNNQISAQDDSKARTLVA-SVGVALAKEARILKVVRGGYIFTGNIKKLAEGARAGGLEFMTHIVHPYSHRIFLKADVLLYVSSIETERIKTSRPGMIIGRNGEGSKKLRDIEEIRSPESDAGVVAAMVREGLEKRMPFRRVVKQILGKGARIVISGRLGGMARKEEAIPLQTFRADVDFALRAVLPYGTIGIKVWIYQSPRKTRLVANLIKGASRAFRAAHAFGKLLNSALIRKRTSNITLVKLRIRVMAYENKILDASVKQIIDTAVRFDAKVLGPVPLPTEKSKYTVNRSAFIYKNAREQFEMRVHKRLIDILNPSSKVIESLTNISLRSLKKGPFVEARLLKKIKIKTWSRRSQISPEMVGFRFGVHNGKQHIEVLVTEEMVGHRLGEFSPTKKFHRHMIQDKTLVKITDNSGGKIGRIFKVVGARIGDVVILSVQSAEPVKKKDVLRGVVVRQKQPFRRKDGSYIKFDENAVVIIPKAGRIFGPIPRELQEYQKIISLAKTSGRGHKGQKARAMIKKIPLSSIERVLSVIVNLSKIEKAMPVHISNVVLATSPKKVKRKWQSRGNTVAFGSFGLKALSNQIEASRRVIARTLGKFGKVWTRIFPDRPFTKKGAEVPMGKGKGEPQGFVAEVKPGRVLFEVKATEALLKAGKKMPVRTKIKRHKPTTPGRRDKKLTGGRITAQHRKRLYRQIDFIKSLEYDPNRSGFIALVSDQKYVLIPRGMKAGDEFVGNRLPLFKIPVGTFVYNIELRQGGGAKLARSAGGYAEIIANHIHLKMPSSEIRKAVAWASIGEVSNPKHNLGKAGRNRWKGRRPKVRGSAMVDHPHGGGEQKTRQGKGQKSRKPKKYSNKLII-------MTQVFNPATVLKAGPLFIKIKEFKVGDKVTISGISKGKGFQGGVKRHGFSGRRSHGNKHERQPGSIRVLKGTRMAGRMGGERVTVKNNGLLYISGAVPGRTVVVEVQRFKHPKYKKFIKVKKRYKGQKVVIEETRPISKNKHFIVLGKKPIEIPEKTEASAVKGPLGELLWGTYASHISNMIRGVNSPYEKKLIIEGVGFKSLTMSLGFSHPVEDGITASALSGIDKELLGQFAAKVRALKKPEPYKGKGIRAEEIVRRKQGLLHQVVRMELNRRTGKKPWRQKGTGRARHGSRRSPIWRTGGVSHGPKINKKMRAKALYVALSGDGEIMFLDVGLSFLNPASI
>Uhrbacteria_CG22_combo_CG10-13_8_21_14_all_Uhrbacteria_OD1_47_17_curated
PISDFLTRIRNAQSAGHPGSRIKFAIAKVLQKSVKRISKPGCRVYRELKRVILSTSAGIMTNNEARRRKLGGEVLCEIYIAPKLQEELGIKNVMAIPVKKITVSIGITLERITGQKPVKKAKKSVAGFKIREGVGMMVTLRGDRMWDFLSRLTQATFPRIRDFRGIKHIDAGNISIGFQENLAFPEIGLQVTRERGLALFKALSFPFARVRAIVRLSVVRSLKHISAQDDAAGRTIAAVQMGKLIAERGKVDHAVRRDKRYHGRVKAVADGAREGGLIFMGHKVHPKVFRISLRQDLELAVAQIQIERLFTAKPGLVIGRSGSGIEDLRSVQEVGRPSLEASLVCQGVIADLERRMPFRRVMKMAIERGVKIVVSGRLNGIARSERLIPLTNLRADIDYCQFAQTIAGTIGVKVWIYMSPRKVRLVIDAIRGVTEAEMASGPVLKLLRSAPIRKRTTHIMLVRVRIKIRAYDHKIIDQATRTIIETAERSGAKVIGPVPLPTEKKKWTVNRSTFVHKDAREQFEMRVHKRIVDILDPNAKTIDALTSLNLRSLKKGPFVDPKLLEKVQIKTWSRASTITPEMVGVTFAVHNGKAFINVVVIENMVGHKLGEFSPTRKFTRHMVQHRSMIAVADNTGAKILQVINVTGGRLGDIVTCVVKKAAPVKKSDVVHVVLVRTRKETRRTDGTYIRFDENAGVIIPKGTRIFGPVARELRSFSKIVSLAKTAGRGTKGQRARTIL-GFPLSRLEKVVQTFVRVTKVEFPMPINASNVMPIGAPKKVKRKWQKTKINLAFGSYGLKVMSRQIEAGRRVLTRYVRKGGKIWIRIFPDRPITKKGNEVPMGSGKGAVDHYVAVVRPGTIIYEMVAKGALILASHKMPAICKFKKYRPTTPGRREKSLVTGKIAVRHEKRFIREVDFVKSVEYDPNRSSRIGLIAVKSYIILPDGLKVGDVVVGNRLPLEKIPTGTQVHVVEMVPGKGGQLGRGAGTHIELLAVWAVLKLPSGEMRRVPCMATIGTVSNPDWRWGKAGRTRHRGIRPTVRGKAMVDHPHGGGEPKTPWGKGVKTRKSKKSSNKLIIILGKKIEMSQVYRPVTLVQAGPCIVHLVEFKRGDTVQVSGVSKGRGFQGVIKRHGFSGPASHGHKDERMPGSSHVLKGTRKPGHMGSDRVTVKNGGILAIKGAVPGATVVVRVDRRPHPKYGKYFTVSKKYKGDMIEIEECRPLSKDKRWRYIGKQPINLPSGVDLTIVKGPKGTLIWGLTRQLVSNAVEGVQKPYQKALEFVGVGYRVVMMEVGFSHDVEDGVDAVALSSIDKQLIGEIAAQIRRIRPPEPYKGKGIKVDEVIRRKAGLVHEAVVQRANARQGRKPWKQKGTGRARQGSIRSPQWIGGGVVFGPKINRKAKRQALFMALSDSEKLVVLDLMRMVVNLLDV
>PER-ii_CG22_combo_CG10-13_8_21_14_all_Peregrinibacteria_49_11_curated
PIADLLTRIRNAQGARRPWSRVKQQVCDLLVRELKRVSKPGRRQYIDLKPVVLTTSKGIMTDAEARKQRVGGEILCTIWIATALKKELKIDNVHALPLQKVVVNVGISLSRITGQKPKYLSRKAISNFKIRQGVGAMVTLRGHRMEEFVDRLISYALPRIRDFRGLK-LDGGNYAIGILDHSIFPEIGLQVQDNEAKALLKAIGVPFIRIRSRVRLCVHRSLVQLSVQDDSTGKTLVAAKVGALLAKKAKITKIVRNAYKYHGRIKALADAAREGGLQFMGQKVNPNGIRIYLLQDVQIGISKIEIERIHTSKPGVIIGKQGAAIEELRDIQEVRSPESDAEVIAETIQGQIERRMPYRRAVKMSLEKGVKITVSGRLNGIARGDLFIPLQTLRANVQYARHALTKYGTIGIQVWVYIAPKKANLVAKIVRGVRDAQKAARILEKLLRSAPIRKRLSHITLLGIRIKLNAFDYHVLDEAAGKIIDTSERSGAVIHGPLPLPTIIKKFTVNKSTFVHKNSRDQYEMRIHRRLIDLTDTTFKTVEGLQNLSLRSLKKGPYVDPRLHKKVMVKTWSRDSDIPPEWVGFTFAVHNGKEFTPVYITEQMVGHKLGEFSWTTKFKIHMIQQQSYLRVADNSGAKKVMCIRVLGAGIGDVIIVSVKEAEPVKKKAVERAVVVRTKNATKRKDGTSIRFSDNACVIIPKGTRIFGPVARELRGYQKIISLA-TAGRGTKGQHSRTLIRRQPLDVLEKVLRVLVNMRTIRYEASLHASNVMLIDAPKKIRRRQHRRGTRLAFGSAGLKAMARQIEAARKAITHTVQRSGKIWIRIFPHTPVTKKAAEVPMGGGKGSPEYYAISIQRGVIVFEMVAREALRRAGHKLPVKTRVRKCKPTSPARREKSLTKGRVSIRRHKRKYRLIDFVVALEYDPNRSVRIALVQEKRYILAPERLSIGDTVVGNRMQLQNIPVGYKVYNIELQPLKGGQIVRSAGTSAVLMGFFAILQLPSGEVRKVHCAASIGTLGNAEHTIGKAGRMRWLGRRPKVLGKSMVDHPHGGGEPRTPWGKGVKTRRFKKASTKLIVCIAKKIGMSRVFLPVTYVSVEPHTVRQKEWEQGKEVTVTGVTKGKGFQGVVKRHGFHGPGSHG-SHHREPGSVRVLKGRKLPGQMGKKQCTLHHKGLIAIKGQIPGPTVSVTVERYMHPIYRKQFRVSKAFLGDEVEITECRPISKRKHFKIIGKKPVALPSGVTVEHVSGPKGELYHGLTRALIANMVQGVSQGYEKQLELIGVGYKAITLHLGFSNPKDEGVEAEQIRGIDKHLVGQTAAAIRAFRPPEPYKGKGVRVGEYVRRKVGLMHQALVQQSNRRRTRKLYQQKGTGQARRGSIRSPLLRGGGKAFGSDMPKSMRRAALRSCLSLNGNILGLDLSRSALNPEDV
>Woesebacteria_CG22_combo_CG10-13_8_21_14_all_Woesebacteria_OP11_45_10_curated
PVGDFLVKIKNAVLAGQGATREKLAIAKALKEDIRLISRPGCRVYLDLR--LLNSSKGVVTSKEALKLKVGGEVIAELWISGKLAGEFGIQNKMAIPVIKVVVNAGVDLAAITGQEPAFKAKISIASFNLRRGTGMAVTLRGERMYSFLDRLFTIVLPRLRDFRGVTGFDKGNYTLGIEEHTVFPEVGLEITPDQSRRLLALMGLPF-------RLSVFRSNRYIYAQDDKKAVTLTAA-VGEEIAKKALVKDVVRGRYRYHGRVKALAEAARKRGLNFMGQKVNPVGIRVYLIEDVKIGITGVEIERVSVSRPGVVIGRGGSGIEEVKKVNEVKNPELSAQLVAVRVVADLEKRLPQRRVVAKAMERGIKIVLSGRIGGISRVEKYVPTQTLREIIDYASPALLKRGYVGIKVWIHASPRKIRDVVGLVKKPTLAAKAAEPVRKVILQAPIVKKMSHIRVIRLRVKLKSYDHRVVDEAAAKIIDAALATSAKVIGPIPLPTKRSVMAIKESPFTDKNAQEHYEILVHKRLIDIFDPSPRTIDALGNLELRSSKKGPYVDERVVKKV-IKTWSRACRIPPEFVGKYFQVHNGRIFIDVFVTEDMVGHTLGEFSPTRTFRGH------MLTSADNSGARKLRVIGISAVALGDVILCVVRGADPVADHEKVRVLVVRLAKETRRPDGSYVRFGDNAGVVIPRGTRILGPIAREVKEYHKIASLAHTVGRGQKGQKARGLLKRLPLEVLNKIERVFINVFKYDIPRPVDLAKIALVCPPKRRKIKDFKRGSELAFGEFGLKAQAAQIEAARRAVTHELKKRGRVWVRIFPDKPVSKKPAGKRMGSGKGEIDRYVAVVRPGRIIFEVVVRSALALAAAKLPLKTKL-----------MKKLKWGKVTVRHPKRYFREIDFVETIENDPNRGADIALVLERRYLLAPNGLTLGQKIIGNALPLAKIPFGTLVHNLEIRPGLGAQIVKSAGSAAVVRGQWILVKLPSGEVRRFNCWATVGRVGKIEARIKNAGTKRKFGIRPGVRGVAMKAHPHGGGEPKTVYGKG-KTRKKKKYSDRLII-------MGQAFIAVTKISTNES--GLS-------VAISGTSKGKGFAGVVRRWHFAGPKTHGQSDQRAPGSIRVLKGKHMAGRMGGKTVTVKNKKELVVSGPVPGNMAIVAVERTVHPVYLKRYRRLKKYHGDTVKFVACRPTSKLKKWRIIGKLPIKLPPQVTVQVVTGSGGTLLHGTTRALLSNMVTGVSGGWKKTLELVGAGYKVLTLNIGFSRPVKEGISFKVIEGRDKEAVGQMAATIRAIRPPEPYKGKGIRQDEVVRRKAGLLAQSIRYEERAHIKKKWYKQKGTGGARHGARSAPIFVGGGVAHGPTLPKKMVKKALFQAVSLNKEAVVLSTKKYFLNAFNV
>Portnoybacteria_CG23_combo_of_CG06-09_8_20_14_all_150_Portnoybacteria_OD1_37_13_curated
PIADMLIRIKNALASQKPLSKFKLALAKLLKKDLKRISKPGCRAYLQIKLNIISTSKGLLIDIDAKKQGLGGEVICEIY-MPK-----------PSLIEKAVINCSLDLAIITGQKPILTAKKAIAGFKIRQGIGAKITLRGKRMRNFVERLVNIALPRTRDFRGIKSFDGGNLTIGIKEHTIFPEIGFEIIDEQGAKLLKSLGFPI---MKKIRLSVFRSLKFIYAQNDDIGRTLAS-KVGAEIAEKCLIKKIVRGKYQYKGKLKILAEAARKGGLGFMGQKVNPKAFRLFLRQDVELAIDKVVIERIHTARPGVIIGRGGEGIEALKEIQEIRNPDTRAQLVAQRAAEQLERRIPFRRILKQIIDRGIKIAVAGRLDGMSRLEWLIPLQTLRADVDFGKEAQTTYGVIGVKTWIYISPRKVRRAADLIRGIVEAERPAKPILKLLKSAMIRKRTSHIIIIRIRIKIQAYDHKLIDQSIKQIVEAIERYDAEIRGPIPLPTQIHKYTVNRSTFVHKDSREQYEMRVHKRLIDIINPSAKIIDALMGLNL-------FIDQKLLEKVKIKTWSRRAVITPEMIGHIFLVHNGKEFIKVPVHEDMVGHRLGEFSPTTKFLGHMIQKRTQLQIADNTGAKIAQCIGIIGAKIGDIINISVKSAESVKKGEVQKAVVARQKNAFRRKDGSYVRFDDNAVIILPKGTRLFGPIPYELRQFPKIISLATYCGRGTKGQKARS----LP-----KVIKASLNIIKIDLPAPLDISNVKLICPPKKTKRKWHKKGATMAFGSYGIKALARQIEAMRINIVRHLKRGGKIWLRVFPDKPITQKPVEVGMGKGKGGVEYYAAIIRPGRILLEIIAQEAIRRASYKLPFKCKF-----------VKRLRQGKITVRHHKRLYRFIDFILAIEYDPNRSANIALVQKKSYVLASTDMKVG------RLKLQDLSVGANIYNV-------AGMIKSAGATAVLQAIYAQIKLPSGEIRLVKELANIGQVSNPEHRLRKAGQNRWRGIRPTVRGSAMGDHPHGGGEPKTPWGKGKKTRQKSKLSNKFIIILGKKLGMSQIFDPVTLIEAGPCFVYLREFKVGDRVKLTGVSKGKGFQGVVKRHGFSGSATHGTKHLRAPGSIRVFKGRKMAGRMGHQKITVQGNNLLAVKGAVPGKTIVVLVSRLEHPKYKKRYKITKKYKNDKVSFIECQPISKDKHWKVIGKKPIEIPQGVEIKVVKGPKGELVWGLSRSLIANMVEGVVNGFSKQLKIVGIGYSALIMKLGFSHPVEKDIEIRVISGADKQLVGQIAAKIRDTKKPEPYKGKGIRMREIIKLKPGLVHQAIVQMSNSREGKKPWRQKGTGRARHGSIRSPIWIGGGVTFGPKINKKMKRQALFMSLSSDKEMVLLDVIKASLNVLDI
>Nealsonbacteria_CG23_combo_of_CG06-09_8_20_14_all_150_Nealsonbacteria_OD1_37_18_curated
PIADMLNRIKNAQAVSHPFSNLKYEIAKILEEGLKRVSKPGQRIYFQIKKVIISTSKGLMTNKEARKRKIGGEVICEVWVVPAMQEKFGYRNAMAVPIEKVVVNTGYDFSLICGQRAVKYAKKAISSFKIREGIGAKVNLRGKKMTDFLERLIHITLPRTRDFNGVESIDKGNLTIAIKEHIAFPEIGLEITKEEALELFKLLGFPIKRIRAKVRLCVFRSEKHIYAQNDEKAKTIVVSEIGKLIAKKAKIERVVRGGYKYHGRVRAVAEGAREGGLKFMTHKVHPKAYRLYLEEDFKIGVEKIEIERISSARPGLIIGRGGSGVEELKEIKEIKDVWSSAMLVAQYISQQIGKRVRFRRVLKQSLDKGARVEIAGRLDGIARREWLLPRQTLRADIDFAETAYCTYGTTGIKVWIYIAPRKVRLLADLIRGVKDAQKSATPLLKLLNQAEIQKKTSHITIIKIRIKLRAFDHKVIDNSARQISEVALRYGAEVSGPVPLPTETHKYTVNRSSFIHKDAREQFEMRVHKRLIDILNPNQKVIDALMNLNLRSLKKGPFVDEKLLKKIKIKTWSRRSTITPEMIGFTFAVHNGKEFITVKATENMVGHKLGEFAPTTKFGRHMIQPRTMLKVVDNTGAKIIQCFHVLGAQIGDVIVATVKEAEPVKKHDVVRAVIVRQKKNFRRADGTYIRFDDNAAVILPKGGRVIGPLPREIKEFDKIANLATYCGRGMRGQKARSLIKRYPLEILEKVLQVFVNLRKITLPGSVSVSNVKLVCSPKKVKRKWRKRGTALAFGSFGLMSLARQIEASRRAILRYLKKGGKLWIRIFPDKPVTKKGTEVPMGGGKGSVDHYAFPIKPGRIIFELIAQEAFEKAADKLPIKTKFKMIK-------EKRLLLGRITVRHVKRLYRIIDFVIAVEYDPNRTSFICLLEEKRYQICPQELKVGDAIIGNRMKLKNIPVGTQVYNIEIERDRGGKLARGAGTSARIIAQYTHLVFPSSEVRKIFCYASVGQVSFPEHEIGKAGRARLKGIRPTVRGSAMPDHPHGGGEPKTPWGKGVKTR-KKKWTDKLIIILGKKLGMSQVFDPITLVEAGPCYIYLRESAKADSVKVSGISKGKGFQGAVKRWGFKGSATHGTKHHRTLGSVRVIKGKKMPGRMGHGRATIKNNNLLAIKGALPGPTVVVEIERLEHPKYKRRFKVHKNYKGDRVVIEECRPISKDKKWRVVGKKPILIPQGVDVKIVKGSQGEILWGLTRTLVANMIEGVTAGFEKKLEIEGIGFKGLVLYVGFSHSVKKGIKILVVSGIDKELVGQFASIIRKVKPAEPYKGKGIKVGEIIRRKVGLVHQVAVQMANQRRGRKPWRQKGTGRARHGSRRSPLWRGGGVTFGPKVNKKIKRKALFMVLSANNLLILLDIILAVLNVLNL
>Berkelbacteria_CG23_combo_of_CG06-09_8_20_14_all_150_Berkelbacteria_40_13_curated
PLSQLITQIRNAQAVGKPYSKLKEAILLILKKALKQISKQGRRKYVRIPRPILSTSKGVLASDEAKKIGVGGEVLFEVNALQKLSAKYGFKNELQMPISKVVINCGFNLAKITGQIPAIKAKKAIAGFKIRKGVGYIVTLRGRRMHDFLEKLIRVALPRIRDFKGLKGFDGGNYTLALREHITFPEIGMQISNEVAKDLLQNLGFVYRRTRSRVRLSVFRSAKHICAQNDDKQETLLSVEVGKILALKAKIVKVIRGRYLYHGRIKALADGARAGGLKFMGHKVSPVSFRLNLLGDIQIAIAKIEIERIHTARPGVIIGHSGKGIEEINDVIEVKKPEIVASLVAQNVAGQISKRIHYKRAVKFAIDKGIRIAISGRLGGIARSEKYIPLSTLRADIDFAKDAYTTYGINGVKVWIY---------------------------------SVAKKSSHIHLTKIRIKLKAFDHRILDKSARQIVETAERTGARVLGPVPLPVDKSLTTVLKSSFVHKDSREQFEMRVHKRLIDILDPTDKTIDSLMSLDMRSLKKGPFIDERLMQKVQILTWSRDSVIFPEMVGLTIGVHNGKTHIPVKIIEEMVGHKLGEFSPTRKFIKHMIQPRTMLIVADNTGAKKLMCIGSVGATIGDTITASVKEAIPVKKKEKVRAIIIRVKKTHQRSDGTLIRFDDNAVVLIPRGTRIFGPVAKEIRQFSKIISQA-TAGRGTKGQKSRALIARIPIEAIENVEKVLINILKIEFPAPMDISNVQVVCQPRKIKRKQQRRGYSIDFGKYGLKAVSRQIEAARRAITRFVKRGGKIWIRVFPAQPVTSTPAETGMGGGKGSLDHFVARVLRGRMLFEIIAKEAFKLAAAKLPVETQFKV---------EKRLLVGHISVRHVKRQYRLITSVESIEYDPNRTAFIAKVKKYGYILAAAKLKVGDMLIGNRMQLKNIPTGTQIYDIQLNPDKNGQLARSAGSFAQVMSSYTQVKLPSGEIRKVLCFASVGQVSNPQHRISKAGIQRLRGIRPTVRGKAMVSHPHGGGEPKTLWGKGVKTRRR-KYSNKLIVVLGKKIGMTRVFTAVSVVEIMPNTIKIAEFKVGDRVKVTAVSKGKGFAGTIKRWGFHRPKTHGSN-IRQPGSIRVVKGRKMYGHLGARQASVLNNNLLLISGAIPGPTVIVEVTRVENKLYGRKYLTDKSFQGEIVEIAQTRPISKHKHFKVIGKRPIIIKDNVRIIIVKGPLGEILHGLTRALVSNAITGVADGFQKQLELKGAGYRAITLHLGYSHPIEESIKFEVVFGFDKXXXGQAAAKLRQFRKPDPYKGKGVRVGEEVKLKPGLISSEIRILANLRTGRKPYRQKGTGRARAGSIRSPLWRGGGIIFGPKTPKKQIQKALLAVLSETGQLIVVDLIKSALNIFDL
>WWE3_CG23_combo_of_CG06-09_8_20_14_all_150_WWE3_40_14_curated
TISNILSQLKNGYMRGKPRTSAVFSLCKILKEGVKRISKPGRRVYVDMKPVIISTSRGLMSNLEARKRKLGGEIICEVWLGYD--------NSMSALLSKIIINMGVDIALITGQKPAAPAKKSISGFKLRQGVGFTATLRGQRMKAFYEKLIGAVLPRLRDFRGVKSFDKGSYTLGLSDHSVFPEINIQITKKNSYEFLKARGFPFVRIRAKIRLSVFKSNKYIYIQDDASSRTLAGG-FGEYFGKELVIKKAARGGYKYHGVVKKLAEGVRKGGVKVMGNKVHPEGFRINVLEDRKIGISKIEIERIFVSRPGVVIGRGGSGTTTLRSVETVKDYETSAILMAGGICRQIEKRFPYKRAMVGAVEKGIKITCSGVLSGIGRTETIVPLQTLRADIDYSQAAFTTYGNIGVKVWIYISPRKVMLVASALRNYLSAKKAALPLLKLLESAKILKRTANITIKKIRVRIKGYDTKVVDESTAKIVDTAIRTGAKVAGPVPLPTKLEKITVISGPHIDKRSGEHFEVRTHIRLIDILEPTASTVDQLSHLSLRSLKKGVFVDEKLLLKVKIKTWSRRSTIIPEMVGLTFEVHNGKTFVSVFVNESMVGHKLGEFSPTRVFKGHMIQVGTYLNSADNSGAKKLQCIGIPGAFCGDLITCAVKGAAPVKDHTVVKAVIVRARKETRRTDGSYIRFDDNAAVVVPVGSRVFGPVCRELRDYMKIISLAHTVGRGQKGQKSRGLVKRLPVGFFNVVDKAFVNVVKITKKIPVC--RVKLICPPKRTKRRMVGRGSAVVFGEFALKAQVAQIEAARKAITHHTKRSGKLWIRVFADKPITKKPNETRMGGGKGVVSHYGAVTKKGKVIFELLAKEAFARAASKLSVKTRFRKSRPTTASRREKSLTRGRISTRHAKKLLRIIDFVFAIEYDPTHGPNIALLHEKRYILAPKGLKKGDVVKGNALPLKNIPIGTFVHNIEIYPGRGGQFVRSAGCGAIIMSAFTTLKFPSKEIRKILCFATIGVLSNEDVKMGKAGRKIHLGIRPTVRGVAMYKHPHGGSYPVSPWGQGKKTR-RRKHTNKYIL---KKIEMSQIFEPVTLIK----II----------VVITGFSKGRGFAGVVKRHNFRGPATHGQSDHRAPGSIRVYKGKRMAGRFGGDKVTVKGENVVAVSGPVPGATVTVLVDMVVHPLYKKRVKHTSKFKGDFVKIESCRPISKDKKWQVIGKLPILIPETVKVTKAVGPKGENLWGTYRSLIFNMVKGAFEGFSKTLELVGVGYRAVTLALGYSHLVVEGITLSVVFGIDKGLVGQTAADIRKLRKPEPYKGKGIREGEIVKRKAGLVAQYLRYLANQRQGKKPWRQKGTGRARHGSTRSPIWVHGGIAHGPKMPQKMRTKALFSALSQQKKILILEVVKSAINAFDV
>Brennerbacteria_CG23_combo_of_CG06-09_8_20_14_all_150_Brennerbacteria_OD1_44_41_curated
PIANMLTMVRNAQAAGKPYSNVKFALAQILQQLIKQVSRPGQRMYYDLQ-LILSTPNGLMTVRKAKKEKVGGELICELRISKQLQKELEISNSYRVPLEKIIVNAGFFVSLITGQRPSAGAHKSVSSFKLRSGIGACATLRGKRMYDFVERLIHIVFPRVRDFRGIHSVDAGILTVGIKEHEAFPETGVGITREYALALYRALGILFARIRSKVRISIFRSHMHMYAQDDSIGKTLVSVVLGKEIARRAKIKSVVTGGNTFHGRVKQFADGAREGGLVFMTHKTNPIAYRLFLEEDMLIGIEKVDIERIYTARPGFIIGRGGSGVDDMRNVEEVRRPEISAGIVSENIALSLEKRMPFRRVIKQALGKGAKVSVAGRLNGIARTEWVIPLITLRSDIDYAERAYCTYGVLGIKVWVYIAPKKMRLVANVLKGFSHADKSVLPLRKALHSAPILKRTSHVTVIKIRVKIKSYDHKIIDNSCRLIIETAVLHGAEIAGPIPLPTEMHKYTVNRSTFVHKDAREQFEMRVHKRIIDILHPSQKTIEALMNLTLRSLKKGPYVDQRLLKKIAIKTWSRASTISPEMVGFTFGVHNGKDFISVSVIEDMVGHRLGEFSLTRKFIRHMIQHRTMLAVADNSGAKLLQCIRVMGAQIGDIIIATVKQAEPVKKHDKVRCVVVRQRKPFGRKDGSYIRFDENAVVILPKGGRIFGPVARELKDFDKIVSLATFSGRGTKGQKARAEILKIPLGTINRVTRIILFLTKVDVARPIHASKVMLVCSPKKVKRKWHKRGIYLAFGAYGLQALSAQIEAARRVLAKFVKKGGKMWIRIFPDKPVTKKPPEVTMGMGKGAVDHYVFPVKPGRVLFEIQAKKALKLAGYKLPIKTRVKRAKPTTPGRRLKSLTRGRITMRHERQLYRLVEFIETLEYDPNRTSFICRVVSRAYMLAPQGIKTGDTIEGNRMKLMHIPVGTEIHNIEVMPGQRGKLARSAGSYAILMANYTHLKMPSGEIRKVFGFASIGQTSNNEHKMGKAGRVRHKGVRPTVRGKVMRDHPYGGGEPKDKWGNGHKTRNKKKWSRSFIIMIGKKLGMMQIFDAVTLLDVQPVTVGLKEFTRGAKVAISGFTKGRGFAGAVKRHGFHGPKTHGQKHLRRVGSIRVLKNTRMAGHMGNERVTIRNTNILAVYGATPGYTVVVRVDRVMHPMYHKRVKISKRFKGDKVTIEEGRPLSKEVRWIIIGKRILIVPQGTTLETVKGPKGEILWGTFNSILAGMIAGVNTVFEKALEFNGIGYRVVVLHVGFSHPVKAGCAVSVVSGVDKEHIGLFAAQIRKVRKVEPYKGTGIKVNEIVKKKAGLVHQVARLGLRTRKGKKPWKQKGTGRARHGSIRSPLWKGGGVTHGPDVNKKMKNIALRMVLSSRENHFLVLNARAILGLLDV
>CPR1_CG23_combo_of_CG06-09_8_20_14_all_150_Howlettbacteria_37_9_curated
PIADMLIRIKNALRVRKPSSKMKMEVLSILKKEVSRISKPGRRVYSDIPRVVMSTSKGIMSGDDARKKGLGGEVLLKTWIIKKMETDFGYTNVMEVPITKIVVNIGVVIAKITGQKPIRIAKKSIAGFKLREGIGLSVIMRGERMYDFLDRLVNVALPRVRDFRGIKAFDGGNYSLGINEHTVFPEVGLQVNDEEAKKLLEYFGFPF-RIRQKIRLSVYTSNNHVIAQDDTKGNTIAYALVGTQIAALAKIDEVVRGGRLYHGRVKALAEAAREVGLKFMGQKVNPTSFRLFLHEDIKIGIARVEIERVYSAKPGIIIGRGGAGIDELKNIEEIRNAELYAKLVGDNIAGQLERRIAFKRAIKQAVDRGIKVSVSGRLGGIARSETRIPLQTIKADVDYALKAKTTYGIIGVKVWIYTSPRKVRLIIDLIRGAEDAMAAAKPVLKVVKSAEIKKRTSHITVCRIRIRLKAYDHKIIDESCKQIIETAARTGALVAGPVPLPTQRNVITVIRSPHIDKNSREQFEMKTHKRLIDILDPAPRTIDSLMNLNLRSLKKGPFIDPKLLKKIEIKTWSRSSSISPEMVGYTIAVHNGKEHIPVYVTENMVGHKFGEFSPTRKFRSHMIQERTMLKVADNTGAKVIQCIRVLGAAVGELIVGAVKSAMPVKKKEVVRCVIVRAVKEQKRKDGSTIRFDENACVVVPKGTRIFGPVGRELRDYSKIISLAKTAGQGTKGQKSRTLIRRIPLDDLNKVMQVLINIKKIEVTKSINTSNLAVVCPPRKSKRKSHKRGLELSFGQYGLKALSRQIESARRAMTRYIKRGGKIWIRVFPAKPVTKKPQEVRMGGGKGSVDHYVAVIRPGRVLFEMVAKEALRLAAHKLPIKTKFVKVKPTTNARREKSLIVGKITIRHAKRMYRLIDFVESIEYDPNRSARIALISGKGYMVAPQGLKVGAKLEGNRMSLKRIPVGTQVFNVEIYPGRGAQLVRSAGVSAQIVGRFIHVRMPSGEIRLINSWASIGNVSNSEHKVGKAGRKRWMGIRPTVRGKAMVDHPHGGGEPKTPWGAGYKTRR--MP-NKMVIILGKKVGMTRIFSPVTVIEVTPNTIYLKEVKVGDQVEVVGVSKGKGFAGTIKRHNFSRPASHGSH-VRKPGSIHVFKGQKMPGRMGHDQVTVKNNNLLTIKGAVPGPTAVVRVDSLTHPIYKKKFKVSKKYKGDVAEFVETRPISKDKSWALIGKLPIEIPSGVTVDKVIGQKGSLLWGLTRTLISNMVTGVSSGYEKQLETVGIGYRALVVNAGYSHPVEEGISLKVVSGFDKQLVGQVAANIREIRKPEPYKGKGIKVGEHIRRKAGLLSEVAIMQSNLRIGKKPWKQKGTGRARTGSIRNPIWRGGGTTFGPLIPIKKRKASLLNALSLEKQIIIIKFYKSGLNTLEV
>Nealsonbacteria_CG23_combo_of_CG06-09_8_20_14_all_150_Nealsonbacteria_OD1_36_12_curated
PISDMLTSIRNAIAVLHPFSNLKYEIAKILEKGLKRISKPGQRIYTKIKRVIISTSKGLMTDKEARKQKLGGEVICEVWVIPAMMDKFGYKNKMAVPIEKVIINTGFDLSLIAGQRPILKAKKSISSFKIRKGIGAKVTLRGKKMDDFLMRLIHIALPRSRDFRGIKSLDKGNLTMGIKEHICFPEIGLEVTREEGLELLKLLGFPIRRVRARVRFCVFQSGKHIYAQDDEKGRTLASAEVGKLIAEKVLIEKVVRGSYKYHGRVKAVADGAREGGLKFMTHKVHPKIYRIYLEEDFKIGVSNIEIERINTARPGLIIGRSGAGVEELKEIQEIKNPWLSATLVSQWMAGQIEKRVRYRRVLKQALDKGVRVEVSGRLDGIARRQWLLPRQTIRADIDYAERAYCTYGVVGIKVWIYIAPRKVRLVADLIRGIEEAQKAAPVLSKLLKSAPIQKKTSHITIIRLRIKLRAYDHKVIDNSARQIVETALRYGVEVSGPVPLPTEIHKYTVNRSSFIHKDSREQFEMRIHKRLIDILNPNSKVIDALSSLTLRSLKKGPFIDLKLLKKIKIKTWSRNCTITPEMVGFTFGVHNGKEHIPVYVTEEIVGHKLGEFSPTTKFARHMIQHRTMLKVADNTGAKIIQCIRVLIGQLGDVIVATVKEAEPVKKHDVVRAVIVRQKKPYRRSDGSYIRFDDNAAVILPKGGRILGPIPREIKEFKKITTLATYSGRGIKGQKARALIKRYPTETLEKILTAFINLRKIQLPSSLNVSNVKLICPPKKVKRKWRKRGTELAFGSVGLKSLSRQIEAARRAIMRYLKKGGKLWIRIFPDKPVTKKGTEVPMGGGKGSVDHYVFPIKPGRIIFEIIAKEALKKAVDKLPIKTKFKN-K-------EKKLLLGRITVRHVKRLYRIIDFVVALEYDPYRTAFLALLQENRYILAPQDLKVGDEIIGNRMKLKNIPVGTMVYNVEIELGKGGKLIRGAGAGAKILAQYTHLELPSSEIRKIPYFTSIGMVSNPKHDIGKAGRVRLKGKRPTVRGTVMPDHPHGGGEPKTPWGKGVKTRKRKKWTNKFIIILGQKLGMSQIFDPVTVIETGPCEVYLKEFKVGDKVKVSGISKGKGFAGVVKRWGFHGPATRGTKHLRTPGSVRVIKGRKGPGRMGFERVTIKNNNLLAVRGAVPGRTVVVEVERIEHPKYKRRYRVRKKYKGDRVIIEECRPISKEKKWRVIGKKPILIPEDVEVKVVKGPKGELFWGLTRALIANMIRGVTEGYEKKLEIEGLGYRALVLSVGFTHPVKSGIKFSIVSGADKELVGQIASKIRKVRPPEPYKGKGIKQGEVIRRKAGLVHQVVVQMANRRQGRKPWRQKGTGRARHGSIRSPLWRGGGVTFGPKIPEKMRRLALFMALSGNNLLILLDLILATLNCLDL
>Falkowbacteria_CG23_combo_of_CG06-09_8_20_14_all_150_Falkowbacteria_OD1_49_15_curated
PIADMLSRLRNGLAAGKPMSKIKLQIAKILERLLKRISKPGARYYAELPRVIISTSQGIMTNREAKKNGLGGEVICEIYIRPALTEKFHYPNRMAVPLCKVVINVGFTLEKISGQKPVLKARKSISAFKVREGIGAKVTLRGQRMFDFTEKLVKIVFARVRDFRGLELVDRGSMTVGLKEHIAFPEIGLEICAKEGQELFRLLGFPFAKIRKKVRLSVFRSARYLYLQDDQSGRTLAATTAGGRLAAKAKVNEAVRGGYRYHGRVKAAAEGARAGGLKLMGKKINPKIFRLKLQEDVQVSVDRVEIERIHSAKPGMIIGRGGNGIEELKNIVEFDRPNLSAQIVTQSIIADIEKRIPFRRAMKQGIGRGTKIIISGRLNGIAREEMLVPLHTLRADIDYARTAFTTYGTIGVKVWIYQAPRKVRLVADLVRKVLAALIAAGPILKLINSAPIKKRMSHLTVVKIRIKIKAFDHKIIDQSTRTIIDTAKRSGVKIFGPIPLPTEIRKYTVNRSTFVHKNARDQYEMRVHKRLIDIIEPSAKTVEDLTSLSLRSVKKGPYINDRLLKKVKLKTWDRACSITPEMVGFTIGVHNGKAHLPVYIEENMVGHRLGEFSPTRKFIGHMIQVQTYLKVADNSGAKTVQCIGLLGAHIGEIITAAVKEAVPVKKGDVVRAVIVRTKKEIRRSDGTYVRFSDNACVLIPRASRIFGPVAREVRRFAKIASLATYSCRGLKGQKARSVLQRTPLSAISKVLQVFLNLLIIEFPAPLTISNAMLVCPPKKTKRKSHKRRNTLSFGSHGLKSVSRQIESARKVLSRYIRKGGKIWIRIFPDKPVTKKGGEIPMGKGKGAVDHYVAVVKPGMILFEIQAEEALNMAAYKMPIKCKLIKAKPTSPGRRHKKLLLGKITVRHVKRYIRIIDFVASIEYDPNRGARIALLFEKRYIIAPDKLVCQAPVMGNAMPLKFILPGMPIHNVELQPGRGGRLCRGAGNAAQVMGIYAQIKLPSGEVRLVSCLAVIGQVSNPDRKIGKAGRRRYLGFRPTVRGSAMVDHPHGGGEPKTPWGKGVRTRKDKKYSNKYILIIGKKIDMTQIWQSVTRVQAGPCPVILKEFQAGDIIKVSGQSKGKGFQGVVKRHHFSGKKTHGNKDERMPGSSHVFKGIRKPGRMGAARTTVSNHNLLFIKGAVPGKTIVAVVASVKHPKYPKQYQVRKKYKGDHVQFIACRPISKDKRWRVIGKLPINLPANTSAEAVKGPKGELLWGLFRNLANNMVVGVTQGYEKKLEINGVGYRALLMNLGYSHPIDEGINAVVLSGINKGLLGETAARLRKLREPEPYKGKGIKAEETIRRKAGLIHQVLIQTNNERQGRKPWRQKGTGRARQGSIRSPQWRGGGIVFGPKVNKKMKRKALAMVLGDNQRLAVIEIKFSALNIYDL
>Berkelbacteria_CG23_combo_of_CG06-09_8_20_14_all_150_Berkelbacteria_33_15_curated
KVANLLISIKNAYRSSKKTSKYKLEILKILKK-----SKPGRRLYIDIYLPILSTSKGLKESREAKKEKIGGEKLFSIIIAQEDK-----VNIFSVVIEKVILSTGFDLIAMTGQKPAYQAKNAISAFKLRKNIGFKTTLRAKRMTDFLDRLINLTLPNIRDFKGIKSLDKHNLSIGIKEHFVFPEIGVSITRQKVIHLLKYIGFPI--NKNNYIFKVYRSLTNIYAQINSQGEVLAS-QVGFDIAKKCLIKQVVRGQFRYIGRIKILADSARSKGLKIMGQKISPLSNRLKLIEDIKMAIEKVIIKRIHSARPGLIIGRQGKGIEDFKNVTEVKKPEIKATLIAQNIGQQVSRRIPYRRAVKGAISKGVKVVISGRLNGISRSEKYIPISTLKNNIDFYVHAKTTYGVIGIKVWVFTTPDKLRLSVNLVRNLANAYRSANLLVKASENSPFKRRMSRLTIKKIGIRLKAYDSSILDKSVKKIIDISTRSGAVVVGPVPLPTEIKKTSVLRSTHVHKSSFEQFEMRIHKRLVDVFDPTPKTIDDLMSLDFRSLKKGPFIDPKLLKKIEIKTWSRSSVIFPDMVGLTFKVHNGKDFVDVKVVEEMIGFRLGEFSPTRKFRRHMIIQYTKLNVADNSGAKSIQVIQVYGAYVGSKVIATVKSAIVVKKKEKVQAIIVRQKFPIKRKDGTVVKFSDNAAVIIPVGTRIIGPIALEIKEYQKIVSLAKTSGKGTKGQKSRTFYKRLP----KTVEKVFKNIYKIDLPMPINISNVSLICQPRKMKRKSFRRGSSLVFGKYGIKAIARQIESARRAMTRLFKREGQIWIRIFPDRPVTAKPAEVGMGGGKGAPDHFVVTVTPGRIIFEMLAKEAFRLASHKLPVKTKFMKQRKNNAGRRYKKLTCGKISTRHHKRLYRLIDFIQTIEYDPSRTAFISLIEFKSYIIAPEGIRPNAKIEGNRMPLKYITPATPIHNIELRPMGGGKVARSAGTYGIITSIYATVKLKSGEIRKISCRASIGVVSNVKHVIGKAGRQRWKGIRPTVRGKAMAAHPHGGGEPKTYKGKGVKTRRNKKISTKFIILFAQKIGMTQIFDAVTILKLHENRVSL-CWQLSDEVKIIGTGKGKGFQGTIKRHGFSRPMSHGSHHHRKPGSIRVVKGKKMAGRMGNNQVTVKNNNILVIKGSIPGSTYKVQTLRRKHPLYSKYYSITKNYLGKKVQFVDCRPISKRKKWKLIGKKIIIVPEDVKVIKIVGPKGELLHGLYRSLIANAIVGVTTGYEKNLDVIGIGYRVLILNVGFSHVVEEGIDLKVVSGIDKQLVGNFAANIRKIRPPEPYKGKGIRLDEIIKLKPGIISDNLKIINNSYSGRKPWKQKGTGRARAGSLRSPIFKGGGTTFGPRLSKTNAKSVKNSLLAVKNKIYILDIKQSVLNVYNV
>Beckwithbacteria_CG23_combo_of_CG06-09_8_20_14_all_150_Beckwithbacteria_OP11_34_8_curated
SIADMLTRIRNGYLAHKPYANQKKAIAEVMLKKIIRVSKTGRRMYARLPFVIVTTSKGVMTDHDARRMGLGGEIICKIWIAPQLKKELGVDNVMAVPLKKIVINIGTYIGKIAGQKPQLQSTKSIAEFGVRKNIGVKVTLRGIRMYEFYDKLVSIVLPRVRDFQGVNAFDQGNYNLGLFEQIIFSEIGLQITRDSAYLLLKYLGMPFQRNRSKVRLLVSRSNKHIIAQDQEN-KTLITIELGKVVAQKAKIKELVRGAYKYHGRVKAVCEGAREGGVTIMGKKVNPFGFRLLLLQDLELGIINVDIERVYVSRPGVVIGRGGSGMEILKKVEEIKNPNAHAHSIAQRLSDQLIARYPHRRAVKQAIDNGVKIQLAGRIGGIARVEKYVPTQTIRADIDYDEPALTKSGYVGIKVWVNVTPRKLRLIADTVRDPKKALGAAGLLYKVMKQAMIXXXTSHIKVIRIRVKLKAFDHRVIDECCAKILQTALSTGAKVIGPVPLPTKHKKFPVLTSPHTDKDAREHFQVLTHKRLIDIVSPSEKTIDSLMHLEL-----------------------------------------------------------------------MIQLRSLINVADNSGAKKLRVILVHGGYIGDVVTAAVVKADAVKDGEKVKAVIVRTRKEVRRIDGSYIRFDENAAVVIPVASRIFGPIAREIKEYNKIASLAHTVGRGQKGQKSRGFYRRTPLSQLLMVEKVFVNIVKISLEKPISLSNATLICPPKRTKRKQFRSGSSISFGDYALKALGNQIEAARKTIANYTKRQAKVWIRIFPDKPITKRPAGSRMGSGKGDLFGYVAVIRPGRVMLEVMATEALRLASRKFGIKTRF-------------------------------------------------------------------------------------------------------------------------------------------SIGKAGRNRHRGIRPSVRGTAMNSHPHGGGEPKSVYGKGVITRTQKKHSNIYIIFYTIKRDQIHAYNFVTRLSANSLPVYLKEIKTGDQLKVTSISKGKGFAGGMKRHGFHGPRTHGQSDDRAPGAIRIWKGKRMAGHMGNETVTIMGENEIWITGSVPGGTVIVGVETFEHPVYKKRVKRSTNYHGAKVKIVEVKPISKTVCWKVVGKSPIPVSNNVTVTKVVGPKGELLHGTIRNKIRNMVVGVADGFVKNLLLVGTGYRVLELSLGFSHPVIEGIEFKIVIGFDKEVVGQMAANIRSLRPPEPYKGKGIRENEIIIKKAGLMAQAVRYQGNQRMTKKVYRQKGTGQARHGSRKAPIYVGGGVAHGPDLPKKMKVVALKSALSLEKKILVIKAVKSLLTTFNV
>Moranbacteria_CG23_combo_of_CG06-09_8_20_14_all_150_Moranbacteria_OD1_35_22_curated
-------------------------------------------------------------------------------VIKEMKKKFNLSNDFEVPIKKVVVNVGIAISTITGQKPLLKSKKSIAGFKIREGVGMKVTLRGKRMWDFIEKLVKATIPRVKDFHGLSAFDSGNLNIGIKEHIIFPEISLEVTKNKGLELFKLLGFPMKRIRAKVRLAIFRSLKGISVQDDTKGATLVFGKLGILIAKKCTISTVVKNKIKYENISKNVS--------YFMGHKINPIGFRMNLKQDIEIFISEVEIERIKTARPGVLIGRGGSGIEDIKDILEVKNMEESAVIMAQNIADQLEKRLPFRKSMKSALEQGVKIEMSGRLGGMSRREWALPLHTMRADIDFARTAYTTYGTLGVKVWLYVAPRKSKIVADLIKGVLDALRTSPHVKKLLLSAEILKRTSNIEIIRIRIKIKAYDHKIIDQSAKLIVETAQRSGASISGPVPLPTEIRKYTVNKSTFVHKDARDQYEMRTHKRLIDIMNPTPKTIDSLTNLDLRSLKKGLYIDERLIKKIKIKTWSRACVISPEMIGFNFNVHNGKDFIQVLISEEMVGYRLGEFSPTKKFTRHMIQAETKLKVADNSGAKIIECFKVLGARIGDIVVASVKSAEPVKKGEKVRAVIVRQRKELRRRDGSYIRFDENAAVILPKGTRIFGPIAREIRDYSKIISLATYCGKGNKGQKARSLIDHMKLEKIEKVLQSFLNIVKVEVSRKIPVSNAMLVCPPKKVKRKIQRRGNEISFGSFGLKSLARQIESARRAMTRHIQRGGKIWIRIFPDKPMTKKGDETPMGKGKGAVDHFVAVVKPGTILFEMVAKEALSLAAYKLNVKTKFKIYKRNTAARRQKSLLAGKISVRHAKQRYRMIDFVASIERDPVRSAFIALINEKRYILAVQDLKVDQQVIGNRAKVKNIPIGTIICNVELFPGKGGQAIRSAGSGATLTAVNAQIKMPSGEIHLISGYATIGQVSNFEHTVGKAGRKRHMGVRPGVRGSAMVDHPHGGGEPKTPWGKGKKTRKRKKYSNKFIIILGKKIGMTTIYDNVTLVECT-SKV-KKEFEKEAQVKVSGIAKAKGFQGVVKRHGFKGPKTHGHKHLRAPGSIHVTKGKRMAGRMGGKRSTSKNKNILGLKGSVPGVTAIVAVEMFTHKKYQKKYKSTKRYKGDMVEIIACRPMSKDKKYKLIGKKTIIIPQGIEVKFVKGPKGTLIWGLTRALISNMIVGAKDGYEKKLELQGVGFRMIVMALGFSHPVEEGLTVKLISGADKQKVGQFSANIRALKKVEPYKGKGFRQGEKVRRKVGLIHQVMVIEANGRQGIKPWKQKGTGRARVGSVRNPAWRKGGVAFGPKINKKMNSKAILMVLSADEELIILDLRITSLNVADM
>Moranbacteria_CG23_combo_of_CG06-09_8_20_14_all_150_Moranbacteria_OD1_39_10_curated
PIAEMLTRIRNAQIAGHAASKLKLAIAEILKKEIKRVSKEGQRIYVEIRSVIISTPKGVMTGFEARKQGLGGEVVCEVWVVAEMSKLFGFKSNLQVPIEKVVVNVGITMTVIVGQKVVMKAKKSIAGFKIREGVGMKATLRGKRKWDFIEKLVGATIPRVRDFQGLSCVDAGNFNLGIKEHTIFPEIGFQVNREEGLALFRLMGFPI-------RLAVFRSLRNISVQDDAVGKTLISAELGKTVAEKCKIESIVRSGYKYHGKIKAVAEGAREVGLKFMGKKVNPVGLRINLRQDIELAIAEVEIERVKTARPGILIGRGGSGVEDMQEIQEVKNFEENASLIAQNIAEQLEKRIAFRRAMKSMLDQGVKIEMSGRLGGMARREWSLPLHTLRANIDFARTAYTTYGTLGVKVWLYMPNRKVKLVADLIIGIQDALKTSPFLIKLLNSAPIRKRASHIEIVRIRIKIKAYDHKIIDQSAKQIVETAERSGAVITGPVPLPTEIRKFTVNKSTFVHKDARDQYEMRMHKRIIDIWNPTPKTIDSLTTLDLRSLKKGPFVDERIIKKIQVNIWARASVISPGMIGFTFGVHNGRKHIPVFVTEEMVGHKFGEFSPTRTFYKHMIQAETKLISADNSGAKIIQCFKVLGAQIGDIVVAAVKSAEPVKKGDKVRAVIVRQVKALRRKDGTYIKFDENAAVILPKGTRIFGPIAREIREYNKIISLATYSGKGNKGQKARSLIDHMKLADLEKVLRVLANIVKIELPGKLNISNVALVCPPKKVKRKVQRRGNEVSFGNFGLKAMARQIESARRAMTRYVQRGGKIWIRIFPDKSVTKKGSEVPMGKGKGTVDHFVAIVRPGRVMFEMVAKKAMELAAYKLCVKSKFKIYKKNNAGRREKALLAGKISVRHAKRRYRIVDFIAAIERDPNRASFIALIHDKRYILASEGMKAGLEVVGNRTQVKNIPTGTTICNLELFPGKGGQIVRSAGSSAVLTAVAAQIKMPSGEIRLVSCYATIGQVSNFEHNIGKAGRKRHMGIRPGVRGSVMVDHPHGGGEPKTPWGKGKKTRKKKRYSNKFIIILGKKLGMTTIFSNVTLVECA-AKV-KKEFKVGDEVHVTGIAKAKGFQGVVKRHSFSGYASHGNKHLRAPGAIHVIKGKRMAGRMGGKRVTSKNQNLMALKGAVPGITVVVAVDSFTHPKYKKKYKSTKKYKGDLVEIIPCRPMSKDKCYKVIGKKIITIPAGVEVKEVKGPKGTLLWGMTRAMISNMVEGVNEMYIKKLELQGVGFRMINMALGFSHPVNEGLEAKIITGIDKQAVGQFAAEIRGLKPVEPYKGKGFRVGEYVRRKAGLVHQVFVLGANQRQGIKPWKQKGTGRARVGSSRTPTWRGGGVAFGPKINKKMNAKAIAIVLSADGEMIVLDLRTYSLNVLDM
>Jorgensenbacteria_CG23_combo_of_CG06-09_8_20_14_all_150_Jorgensenbacteria_OD1_54_14_curated
MYIDLLIQLKNAARAGKRFTKMDHQVAEVLQKGVNFLSRPSLKRYAGFRRHVLTTPKGILAAREAQKEKVGGQLLFEVW------------------LEKVVVNVGVELALITGQKPAPQTAKAVASFKTREGVGLQVTLRGKRAHAFLEKIVRLVLPRVKDFRGVKNVDEGNLNLGFREQYVFPEIGLQVTRARALELYHSLGVPFKRVRSTIRLSVFRSNYFTYVQDDAAGKTIVSSALGKSIAAAAKIVRAVRGSYRYHGRVKAVAEAARKAGLVIMAQKIKPTTLRLFLEEDYLIGIAGIVVERIRASRPGLIIGRGGKGIDEIRNVEELKRTEVSAPVVAQQIAFDIEKRLPYRRVMKRHLELGAKIKLSGRLNGISRTDWLMPLQTLRANVDYGETAFNSYGTVGVKTWIYSTPRKTRAVADLIRGVNEAERAGVPLRKLLRSALIEKKMSHVTLVRLRLRVKSYDAKLIDASVRQIIEAIRRQGGEVVGPTPLPTEFRRYTVNRSTFVHKKSRDQFELRVHKRLVDIMNPQQKIVESLSDLNLRSTRKGPWVDPKLLKKVGIKTWSRDSEIAPEMVGFVFGIHNGKQFIEVTISEDMVGHRLGEFSPTRKFVKHMIQERSIIKVADNSGAKIVRCFRIPGARIGDILVASVRVTEPVKKKDIVRALVVRTRNALHRPDGSSVRFDENAVVLLPRGSRVFGPVPREIKEYDTVASLATYSGRGQKGQRARALIQRIPVGDLAKVIQVNLNLVKVQVPRSIPAANMALVCPPKKQKRKQQKRGTTLAFGRYGLQALANQIEAARKAISHGMEREGKMWIRVFPDKPVTKLPPEVTLGGGKGGVDHYVVPVKPGRILFEMIAFKSLRVAGHKLPVKTKIKPYRPRTPSRRLKPLTRGRITMRHNKALYRAVDFVEAIEYDPYRTAFIARLLERRYALASQGLAVGDVVAGNRTSLQRIPVGAFVYNVELSPGRGGQIARSAGSSVQVLANYTHLKMPSGEVRKVPGYASIGQVSNPEHTIGKAGRSRWLGVRPTVRAKAMRDHKYGGGEPKDKWGNGRRTRSKKKWSSKLIMITCKKLKMTQVWKPVTVLQVEPP--------AGDGVRVSGVSKGKGFQGVVKRHGFHGPKSHGQKDLRAPGSLRVLPGRKMAGHMGAKRVTVRNERLVLVRGAVPGTTRVIEITRTKHRRYERYFTVTKRLKGEAVVIEETRPLSKEKRWRVIGKQPILIPSGVTVTSEKSERGKINWGTLRALIANAVVGLTKGFEKTLILEGVGYRILSMTIGFSHPVKPGIAFEVIKGIDRALVGQVAAGIRALKKPEPYKGKGFHSDEVIKRKAGLVQQVATQLANRRQGRKPWKQKHTGRARHGSSRSPLWAGGGVTFGPRIPTAMRRAALRAVLSKEDEVRVVDFSRAGLNVYDC
>Nealsonbacteria_CG_4_10_14_0_2_um_filter_Nealsonbacteria_OD1_37_10_curated
PVSDMLTSIRNALIVKHPFSNLKYRMAKILERGLKKISKPGQRIYSKIKKVIISTSKGLMTDKEARKQRLGGEVICEIWVIPAMMEKFGYRNKMAVPIEKVVINTGFDLSLISGQRPVLRAKKSISGFKTREGIGAAVTLRGKKMSDFLERLIHIAFPRLRDFRGINSFDKGNLTIGLREHIAFPEIGLEITREEGIELLKLLGFPIKRVKAKTRLCVFRSAKHIYAQDDEKGRIIDTAQVGKLITAKALIEKVVRGGYKYHGRVKAVAEGAREGGLKF-MKKVHPKAFRILLAEDFAIGVEKIEIERISSARPGLIIGRGGGGVELLKEIREIRNPWASAVLAAQWMSQQIEKRVRYRRILKQALDKGARVQVAGRLNGIHRTEWLLPRQTLRADIDYAQRAYCTYGVVGVKVWIYIAPRKVRLVADLIRKVEEAQKAAKVLLKLLKQAPIQKKTSHVTIEKIRIKLRAYDNKVIDNSAKQIIEVATRYGAEVSGPVPLPTEIHKYTVNRSSFIHKDSREQFEMRVHKRLIDIINPTPKVIDALMSLILRSLKKGPYIYQRLLEKLKIKTWARDCTITPEMIGFTFGVHNGREFIPVKVSEEMVGHKLGEFSPTTKFFRHMIQPRTMLKVADNTGAKILQCFHVLGAQLGDVIVGTVKKAEPVKKHDVVRAVIIRQKKFFRRSDGSYIRFDDNACCLLPKGGRILGPVAREVKEFEKVAALATYAGRGIKGQKARALIKKYPIETLEKVLETFINLMKIQLPKPIDVSNAKLICPPKKVKRKWRKRGTELAFGSFGLKSLGRQIEASRRAILRYLKKGGKLWIRIFPAKPVTKKGVEVPMGGGKGAVDHYVFPIKPGRIIFELVAREALKMAADKLPVKTKFK----------EKKLLLGRITIRHVKRLYRLIDFVIALEYDPNRTAYIALIEEKRYILAPKDLKIGDEITGNRMKLINVPVGTPVYNIELEPGRGGKIVRSAGTSAKVLAQYTHLGLPSKEIRKVSCFASIGQVSHPEKIIGKAGRRRLKGWRPTVRGTAMPSHPHGGGEPKTPWGKGVKTRK-KKWTEKLIIILGLKLGMSQIFDPVTLIEAGPCIVFLREFKRGERVKVTGLSKGKGFAGVVKRWHFSGPASHGTKHLRTPGSVRVIKGKKMPGRMGFERVTVRNKNLIAVKGAVPGRTVVVRVERLEHPKYKRRFRVHKKYKGDRVIIEECRPISKEKRWKVIGKKPIEIPPGVEVNTVKGPKGELFWGLFRSLISNMVKGVTEGFEKKLEIEGLGFKALELFVGFSHPVKENIKFSVVFGPDLEKVSQTAAKIRKAKPAEPYKGKGIKLGEQIRRKVGLVHQVVVQLANRRKGRKPWRQKGTGRARHGSIRSPLWRGGGVTFXXKIPKKMRRKAFFMVLSGNNLLIVLDLILAALNVLDL
>Torokbacteria_CG_4_10_14_0_2_um_filter_Torokbacteria_OD1_35_8_curated
PVADMLTRIRNAQAVRKPYSKFKFSIAEILKKGLKKISKPGRRIYIEIRPIIISSSAGLLTDKQASKKGVGGEFICEVWIIPRLKETFGYKNDLAVPVEKVVVSVGLNLMLVTGQKPVFRAKKAISNFNIRKNVGMLVTLRKDRMYDFLYRLANIVLPRVRDFQGISSFDGGNVSIGLKEHAVFLEVGMQVTNKEGLKLIKLLGFPIHRVRAKIRLSVFRSNKGMYVQDDVSSKTIVGIVLGNMIAKRAKIKKAVRGGYKYHGKVKALAEGAREGGLKFMGHKVNPISFRLLLEEDIKLGISRVEILRIKSSRPGVVIGREGAGIEELRDIEEVRTPWLDASLVAQNIAEQIEKRVNFRRVMKTALRQGVKIMVAGRLNGMARTEWLLPLQTLRADIDFGKEADTKYGKIGVKVWIYISPQKVRLVCNLIKGAPDAEKAAKFLAGLLRSAMIKKRTSHVKLIKIRIRIRAYDHKVIDESTAKIYETVTRSGAQVVGPVPLPTEISRFTVMKSPFVHKDSREQYEMRVHKRLVDIVNPTSKTIDSLMNLDLRSLKKGPFVDPKLMKKIKIKTWSRASTIFPEMVDFTIGVHNGKEHIPVKITEEMVGHKLGEFAETRKFTQHMIQEGTKLKVVDNTGAQIAKCIRILGAGIGDKIIVSIKDADPVKTHEVCRAVIVRTKKELRRKDGSYIRFDENACVILPKGTRVFGPIPRELRDHIKIINLA-------------------------KVTQTLMNKRIVEIFAPFGVSNVKLVCGPKKVKRKWQKRGSQISFGSFGLKALSRQIEASRRAMTRSVHKGGKIWIRVFPDRPVTTKGAETPMGKGKGAVEHFVVPIEPGRIIFEIVAREAMRLASHKLPIKTKFKKSKPITPGMRERALSIGKITVRRAKRKYREIDFIVSIEYDPFRSAFIALISEKRYIIAFEGAKVNGQVLGNRLPLRHIPRGEEIFNVELQESRGGVLIRSAGSRAIVLARYTQIKMPSGEIRLIPCLASIGRVSNIEHKLGKAGRSRRLRRRPHVRGKAMKDHPHGGGEPKTKWGKGVRTRKKKR-SDRLIL-ITRKKGMTQFFSPATLVWADFNEI---RFSKKEDVKVVGISKGKGFQGVMKRHGFQGPASHGASGHRKPGSIRVVKGRQLPGRMGHNRITVKGKGLMLVQGAIPGTTRVVEVTRIIHPIYKKRFKVSRRFKGDKVVICEVRPLSKEKRWEI---------------------------------------------------------------------------------------------------------------------LIGEAIQYQMNKKKGVKPWRQKGTGKARAGSIRSPIWRGGGVTFGPKINKKVKKKAFLMALSSDKEIVVVDISRIALNTLEL
>Nealsonbacteria_CG_4_10_14_0_2_um_filter_Nealsonbacteria_OD1_38_17_curated
---------------------------------------------------------------------------------------------------------------------------------------------------------------------------------------------------------------------------------------------------------------------------------------MSHKVHPKSFRILLKEDFEIGIENIQIERIPTARPGAIVGRGGGGIDEIREIREVKNPWMSASLSAQFIAQQLEKRMPFRKVLKQTLRKGVRLEVSGRLDGIARREYLLPRQTIRADIDYAETAFCTYGTIGVKVWIYISPRKVRLIADLIRGVEAAKKAAYVLLKFLNSAKIQKKTSHITLVRIRIRIRAYDHKVIDNSARQIVETALRHGAEVSGPVPLPTEIHKYTVNRSSFVHKDAREQFEMRIHKRLIDVLNPNPRVIDALTNLNLRSLKKGPYIDERLMKKISIKTWSRPCTITPEMIGFTFGVHNGKEFINVTIAEDMVGHRLGEFSPTTKFSRHMIQPRTMLKVADNTGARIIQCFTVLGAQIGDIIVGTVKEAEPVKTHEVVRAVIIRQRKPYRRSDGSYIYFDDNAVIVLPKGGRITGPVPRELREF------------------------------------------------------------PRKVKRKWHKRAVYLAFGAFGLKSMARQIEAARRTIIRYLRKGGKLWVRIFPDKPVTKKGTEVPMGGGKGGVDHYVFAVRPGRIIFELEAKLALDKAGDKLPIKTKFKRDIPKVTKR-EKRLLKGRITVRHVKKLYRIIDFVISLEYDPYRTAFIALVEDRRYVLVPQGLEVGSQLIGNRMKIKNIPVGTMVYNIEIEPGCGGKMVRGAGTGAKILAHYTHIKMPSKEIRKVLCFASVGMVSHQEHNIGKAGRSRLMGRRPEVRGSAMPDHPHGGGEPKTPWGKGVRTR-KRGWTDKFILLLGRKLKMSQIYDPVTLVEAGPCKIFIKEYRTGDQVKVSGISKGKGFQGVVKKWGFHGPTTHGTKHVRTPGSVRVIKGKKLAGRMGAEIATVRNKNLLAVKGAVPGRTVVVEVERIQHPKYKRRYKVHKRYKGDKVVIEESRPQSKDKRWTV---------------------------------------------------------------------------------------------------------------------LVHQVVTQVSNRRMGKKPWRQKGTGRARHGSIRSPLWRHGGVTFGPKINKKMKRLALLMVLSSDGTLVILELYRASLNVFDL
>WWE3_CG_4_10_14_0_2_um_filter_WWE3_41_14_curated
PIADMLTRIRNAYMARHPYSKEKEGIAKVLAQKLRRISKPSVRTYREIKPVILSTNKGIMSHEDARKNNVGGEVLVEVYVAPGMLSSGMVKNIMAVPIEKVIVNTGIQMTLITGQRPVIKAKKSIAGFNVREGVGIRVTLRGERMYQFLDKVFNYVLPRTRDFQGLSGFDGGNYSFGLTEQLPFLEVGLQVTDTMARELLKGLGSPFFHIRKTIRLSVFVSNLEVYVQDDKTGHTLASANLGEFIAKRAQVTKVVRGGYAYHGRVQAIAEGARSGGLEFMGQKVHPRGFRLYVMQDNKIGIDQLTISRLIVARPGLVIGRGGSTIERIKNVQEVQNPDLSAVIVAENIVRSIERRYPYKRAISAAMKRGIKIFIGGRLGGIARHEKFVPTSTLSRDIKYAYFAKTKYGTIGIKVWIAMSPFKVRAVANQVRNLSEARKAAQYLLKTINSAIMRTTFSHIFVERIRVKLQSYDYKVLDQTAEEILDASLQSGAEVIGPVPLPTLIEKFTVIRGPHIDKRSQEAFEQRTHRRIIDVNNPTPKTLDVLSNLDLRSLKKGPYVDEKLLSKVAIKTWSRQSTISPQFVGHTFQVHNGKDFIDVFVSESMVGHKLGEFSATRKFVAHMLQIGSNLRLADNSGAKGLLIIAIPGASLGDIISVVVKGAIPMEDGSRVRAVIVRTAKEVRRKDGSYIRFDDNAAVIIPVGTRVLGPIAREVKDYNKVASLAKGTGRGEAGQKKRTLVKRLPIAQIEPIEKVFVNIVKVEKPAAIDASNVMLICPPKKLKRRQFKRGTLVSYGEYGLKALAREIEAARKAIRGYVKRGGKVWIRIFPDVPVTKKPAEVRMGSGKGPFDHYIAKIKPGRVLFEMVAKEAMRRGGHKLRVRTRFKALKPVTPGQREKKLTVGRITVRGHKRLYRIIDFVIALEYDPNRSCNIALISEKRYIIAPEGLEIGTKVEGNAMPLRLVPVGTHVHNVELHLGQGGKMVRSAGQSARVMAKFVQVKLPSGEIRLFSNFATIGRVSNAEHVLGKAGVSRYLGFRPKVRGTAMGEHPHGGGEPRTKWGKGVRTRSKKNKRNPLIVVRAYKLEMTQLFTPVTAVKV---------------VSVRAVSKGKGFAGAVKRYSFGGPKTHGQSDHRAVGSIRVWKGKKMPGRMGNENITLKN-SIFFLKGPLPGSSVGVDVMKV-HPRYRKRYTRTTVYQGQQVTIVETRPISKTKRWIVIGKQPIQIPANVTATTVTGAKGELQWGLWRSLVANAVVGVSEGFEKTLELVGVGYRVLELALGYSHKLEEGIQLDVIRGIDLQLVGQVAANIRSLRKPEPYKGKGIRQGEVVRLKPGLLAQYVQHHENVSIGKKPWRQKGTGRARAGSSRSPVWVGGGHIHAIRMPKKMRVKALSVALSWQGSLFAVTFVKSVLNAYSV
>Dojkabacteria_CG_4_10_14_0_2_um_filter_Djokabacteria_WS6_41_15_curated
NIGDVLIRLKNAAMISKPKFKYAISLLEVLTKDVRLFSRPGRRWYMEMKPVVVSTPQGVMTTVEARKLNVGGELICEVWIMPKFMTDHGIKNKMAAPPLKVVLNMGL-LELIAGQKAVPKAKKSIADFNLKKGIGLKVTLRRDKMWHFIDKLINIVLPRVKDFRGITAFDAGTYTLGVTELVIFPEIGFAITKEYTSDLMKRLGFIF-------RVSVNKSNRYFFAQDVHNAGKIVAAKMGEAFGKMVKITSVARSGYIYHGKVKAFADGMRKAGLTLMGNKVNATGLRINLHEDLKVEIESIEINRVSVGRPGMAIGREGKLIEKAKQIKGVQQPQFSAQIIARQIADGIERRRSVKSLVKRAIESGIKIWVAGRLTGHANKYKKVPLQTLRADIDYAYRAKSMAGILSVKVWIFMSAKKLARVIEVVKGAQRALKGAVYAYKVISSGFIRKYRANLYVERIKVKLAAYDIKLLDTTVKNIVANVLKTGAQVVGPVMLPVDRKVWAVNKSPHVYKTSMEHFEMRTHKRLILISNWNPKTIEALQGVNVRSLKKGIYVTPGLEKKVTVKTWARDCTIFPEMVGMKFAVHNGKDFVTVLVTEDMVGHRLGEFSMTRKFQGHMIKFRTVVNIADNTGATSAMIIGTFGIRLADVVKVTVKSARPVKKSEMHRAVVVRVKKEHRREDGTYIRFDDNAVVILPKGTRIFGPVARELKAFDKITYLAHTVGFGQKGQGSRGLYRKLPA---HKVLNVVINKMKTEIERPFQISNVQVIDPPKRLKRKPH-----LAFGSFGIMSIANQLDAARRAIVGYVKRKGKLWMKVFPDRPITKHPAETRMGSGKGDIDRYAAVVKKGRILFELDAVEAFRRAAHKLSVKVKVKRYKATTNPRR-KRLFTGRITVRHQKRTYRIIDFVVSLEFDPNRTAAIALIVDKRFILAPAGLAVGMSVVGNATLIKNIPSGFNVHNVEMFPGQGAKFGRSAGNKIQVQGVYVQVKMPSGEIRLIHCLATIGVVSNEDHVIGSAGVNRRLGKRPSVRGVAMQQHPHGGGEAKDIYGHGTRTRNSVR-TNKFILLFGKKIGMTHI--PVTVIDVTENVI-----VEGAVVHAQGTSKGKGFAGVVKRYHFKGKQTHGQSDERAPGSIRVLKGTRMGGRMGSDTVKVRNKSFLVLKGAIPGPTYRVTISYRVHPKYRKIVNFKRSFLGEKVLIVATRRISKLKHYVFIGLKPITIPEGVTVTVVKGKHGELLHGTVRALIANMIKGVTEGFSVELELAGVGYRVLSLAIGYKHLVKSFVKVEVMWGISKQQVGLYASQVRALKPPEVYKGKGIRLGEVVRKKVVMVAQVLRYVTNQHQDKKPWKQKGTGRARHGSRNSPIWVGGGVTFGPTIPTGLRQKAMRYFLDKQGSVVLFSSATLFISPLDM
>Peregrinibacteria_CG_4_10_14_0_2_um_filter_Peregrinibacteria_41_8_curated
TIADLLTRIRNAQHARQPHSNEKESVLKVLKEVLKRVSTPGQRIYKEIKMVIISTSKGVMTGKEAKKQNLGGEVICQVYILPELQKKLNKSTVAAVPVTKVVLNVGINMTAIAGQKPILKSRKAISNFKLRIGVGIKVTLRGEKMYNFLNKLINVVFPRIRDFRGFKSFDGGNLSIGIKEHTVFPEVGVQITDADAHELMKLFKFPFRRIRSRIRLVVYRSNRNLSVQDDDKGVTLVSAVVGTEVAKKALITTCVRNGYNYHGKVKALADAARENGLQFMGQKVHPVGMRILLHQELRIGVSYVELAQIHTAKPGLIIGQQGAKIEELKEVIEIRKPAIDAAIVADSIAKQLERRISYRRACKAAIEKGIKISLGGRLNGIARSEFFIPLHTLRADIDYKNRAQTTYGAIGIKVWVYISPKKMNLVAGLIRRVNKAAKAAGILLKLLESAPIKKVNSHVTFFKIRIKIKAFDHKIIDQVASLIIQTAEDTGAIVAGPIPLPTIIEKFTVNKSTFVNKTSRDQYEIRTHNRLIDIKEIAPHTIDSLTNLNLRSSKKGPYVDPKLMKKIIIKTWARRSDIAPEFVGFTFAVHNGQQHIPVFVSENMVGHKLGEFSPTRKFKGHMIQTQTLLKVADNSGAKVVQCIKVLGARIGDIIVVSVKQATPVKKKAVEKAVVVRTTKEISRKDGSYIRFDENAVVIVPKATRVFGPVARELREFQKIISLA-YCGRGVKGQSARSLIRLMPLSDLEKVMRVIVNVRKVEFEASIHVSNVSIIDPPKKLKRKTHRNGNTIAFGRFGIKAMSRQIESARRAIARAIKRGGKVWIRIFPQKPITRKGAEVPMGSGKGALDHYAIDIKPGRILFEMIARAALKLAIYKLPIKCKVKKFKPTTPGRRTGK-TVGRLTVRHHKRRYRVIDFVTAIEYDPNRTAYIMLVTDKRYHIAPEGIQLDDQVIGSRYQLRNIPVGYSIYNIELIPGKGGQIVRSAGASAKLVSLYAQVQMTSSEIRLFQSYATIGEVSNAEHVIGKAGRMRWMGRRPQVRGKAMIDHPHGGGEPKTPWGAGHKTRRR-KETNKWIV--------------------------------------MSTSKGKGFQGVIKRHNFSRPESHG-SRHRQPGSIRVIKGKKMAGRMGSDRTTLKNKNLVAVKGPIPGSTIVVGVSYSLHPLYKKAYTEQNKFYGDAVTIYECRPLSKTKRWTVIGKLPIELPSGVTVESIKGPKGELLHGLSRSLVDNMVVGVSKGFEKQLELVGVGYRALSLSLGYSHPVVEGIEVTQVTGIDKQKVGQVAAEIREYRKPEPYKGKGIRVGEYVRRKAGLVHQALVQHANARIGRKPYRQKGTGRARQGSIRAPHYVGGGVVFGPQMPKKQRRKALFSALSSANAIIVLDINRVSLNIADL
>Peregrinibacteria_CG_4_10_14_0_2_um_filter_Peregrinibacteria_43_11_curated
PIADLLTRMRNAFSANQPYSKAKIAILSVLKQNLKRVSKPGQRIYIAIKSVVLSTSKGVMSANQARRDGLGGEYLCQVWISPALMKELGLKNIMAVPLLFVKVNVGINVALITGQKPVVKSRLAISNFKLRAGVGVTVTLRGEKMYDFLDRLVNIVFPRIRDFRGLKSFDGGNYSVGFKEAIVFPEVGLQVTNEQGIALFRAMGFPFRRIRTRVRLSVFRSLTHIYAQDDVAGRVLVSSQTGSELAKKAIITKCVRGGYLYHGRVKALAEGAREGGLVF--------------HDDIKISVVKIEIERIYSGKPGLIIGRQGVGVQDLRNVLEVQNPDLSARLIGELVTSQIERRVAYRRAVKMAVQKGIKIQIAGRLNGIARREYFIPLHTLRADIDYAARAGTTYGIIGVKVWVYISPKKANLVAGMVRGVKDALKGADVLYKVVQSAPILKRTCHITVERIRITLKSFDHTIIDKAVKVIIETSERTGAIIAGPIPLPTKIKKFTVNKSTFVSKDSREQFEMRIHKRLIDLRETTPATIEALTCLALRSLKKGIYINADLIKKVQIRTWSRRSTVSPEFVGHTFGVHNGKTHISVFVTENMVGHKLGEFSPTRKFKSHMIQHLTLLNVADNTGAKKVMCIKVLGGGIGDVIVVAVKSASVVKNHTIQRAVIVRLKKAIRRPDGSYIRFDENAVVIIPKGTRVFGPVARELRTYQKIISLA-FSGRGCKGQGQRKLIMRLPLSALNTVMRVFINIRTVKYEAPLNVSNVKLLCPPKKQKRKTHRVGDRINFGSYGLKAQSRQIEAARRAMTRYVKRGGKIWIRIFPHTPITRKASEVPMGSGKGSVEFYVFRVKPGRILFEMLAREALRLATSKLPIKTKFRKYKPTTPGRREKSLIAGRITVRHAKRNYRIVDAVKTIEYDPNRTAYIALLFEKRYIIAPHTLKVGDRIVGNRMQLKSIPVGFNIHDLELKSGRGAQAIRSAGSSGKIAALMAQVTLPSGSVRYVSCYATIGVVSNIDYKIGKAGRVRWMGKRPQVLGKSMVDHPHGGGEPKTPWGKGVSTRRHR-HSDHLIIIIGKKLGMSQIIQPVTFIKCEPNVVQLKEFQIGQTVNVVGVSKGKGYQGVMKRHGFHGPASHG-SHHREPGSIRVKKGTKLPGHMGVQRVTLKDKNLIAVKGPIPGATLVVAVHTYLHPKYKKRYRVSKKFYGDTVTIEETKPTSKLKRWKVIGKMPIIVPTGVEVSHVKGPKGQLYHGLIRSLVNNMIIGVFNGFEKRLEIIGVGYRAITLSLGFSHPIDEGITIEMICGIDKQVVGQVASDIRSFRPPEPYKGKGIRVGEHVVRKSGLIRLAVLQQANARQGKKPWRQKGTGRARFGSSRNPIWRGGGIVFGPNLPKKARRLALFSSLSQEGSVFVLDLEKSALNIFDL
>Saccharibacteria_CG_4_10_14_0_2_um_filter_Saccharibacteria_52_9_curated
PIADMLTRIRNAILVRKPHSKIKESVARLLQEEIVRLSKPGRRYYVDIPIVIISTSKGLMTGDKARDQKVGGELICKVYIAKELLKELDLKNFHQAPLEKVVVNIGLTLRKITGQQPVEIAKNSIAGFKLREGIGLKVTLRGERMYEFTDRLISVVLPRLRDFHGVKAFDRGNYSLGFTDQSVFPELGLQVVPAHSRALLEKFGMPFGRIRSVVRLSVYVSNLHITAQDDTSHKTLGYVWVGTEIAGQAKIKTVVRGGKLYHGRVAALADAARKAGLEFMGQKVNPISMRLFLKDDLAVAINKVEITRIATAKAGVVIGRGGVGATELKNIEEVKKPDMYAKLVAENIAHQLERRMSFRRTVKSTAAAGVRIEVAGRLNGMSRREKEVPLHTLRADIDYAQNAQTVAGIIGVKVWIYMSPRKVGVVVALVRGVEDALRSAIPIRKAIESAPFQKKSSHIRVV----------------------------------------------------------------------------------------RSLKKGPFIDFKLSKKVDIKTWVRASTIAPEFVGKTIAVHNGKVHVPVFITENMVGHKLGEFAPTRKFRSH---------VCDNSGAKEILCIRVLGAKVGDIIVATVKQASPVKKKTVIRAVIVRTRNTIRRKDGSTIRFDDNAAVVIPRATRIFGPVPRELRDYAKIVSLAKTAGRGTKGQGARTLMQKLPLEQFAKITATHINIVKIEITKPLWVSKVSIVEPPKRQKRKVRKSGNYIAFGQFALQAQSRQIEAARQAMTRYIKRGGKIWIRIFPHTPVTRKPQDVKMGSGKGNPEFHVAKVRAGTIMFEMTAREAMRLAAHKLPVKTKFKQYNPTTPGRRLKSLLVGRITTRHAKKFYRIMNFIEHIEYDPNRSARIARIKTYHYILAAQGMKVGQAITGNRLPLKNIPVGSTIHAIELKVGKGAQMVRSAGNSAQLMGRYVQVRLPSGEVRLINCTASMGVIGNEQHKIGKAGRNRHLGKRPGVRGVVMADHPHGGGDPKTPWGQGYKTR-RRKSTSQFIVLITRKVGMTNTIAAITLLSVADHTVIIREINVGSKVQVTGLTKGKGWAGTIRRHNFHRRKTHGG-RYRRPGSIHIFKGTRMAGHLGHEQITVRGLGVIGVTGAVPGPTIVVTVQTRTHPLYRKQYTVSRKFMGDKVIIVETRPLSARKHHTLVGKLPIAIPSGVTITTVAGSKGTLKHGLMRALLNNMVVGVSEGFSKKLEINGVGYRVLKLNLGFSHDVIAGISTAIVSGISRQQVGQVAAEIRALKKPEPYKGKGIKEGERLIRKSGLLKVAYNYLANSREGKKPWTQKGTGRARFGSSRVPIWRGGGITFGPQLNTKAKRLAIRQALSLANKITVIELVRAAVNVYDV
>Nomurabacteria_CG_4_10_14_0_2_um_filter_Nomurabacteria_OD1_30_12_curated
SISNMIIMLKNASLAGKPYSNMKNAIALCLKKEVERVSKQSRRVYFDLHSVVLSTPKGILSGKEARKEQVGGEALFKIWSFEKMKSEFHYKNSMAAPMVKVVLNVGTRLTKITGQKGAFGAKQSIASFKVRQGIGVVVTLRGKRMYAFVEKLINVALPRTKDFRGISAVDSGNITIGIKEHTIFPETGMAITKKEGKAFFELLGVPFAKIRSKIRLSVFRSNKFIYAQNDEKGNTLAQAEIGKMIAEACSIDKVVRNGFRYTGRIKLVADTARAGGLKFMSKIVHPYAHRLFLKRDVLIYVSSIEIERIKTSRPGLIIGRNGEGVTKLKEILEIANPEADAAIVAYMVAEGLEKRLPYRRVIKQIVEKGVRIVLSGRLGGIARTEELIPLQTFRADIDFKRKGHLPYGDVGIKVWIYQAPRKVRLVAGLIKGVNEAIRAGFPIKKLLLSARINKRTSHITLVILRIRVRAYESKILDASVKQIIDTAMRYDAEIVGPVPLPTEIKKYTVNRASFIYKNTREQFEIRVHKRLIDIINPNPKTVESLTNLSLRSIKKGLNIDEGLLLKIAIKTWKRACQISPEMVGFVFGVHNGKTHIEVLVTEDMVGHRLGEFSPTKKFMKHMIQTETLVKITDNAGGTVGKVFKVLGAFLGDKIIISVKVASPVKKKDVHQAVVVRTRNAFRRKDGSYIRFDDNAVVLLPKAGRVFGPIPRELAEYQKIISLAKTSGRGGKGQTARAIIKKLPLDAIIKIVTVLINMMKIDKAMPMHVSNVMIADPPKKVKRKWQVRGTKLAFGSFGLKAVSNQIESARKVISRTLTKSGKYWVRIFPDRPFTAKAAEMGMGKGKGDPQGYCFDVSPGRMIFEVTAHEALRKAGTKLPVKTRIKTYKPTSKSRRTKSLTYGRITMRHHKRLFRDVDFIKSIEYDPNRSAFIGLAVEKRYVVLPKSVKPGSTFIGNRLPLRNIPVGTFVYNVEIKPRGGAKIGRSAGIFAQVVANYTNLKMPSSEVRKVDCWASIGTVSNEEHNYGKAGRSRWKGIRPTVRGTAMVDHPYGGGEPKTMWGKGRKTRIPKKYSNVFMVILGKKENMTEYFSPVTIISAGPITVELKEFKEGDVLQVSSVSKGKGFQGVVKRHGFGGPRSHGQKHEREPGSIHVPKGMRMAGRMGGDRITQKNNNVMLIKGAIAGKTVVVSVSRFKHPKYGKFYKINKKYKGDKVEIIETKPISKDKKFKVIGKQEIEIPKGVEVTKVVGKNGTLLWGTYASHIKNMIKGVETPYQKKLILEGVGFKSFNFALGFSHPVIEGIVATAITGIDKELVGSFTAAIRALKKPEPYKGKGMRENEVIRRKQGLVHQVVEMRSNKRSGKKPWKQKGTGRARHGSTRSPIWVGGGTTHGPKISKKMRAQALFSVLSKDGEILFVDAEKSFLNPLDV
>Magasanikbacteria_CG_4_10_14_0_2_um_filter_Magasanikbacteria_OD1_33_14_curated
PIADMLTRIRNAQLAKKPFAKVKFMIGKILSESIKRESKPGHRVYRELPSIIVSTSQGMMTVKEAKEKGIGGEVVCSVYVIPALKEELGLANIMQVPIEKVVLNVGYTLTLISGQKVVRKAKKSISNFKVREGIGSSVTLRGYKMYEFLYKLINLTFPRVRDFRGIKSFDGGNYTIGFKEQLAFPEIGLQIINKAGQLLLEKVGFPFMRSRARMRISVFRSLRGMYAQDDENSKVLASVVLGKKLAAKAKITSAVRSGYQYHGRVQALADGAREGGLQFMGHKVHPQIHRTYLENDIKIQIDSVFIERIFAAKPGVIIGRGGQGLDDLRNIQEVRQPSLSAHVVAQTITKDIENRVAFRRIMKQTIERGIKITLAGRLNGIARTETLIPLITLRSNVEFAGTARTIYGAIGVKVWIYMTPQKVRLVAGLVRGVNKALQAALPVKKLIESAPLRKKSSHITVVKLRIKIKSYDSKILDIATKTIIDTAERNNVKVVGPVPLPTHIAKYSVNRATFVHKTAQEQFEMRTHKRLIDILNPTPKAIDALMNLNLRSLKKGPSIDPKLLAKVKIKTWSRACTITPEMVGFTFLVHNGKEFLEVFVDENKVGHKLGEFSPTRKFKGHMIQHRSMLQVADNSGAKKLMCIRVLGARIGDIITCSVKESIPVKKGEVVHAVIVRQRKEMRRTDGTYIRFDENAAVIIPKGTRIFGPVARELRNYKKIVSLATYSARGMKGQRSRSL-QKVPLAMLEKILQVLANLLKIELPAPMDISNVMLIDGPKKVKRKWHERTNTVAFGSFGLKSTSRQIEATRRVLTRYVRRGGKIWIRIFPDRPVTRKGSEMPMGKGKGTPDHYVATVKPGTIMFEMQAREAMISAAHKLPIKAIFRKHKPTTPGRREKSLTSGKITVRHTKRLYRRVDFVISIEYDPNRGARIALVENKSYILAESKMKVGDVVIGNRMPIEHIPSGMNVYNVEMEPGKGGQAVRGAGNYAQIMVIHAQLKMPSTEIRLVACMATIGQVSNSDYRWGKAGRMRYRGIKPTVKGKNMVDHPHGGGEPRTKWGKGVKTRKPK-SSDKFVVIIGKKLDMTQVFHPVTRIQAGPCTVHLHNFKRGDVVQVTGNSKGRGFQGVVKRHGFHGLASHGHKDLRMPGSIHVFKGTRMAGHMGDAQITVKNDNEIWVKGAVPGATIHVLVKTTMHPKYRKQYVVSRKYAGDFVNFVECRPISKTKKWTLIGKQIISIPEGVTVNEVKGPKGTLLWGTFAAHLKNMIVGVTEGFKKELEVNGVGYKVIKLEVGFSHPVVDSVKASVLESYDKEMLGSIAAEIRSIRKPEPYKGKGIKMEEIIRRKAGVVHQVYTMRANARQGKKPWKQKGTGRARHGSNRSPIWSGGGITFGPKINKKVNKLATCMCLSDDNKMVVVDNLKALLNVLDL
>Magasanikbacteria_CG_4_10_14_0_2_um_filter_Magasanikbacteria_OD1_37_12_curated
PIADLLTRIRNAYKARKPLSKTKKALAKILLESIKRNSKPGHRVYKELPRVIISTSRGLMTNKKARKDGVGGEIICSIYVVPVLKEKFGYQNVMQVPIEKVVLNVGYTLRVITGQAPVHKAKKSISNFKVREGVGVSVTLRGEKMYDFLQKLVSITFPRVRDFRGINSFDKGNYAVGFKENVAFPEIGLEVIKEEGLELLKGLGFPFIRVRSIIRLNVYRGLRHMYIQDDQNGTTLVGLLLGKILGEKAQVTTIVRAGYKYHGRVKAVADGARDSGLIFMGHKVSPKIHRMYAKQDIAIHIDAISVERILAAKPGYIIGRGGKGLDDVRNIREVSSPALSCEVIAQSIAEDIEKRIPFRRTMKRSAQRGVKIQLAGRLNGIARTEKIVPLITLRSDVDYAYRANTIFGVIGIKTWVCVAPRKVRLLIDIIRGVEDALNAAKNLEKLLKSAKIRKRTSHITLVKIRIKIRAYDNKIIDIATKTIIDTAERNEAKIVGPVPLPTEIKKYSVNRSTFVHKPSQEQYEIRTHKRIIDIYNAGPKAVDALMNLNLRSLKKGPFIDPKLMKKVAIKTWARASTITPEMVGMTFSVHNGKKHIDVLVTENMVGHKLGEFSPTKTFKGHMIQPQSILRVADNSGAKKLMCIRVLGATTGDIITCSVKEAVPVKKGEVVHAVIVRQRKEMRRKDGTYVRFDENAAVIVPKGTRIFGPIARELRTFQKIVSLATYSSRGLKGQRSRSL-LKVPLATLEKVIQVLANILKIELPAPLDASNVMIIDSPKKVKRKWHKRINTVAFGDFGLVSTSRQIESVRRVLTRYVRRGGRVYIRIFPDRPVTKKGSEMPMGKGKGTPDHYVCTIKPGTVMFEMKAKEALELAAYKLPVKGRLKKYKPTTPGRREKTLTKGQITVRHVKKLYRVIDFVIAIEYDPNRGARIVLVQTKSYFLAAKGMKVGDKLIGNRMRLEDIPVGLFVYNIELSAGKGGQIVRGAGNGAQVQTLFAQLKLPSGEVRLFSCFATIGTVSNSDYRWGKAGRRRHLGWRPIVKGKNMVDHPHGGGEPKTPWGKGLKTRIKGKPSDALILILGTKLNMTQVFRPVTKVHAGPCVVKMREFRRGDVVEVVGTSKGKGFQGVVKRHGFHGPASHGHKDLRMPGSIRVFKGTRMGGHTGDERVTIKNKNELFIKGAVPGATVKVRVDTKLHSKYRKLFTTSKKYAGDTVVIQECRPISKTKRFFVVGKQTIEIPSGVTVEVVKGPKGQLLWGTYAAHIKNMVMGVTEGFKKQLEINGVGYKVLKIDIGFSHPVLNELKASVIEGPDKEMVGQISAEIRAIRKPEPYKGKGIKMDEQIRRKAGVVHQVYLHEANARQGKKPWKQKGTGRARHGSIRSPIWKGGGVTFGPKINKKMNKLALRMCLSEEEKMILLEGLEA-INIVDV
>Roizmanbacteria_CG_4_10_14_0_2_um_filter_Roizmanbacteria_OP11_36_9_curated
SVIDLLIRIKNGYMARRPYSKFREAILSKLKSDVKIFSKPGRRIYTDITYVFISTSKGILTGQEARKIHIGGELLFHIWIKKDLKKEFGIKNDFAVPISKIVINVGVQVQQIAGQKPVIKARKSIAAYKIRIGIGVKVTLRGKKMYYFFEKLVNVVIPRLRDFRGISAVDQGNLNIGFTEQTLFPEIGLEVTRAQGKKLFELFGIMFLRTRSKFRLSVYRSNKSIYAQNDDTSKTTVSVEVGKSIASKLIIKAVVRGMYAYKGRVKKLAEGLRDGKITVMGQKVHPHGLRLAILEDXXXGITEVIIERMYSVKPGMIIGRGGKGLEDVKKIEPVKKPYLNAYYVAQSIAEKLVRGMPHRAIVHSTMSKGIKIRLGGRIGGISRAEKYIPTSTIREPVTFAIPALTKSGYVGVKVWMCISPKKLRMLRGVIAKPQEAVKAGQIYLKSVNAAPILKKFSHLKIIRIRIRLKAYDHRLIDETCQKLVDTAIKTGASVIGPVPLPTRKEVYVVNKSTFVDKDSREHFGLIIHKRLIDIVNPTNQTIDSLMHLELRSAKKGPYIDEKLHAKVLIKTWARACQVHPDFVGHRIAVHNGKRFIEVYVSEAMVGYRLGEFSPTRTFRGHMLQVQSILNVADNTGAKLVMVIGIPLVYLGEVFTGAVKKAAPVANSEIVRAVIVRTKKERRRKDGSYIRFDENACVILPKGTRIFGPVAKEVKDYNKIASLAAKSGRGTRHQKARTMVKRFPLNHLMKVERVYINMFKIEISRPLRASNVMIICP------------------------MDRQIEAVRVVLARATRKEGKFWIRIFPDRPYSKKPPEVTMGAGKGDIAYFVAAVSPGRVLFEITVKKVMKNVTAKLSLATKI-MAKSI-SSQKQKSLIKGKISVRHQKRYYRIIDFVTKIEYDPNRNADIALIEEKRYILHPVKLEIGSKILGNALPLDNIPVGIEVHNIELYEGQGGIMARGAGTYAVVVAKYVHLKLASGEVRKFNCCATVGRVGNIEHVIGKAGRKRLMGIRPTVRGTAQSSHPHGGGEPKTPWGKGTRTRRKKKWSNKLIVILGIKTKQSQIYNPVTSVFTAPCYVFLREIYKGSEINVSALSKGKGFQGVVRRHGFAGPKTHGQSDERAPGSIRVFKGKRMPGRMGGTRATIGN--TMTIKGLIPGFTVVVRVENKRHPLYQKVITKHKRFKGDVVTIGETRPLSKTKHFNVIGQQSITVSPSVNIEVVKGQKGQMSHGLYRSLIANAVFGVEKEWEKQIEVVGTGFNVIVLKLGLSHVIDKEVKITVVSGADKQQVGEVAQQIKSIKKSDPYKGKGLRKGEVIKLKPGLIAHYLHYRTNQRQTKKVWKQKGTGRARHGSAKANLFVGGGVTFGPRLNKKQRLLALFTSLSQEKGMFGLSFLLSAINTYLI
>Roizmanbacteria_CG_4_10_14_0_2_um_filter_Roizmanbacteria_OP11_39_13_curated
SVIDLIIRIKNGYMAKIPHSKYREAVLLKLKEDVKLYSKPGKRIYTDVKKVLLSSSKGIVTGAQARKDRVGGELLFHVWIKEQLKKEFGIKNDFAVPVIKAVINVGVQIEMIAGQKTVIKARKSIAVYKIRKGIGVKVTLRGKRMYYFLEKLIRVILPRRRDFRGITSVDQGNLNIGFTEQTIFPEIGLEITHDKGKKLFELLGIPFNRVSPNIRVCVFRSNKFIYAQDDLSAKTIVSAQVGKNLAEALKIVAALRSRFAYAGRVKALAEGLREGGIKVMGQKVHPHGLRLAILEDIKIGITEVIIERIFSVKPGMIIGRGGKGLEEVKKIEPVKKPYTNAYYVAQTIAEKLVRNLPHRAVVHSTMTRGVKVQLGGRIQGISRIEKYIPTSTIREPVSFAKPALTKSGYVGVKVWVCSTPKKLRMIRDLIVEPQNALKSSNIYYKAIKSAPILKNFAHIKIIRIRIRLKAYDHRLIDETCQKLVDSAVKTGASVIGPVPLPTKKEVYVVNKSPFIDKDAREHFGLKIHKRLLDIMNPTNQTIDSLMHLELRSNKKGPYIDEKLHLKILIKTWARGSQIHPDFVGHRIGVHNGRKFIEVFISEAMVGHRLGEFSPTRSFRTH------MLNVADNTGAKKIQLIGIPKAYLGEVFTGAIKQAAPVKSGEIVRAVIVRSKKEVKRKDGSYIRFDENACVVLPRGTRIFGPIAKEIKDYAKIASLAAKSGRGTRHQTARTMVKRFPLTQLNKVERVYINMYKVDLSRPLTISNAMFVCPPKKQKRKQFRKGDKINFGSFGIKAMDRQIESVRVVLARATRKEGKYWIRIFPDKPYTKKPPEVTMGAGKGDVAYFVASVSPGRVLFEVASRKVLKSVAAKLAMNTKI-MVQLN-SSQKEKKLTVGKISVRHQKRFYRMVDFVLRVEYDPNRNANIALIEEKRYILHPSKLKVGSKVIGNALILNNIPVGIEVHNIELYPGQGGIMVRGAGTFASVVAKYVHLKLSSGEVRKFHCWATIGRIGNIEHVIGNAGRKRLMGIRPTVRGVAQRSHPHGGGEPKTPWGKGTRTRSKKKWSSTLIL-----------------------------------------------------------------------------------------------------------TIVIQTERKRHPLYLKVITKHKKFKGDKVVIEETRPISKDTHFRVIGQKSIPVPTSVQVEMVKGTKGTMVHGLWRSLIANAVRGVDQSWSKRLEVIGTGFNVIALKLGLSHLVNEGIQIATVSGVNKQKVGEIAQQIKSIKKTDAYKGKGIREGEHIKLKPG-----VRYLHNQRQSQKVYRQKGTGRARHGAAKANLFRGGGVTFGPSLNKKQKLKALFVSLSQSKNIRLLDFVLSTINPYQI
>Nealsonbacteria_CG_4_10_14_0_2_um_filter_Nealsonbacteria_OD1_40_15_curated
PISDMLNQIINAQKVLHPFSNLKYEIAKILEKGVKMISKPGQRIYLKINRVIISTSKGLMTNKEAKKQKIGGEIICEVWAIPEMMKKFGYKNKMAVPIEKVIVNTGFDLGFVCGQKAIKYAKRSIASFKTREGIGAKVTLRGKKMTDFLERLIHIALPRGRDFKGIKSIDKGNLTIGIGEHIIFPEIGLEITHEEGLELLKLLGFPIKRVRAKVRLCVFKSQKHIYGQDDDKGKTLAQAEVGKLIAGKAKIEKVVRGGYKFHGKIKSLAEGAREGGLKFMTHTVHPKAYRIYLEEDLRIGIEKIEIERISSARPGLIIGRGGEGIEILKEIREIRDPWSSAALAGQWIAQQIEKRVAHRRVLKQALEKGARVEVSGRLNGIARREWLLPRQTIRANIDYAQRAHCTYGIIGIKVWIYIAPRKVRLVADLIRGLEEAQGASNPLLKLLKQAEIQEKTSHIEIIKIRIKLRAFDHKVIDSSARQIVDVVLRYGAEISGPIPLPTENHKYTVNRSSFVHKDAREQFEMRVHKRLIDIVNPNQKVIDALTNLNLRSLKKGPYIDQRLLEKIKIKTWSRDCVIVPEMVGFTFGVHNGKEFVAVKVTEDIVGQKLGEFSPTTKFSRHMIQPRTMLKVVDNTGAKIIQCIQVSGAEIGETIVAVVKEAEPVKTHEIVRALVIRQKKNFRRPDGSYIRFDDNAAVILPKGGRITGPMPKEIKEFEKIANLATHSGRGVKGQTSRSLIKRYPLDILEKVFQAFINLRKLLMPGSISVSNAKFICPPRKVKRKWHKRGTRIAFGSFALMGLARQIEAARRAIIRYFKKGGKLWLRIFPDKPITRKGVEVPMGGGKGSVDHYAFPMKPGRIIFEIMAREALHRAADKISVKTKI-----------EKKLLIGRITVRHVKRLYRIIDFVIALEYDPFRSAFICLLEEKRYQIAPAGIKIGDNIIGNRMKLKNIPVGTQVYNVEIESLRGGKLVRSAGGSAKIAAQYTHLAFPSSEIRKIPCFASIGQVSFPEHRARRAGVSRHRGIRPRVRGTAMPDHPHGGGSPKTPWGKGVKTR-KKKWTDKLII-----------------------------------------------------------------------------------------------------------TVVVRVESLEHPKYKKRYRLHKNYKGDRVIIEECSPISKDKKWKVVGKKIILIPDGVEVKKVKGPKGEILWGLTRALIYNMVEGAKNGFEKKLEIQGVGYKALTLNVGFSHSVVEGIKVAVISGINKTAIGQFAAIIRKVKPPEPYKGKGIRLGEKVRRKVG----------------------------------------------------------------------------------
>Peregrinibacteria_CG_4_10_14_0_2_um_filter_Peregrinibacteria_38_24_curated
PIADLLTRIRNALNAHHPHSKIKESILRILKDTLKRLSKPGQRIYVEIHPIIISTSKGLMDGASARKQKLGGELICEVYIAPELKKTLKLTNVMAVPVTKITINVGLTIEKITGQRPVLKARKAISNFKTREGVGIKVTLRGTRMYDFLNKLVNITFPRVRDFRGIEAFDGGNYSVGFKEHIVFPEIGVEICNEQGFELLKAFGFPFVKIRAKMRLIVFKSIRYTYVQDDKTGRVVAASAVGTDIAKKALITEVARNGYKYHGRVKALADGARSAGLKFMGHKVNPKIIRMLFRQDLDLGIGKIEIMRIHTAKPGLIIGRGGEIIEKLKNIKEIKKPMLEAKVVAESIAKQVEKRVSYRRAAKMAVEKGAKVYTGGRLNGISRSEFFIPLHTFRADIDYCSPAYTTYGKIGIKVWIYITSKKLNLVADMVRGVQEALKAAKILYKAIKSAPILKRNSHLTIKKIRIKIKSFDHRVIDETTKLIIDTAERTGAIIAGPIPLPTKIEKFTVNKSTFVHKRSREQFEIRTHSRLIDIRETTPKTIESLSNLNLRSSKKGPYIDPKLTKKVEVKTWSRDCSISPDFVGHTFAVHNGNQFIPVYVTENMVGHKLGEFSPTTKFKVHMIQQETRLKIADNTGAKIAECIKVLGARIGDLIVVSIKEANPVKKKSVERAVVVRQIKALKRKDGSAIRFDDNAAVIIPKGTRIFGPVARELRDFQKIISLA-SSTRGGKGQTARALLRKMPTGNLNKVLRVVVNMRTIKFEASIDASNVMVICPPRKQKRKAQRRGNKLSFGTYGLKAMARQLEAARRSMTRYIKRGGKIWITVFPHKPLTKKAQEVPMGSGKGAPELFVCPVLPGRILFEMTARAAMKLAAYKLPIKCKFKKYKPTTPSRREKSLTVGRITVRHTRTRYRMIDFVKTVEYDPNRTSRIMLVQEKRYHLAPDGIKVEDRITGNRMMLKNIPVGYNVYEVELQEGLGGQLGRSAGAAIKLVSLHAQIQMPSGETRLTGCYATIGIVGNIEHVIGKAGRRRNMGWRPTVRGKAMVDHPHGGGEPKTPWGMGFKTRKR-KFTNRMIVIIGKKIGMTRLIQPITVIHCEPNEVHSKEFAKGDSVIVVGVSKGKGFQGVIKRHNFACPMSHG-SHHREPGSIRVEKGKKLPGRMGTDQVTLHKKNLVGLKGAVPGSTLVVKVDSYTHPKYKKRFKVSKKFHGDTIEIFETRPLSKLKRWTIIGNKPVAISTGTQVETVKGSKGTLLHGLTRNLIANMITGVTKGFEKKLEIIGVGYRAINLTLGFSHPIEAGIEFSMVAGIDNQVVGEVAAKVRSFRKPEPYKGKGIRLGEYVIRKAGLIHQALVQTANRRIGIKPRAQKGGGRSRQGSIRSPQWRGGAVLFGPNMPKKQRKAALFSALSVENSIIGLEIMRSSVNIQDL
>Wolfebacteria_CG_4_10_14_0_2_um_filter_Wolfebacteria_OD1_39_18_curated
MYIDLLTKIKNAQAVKKAYSKMDERILEILLSGIKFVSKPSRKMYIDIRPIVISTPDGVLAGGEARREKVGGELLFEIWKIKKNDLKN--------PIEKVVVNVGVGLSLITGQKPVIKSNKSIAGFKLRAGVGLKITLRRQKMRDFVERLVNIALPRVRDFQGIKNIDEGGLTIGMKEHIVFPEIGLEISKDEAINLYKSIGIPLIRTRAKLRFSIFRSNNYIYVQDDENGKTLANAKLGELIAKKAVIKKVVRGSYNYHGRVQAVAEAARKGGLEFMGNKISPNSLRTSLEEDISIGIDNILIEKIKASRPGIIIGRGGKGVEDLTNIEELKRQEVSANVIAQNIAWDLEKRIPHRRTVKKYLEQGAKILVKGRLDGIARNQHLLPLQTLRANIDFGATARTTYGAIGIKVWIYITPRKTRLVASMIKGINEAERPSEAVLKLLRSAEIQKKSSHIILIKIRLRVKSYDHKLIDNSLKQIIDIALRNGAEVIGPIPLPTEFRKYTVNRSTFVHKNSREQFELRVHKRLIDILAPSQKIVEALSSLTLRSSKKGPYIDSKLLKKIAIKTWSRASEISPEMVGFSFGVHNGKEFITVRVGEEMIGHRLGEFSPTRKFVRHMIQERSILKVADNSGAKIVRCFRVLGASIGDIIVASVRKSEPLKKKDIVRAVIIRQKNPLRRADGSYIRFDENAVVIVPKATRIFGPVPREIKEYEKIATMATYSGKGQKGQKSRAFIQRLPLGFLTKILKVFLNLYKVLVPRPVDVSNIMLVCPPKKVKRKWQKRGTKLSYGSFGLQALSRQIEAARKTISNFTKRGGKIWIRIFPDKPITKRPPEVTMGGGKGAVEYHVFPVKVGRMLFELESRQALKRAGYKLPVKTRIKKYKPTTPSRRIKKLLKGRITVRHVKKLYRTIDFIEGLEYDPNRTSFIARILERRYILASKNMKTGDELIGNRLKLKNIPVGYLVFNVEIDRNKGGQMARSAGSYAEILAQYTNLKLSSGEVRKVSNFGSLGQTSNSDHVIGKAGRSRMMGIRPTVRGSAMVDHPYGGGEPKTLWGKGSRTRKKKKWSNKMIIILGKKLKMSQIWKPVTLVQAGPVTIYVKEFAVGDVIKVSGLNKGRGFQGVVKRHGFHGPKTHGQKNLRAPGSIRVMPNKRMAGRMGQERTTVKNKNILMIKGAVPGMTRVVAITRLKHPRYHKYCKATKNFKGDKVVIEETKPMSKDKRWKIIGKKPIVVPGSVEVKSFKSQSGNLLWGTTRALANNAVNGLSSGFEKSLKLEGVGYKALVLNLGLSHPVKPGVKISVITGYDRAVVGQSAAKIRAFRKPEPYKGKGIRTYEIIRRKAGLAHQALVQLANRREGKKPWKQKGTGRARHGSIRSPIWKGGGVTFGPKINAKMNRLAIFAVLSKENQLKIFEINKMILNVYDL
>Gribaldobacteria_CG_4_10_14_0_8_um_filter_cor_Gribaldobacteria_OD1_33_9_curated
PLSDMLIRIKNALAVRHPFSILKLKIIQIFTKGLKRISKIGKRVYKEIKKVIISTSKGIMSDKEAREQRQGGEILCEIWVVPKMLEKFGCKNVMAVPIEKIAVNSGFFLSLVTGQKPVFKAKKSIAAFKLRKGIGFKVILRKKRMFDFLERLIGIILPRTRDFNGIKSIDKGNLTLGFKDSSSFPEIGLEITPEHGLELLKMMGLPIKRIRAKIRFCIFRSSKHIYGQDDEKGKTLTSAKVGKLIAEKALIKKVVRGGYKYHGRIKAMADGAREGGLKFMSHITNPKILRIYLEEDFKITIEGIEIERIKTARPALIIGRGGKEVKKIKEILTVKDPWASASLASQWVALQLEKRARFRQVLKMVLSKGARVQVAGRLNGISRTEWLLSRQTIRAVIDYGFTALCSYGIIGVKVWIYIAPRKVRLAANLIRGLNHAQKTVMPMKKLLDQGEIQKKRSHITLIQLRLKLRSYDSKVMDKSCHQIVEMADRSGVKIVGPIPIPTEFHHYTVNRSSFVHKNAREQFEMRIHKRLVEVINPNQRFMDFLRELTLRSLKKGPFVDEKLLKKVAIKTWKRSASITPEMIGFSFGVYNGKEHILVCPTEEMVGHKLGEFSPTTKFIRHMIQPHTKLKVADNSGAKMVQCFNILGARIGDIIVAAVKEAQPVKTHDVVKAVIVRQKQPYRRRDGSYVRFDENACCILPRGNRILGPIPRELKEFEKIVALARYCGKGIKGQKSRALIKKYPLEILEKVLSILVNVKKIEKIAPLPVSNLKLICLPKKIKKKWSKRGCELDFGSFGLKSMSCQIEAARLAITRTLKRKGRLWIRIFPDKPVTAKPAEVGMGGGKGSVSHYVFPIKPGRIIFEIIAKEAFRKASDKLPIKTRF-------------------------------------------------------------------------------------------------------------------------------------------------------------------------------------------------LLGKKLKMSQIFNPITLITAGPCFVYLKEFKTGDRVKISGINKGKGFQGAVKKWGFHGNATHGVKHERTLGSVKVFKGKKMHGRMGNKRVTIKNNNLIAVKGAVPGRTVVVKVERIEHPKYKRRYKVHKKYKGDKVIIEECRPLSKDKHWRVIGKKPILIPEGVGIKVVNGPKGELLWGLIRVLIQNQIIGVNSGFEKKLEIRGIGYRALDLEVGFSHHVESQISLSIISGIDKQKIGEFAAKIRKIKPPEPYKGKGIRLGEFVKKKAG----------------------------------------------------------------------------------
>Nealsonbacteria_CG_4_10_14_0_8_um_filter_cor_Nealsonbacteria_OD1_37_14_curated
PIADMLTQIRNAQAVQKSFSNLKYEIAKILEKGIHRLSKPGQRVYKDIGRAIISTSKGLMTGKEARKQKLGGEVICEIRVIPQMQKKFGYKTPMAVPIEKVIINIGFDLSKIAGQCPVLKAKKSISVFKIRAGIGAKVTLRRKKMYDFLERLIYIALPRSRDFRGIKSVDKGHLTLGIREHICFPEIGLEITREEGLELLRLMGFPIKRVRAKIRLCVFRSTKHIYAQDDEKGQTILSSEVGKLIAERALIERVVRGGYRYHGRVKALVEGAREGGLQFMTHKVHPKAFRIFLEEDFRVAVEKIEIERISSARPGLIIGRGGSGAEEIKEIKEIRNVWASPNLVAEWIAQRLEKRTRYRRVLKQVLDKGARVEVSGRLDGIARSEWLLPRQTIRADIDYGFEAHCTYGIIGIKVWIYIAPRKVRLVADLIRGVEEAQKAARSLQKLLSGAEIQKKTSHITLIKLRIKLRSYDHKVIDNSARQIVEAALRYGAEISGPIPLPTEIHKYTVNKSSFVHKDSREQFEMRIHKRLIEIFNPTPKIIDALSNLNLRSLKKGPYIDERLLKKIKIKTWSRSCTICPEMVGFTFGVHNGRNFIPVHATEEMVGHKLGEFAPTTKFARHMIQPRTMLKVADNTGAKIIQCFNVPGAQIGDVIVGAVKEAEPVKKHDVVRAVVIRQKKAYRRFDGSYIRFDENAAVILPKGNRISGPVPRELKEFEKIAGLATYSGRGIKGQKSRSLIKRYPLDILEKVLEALINIRKVQLPAPIHISNVKLICKPKKVKRKWRKRGVDLAFGSFGLKSLARQIEAARRCIIRYLRKGGKLWIRIFPDKPITKKGTEVPMGGGKGSVEYYCFPIKPGRIIFEVTAKEAFREAATKLPIKTKFKQYKPTTPGQREKRLVIGRITVRHAKKLYRIIDFVISLEYDPYCTAFIMLLQEKRYQILPQGLKVGDEIIGNRIKLKNIPVGTMVYNIELEPGRGGKMVRGAGTAAKVLAQFTHLILPSTEVRKVKCFASVGVISRPEHKLGKAGKSRYRGKRPTVRGTAMCDHPHGGGEPKTPWGKGVKTRR-KKLTDKFIIILGLKLGMSQIFDPVTLIEAGPCEVYLREFKVKDKVKISGISKGKGFQGAVKRWGFSGNATHGVKHHRTLGSVRVIKGKKMPGRMGFERVTVKNNNLLAIRGAVPGRTVVVEVERLEHPKYKRRFRVHKKYKGDKVMIEECRPISKDKKWRVIGKKPILIPENVEVKTIKGPKGELLWGLTRALIANLVKGVTEGYEKKLEISGLGYRALVLELGFSHPVKPGIIFLIVLGIDKQLVGQTAAKIRKAKPPEPYKDKGIKLGEVIRRKAGLVHQVATQMANRRQGKKPWRQKGTGRARHGSIRSPLWKGGGVTFGPIIPKKMKRKALFMVLSAENLLIILDIILAALNALDL
>Howlettbacteria_CG_4_10_14_0_8_um_filter_cor_Howlettbacteria_40_9_curated
PIADMLARIRNAILAKKPSAKLKLSVLNVLKEVIERISRPGRRVYSEIPAVIISTPKGVMTGKKAKTQSLGGELLCKVYIVPKLKEEIGCKNVMEVPISKVVLNVGAGLSRVTGQLPKKKAKKSIAGFKLREGIGAMVTLRGDRMFEFLERLIGSALPRVRDFRGITSFDGGNYSFGMKEMSVFPEVGLEISDEEAKALLTHLGFPFRRIRSKIRLNVRISNSHVYGQDDATGVTIVS-ELGSVLAKKAKIEKVVRGFRIYHGRVAAFAEGAREGGLLFMGQKVNPISFRLFLHEDLKLGIADVRIERLSTSRPGVIIGRGGTGAVDLKSITEVKNPELNARLIGDNIVGQLEKRIAFKRAMRQSVERGIKIMIAGRLNGIARREFVIPLQTIKADVDYAYRAKTTYGILGVKVWVYISPLKARTAVGVIKGAMSAYKSAGVLAKVLTSAGILRKTSHITIVRIRIRLRAYDNKIIDQSSKQIIETVERTGAITAGPIPLPTERKPITVLKASNIDKNAREQFEMRVHKRLIDILEPTPKTVDSLTNISLRSSKKGPYVNERLLSKIIIKTWARNSDISPEMVGHTLGVHNGKDFIQVFISEEMVGHKLGEFSPTRKFRGHMIQMQTRLKVADNTGAKDVMCIKVLGARLGDIIVVSVKKAIPAKKKEVARAVVVRQVQEFSRKDGSKIRFDENACVLIPRGTRIFGPVARELREYMKIVSLAKTSGRGHNGQNSRSLVQRLPIKSLPTVERVLVNVVKIEMEKPLNVSNVMVVCPPKKTKRKQMKRGTDIAFGKYAIKSLSRQIEAARRTMTRHIKRGGKIWIRIFPDKPITKKPNELGMGKGKGPLDHYVAVIKPGRIIFEMVAMEALKLACYKLPVKTKIKVYKPTTPGRREKALTVGKITVRHAKRKYRIIEFVEAIEYDPNRSARIALIKKKAYIIAPQGMTVGKKLEGNRMPLSKIPVGTTIYNVEIILGKGAQLARSAGTSAQLVARYGHVKLPSGEIRLVDCYASVGAVSNPDHKIGKAGRKRHMGIRPTVTGKSMVDHPHGGGEPKTPWGAGLVTRKRNKPSNKYIVILGKKVGMTHIFDPVTVVEAGPCVVFLRELKVGDKIQVEGTSKGKGFAGVIKRHGFHRPTSHGSH-HRAPGSIHVVKGTKLPGRMGNDKVTTRGKNLLAIKGAIPGPTIVISVERVEHPIYKKKYKVSKRFKGSVVTIEESRPMSKEKRWTIIGKLPINIKKSVEVVHVKGPKGELLWGLTRTLIDNMVYGVSEGFEKQLSIHGVGYRALVLSVGFSHLVKEGITAKIVSGFDKVKVGQYASDVRAVKKPEPYKGKGIRVGEHVRRKAGVLREVVLFLAGQRNGKKPWRQKGTGRARTGSIRNPIWIGGGNIFGPKVNVKVKKQSLFMALSSVNGIIVLDLSKSLLNTYEV
>CPR1_CG_4_10_14_0_8_um_filter_cor_Uhrbacteria_OD1_58_22_curated
----MLTRIRNAYMVKKPYSNMKYAIAKILATNIRRISRPGRRSYSFLPRVIVSTSQGIMTNREARKRKLGGEVLCEIFIVPALKKELGETNVNAVPFVKATINVGLTLTKISGQKPVKLARKSIAGFKIREGVGMAVTLRGRRMYDFIDKLINLTMPRMRDFRGLKSVDAGSMSIGFREFVAFPEIGLEITRERGLALLKTAGFPFRRVRARVRLAVFRSLKHIYAQDDVSGRTLVSAAIGKLLAERATIKSVVRGGFSFAGRVAALAQGARDNGLSFMGQKIHPKIFRILLREDFQLSVDRIEIERIHTAKPGFIIGRGGTGVESLKNIIEVTRPSLSANIVLQSMIADVERRVRFRRVLKLNLDRGVKLMIKGRLNGIAREEKLIPLHNLRADVDFAQTARTIFGAIGIKVWIYISPKKVRLVADLVRGVSSAEAAALPVLKVVMSAPLRKRSSHITVIRIRIRIRAYDHKIIDQTTRTIIETAERTGAVVRGPVPLPTEKRRYTVNRSTFVHKDSRDQYEMRVHKRLVDLYDPTPKTVEALTNLNLRSLKKGPIVDEKLVLRLSVKTWSRWSHVTPVMVGHTIGVHNGKEHVPVKIVENMVGHKLGEFASTRKFIRHMVQHRSMLAVADNSGAKKLQVIRVLGAGLGDVVTVVIKVAVPVKKSQVAHAVIVRTKKETRRADGSYVRFDENAAVIIPKGTRIFGPIARELRAFTKIISLATTAGRGTKGQAARTIMLATPLGDLAKVMQAFANTLTISYNAPFNATNVQLICPPAKVKRKMHKTKLDVSFGGYGLKAMSRQIEAARRAMTRYIKRGGKIWIRIFPDKPITFHGNENTMGSGKGAVDHYVAVIRPGTVMFEMTAREAMRLAGHKLPMRTKFKKYNPTTSGRREKKLTVGRITVRHARRYVRVVDYVAAIEYDPNRGARLALLYEKRYVVATQGLKVGDVIVGNRMPLEQIPVGITVHSIELVPGNGGQLVRGAGLSARYMALYAQLKLPSGEIRLISSMATVGVVSNPDHRWGKAGRSRHLGIRPTVRGKAMVDHPHGGGEPKTPWGKGVKTRRTKLASDKLIVIIAKKLEMTQRFRPVTLLQVDPCIVELSEFKVGDTVHVTATSKGKGFQGVVRRHGFRGPASHGHKDLRMPGSIRVFKGMRMAGRMGTDRVTVKNSGVLAVKGAVPGSTVVVRVDRTVHPKYGKRLIRSNRFKGETVRFEETRPMSRDKRWRIIGKKPISVPSGVEVKTVKGPKGTLLWGLFVRLISNMITGVTQGFERKLEVNGVGYKVLKLEVGFSHEVNDGIDMSVVTGIDKQFVGETAAQIRRVRKPEPYKGKGIKLEETIQRKAGVVHEVMLMMANTHGGKKPWKQKGTGRARHGSSRSPIWVGGGVTFGPKVNRKTQRRAMMMTLSDNDRLILMELRRSALGFLDV
>Magasanikbacteria_CG_4_10_14_0_8_um_filter_cor_Magasanikbacteria_OD1_32_14_curated
PIADMLTRIRNAQVARKPFSKVKFMIGKILLASIKRESKPGHRVYRELPNIIVSTSQGMMTVKEAKEKGIGGEVVCSIYIVPALQAELGLKNIMKVPIEKVVLNIGYTLTLISGQKPVHKAKKSISNFKIREGIGSSVTLRGAKMYEFLYKLINLTFPRVRDFRGLKSFDGGNFTIGFKEQLAFPEIGLQIINESGMALLSHLGFPFMRSRSRMRISVFRSLRGMYAQDDNNAKVLTSVVLGKKLALKAKITTVVRSGYNYHGRVKALAEGARENGLKFMGHKVHPQIFRTYLESDINIQIDSVFIERIFVAKPGVVIGRGGQGLDDLRNIQEVRQPSLSAEIISQNIAKEIENRVAFRRIMKQTIEKGIKIILSGRLNGIARRETLIPLITLRSHVEYAGTAHTLYGAIGIKVWVYMSPQKVRLVAGLVRGVKNALQAALPVKKLIESAPLRKRSSHVTVIKLRIKIKSYDSKIIDIATKTIIDTAERNSVKVVGPVPLPTSINKYSVNRATFVHKTAQEQFEMRTHKRLIDILNPTPKAIDALMNLNLRSLKKGPFIDPRLLEKLKIKTWSRTCTITPEMVGVNFLVHNGKDFLEVFVDENKVGHKLGEFSPTRKFRGHMIQHRSMLKVADNSGAKKLMCIRVLGARIGDIITCSVKESIPVKKGEVVHAVIVRQRKEMRRTDGTYIRFDENSAVIIPKGTRIFGPVARELRNYKKIVSLANYSTRGIKGQRARSL-QKVPLAQLQKVLQVLANILKIELPAPMDMSNVMLIDNPKKVKRKWHKRINTVAFGTFGLKSISRQIEASRRVLTRFVRRGGRIWIRIFPDRPMTKKGNEMPMGKGKGTPDHYVATVKPGTILFEMQAREAIESATHKLPIKGMFTKYKPTSSGRREKSLITGKITIRHTKRFYRHVDFVIAIEYDPNRGPRIALMENKSYILAEAKMKVGDVVVGNRMPLEFIPSSLNVYNVEMEPGKGGQMVRGAGNSAQLMVIYAQLRLPSTEVRLFACMATVGQLSNSDYRWGKAGRMRYKGFRPTVTGKNMVDHPHGGGEPRTKWGKGVKTRKPKQSSSKFIIIIGKKLDMTQVFRPVTRIQAGPCTVNLHNFKRGDVVQVTGNSKGRGFQGVVKRHGFHGPASHGHKDLRMPGSIHVFKDTRMAGHMGDVQITVKNNNEIWVKGAVPGATIHVVVKTTMHPKYRKQYIISRKFAGNLVTFVECRPLSKTKRWTLIGKQVISIPAGVTVNEVKGPKGTLLWGTFASHLKNMIAGVTIGFKKELEINGVGYKVLQLEVGFSHPVIESVIAKVLESYDKEMLGSTTSEIRAVRKPEPYKGKGIRIDEIIRRKAGIVHQVFVLRANARQGRKPWKQKGTGRARHGSNRSPIWSGGGITFGPKINKKVKNLVTRMCLTDENKLVVLDAIKSLVNVLDL
>Levybacteria_CG_4_10_14_0_8_um_filter_cor_Levybacteria_OP11_35_23_curated
QIADFIIRIKNAAQANRPYSKLNKEVGKVLVKGVKIISKPSLRVYGDILKIVISTSQGIMVGKEAKKKGIGGEIIFAIWIVGQLKKELGIKNNMALPLLKIVVNMGVILTQISGQKPKVKAKKSIATFKLRAGVGLTVTLRGKRMYDFFEKITTIVLPRLRDFHGVTSFDKGNYTLGFVESAVFPEIGLEISNKEGLALLKDLGMPFIRIRSKVRLSVYRSNKYIYAQNDEKGETLIGINLGKIIAKKAIIKKVVRGSYAYHGRVKALAEGAREGGLEFMGQKVNPTLFRLTLLEDFKLGISSIEIERAYVSRPGMVIGRAGSGLEELKRVEPIKEPNLDAYLVAKNISDQLLRRLPHRRIMAQTVDKGIRIVLAGRIGGIGRVEKLVPLSTIREHIIYASPALTKKGYVGVKVWINVSPRKVRLVADAIRKVQDAIRGAYSLEKTLKSAPYKRRSSHIRITRIRVRLKSYDARVIDSTCQQILDTAIRTGAKVVGPIPLPSKRSVFAVNKSPFVDKNARDHFQIKTHKRLIDILKPTDKTIDSLTHLELRSSKKGPYIDQKLIKKVLIKTWARASVISPELVGYTIAIHNGKNFINVFITEGMVGHKLGEFSPTRTFRSHMIQHRSILKVADNSGAKRLMVIQVFGGFIGDTLNCVVKEAAPVKHSEIVKAVLVRSRKEYKRADGSYIKFSDNAGVLIPRGTRIFGPIAKEVKDFAKIASMAKTSGRGTKGQKSRNLIKRLPVKVLNKVEKVLVNLYKITISKPLPLANIALICPPKRAKRKQQRNGTKVSFGEYGLLSESRQIEAARKSITHYTKRGGRVWIRIFPDKPITKKPAEVRMGGGKGEVSEHVAPVRPGRMLFEIMALEALRLASHKLPVKTKI-----------KKRLKIGKVVVRHHKRFYRIIDFIAAIEYDPNRTCDIALVQDKRYILCPEGLKLNDTVIGNALPLSEIPVGTIIHNVELTPGKGGQIARGSGTATTVQAKFAHLRLPSGEIRKVGNYATVGNVGNAEWVIGKAGRKRNMGIRPTVRGVAQRSHPHGGGEPKTYAGGG-NTRKKNKHSNKYIMILGQKSSQIQGFLPLTVVHTLGNTIFFKELKPGMEVDVVGVSKGKGFAGGVKKHHFKGPRTHGQSDERAPGSIRVYKGKRMAGRMGHETVTKKN-GVILLKGLVPGPTAVVEVPRIPHPLYKKLVRRSTKIKGDQVIIIETKPISKDKKFKIIGKKEIILKEGVIVVRATGPKGTMLFGLTRAYVANIITGVSTGFERKLELIGVGYRALTLSVGFSHQVNEGVTFAVIFGADKVLVGNTAAKIRAIRPPEPYKGKGIKVGEKIRRKAGLLAQAVRYLANQRKTAKIYRQKGTGRARHGSKRAPIFVKGGIVFGPKLPKKMRRLALFSSLTAEGKIIVLSVYKAGLNTYEV
>Magasanikbacteria_CG_4_10_14_0_8_um_filter_cor_Magasanikbacteria_OD1_42_12_curated
------TRIRNAASARKPLSKVKRALADILKKSITRESKPGHRVYREMPRVIVSTSKGIMTNKQARKDGIGGEVLCSIYVVPALKEQFGYKNVMQVPIEKVVINVGYTLTQITGQKPVHKSVKSISNFKIREGIGVSVTLRGRGMYEFLNKLIHVTFPRVRDFRGIKSFDAGNYAIGFKENIAFPEIGLEVIKAEGFALLKGLGFPFARVRARIRLAVFRSLRGMYVQDDSAGVTLVNVGLGKLLAEKATISTVVRGGYAYHGR---------------MGHKVHPKIHRTYARHDIAIHIDRVSIERILAAKPGYIIGRGGKGLDDVRNVREVTSPSLSAMVVAQSIAGDLEKRIPFRRSMKQSIQRGVKVQVSGRLNGIARSEKLVPLITLRGDVDYGLEAHTTYGVIGVKVWIYVAPRKVRLLVDLIRGVAEALHAATSVMKLLRSAKIRKRTSHITIVKLRIKIRAYDNKIIDIATKTIIDTAERNSAKVVGPVPLPTETAKFSVNRSTFVHKPAQEQYEMRTHKRLIDILSPSPKAIDALMNLNLRSLKKGPYVDPRVVTKVVIKTWSRSCTITPDMVGVSFAVHNGRKFIEFTVDENMVGHKLGEFSPTKTFKAHMIQDESMLKVADNSGAKKLKVIRVLGGHVGDIVTCAVKEAAPIKKGDVVHAVLVRQRKEMRRKDGTYIRFDENAAVVVPKGTRIFGPVARELRAFQKIVSLATYSSRGMKGQRSRSI-LKVPLATLEKVTQTLLNAMKLELSRPVDASNVMVIDPPKKVKRKWHKRTNTIAFGTVGVVATSRQIESARRVLTRYVRRGGKVWIRIFPDRPVTKKGSEVPMGKGKGAPDHYVCTVKPGTVMFEMKASEALELAGHKLPVKTKIKKYKPTTPGRREKSLTKGQITVRHVKRLYRMVDFVEAVEYDPNRSARIVLVQSKAYYIAAKGQKVGDVLLGNRMPLEHIPVGLFVYNVELSPMTGGSIVRGAGTSAQLQTIFAQLKFPSGEIRLIPALATVGTVSNSEYRLGKAGRMRMKGWRPTVKGRAMVDHPHGGGEPKTPWGKGVKTRNKKKASNKFILILGTKKSMTQIFRPVTRVQAGPCVVHMRDFSRGDSVQVEGVSKGKGFQGVVKRHKFHGPASHGHKDLRMPGSIRVFKGTRMGGHMGDQQVTVKNNNELLVKGAVPGATIHVRVETVMHPKYKKQYVTSKKYSGDIVRFRECRPYSKTKRWYMIGKKTIEVPQGVTVTKVQGPKGMLLWGTFGAHINNMIEGVTNGFKKQLEVNGVGYKVIKLDVGYSHPVIPVVEASVLVSADKEMLGATAAEIRAIRKPEPYKGKGIKMEEQIRRKAGLLHQVYHLEANARQGRKPWKQKGTGRARHGSSRSPIWKGGGVTFGPRLNKKMRQVATKMALSEEERFFVVDLGLAVMNVVDL
>Roizmanbacteria_CG_4_10_14_0_8_um_filter_cor_Roizmanbacteria_OP11_33_9_curated
PIVDIIIRIKNAYLTRNPYSKYRVSVLEKLKKDVKIYSTSGNREYIDVKSVIISTSHGILTNRELKKMKLGGELLFAIWIKKKLKEELNISNIMAVPVIKIVINVGAQLTLISGQHAVIKAKKSVSAFKIRQGIGVKVTLRGKRMYEFMEKVIKIVIPRIRDFRGIKNIDQGNLNIGFTEQTIFHEIGLQVTKSEGKKLFSLLGIPFRKVRSKMRISINRSNKYIYAQDDDKRITIASFLVGKELGKLLKVLKAIRNQYIYMGRVKKIAEGLREGGLIIMGQKVNPKGLRMTLISDIKISITQIDIERIYSVKPGMIIGRGGKGLEDVKKIEPVKKPYLNAFYVAQLIGEKLVKGFSHRAVIHQAMNRGVKIQVGGRINGISRREKYIPTSTIRENVDFARPALTKSGYIGVKTWICITPKKLRFMLEDIKKPSQALKGAEIFYKAIKSASYAKKFAHIKIIRIRIKLKSYDYRLIDDTCQKLVDTAVRTGASVLGPIPLPTKTEVFVVTKASFGDKDAREQFGLKTHKRLIDILNPTNQTIDSLMHLELRSLKKGPYIDENVMKKVLIKTWARDSQIAPEFVGCKMAIHNGKKFIEILVSESMVGHRLGEFSLTRTFKGHMLQLRSMLTVADNSGAKKVSMIGMPGAYVGEIINASVKKAIPVKKGEKISAVIVRTHKEKRRKDGSYIRFDDNACVILPKGTRIFGPIAKEVKEFNKIASLAVKSGRGTRHQKARELVKRFPTKDLNIIEKIYVNIYKVEVPRPLAVSKIMLLCPPKRQKRKQFRKGDVMQNGQYGIKAKDREIEAVRVILARATRKVGKFWIRIFPDKPYTKKPAEVTMGAGKGDVAYFVASVSAGRILFEIEAKKVYKNINAKLSVKSRL---MKNILSNSEKRMKRGHVSVRHQKRYYRDIDFVQSIEYDPNRNANIALILEKKYIIHPQDLKIGDTVVGNALPLKNIPIGIQIHNLELHPNQGGKIIRGAGSTAVVIAKYSHIKLPSGETRRFHCYATIGMVGNIEHILRKAGTSRHMGIRPTVRGTAQRSHPHGGGEPKTPWGKGTRTRSRNKWSNKLIIILGTKEDHSQTFSPTTFILTSPCYIFLREFEIGHEVTISGYAKGKGFQGVVKRHHFKGSRTHGQSDERAPGSIRVFKGKRMAGRMGNQRVTIKN--GFTVKGLVPGATLVVRVVQKKHPRYGKVIVRHKKYKGDEVTIKEVRPISKEKKFIIIGNKLIPVSSTISVSNVKGKEGEMLHGLFRSLLSNAVIGVETPWEKRMEVVGTGFNVLVFKVGFSHPVVPKVTYSVLKSVDKQLVGEVAYKVKLVRKPDAYKGKGIKENEKLRIKPGLIAQYIKYTTNQRQTKKVYKQKGTGRARHGSMKAPIFKGGGVVGGPKMNKKQKRQALFYALTSNKNIIALGLFLSLINPYML
>Pacebacteria_CG_4_10_14_0_8_um_filter_cor_Pacebacteria_OP11_42_14_curated
PIADLLIRIKNALWARHPYSRLKHSLADILVADVKRLSKPGRRVYAKIPQSILSTNQGLLTQREARKRNVGGELLCQVWVLPQLQKDLGISSTFALPLKKIVVNMGVQFASITGQKPIILARKSIANFKLRQGMGVTVTLRGKRMWQFLEKLLSIALPRVKDFQGVTAFDGGNYSLGVHEQIIFPEVSFQVVNDTAFKLLEALGMPFNRVRANMRLSVSRSNKHLSVQDDDAGVTIVGMLLALALGKALIIKKASRGKNAYLGRIRSFAESVREAGIKVMGQKVNPIGFRLTVLEDHKLGIVDIIIERMAVSRPGVVIGKGGANLEDTKRIEEIVKPDLSAKLVVERISNQLMKRYPHRRAVMQALERGVKIVLSGRIGGIARTQKVVPTQTLRANIDYYEGARTRSGYVGIKVWINQTPRKVRLVANTVKGIESALRASILVLKVIRQATILKKTCHVVVEKIRVRLKSYDYRVIDEASKKILETTLSTGAQVIGPVPLPTHHKSFTVLTSPHSDKNAQEHYEIRTHKRMLDIMNPTSKTIDSLMHLELRSSKKGPYVDEKLLKKVQIKTWARNSVIVPDFVGHTFSVHQGKTFPEVFVNEAMVGHKLGEFSPTRTFRGHMIQLRSVLNICDNSGARKVRVIQVHGGHVGDIVAASVIFADPIKRGEKVKAVIVRTRKEFRRDNGTYVRFDDNAAVIIPIGTRVFGPIAREVKNFSKIASLAHTSGRGTKGQKSRSLIKRMPLTDLNSIASVIVNVYAVRRERPLPVSNIAILN-PRKEKRKQFRRGITIAFGDFGLQATGRQIEAARKKITFMTKRAGKYWVRIFPSKPITKKPVGVKMGSGKGAVEEHVAVVRPGMMLFELVAREAFRKAGHKLSVHTAFIKIKATSAGRREKSLLAGHITVRHVKKKMRIIDWVQHIEYDPMRSSHLALVYGKAYIIAPDELKEGDTVNGNALPLENIPVGIPIHNLELTPGKGAQMARGAGVAALIQSKYVTVQLPSKELRLLKCFATIGQVGNQFWKIGKAGRKRLLGIRPTVRGTAQDSHPHGGGEPKTPWGKGTKTRNKRKHSNRYIVIFVTKIGMTQAWTAVTRCLVQPNMVTIHGIAAGTTVNVRGTTKGRGFAGGMKRYGYKGPKTHGQSDSRAIGSIRVLKGKGMPGHMGDVAVTIKGTQEVWLSGPVPGSTARVSVVRQQHPLYGKSVTRSKTYAGDEVVIRACSPVSKTKRFKVIGKKPIIIPAGVSITEVKGPKGMVNHGLIRSLLQNAVVGVTEGFVKTLKLVGTGYRVISLAVGFSHTVEDGLSFSVITGVDKQRVGQIAAEIRSIRPPEPYKGKGVRQDEVVRRKQGLLSQAVHARSNQRQKKKVYKQKGTGNARHGAKSAPIFVGGGVAHGPSLPPALKRASLAQALTLIKDTYVVDALRALLSVLPA
>Wolfebacteria_CG_4_10_14_0_8_um_filter_cor_Wolfebacteria_OD1_37_11_curated
MYINLLTQLKNAQAVKKPYSKMDEGVLKILTSGIKLISKPSHRIYVKIRLVVVSTSKGIMSGQEARKVKMGGLALFEIWIIKKTKIKSK--NDLAVPLEKIVINVGVDFATITGQKPALSAKKSIAGFKTREGVGMKATLRRQRMKDFLERLVKITLPRVKDFKGIKNIDSGNLTIGMKENVVFPEIGLEISKEEAIKLYRLLGIPLMRVRARIRLSIFKSNRYIYAQDDSVGKTLISASLGEAIGKKASIKSAVRGDYKYHGRVKVIADVARKAGLKIMAQKINPTSFRILLEEDVLIGIDSIEIERVKAARPGLIIGRGGKGIEELINIEELKRSDISANIIAQNIAWDLEKRMPFRRTIKKYLEQGAKIKVAGRLDGIARTEQLLPLQTLRADIDYGETAFTTFGTVGVKVWIYMAPRKTRLVANMIKGANEAEKAGEPILKLLRSAPIQKKTSHITLIKIRLRVRSYDHRLIDNSVKQIIETALRNGAEIIGPIPLPTEIKRYTVNRSTFVHKTSREQFELRVHKRLVDIINPNQKIIESLGGLNLRSSKKGPYVDQKLLKKISIKTWARDSEISPEMVGFTFGVHNGKNFISVRVTEEMIGHRLGEFSLTRKFVRHMIQERSILKMADNSGAKIVRCFRILGAEIGDVVVASVQEAEPVKKKDIVRVVIVRQRKSLRRSDGSYIRFSENAAVLIPKATRIFGPIPRELKEFEKIVTMATTSGKGQKGQKSRSMIQRLPIEDLNKVLKVFLNIFKISIPRPIDVSNAAILCSPKKVKRKWHKRGTHLSFGSFGVQSLSRQIEAARKAITHFTKRGGRIWIRIFPDKPITKRPPEVTMGGGKGAVDHYVFPVRPGRILFEMIAKEALRRAGHKLPIKTRVKKYKPTTPSRRFKALVKGRITVRHNKKLYRIIDFIETIEYDPYRTAFIALIVERSYVLANKNMKVGNEILGNRLPLKNIPVGYSVYNIELNKGAGGVLARSAGSHAQVLAQWTNLKLSSGEVRKIKNFASLGQVSNSEWNIGKAGRSRGMGIRPTVRGTAMCDHPYGGGEPKTAWGKGRKTRNKKKWSNKHIIIIGKKLKMSQIWKSVTFIQAGPITINLKEFKVGDVVKVSGLNKGRGFQGGVKRHGFAGPKTHGQKNHRAPGSIRVLPGLRMAGHMGTERVTIKNNNILALKGAVPGMTRVIAITRLQHPRYRKYYKVTERFKGDKVVIEETRPMSKEKRWRIIGKRPIIIPEDVDVKNFKGKNGEFNWGTMRALMNNAIIGVKEGFGKILEIEGVGYRALLLNLGFSHPVKEGIKIAVISGIDKFLVGQMAAEIRALKKPEPYKGKGIKQGEIIRRKEGLIHQALLQIVSQRSGKKPWRQKGTGRARHGSSRSPIWKGGGVTFGPKINKKMNRLAIFSVLSKDGDLKIFD-----------
>Parcubacteria_CG_4_10_14_0_8_um_filter_cor_Kerfelbacteria_OD1_42_10_curated
PIADMLTRIRNAVQLKKPFSKIKFEIAKILAKNIVRVSKPGRRVYVKLPYVIISTPNGLMTNKEARKNKVGGEVICEVNVIPQLKEQLGYKNNLAVPIEKVTVNVGITLTRITGQKPVFKAKKSISNFKVRKGVGVMVTLRGNRMYDLIEKLVKISWPRTRDFRGLKMISNGNLNIGFKEHTVFPEIGLEVNKKEGILLFKLLGFPLKRIRAKIRLCVFRSLKHIYAQDDQKAKVLVSAAVGKLIAQKASIGVVVRGGFAYHGRIKALAEGAREGGLKFMGRKVNPKIFRILLREDVQIGVAKIEIERIYTSRPGVIIGRGGGGIEELKNIQEVDRPDLNAELILQGLIAQIEKRIPFRRVMKRGIEQGVKIIMAGRLNGIARTETLVPLHTLRADIDYSRTARTTYGAVGIKVWVYMSPRKVRLVIDVIRGIEKAQAAAQPILKLLNSAEIRKRSSLIELVRIRIKIKAYDNKIIDQSTRTIIETAERSGAKICGPVPLPTEKSKYTVIRSAFVHKNSREQYEMRVHKRLIDIIDPSAKTVDTLMNLSLRSLKKGPYVDQKLIKKISIKTWSRACTITPEMVGFTIGVHNGREHIPVYIVENMVGHKLGEFSPTRKFIRHMIQAGTRLKVADNTGAKTLQCIKVLGAGIGDIITVAVKEANPVKKGDVLHAVIVRQRKELRRSDGSYIRFDENAAVIVPKGTRIFGPVARELKNFDKIVSLATYGSRGQKGQNSRSFISQIPIGQLNKIIQIFLNLRVVQFSAPMDASNALLVCPPKKLKRKPHRQKTELAFGSYGLKAVDRQIEAARRAMTRFVKRGGKIWIRIFPRFPITAKGGEIRMGGGKGSVDRYVDKVKAGTVMFEMVAREAFRLASHKLPVRTKIRKYKPNTAGRREKKLILGKITVYHAKRYLRKIDFVLTIEYDPNRNARIALVREKRYILAPVGLAVGDKVVGNRLILKNVPPGILIHNLELVPGRGGEIIRSAGNSAIVQTILVQIKLPSGEIRLVPCMASIGQVSNPDYRWGKAGRIRHKGIRPTVRGKVKVDHPHGGGEPKTPWGKGVKTRKQGKKSDRFILILGKKIGMTRRFQPVTLVKVGPCTVYLREFKRGDLVQVSGISKGKGFQGVVKRHGFHGPATHGHKDLRMPGSIHVLKGRRMAGRMGGKRATAKNDHQLAIKGAVPGATIVVRIGRVSHPKYRKQYSVTKKFKGDKVEFVECRPISKEKRWKVVGKNPIKIPEKVTVEMVKGPKGELLWGLTRVLVANMIEGVTNGFEKKLEINGIGFKALILNVGFSHPVEEGTEAKVITGSDKQLVGNTAARIRNIKKPEPYKGKGIKIDEIIRRKAGLVQQAVVQMANARKGIKPWRQKGTGRARHGSIRSPIWVGGGITFGPRINKKAKRKALFMVLSDESKVIVLNIVKSALNIKDV
>Roizmanbacteria_CG_4_10_14_0_8_um_filter_cor_Roizmanbacteria_OP11_39_9_curated
PVIDLIIRIKNASMVRNDHSSYKEEVLKKLKSDLKIHSKPGERVYTKIKS-VVSTPKGILTGKEAKNAKVGGELLFEIWIKPKLMQELKITNPMAVPVIKVVLNVGAQITLIAGQKAMIKAKKSVSAFKIRQGIGVKVTLRGEKMNIFIEKLVGIVIPRLRDFRGISNIDQGNLNIGFTEQTIFPEIGLQVTKGKGKKLFSLMGIPFMRVSMNIRIAVHRSSKYIYAQDDVKRVTLCSFQIGIQFAALLKIKQAVRGMFTYLGRVKALAEGLRDGGLEIMGQKVDPKGLRITLVSDIKISVTQIDIERIYSVKPGMIIGRGGKGLEDVKKIEPVKKPYLSAYYVSQQVAEKLVKGFSHRPVIHQAMNRGVKIQIGGRINGISRREKYIPTSTIREAVDFARPALTKSGYIGVKVWLCSSPKKLRTVIADIKKPVEALKTAQIFYKAIKSVPYKKRFSHIKIVRIRIKLKAYDYRLIDDTCQKLVDTAIRTGASIIGPIPLPTKKEVFVVNKASFVDKDAREHFALKTHKRLIDIVNPTNQTIDSLMHLELRSLKKGPYIDENLMKKVMLKTWARASQIAPEFVTHKIGIHNGRKHIEILITETMVGHRLGEFSPTRTFRGHMLQLRSILVVADNSGAKKVSMIGVPGATVGEVITANVKEAIPIKKGEVVYAVIVRTHKERRRKDGSYIRFDDNACVILPKGSRIFGPIAKEVKDFSKIASFAAKSGRGTRHQKARELVKRFPTKDLNIVEKVYTNLYKVEVPRPLSMGKVMVICPPKRQKRKQFRKGQNMSFGSFGLKASDREIEACRVILARATRKVGKFWIRIFPDKPFTKKPPEVTMGAGKGDVSHFVASVVPGKIMFEVDSRLVLKGISAKLSVKGKI--MVSTLTSKTEKTLTVGHVTVRHQKRYYRMVDFVTAIEYDPNRNVYIALVEEKRYILHPSTMKEGDKVVGNALPLKNIPIGIEIHNVEIHPGQGGKMIRGAGVAAVVIAKFVHIKMPSGEVRRFNCYASIGVLGNISFILGKAGTKRLMGIRPTVRGTAQRSHPHGGGEPKTPWGKGTRTRTKRKWSNKFVVILGEKSTQLQTFNPTTFILTHPCFVFLREFTVGQEVNVSGVSKGKGFQGVVKRHAFKGSKTHGQSDERAPGSIRVFKGKRMAGRMGNDRVTLKG--GVLVKGLIPGATIVVAVEKKRHPKYHKVLMRHKRYKNDMVKISESRPISKQTNFIVIGQSPVVLPQSVTVKSIQGKEGLILHGLYRSLISNAVVGVEKPWEKRLEVVGTGYNVLAFKVGYNHLVMDRASYQVVKSVDKQLAGELAYKIKMIKKPDAYKGKGIKEGEKLRIKPGVITQYVRFRTNQRQTKKMYKQKGTGKARHGSAKAPIFKGGGVVGGPSLNKKQKKIALFSSLTKDKDILAVTFVLANLNAYDA
>Peregrinibacteria_CG_4_10_14_3_um_filter_Peregrinibacteria_44_21_curated
PIADLLTRIRNASKVKKPYSNFKNNILNLLQKHLKRISKPGQRIYIEIPKVIISTSKGLMDDNEARKQHIGGELLCEIYVLKELMTALNIKNKMSAPMEKVKINVGINITDISGQKPVTNARKAISNFKLRAGVGVSVTLRKKRMYDFVSKLVNIALPRTRDFRGIKGFDGGNYTLGIKDCSIFPEIGLQITNYRGYLLLKGLGFPFARVRAKVRLVVFRSINSTYAQDDTTGAVICATEVGLEIGKLAQIKECVRNGYRYHGRVKAIADGARESGLAFMGQKVNPKIQRILFHEDIKVGISRVQILRIYSAKPGVIIGRQGEDIDKLRNVSEIQAPDLDATLVAQSITKQIERRISYRRAAKMAIQRGIKILAGGRLNGISRREFFIPLHTFRADIDYGTTARTTYGAIGLKVWIYISPKKANLIAGLVRGVNEALKGAAILAKVIKSAPILKRNSHITVKKIRIKIKSFDHKVIDEAAKLIIDTAEKTGAIIAGPIPLPMRVEKFTVNTSTFVHKDSRDQYEIRTHKRLIDIRESTPKTIESLSNLSLRSSKKGPYVDPKLLKKVQIKTWSRACVIAPEFVGHTFAVHNGKEHIPVFVTENMVGHKLGEFSYSRKFKGHMIQAQTLLQVADNTGAKEVMCIKVLGAGIGDVITVAVKKAAPVKKKSIEKAVIVRTRKETQRKDGSVIRFDDNAVVIVPKGTRVFGPVARELRDFQKIISLA-YSGRGMKGQTARSLIRKMPVHELEKIMRTMVNVKKIQFEAPIDASNVKVICPPKKLKRKSHRKGNKIAFGSYAIKAQSRQIEAARRAMTRYIKRGGKIWIRIFPHQPITQKAAEVPMGSGKGNVEKYVSLVKPGTVIFEMTAREAMRLAGHKLPCKTKFKKVKPVSNPRREKRLTKGKLTVRHHKRRIRIMDFVTSIEYDPNRTAYIMLVTDKRYHLAPNGIKEGEVVIGNRVRIDNIPPGFAIYNVELFEGKGGQICRTAGSSAKLVSLYAQVELPSKEVRFVSCFATIGQVSNTEHKIGKAGRKRWMGKRPQVRGKAMCDHPHGGGEPKTPWGLGFKTRKRKT-TNKWRVILGRKIGMTRIIQPLTIVECEPNEVHLKEFKQGDVVKVTSTSKGKGTQGTIKRHNFSRPMSHG-SHKREPGSVRIHKGKKMAGRMGNEQVTVKNKNIIGIKGPIPGATITVAVVTYSHPKYKKRYMVSKKFYGDTVTIYETRPISKLKRWTTIGRQPVQIPSGVTVTTVKGSKGELLHGLTRALLNNMIIGVSTGFEKRLEIVGVGYRALVLTLGYSHPVEEGVTVEMVRGINKELVGHAASIIRGYRKPEPYKGKGIREGEHVRRKAGLMHQAVVIQANRRRTAKPFKQKGTGRARQGSTKNVHHRGGCVVFGPNMPKKQKRSALFSALSTSGDILALEVYRAALNVEKV
>Portnoybacteria_CG_4_8_14_3_um_filter_Portnoybacteria_OD1_44_10_curated
PIADMLIRIKNAQAVGHPFSKLKLSLAQILEKGVKRMSRPGQRLYVEIHSVVISTSKGLMTDKEARKAGVGGELFCEIWVIPAMKEKFGYRNDLAVPIVKVVINVGTSLASVAGQQPVFLAKQSIANFKTRKGVGMKVTLRGKRMYDFLGRLIDFALPRSRDFRGLKIIDQGNLAIGIKEHIIFPEIGFEVCRGEGTELFRLMGFPIARIRAKVRLSVFRSNTHIYVQNDQNGRVLMSLEAGKMLAKQAIIYRAVRGGYKYHGRIKALAEGAREGGLKVMGQKANPTALRTYLQEDTKIGLESVEIERIHTSKPGLIIGRGGGGIEQLREVTEIKQPESFASLAAQSVVEQIERRIPYRRIMKQTIERGAKIMIKGRLDGIARKEWLMPLQTLRANVNYAATAHTTYGTVGVKVWIYMSPRKVRLITGLIKGAAEAKKASDPVAKLLDSAPIMKRTSHIALVRIRIKIRAYDHKVIDQSARQIIEAAQRYGSEVRGPIPLPTEIRKYTVNRSTFVHKDSREQFEMRIHKRLIDIFDPSSKVTDALMNLSLRSLKKGPYVDEKLLKKVKIKTWSRACVITPEMVGFTFGVHNGKEHIAVFITEDMVGHRLGEFSATRKFVRHMIQPQSRLKVADNSGAKVIQCFKVLGAQIGDIIVAAVKEAEPVKKGDVVKAVIVRQKKSLRRRDGSYIRFDDNAAVILPKGGRIFGPVARELKEFDKIVSMATYSGKGMKGQKSRSFAKKLPVVDIEKVLKSLLNLVKVELPKPFAVSNVKLICPPKKTKRKLHKRGTEVSFGSFGLRALDRQIEATRRVLSRFTQKGGKVWIRIFPDKPVTSKGQEVPMGGGKGSVDHFAVPVKPGRILFEIAAAEAIRQAGNKLPIKTKLKSYKPTTPGRRERSLTKGQITVRHHKRKYRLIDFVAAIEYDPNRTCFIALLNEKRYVLASEGLKVGDQVLGNRLQLKYLPSGMQVHNVELQPGQGGKIVRAAGSSAMVMANYTHLKFPSGEVRKVRCRASIGQLSNIEQVIGKAGRNRWLGIRPTVRGSAMCDHPHGGGEPKTPWGKGVKTRRKKKWSNKFIVILAKKIGMTQIFDPVTLVEAGPCYVYLREFEIGQEVKVSGISKGKGFAGVVKRYGFRGTASHGTKHLRQPGSIRVRRGLKMAGRMGSERVTIKNNNIIAIGGAVPGRTVVVATTRLEHPKYRKRYKVTKRYKGDAVVIRETKPISKDKRWVVIGKQPINIPQGVEVRVVKGPKGELLWGLMRALIFNMVMGVTEGFGKTLEIEGVGYKALVLSLGFSHLIEDGIELKVVSGIDKGLVGQAAANIRAFKKPEPYKGKGIRRGEIVRRKAGLIHQVAVQMANARQGKKPWRQKGTGRARHGSTRSPLWRGGGVTFGPKINKKMRRKALLAVLSGDNELIVLDVIRAVLNVVDI
>CPR1_CG_4_8_14_3_um_filter_WWE3_42_11_curated
PIADLLTKIRNAGMARKPHSKIKEMLVKILKQGLERISKPGLRRYIKIRP-IISTSQGLLTDREAFKKKLGGEILCQIRVFPIFSQRYGVKNSLAAPLTKVTINMGVDLTLISGQKPVALAKKSIAGFKIRKGIGCKVTLRKDRMYEFLDKLFNVVLPRVRDFRGLQSFDRGNYTLGIREQNIFPEISLEITPELAQELLRLLGMSLIRIRAKIRLSVFRSNKHLYGQDDEQGKTLASALLGGKLAEKALIKKVVRGGHKYHGRIKAFAQGAREGGLSFMGHKTHPVGFRIFLHEDLKIGLDRAEIERIFVAKPGMVIGRAGSGIEEIRSVSEVKTPDLSANLIAHDIARQIERRLPAKRILNGIAERGTRLEVNGRLGGMARTEKIVPLQTLNAEIDFARTAFTKYGTIGVKVWINKSPSKVGPVVRQIKGVNEALGSAKPLFKLVESAPILKKSSHIKIYRIRVRLKSYDARVIDQTAEEIVDTAIRTGAKVAGPVPLPTEKKRFTVIRGPHIHKDSREHFEMKIHKRLIDILEPTPKTIDSLMHLDLRSRKKGPYVDSKLARKVEIRTWARNSDISPEMVGLTIEIHNGKIFNPVFISESMVGHKLGEFSPTRTFRGHMIQVGTHLNVADNSGAKKVACIHIQGATLGEILTVAVKEGDPVKVHQVEKAVVVRTKKEKRRTDGSHIRFDDNAVVIIPKGSRIFGPIAREIKEFNKIISLAKTSGRGTKGQKARGFIRRLPVAHFNKVDKVFLNLVKIDLAKPIPVANIRLICPPKKTKRKSFRRGSKIEFGEFGLKSESNQLESARKAIVHATKRGGKVWIRIFPHQPATKKPQEVRMGGGKGPVDHYTATVKPGSMIFEMLAKRALWLAGRKLPIKTKVKRYRPTTAGQREKKLTRGRITVRHRKRLYRVVDFVAEIEYDPNRTAFIALLNEKRYILSPEGIKVGDILMGNALPLSKIPAGSIVHNIELEPGQGAKMVRSAGSSAVLMSKYAQLKMPSGEIRLVLCLATLGALTNPDHKLGKAGRSRWLGRKPKVRGVAMNAHPHGGGEPKTPWGKG-KTRQPGKKSDRLIVLIGRKIEMSQVFTPVTTLEVGPCIVFLAEFKVGQKVCVMGRSKGKGFAGVVKRWGFAGPKTHGQSDLRAPGSIRVYKGKKMAGRMGGKRVTTKGNNLLSISGAVPGHTAIVEVTKFVHPLYRKRMIKRKRYAGQKVVIQESRPMSKTKKWRIIGRLPIAIPANVEIQKIKGPGGEMLFGTIRSLVFNKVLGVTEGFTKELEIIGVGYKALHLNVGFTHPIVSGIEIKVISGIDKEKVGKVASEIRKNKKCNPYTGKGIKKDEIIKRKAGLIAQAVRYLANQRQGKKPWKQKGTGRARQGSTRSPLWTKGGVAHGPKINKLMRRKALFSALSTDKKTFILEIYLSALNAYVV
>Shapirobacteria_CG_4_8_14_3_um_filter_Shapirobacteria_OP11_35_11_curated
LYCDLLIRVKNASRSSRINSSFSRNICEKLKKDIEILSKPGRHLYVNIPWGIISTSLGLLSQREAVAKKVGGELIAQIWINKLLIEKFGKRNIFSLPLNKVVINYRVELIAITGQKPSLLSKKSVSTFKLRENLALKVTLRGTRMYDFVDKLFNLVLPRLRDFKGLTSFDGGNYSLTIRDQTYFPEVGVQVTIDDSKMLLSTLGFPFVRVRSKIRLTVFRSNCHIWVQDDKHGKTLVSTVVGTAIAKLAILAHIRRGSYRYHGRVKALANAAREGGLKFMGQKVNPLAFRLLLMEDKRIGVVTIRIERLVVSRPGLVIGRGGKELETLKQVEEFRNVDFSAKLVAEKISFQLAKRMPYRRAVLFAIEKGIKVVLGGRINGISRREKFVPLSTLKSHIDYFGPCLTRSGYIGIKVYICISPRKLRLLVETSKKVLSALKSARVLVKAIETAIIIRRHSRLNMTRIRIRLKSFDHRLIDEAAVKIVQAAVTAGASVQGPIPLPTIRKITTVLSSPHGDKNARGHYQVLTHKRLIDVFSASLRTVDSLQHLDLRSSKKGPYIDPRLLEKV-VNTYSRSCQIPPEFVGKNFGVHNGKKFINVFITEDMVGHRLGEFSLTRTFKGHMLQLRSIIKPADNCGAKSLMVMHIYTATIGDIVLGVVKEALPVKKKEKVKVVIVRTRKEIGRADGSYIRFSDNAGVIIPRGTRIFGPIAREIKDFSKIASMAHTTGRGAKGRKVRGWIKRLPLAQIEEVIASFLNMFKVEKERSILVSKVALICPPSRTKRKAFRAGNLVEFGEYGLKAMSNQIESARRSIAHSTKRAGRMWIRIFPDKPFTKKGE-GTMGAGKGDVKGYVAVVKPGRILFEIDAREAMRLAGAKLPCVTKF-------------KLLKGHVSVRHHKRYIRLVDFVTAIEYDPNRTANLAYLTSKSYILATANMKIGDKVIGNKLPLGKIPVGMAINSIEFRPGSRAQLVKSAGNAAYIQSIKVTIKLPSGELRLFSCTATIGQIGNTNHKLTKAGDSRHRGIRPSVRGVAQHSHPHGGGEPKTPWGKGKKTRKRKNKSNRLIVYIAQKKSMSNIYNAVTALLAKPVKV---EFEVNSEVSVTAKTKGHGFAGVIKRHGFRRPVSGGQSDVRAPGSIKVIRGKKMPGHYGNKNMTVTHNNLIYVSGSVPGHTIVVKMDYKQHPLYKKIVKRTKKIYGDTIKAREVKPISHLKRFTTIGRQLITIPENVTVATVTGPKGVLNHGAIRAHINNMIIGVVTGWQKELEVRGTGYKALTVIAGFIHPVFKDVVFTVVSGLDKTIVGQVASNIRKIRPPEPYKGKGIRLNEFIKLKAGLLAQAIRAQSNLRSTKKMYAQKGTGNARHSTAKAPQFVGGGSAHGPKLTKSMKIAALKTIYSKNSAIIAIEIKRAFLNPYNL
>Kaiserbacteria_CG_4_8_14_3_um_filter_Kaiserbacteria_OD1_38_9_curated
-------------------------------------------------------------------------------AFDAMKDTFGYKNVMQAPIEKIVVSIGTRLALITGQKPAPAAKQSIASFKLREGIGYQVTIRGTRMQHFIDKLINIALPQTRDFRGLTAIDEGNITIGIKENTIFPECSLAVTKAEAEAFFRHIGLPLTRIRAKIRLAVFKSNNFVYVQDDEKGVTLAAAAVGTDIAKKAKVTSVVRGGFRYQGIVATLAESARTAGLLFMTHVAHPYVQRIYLRVDAAISVDTVEIERIKTARPGLIIGRSGEGAVKLKDIEEIRSPESSANIVGQMITEGLEKRLTFRRVMKQTIEKGVRIILSGRLGGMARREELIPLQTLRANIDFARTARLPYGAIGVKVWIYQSPRKVRLVADVVRGVTVALRASEQFSKVISSARINKRSSHITVEKLRIRVRAYENKILDASVKQIIDTALRFDAEVVGPIPLPTEIKKYTVNRASFVYKDAREQFEMRMHKRVIDILNPGAKVIEALTNLSLRSLYKGPHVDEKLLKKIAIKTWARASQIAPEMVGFTFGIHNGKEHTAVVIAEEMVGHRLGEFSPTKKFYRHMIQPQTMVRITDNSGAKTGRVFKVLGAELGEMVVLAVQTAEPVKKKDVVYGVVVRQRKPFRRSDGSYVSFDDNAVVLVPKANRVFGPIPRELADYQKIVSLAKTSGRGGKGQTARTIIKKLPVAVLEKILHTLVNTATIMKSMPLHVSNVALLEGPKKVARKWQVRGVTVAFGEFGLKATSNQIEAARRVISRTLGKTGKIWIRIFPDKPITQKAAEVPMGKGKGDLDHYVFEVAPGRIIFEVIARKALRKAVNKLPLKAKIKKYKPTSAGRRHKALVMGRITNLNNKRQYRLVDFVETIEYDPYRTGFIALVL---------------------------------------------------------------------------------------------------------------------------------------------ILGTKDRMTQVFDPATILKVAPATV----------------------------------------------------------------------------------TITVAVDRYMHPKYKKFQKRSKKFLGMLVDIKETRPLSKRKHFEL------------------------LWGTYAAHIRNMIEGVTKGYSKVLQIEGVGYRALVLSVGYSHPVEVGVTVLVLSGHDKEVIGQFAANVRKVRKPEPYKGKGIRQDEYIIRKQGLVHGVVTMQANARTGKKPWKQKGTGRARHGSSRSPMWVGGGVSHGPKLNKKVRAKALATVLTRDSEMIFVDIEKSFINPVDL
>Peregrinibacteria_CG_4_9_14_0_2_um_filter_Peregrinibacteria_53_11_curated
PIADFITRIRNASSAGKYTSSLLLAIASVLKKSLTRVSKPGQRIYVEIRPVIISTSQGVMTDSEARKAGIGGEYLCKVYIVPALEKSLKTTNAHCIPLLSVHINVGINIAAITGQKPMIKSTKAISNFKLRINVGVTVTLRGARMYGFIDKLVNIVFPRVRDFRGIKSFDGGNYSIGIKEHTVFPEIGVQITDATALELLKALGFPFIRIRARIRLLFFRSLKHNYAQNDEAGVVMTAAKVGLEIAKKAQVKGCVRNGYKYHGRTKALAEGAREGGLQF-----------------------------LHTSRPGIVIGGQGANIESLRNIKEIKKPYLDAYIVADMIGKQVERRIPYRRACKLTLERGIKIRVSGRLNGISRSEFFVPLQTLRSDIDYAYRAITTYGTIGIRVWIYISPKKVNLVAGLVRGVEWALSSARPLMKTLQSAPILKKTAHIWIEKIRIRIKAFDHKVVDESAKLIIDAAEKTGAIIAGPIPLPTIIDKYTVNRSTFVHKTAREQFEIRTHRRLIDITESNSKTIDALSNLNLRSSKKGPYVDPKLLKKIMIKTWARASEIPPEFVGHTFAVHNGKQHIPVYVSENMVGHRLGEFAPTRKFKGHMIQHMSKLVVADNSGAKVAQCIKVLGARVGDLIVVTIKMALPVKKKAVERAVIVRTRKEIRRKDGSYIRFDDNACIIVPRGTRVFGPVARELREYQKIISLA-FSGRGVKGQNARTLARRLPVSTLNKVVRRNVNLRTISYEAPINSSNVMVICPPKKMKRRWHRSGTRLAFGKFGLKCTSRQIEAARRAIAHAFKRGGKIWIRVFPHKPITKKAAEVPMGSGKGMVELYVAEVRRGNIVFEVAARHAMYLAGSKLPVATRFKKLKPTTPGQREKRLRVGRLTVRHNKILYRMIDFVTAIEYDPNRTCFIMLVTDKRYHIAPEGVEVGTPIMGNRLQIKNIPIGFLVHNIELQEGRGGQIVRSAGSSARLIAIMAQIELPSKEVRYVRCYASIGRVGNLDHRLGKAGRARWMGRRPIVRGKAMVDHPHGGGEPKTPWGQGHKTRKRKKWTNRFIVLLARKVGMTRVFQPVTVLSCPPSTVFLREFTIGDKVKITGTSKGRGFTGTMVRYNFSGKRTHG-SHQREPGSVRIHKGKRMAGRDGNATVTLAHQNLLLIKGPIPGPTLVVKVDDFAHSKYKKQVRTSKRVYGDKITVYETRPLSKLKRWTVIGKQPVIVPAGVEITTVKGPKGTMLHGLTRSLIANMITGVTQGFKKALEIRGVGYRALDMSLGYSHPVIEGITFELVMGISKEVVGQTAAHIRSLRPPEPYKGKGVRLGEEVRRKAGLMHRILMQLSNGRIGKKPYKQKHTGRARQGSTRNPHFVGGGVAFGPSASKKERRLALFSALSAQNRIAALEIMRTSLNLDDL
>Nomurabacteria_CG_4_9_14_0_2_um_filter_Yonathbacteria_OD1_43_16_curated
PISDMLIRIKNGGTAGKPFSNVKEAIAKVLFTDLARMSKPSRRFYLEIKPIVMSTPKGIMTGADAKKGRVGGEALFKIWAFDAMKKDFGYKAKLAAPLVKVVVSATTRLAKVTGQKPALSAKKSIAAFKLREGIGVAVTLRGARMMGFLDKFFNVAIPRTRDFRGYKSIDEGNLTLGVKEQTIFPECGLAVTKKEATAFFDILGVPFNRIRAKVRLAIFKSNSYIYAQDDTKGVTLSSVLAGEALAKGAKLSAVVRGGFIFTGRVRAFADGAREGGLVFMTHIVHPYAHRLFLKGDVLIYIAGIEIERVKTARPGMVIGRAGEGSVKLKDVEEVRSPESNAGVVSEMVCEGLEKRLPFRMVLKQTIEKGARIAISGRLGGMARYEQIIPLQTFRADIDFAKTARLPYGAIGVKVWIYQAPRKVRLVANLIKGAPRALRASGVMKKLLMSAPIHKHTSHIMIEKLRIRVRAYENKVLDNSVKQIVDTVLRYDAEVIGPIPLPTEIKKYTVLRSAFIYKNAREQFEMRVHKRLIDILNPNAKVVEALTNLSLRSLKKGPFIDPRLLEKLEIKTWARSSQISPEMVGFLFGVYNGKTHLEVRVTEDMVGHRLGEFSPTKKFVRHMIQPQTIVKIADNTGGKIGRVFKVLGAMIGDLVVFSVQVAEPVKKKDVLTGLVVRTRNAYRRKDGSYIRFDDNAVIVVAKGSRIFGPIPREITEYNKIGSLAKTSGRGTKGQDARATIKKLPLGILNKILEVFANISKVEKPMPINASNVMIVDPPKKVKRKWQNRGITLAFGSYGLKAESNQIEASRKAIVRTITKVGKMWIRIFPDRPWTQKGAQVGMGKGKGELQGYVFEVRPGRVLFEVTAVKALKKAGAKLPLKTRIKKRKPTTPSNRLKALTTGRITTQHHKRSYREIDFVETVEYDPNRSGFIGVVCERRYNLLPKGIKAGDSLIGNRTILRKLPVGTFVYNIELQPNGGARIARSAGNYAEVVANQSHLKMPSGEIRKVSVWASIGSVSNEEYNVGKAGRNRWLGIRPTVRGSAKVDHPYGGGEPKTKYGKGRKTRSPKKYSNNLIVILGKKENMFSFVGAATLLSVGPVSITICEFKKGDTVTVSGTSKGKGFQGVVKRHGFHGSRTHGQKHEREPGSIKISKGRRMGGRMGGERITVKGNGKILVSGCVPGITVTVLVNRFKHPKYGKFMNISKKYKGDKVTIEECRPISKDKSFRVIGKKGVTIPHGTTVTTVKGPLGELLWGTYASHLVNMVAGVNTAFVKKLIIEGVGYKVLVFSLGFSHKVPADVKVLVISSINKESVGQFAAQIRAKKKPEPYKGKGIRGTEVIRRKQGLVHQVVEMRSNARTGKKPWAQKGTGRARHGSSRSPIWRHGGVTHGPKINKKVRAKALYTVLSENGEVLFVDVSKSFMNPIDL
>Pacebacteria_CG_4_9_14_0_2_um_filter_Pacebacteria_OP11_34_50_curated
PISDIIIRIKNAYMARHPYSKMKKAVADILLKDVKRLSKPGRRLYAKLPKTIVSTSKGVMTDKEARKANLGGELLCQVWILPELKKEFKLTNDFEVPLEKIIVNIGVQFATITGQQPVVLAHKSIANFKLRVGLGVKVTLRGKRMWGFLEKLISVALPRVKDFRGVTAFDHGNYSMGVEEQIIFPEISFQIVDEKAFRMLELFGMPFIRVRSKIRLTVYRANKYSYIQDDVKEVTLLTMKATEELLVKMKITAVVRGQYKYHGRVKAIAEALRNGGIKVMGQKVHPTGFRIRVIEDYKVGVTNVEIERLFVSRPGVVIGKGGTNLEVIKRVEEVRKPDLSSKLVAERIVAQLIKRFPHRRAVMQALEKGIKIQLSGRINGIGRTEKYVPTQTIRANIDYFQPARTRSGYVGIKVWIYQTARKVRLVANQIKKLMDAIKSTLVLLKVVRQATIVKRTCHITVEKIRVRLKSYDHRVIDSASQKILETALSTGAKVVGPVPLPSHKREFAVLASPHSDKNAQEHYHIKTHKRLIDIVNPTSKTIDSLMHLELRSSKKGPFIDPKLLKKVLIKTWSRACVVSPDFVGHTFLVHQGKNFVEVFVNESMVGHKLGEFAPTRTFRGHMIQLRSILQIADNSGAKRIRVIQVHGGVVGDIVAASVIVSDAIKKGEVVKAVIVRTRKEVRRNSGEYVRFDDNAAVIIPVGTRVFGPIAREVKNFNKIASLAHTSTRGQKGQKSRGLIKRLPLTQIQVIKKVYANKYTIKVERPLHTASIAILN-PKKEKRKQFRRGTDVSFGEFGLQATARQIEAARKKITFMTKRDGKYWVRVFPHKPITSKPVGVKMGSGKGAVKEHVAVVRPGSVLFELTARLAFVKAGHKLSVKTAFITQKPTSSGRREKSLLEGHIIVRHVKKKLRIIDWVIRLEYDPMRSSHLALIYSKGYILAPQGLAAGDIILGNALPLKNIPIGMFIHNLEIRAGKGAQMVRGAGTAAIIQSKYVTIQLPSKELRLLNCYATIGQIGNQDWKIGKAGRKRLMGIRPTVRGTAQDSHPHGGGEPKTPWGKGKKTRKKNHRTNKWIIIFATKTGMTQAWTAVTRCKILDMPINIRGVKIGDSVKVQGISKGRGFAGGIKRHGFHGPKTHGQSDARAVGSIRVWLGKKMPGHYGVEAKSVLNNNEVWISGPIPGSTAKVRVVRLQHPLYLKSVKRTKSYAGDEVVIEASRPISKTKKFKIIGRKSITLPAGVTATEVRGPKGQLFHGLIRSLIQNNVLGVTENYKKTLKLVGTGYRAVFLAVGYSHPVENGVSIKVIEGIDKQAVGQLAADIRKIRPPEPYKGKGIRENETVIRKQGLLSQAIRYLSNKRQRRKIWKQKGTGNARHGAKSAPIFVGGGVAHGPKLSKHMKKKALIIALSLSENIFVTDIRRAFVNALDV
>Roizmanbacteria_CG_4_9_14_0_2_um_filter_Roizmanbacteria_OP11_38_17_curated
PIADMLIRIKNAYMANHGYSRIKEDIAVVLKQDVRRLSKPGLRKYSALPTVLVSTSKGVMSVRAAKKENLGGELICEIWVTSELAKELKIVNLLAIPLSKIVINVGVHLTLITGQKPLIKATRAISGFKLRAGIGVKVTLRNKRMYDFFKRLTDIVLPRLRDFRGISAFDKGNISIGFSEYSLFPEMGLQVTDEHARELLIKLGFPF---MKRIRMSVYRSNKHIYVQDDVQSKTLASALVGEKVAIDAKVKQVKRSKYKYHGRVKQLAEAARKGGLDFMGRKVHPKAFRMFLIQDVKLGIAEVVIERIYVARPGVAIGRGGQNLEIIKQVEPVSAPSLNAHLVGKNIAEQIERRIPHRRAVYRAIEQGVQIMLSGRIRGIARVEKYVPMSTIREEIDFAVPALTKSGYVGIKVWICIGPRKMREVADVVRGVDEALNAAKYLAKSLRSAPYVKRSSHIKIVRIRVRLKAYDHRVIDESCQKIVESTIQTGAKVMGPVPLPTRREKFAVMRSPFTDKDSREHFMIKTHKRVIDIEEPNQKTIDALMHMNLRSSKKGPYINEKLLKKALIKTWARNCQIPPEFVGMKFGVHNGHKFVEVFISEDMVGHRLGEFSPTRTFRGHMVQLQTKLKVTDNSGAKGLMVVQVLGGKIGDIVIASVTKADPVKDHTIVKAVVVRTRKEQSRSDGSHIRFSDNAAVVLIIGTRVFGPVARELREFDRIISLAAKSGRGTKGSLKRGMTKRLPFDVLNKIEKLIINMFKIDITKPIDVSKVALKCPPKRLKRKQFRRGTEVSFGDFGLQSLSHQIEAARVAMTRYTKRGGRVWIRIFPDKPISSKPSEASMGSGKGEVVGYVCVVKPGRMLYELEALEALRRAAAKLPIKTRI-----------EKSLTKGHVAIRHHKRLYRELDFIAAIEYDPNRASRIALIYEKRYILAPAGIEVGSVVQGNALPLKNIPIGKEVHNVELAPGQGAKLVRGAGGAALIAAHYIKLKLPSGELRLVHCYATIGQVSREEFTLGKAGRKRWLGIRPTVRGVAQGSHPHGGGEPKSPWGKGKKTRNPNKHSRKFIVLIGRKLDQTEFFTVVTRINTGPCFVFLMEIKLGEKVKITGTTKGKGFQGVIKRWGFKGSRTHGTKHERAPGSIRVLKGKKMSGRMGGVQQTVGRQNILTVAGVVPGPTAIVDVERKAHPLYKKIIKRNKRYIGDQVIIEETRPISKTKKFKVIGSQPVKVPEGVEVKNVKGKNGELMHGTVRSLLQNAVIGVSNGFTRELEMVGVGYRSLVLTVGFSHLVKEGIKFEVVSGHDRQLVGEMAALIRKVRPPEPYKGKGIRKGEVVRKKQGLLRQAVRYLFNQRQRIKIWRQKGTGRARHGDRYSNIFVGGGVTHGPLMPKKMKRKALICALSAAKQIFVVELFITGINTYEV
>Microgenomates_CG_4_9_14_0_2_um_filter_Shapirobateria_OP11_39_11_curated
PIADFLTRVKNGYLAGKSHSRIKEQLSQILVKDIKRISKPGLRIYAEIPRVIVSTPSGLMSDREARKKNLGGEVICQIWIAQKLAKEFGKVNVLAAPLEKVVINVGIELAAITGQRPKIRARKAIADFKLQAGIGLVVTLRGKRMYDFLEKLVKIVLPRLRDFHGVKGFDGGNYTLGLSEQTVFPEVGLEITDKKGQRLLEELGMPF-------RLAVFRSNKALYAQDDVKGETLVAAMVGEILAQKAQIKKVKRRSYKYHGRVKALAEGARKEGLEF--------------------GVIRVQIDRLFVSRPGVVIGRGGTGLELLKDVVEIKNPEVSAHLVALRIAEQLEKRLPYRRVLSKAIERGIRVVVSGRIGGISRREKFVPLGTLRADIDYAQPSFTKWGYIGVKVWIY---------------------------------------------RIRVRLKSYDHRVIDESCEKILEAALSTGAKVVGPIPLPTKRKMITVLTSPHTDKDSQEHFQILTHKRLIDILEPTDKTLDALSHLDLRSSKKGPYVDSKLLKKVLIKTWARASQIPPEFVGHAFQVHNGRVFIDVFVSETMVGHRLGEFAPTRTFRGHMIQLRSILVPADNTGAKRLMVIHVFGGHIGDMVSGVVDQADSVKDKEQVRVLIVRTKKEFRRKDGSYIRFDDNAGVIIPRGTRIFGPIPREIKEYAKIASLAHTVGRGAKGAKARGLLKRLPVKYLNKIEKIFINVFKIDIIKPLPISNVALLCPPRKSKQKQFRRGSSLVFGNYGLKSLAAQIEAARKSLAHYTKRAGKIWVRIFPDKPVTAKSQGAGMGSGKGEIARYVAVVTPGRILFELIAQKAMKGAADKLPVKTKF-----------ARQFFKGKVTVRHEKRFLREIDFVISIEYDPNRGADIALVTEKRYILAPEGLKVGEKIMGNALPLEKIPIGTVIHNIELKPGKGGEIARGAGTGAILLSKYGVVQLPSGEQRKVDCYATIGQVGKAQLILGKAGRKRHLGIRPTVRGVAQASHPHGGGEPKSPWGKGFRTRKKSKYSDKWIIGVGIKLNTIQKFTPVT------------EI-----VKITGWSKGKGFTGVVKRWGFKGPKTHGQSDQRAPGSIRVYKGKKMAGRAGGAKVTITGNKLLLVSGLVPGATAVVLVERFTHPVYQKRIKVNKLYHGDRVKIGQCRPISKTKKWKIVGKQPVLILEGVTVEVVSGPRGALLWGTTRTLIANMIEGVTQGFEKTLKLVGTGFRALVMSLGFSHPVVSGIKIETIFGANKVLVGQTAAKIRNIRPPEPYKGKGIRENEEVKKKPGLMAQAVRYLSNQRKGRKIWRQKGTGRARHGDQYAPIFVGGGVAHGPKMSKRMRQQALFSALTSDGEIIVVKVIRAALNTYDV
>Roizmanbacteria_CG_4_9_14_0_2_um_filter_Roizmanbacteria_OP11_39_13_curated
SVIDLIIRIKNGYMAKVPYSKYRESVLVKLKEDVKLFSKPGKRMYTDIKRVILSSSKGILTDRQAKKASVGGELLFHIWVKAQMKKDFAIKNDFAIPILKVVINVGVQVELIAGQAAVVKAKKSIAAYKIRIGIGVKVTLRGKRMYYFLDKLIQVILPRKRDFRGITSVDQGNLNIGFTEQTIFPEIGLEVTHEKGKKLFELLGIPFKRVSANMRVNIFRSNKYIYAQDDDARVTVASAQVGKNLADALKITTVIRSRFAYTGRVKAVAEGLRANGIVVMGQKVHPHGLRLAILEDVKVGITEVIVERIFSVKPGMIIGRGGKGLEEVKKIEPVKVPYTNAYYVAQSIAEKLIRNLPHRAVVHSTMTRGVKVQLGGRIQGISRIEKYVPTSTIRELVSYAKPALTKSGYVGVKVWICSTPKKLRMIRDLIVQPHDALKASNIYYKAVQSAPILKNFAHIKIIRIRIRLKAYDHRLIDETCQKLVDSAIKTGASIVGPVPLPTRKEVYVVNKSSFTDKDAREHFGLKIHKRLLDIINPTNQTIDSLMHLELRSNKKGPYIDEKLHLKVLIKTWARGCQIHPDFVGHRLAVHNGKKFTEVFISEAMVGHRLGEFSPTRSFRTHMLQKESLLNVADNSGAKKIKLIGIPKVYLGEVFTGAVKQAAPIKNGEIVRAVIVRTKKEVKRADGSYIRFDENACVVLPKGTRIFGPIAKELKDYNKIASLAAKSGRGTRHQKARTMVKRFPLTQLDKVERVYMNMYKVDLSRPLRISNAMFLCPPKKQKRKQFRKGDSISFGSHGLKTLDRQIESARVVLARATRKEGKYWIRIFPDKPYTKKPPEVTMGAGKGDVAYFVASVSPGRVLFEVLAKKVLKSVATKLCVNTKV-MVQLN-SSQKEKKLTTGKISVRHQKRLYRKVDFVLRIEYDPNRNAHIALVEERRYILHPTKLEIGNNVIGNALPLGNIPVGIEVHNIELYAGQGGIMVRGAGTFASVVAKYVHLKLSSGEVRKFHCWATIGRVGNIEHVIGSAGRKRLMGIRPTVRGTAQRSHPHGGGEPKTPWGKGTRTRSKKKWSNSLILILGEKKFQSQMFDPVTILHTTPCFVFLREIFAGTEVDVTGTSKGKGFQGVVKRHGFAGPKTHGQSDERAPGSIRVYKGKKMAGRMGGERKTVKN--ILKIKGLIPGATIVVRTERKRHPLYLKVITKHTKFKGDTVTIEETRPISKDTHFRVIGQKSIPVSTAVQVTTVKGTKGNIAHGLWRSLIANAVHGVDSGWSKKLEVVGTGFNAIVLRLGLSHPVEEDVQITVISGVDKQRVGEIAQQIKSIKKPDAYKGKGIREGEHIKLKPGLISQYVRYLHNQHQSKKIYRQKGTGRARHSAAKANLFRGGGVTFGPSINKKQKKQALFITLSQTKNIRILDFILSVLNPYEV
>Pacebacteria_CG_4_9_14_0_2_um_filter_Pacebacteria_OP11_40_15_curated
PIADFIIRIKNAHMARKPFSKVKKSIADILVNDVKRLSKPGRRVYSAVPKAIVSTSKGVMTDVAARKANVGGELLCQIWLVPQLEKEFGIDNVFAVPLQKVVLNIGVQFETITGQKPQILAKKSIAGFKLREGMGVMVTLRGQRMWDFVTKLISIALPRVKDFRGVVAFDGGNYSLGIEEQIIFPEISLQINDEQAFRLLELLGMPFMRVRTKLRVSVERTNKYIYIQNDDAGLTLASAIAASELAAALKISTVVRGQYKYHGRVSKVAEILREKGIEVMGQKVNPTGFRLRVIEDHKLGLVQVDIERLYVSRPGVVIGKGGSNLELVKRVEEVKKPDLSAKLVAERIQNQLIKRYPHRRAINQALEKGVKIALSGRIGGIGRTEKYVPTQTIRANIDYFQPAATRSGYVGIKVWINQTALKVRLVANAVKGLEDAIKSSIVVLKVIRQASIIKRTCHVSVEKIRVRLKSYDHRVIDTASRKILETALSTGAKVVGPVPLPTHKRDFTILVSPHTDKNAQEHYHIKTHKRLIDIVNPTSKTIDSLMHLELRSSKKGPFIDPKMLKKVMIKTWSRECTISPDFVGHTFMVHQGKIFVEVFVSEAMVGHKLGEFAPTRNFRGHMIQLRSVLQIADNSGAKKIRVIQVHGGYVGDIVAASVIQADAIKKGEKVKAVIVRTRKETRRANGEYVRFDDNAAVIIPIGTRVFGPIAREVKDYSKIASLAHNSTRGTKGYKSRQLIKRLPLSAIQSIVKVIANMYVLSVERALSTAKIALVN-PKKSKRKEFRRGTTVAFGDYGLQATSRQIEAARKKITFMTKRAGKYWIRVFPHKPITSKPVGVKMGSGKGAIDTHVAVVRPGMVMFELIAKEAFRKAAHKLSVQTTIITRKPTSAGRREKSLLAGRITVRHVKKKMRIINWVQRLEYDPMRSAHLALMYEKAYIIAPKGVAVGDVLTGNALPLKNIPVGMFVHNVELRPGKGAQIVRGAGTSAVVASKFVTLQLPSKEMRLVNCLATIGEVGNAEWKIGKAGRKRLMGIRPAVRGTAQGSHPHGGGEPKTPWGKGKKTRKKNHRTDKFIVIFVTKLGMTQAWTAVTRVKVGHNNVKIRGVTIGDTVKVQGITKGRGFAGGVKRWGFHGPKTHGQSDHRAVGSIRVWSGKKMPGHYGNVAKTVTGSGEVWLSGPVPGSTAKVSVERMAHPLYGKSVKRNKGYAGDIVAIVGCAPVSKTKRFRVIGRTPITIPQGVTVTVVKGTKGELLHGLVRSLINNSITGVAEGFKKTLKLVGTGYRAVELSVGYSHPVVDGVEIKVIMGFDKQKVGQVAAIIRKVRPPEPYKGKGIREDEVVRRKQGLLAQAIRYRANLRQKRKVYKQKGTGNARHAAKSAPIFVGGGVAHGPNLSRKMKAKALISALSASENIVVANTERAIVNAFDI
>Colwellbacteria_CG_4_9_14_0_2_um_filter_Colwellbacteria_OD1_50_12_curated
----MLARIRNGLMRKLPYSAADLAILEALVKMIKLISKPSRRVYADIKRSILSTPQGIKSDSEVRREKIGGEMLFEIW------------------LEKIVVSVGVELALITGQKAAPGAKKSIAGFKSREGIGLTTTLRGKRMEDFLKRLVNISLPRVRDFRGIKHFDDGNLTIGFREHTVFPEIGLQVTKEEGVAFFRDLGLPISRTRVKIRLSIFRSNKYIYLQNDVSGRTILSVELGKMLAEKAKLETVVRGAYRYHGRVKAVADAARERGLKLMGRKVQPNSYRLWLEEDEKIGIARIEIERIKASRPGLIIGRGGKGIEELTNVEELKRTELSAQVAAQNIAWDLERRMLFRRTAKKHLDSGARIQLAGRLNGIARREVFLPLSTLRANIDYGETAFGSYGTVGVKVWIYIAPRKVRLVANIIKRIEEALRSSGPIMKLVRSAPVHKKMSHITLV----------------------------------------------------------------------------------------RSSKKGPYVDLNLLKKIAVKTWSRDSEISPEMVGFTFGVHNGKDFVSVNVTEEMVGHRLGEFSPTRKFVRHMIQERSILKVADNSGAKLVRCFRILGARLGEVIIASVQSAEPVKKKDIVHALVVRTAAPIRRKDGSYVRFDENAVVIIPIASRIFGPVPRELKEYDKVVSLATTSGRGTKGQHSRAFIQRLP-----KVIHVLINLHQIKLPLPLSASNVMLVCTPKKVKRKWQKRGTFVAYGSHGLQALSRQIEAARRTVTNFMKREGRLWIRIFPDKPVTKRPPEVTMGGGKGSVDHYVFPVRPGRVIFEVVARRALTLAGHKLPVKTRIKRYKPYTPSRRMKSALKGRITMRHAKKLYRMVDFVETLEYDPYRSAFIMKVLERRYHVAPEGIKAGDIVIGNRTALKNIPVGYNVHNIELHPGKGGQIVRSAGSQAQVLAQYTHLKMPSGEVRKVLNLASIGQASNPDWSIGKAGRSRMLGIRPTVRGTAMVDHPYGGGEPKTIWGKGHKTRRHKKYSAGLIV-------------PVTLVKL----------ETGELVTVSGTSKGRGFQGVVKRHGFHGPKTHGQKNWRAPGSIRVIKGTRMAGRMGGDRVTLKNKGVISLKGAVPGATRVVEVSRVIHPKYLKRYATTARFKGDHVVIEETRPLSREKRWRIVGKKPITIPSGVKVEKIQGVNGSANWGTMRALLQNAVLGATVDFTKELIVEGIGYRALTLNLGFSHPVKEGIKISVVAGASKKEVGDIAAHIRHFKKPEPYKGKGIRSNEIIRRKAGLVHQALLQLANSRRGRKPWRQKGTGRARHGSIRSPLWRHGGVTHGPKLNKKMRQQAIFAVLSRDNEIKFVDINRASLNIYDL
>Kaiserbacteria_CG_4_9_14_0_2_um_filter_Kaiserbacteria_OD1_41_32_curated
TIGDFIIRLKNAGAVGKPYSKLRHAVASKLVAGVKRVSKPGRRLYTDIYPVIISTPAGILTNDEARAQNMGGEQLFIIWTFDALKGTFGYKNVMQAPVEKIVVSIGTRLALITGQKPAPAAKQSIASFKLREGIGYQVTLRGARRQHFLDKLINIALPQTRDFRGLTAIDEGNITIGIKENTIFPECSLAVTKPEAEAFLRHIGLPLARVRAKIRLAVFKSNNFVYVQDDERGITLAAAAVGTDIAKKAKVTNVVRGGFRYQGIVAALADSARAAGLLFMTHVAHPYVQRIYLRVDASISVDTVEIERIKTARPGLVIGRSGEGAVKLKDIEEIRSPESSANIVGQMIAEGLEKRLTFRRVMKQTIEKGVRIILSGRLGGMARKEELVPLQTLRANIDFARTARLPYGAIGIKVWIYQSPRKVRLVADVVRGVTAALRASEQFAKVISSARINKRSSHITVEKLRIRVRAFEHKILDSSVKQIIDTALRFDAQVVGPIPLPTEIKKYTVNRASFVYKDAREQFEMRTHKRVIDILNPSPKVIEALTNLSLRSLYKGPNVDEKLLKKIAIKTWARASMIAPEMVGFTFGVHNGKEHTPVVISEEMVGHRLGEFSPTKKFYRHMIQPQTMVRITDNSGAKTGRVFKVLGAELGEMVVLAVQTAEPVKKKDIVYGVVVRQRKPFRRSDGSYVSFDDNAVVLVPKANRVFGPIPRELADYQKIVSLAKTSGRGGKGQTARTIIKKLPVSVIEVILHTLINIATITKSMPLHVSNVALMEGPKKVARKWQVRGITVAFGEYGLKATSNQIEAARRVISRTLGKTGKIWIRIFPDKPITQKAAEVPMGKGKGDLDHYVFEVAPGRIIFEVIARKALRKAVNKLPLKAKIKKYKPTSAGRRHKALVFGRTTVLNNKRKYRLVDFVETIEYDPYRTGFIALVLERRYILAPQELTAGTTVLGNRLPLGNIPVGTLVYNLEIKPEGGAKLARSAGNYATVVAHYXXXXXXVDFVLKL-VLKTPLTIHTEEVDIDV---------------------------SKVVQ-----------------LILGTKDRMTQVFAPATILRVAPATVVVREFELGAVVSVSSISKGKGFQGVVKRHGFAGRRSHGNXXXXXXELL--------------DSIV----------------TITVIVDRYMHPKYKKFQRRSKKFLGMVVDIKETRPLSKRKHFELLGKIPVAIPTGVEVTTVKGPKGTLLWGTYAAHIRNMIAGVTKGFTKVLEIEGVGYRALVLSVGYSHPVSAGVTVVVLTGHDKDLLGQFAANVRKVRKPEPYKGKGIRQGEYIIRKQGLVYGVVTMQANARTGKKPWKQKGTGRARHGSSRSPMWVGGGVSHGPKLNKKVRAKALATVLTKDEEMIFVDIEKSFINPVDL
>WWE3_CG_4_9_14_0_2_um_filter_WWE3_48_10_curated
PVADIFSAIKNAAAAGHPFSKFKAQLASLLKKHLKRISRAGQRIYSKLKS-IVSTSQGLFTEKEAKKKRLGGEVVGEVWVVPKLKGTVGRGNPYGVPPVKIVVNMGVDLAMLAGQTPSFLAKEAVASFSIKRGVGVAVTLRGRKMWDFLEKLVKVVLPRTKDFRGVKSFDGGNLTVGIKEQTAFPEIGLEATDEKAYQVLKELGMPFRRIRGKIRLSVFRSGKHIFVQDDEKGKTLVAIVAGEKLAEEALIRRVVRGGYKYHGRVKAVAQGARKGGLEFMGHKIHPRSLRMFALGDRKIGLSEIEIERIHVSRPGLVIGRGGSGIELLREVQGVKTPLLSAVLLANRIARGLERRANFRRLANEVADEGIKVELAGRIAGIARVEKVVPLSTLRARIDFAETAHTRYGTIGVKVWVYISPTKVGGILDLIRGVGEAKKGAKIALKVLNSAMITTPSTHLTIVRIRIRLKAYDARVIDKSAEKIVDTAVRTGAKVIGPIPLPTEREKFTVIRAPHIXXXXXXXXEILTHKRLIDIEEPTEKTLEELGNLDLRSSKKGPFIDPKLLKKVLIKTWSRDSQISPEMVGLTIAVYNGKVHVPVKIAEAMIGHRLGEFSPTRIFRKHMIQKGTVLNVADNSGAKALKVIGIPHASLGEVVTVSVRGADPVKDHAIEQAVIVRVRKEVRRQDGSYIRFDDNAAVVIPQGSRIFGPIAREVREFKKIASLAHTVGHGTKGQKVRGLVRRLPLGNLTEVERMLVNLVKITVAAPIHISNLMLICPPKKTKRTQFRVGSELSFGKYGLKATSRQIEAARRAIMHYTKRGGKLWIRIFPDKPISKKLGETRMGGGKSPVDHYAAVVKAGRIIFELQAKEALKRAGQKLPLKTKI--------------LKFGKISVRHEKRLYRVVDFVEAIEYDPNRSAKIALLLERHYILAPEEIKVGSAVLGNALPLGKIPVGTEVHNVELIPGQGGKMIRAAGTAAVVLAKFAHLKMPSGEIRKIRCWATVGRLTGVERRLGKAGIKRHLGIRPTVRGVAQRAHPHGGGEPKTPWGKGKKTRKR-FHTDKYIVIKGKKLSMSQIFAPVTLI------------EFPQDVRITGVSKGKGFAGVVKRWGFAGPATHGQSDERAPGSIRVHKGKRMAGRMGMKKVTLRGAKIVKLSGAVPGPTVVVVVERVSHPVYKKRIRVTKRFKGDEVVIEEARPFSKQKRWKVLAKKPFSIPEGVTVGILKGEKGELIVGLFTSLVKNAITGINQGFRKELELVGVGYKALRLALGFSHPVEEGVKITMVEGVDKQLVGQVAAEIRKLRPPEPYKGKGIRVGEVVRRKSGALRQYLHYQANQRRGRKPWRQKGTGRARHGSIRSPLWVGGGVTHGPSIPKKIADLALKSALSLEGKIKILRLQRSFVNAYDV
>CPR1_CG_4_9_14_0_8_um_filter_Nealsonbacteria_OD1_36_17_curated
---DMLNRIRNAQAVLKPISNLRYEIAKILEKRLKRISKPGQRIYLQIKKVIISTSKGLMTDKEARKQKLGGEVICEIWVIPSMQEKFGYKNNMAVPIEKVIVNTGFDLALITGQKPILQAKKSISGFKIQKGVGAMVTLRGKRMYDFLERLIQIALPRCRDFQGLNSIDKGNLTIGIQEHIAFPEIGLEITREEGIKLLRLIGFPIKTIRAKVRLCVFRSNQYMYAQDDEKGKTLVAAKVGKLIAKKALIEKVVRGGYKYHGRVKALVEGAREGGLKFMAHKVHPKAFRLYLEDDFKIGVERIKIERISSARPGLIIGRGGGGVEELKEIREIKDPWVSAPLAAQWITQQIEKRVRYRRVLKQALDKGCRVEVAGRLDGIARTEWLLPRQTLRADIDYAQRAYCTYGVVGVKVWIYIAPRKVRLVADLIRGVEEAQKSALPLLKLLNSAEIQKKTSHITIVKLRIKLRSYDHKVIDNSAKQIIETALRYGAEVLGPIPLPTEIHKYTVNRSSFIHKDSREQFEIRVHKRLIDVISPNPKVIDALMSLTLRSLKKGPYIDQKLLEKIKIKTWCRSCTITPEMIGFTFGVHSGREFIPVKVTENMVGYRLGEFSPTTKFSRHMIQPRTMLKVADNTGAKILQCFHVMGAQIGDVVVGTIKEAEPVKEHEVVRAVIIRQRKNFKCKDGTYIRFDDNACIILPKGGRIFGPVARDVKEFEKVAALATYSGHGIKGQRSRALIKKYPLEILEKVLKVFINLKKVTLPGLINISNVKLICPPKRVKRKWRKRATQLAFGSFGLKSLTRQIEAARRAILRYLKKGGKLWIRIFPDKPITRKGTEVPMGGGKGSVEFYAYPIKPGRIIFELVAREALKIAADKLPVKTKFKL---------EKRLLLGRITVRHVKRLYRLIDFVIALEYDPYRTAFVVLIEDKRYILAPKDLKVGDEIIGNRMKLKNIPVGTQVYNIELEPGKGGKLAKGAGTSAKILAKFCHLEMPSGEIRKVSCFASIGQVSHQEKKIGKAGRRRLKGWRPTVRGTVMCDHPHGGGEPKTPWGKGVKTRK-RKWTDKLIIILGLKLGISQIFDPVTLIEAGPCVIWLREFKLGQIVKVCGLSKGKGFAGVVKRWGFHGSVTHGTKHLRTPGSTRVIKGRKMAGRMGGARVTIKNNNLLAVKGAVPGRTIVVRVERLEHPKYKRRYRVYKKYKGDKVLIEECRPISKEKKWRVVGKKPILIPENVEVKTVKGLKGELLWGLSQALIFNMVKGVTEGYEKKLEIKGVGFRALVLHVGFTHPVKEGIKFSIVSGADIEKVSQIAAKIRKVKPPEPYKGKGIRVGEIVRKKVGLMHQVVVQMANRRKGRKPWRQKGTGRARVGSIRSPLWRHGGVTFGPVIPKKMKRLALFMVLSGNNLLILLDIILAALNALDL
>CPR1_CG_4_9_14_0_8_um_filter_Nealsonbacteria_OD1_35_12_curated
PITDMLNRIRNAQAVLKPISKIKLEICQILARGMKRISKPGQKIYLKIRKVIISTSKGLMTNKEARKKRLGGEVICEVWVIPVMMERFGYKNKMAVPIEKVIINTGFDLALICGQRPILEAKKSISAFKIRRGLGARVTLRKRRMFDFLERLIHIALPRSRDFQGIKSFDKGNLTIGIKEHITFPEVGFEITREEGIGLLRLMGFPIKRVRAKIRLCVFRSNKHIWTQDDEKGKTLLSAEAGKLIAKKALIEKVVRGGYKYHGRVKALAEGAREGGLKFMSHQVHPKIFRIFLKEDFEIVIEKIEIERLFTARPGLVIGRRGEGIEALKEIIDVKDPWASASLAAQWMAQQIEARVPYRRVLKQALSKGARVQVAGRLDGIARTEWLLPRQTLRADIDYAQRAYCRYGVVGIKVWIYIAPRKVKLVADLIRGVSQALKSALPFLKLLKQAEIYKRTSHISLVKIRIRLRAYDHKVLDNSARQIVETVLRYGAEILGPVPLPTEIHKYTVNRSSFVHKDAREQFEIRVHKRLVDILNPNPKVIDALMSLNLRSLKKGPYIDQKILEKIKIKTWARDCIISPEMVGFTFGVHNGKEFIPLRATEEMVGHKLGEFAPTTKFFRHMIQPRTMLKVADNTGAKIIQCFRVLVAQLGDVIVGTVKEAEPVKTHDVVRAVVIRQRKPYRRADGTYIRFDDNAVVILPKGGRISGPVAKEVKEFEKVAALAG-RGSGTRGQKARALIKRYPIETLNKVLKAFINLKKVQIPAPTQISNVKVICPPKKVKRKEMKRGTELVFGAFGLKSLSRQLEAARRIIMRYLKKGGKLWIRIFPQKPVTTKGSESSMGGGKGRVDHYVFPIKPGRIIFELEALDALNKASDKLPLKTKIK----------EKKLLLGEVTIRHAKRLYRIIDFVIALEYDPYHTAYIALIQEKRYILAPQDLKVEDEILGSRMKLKNIPTGTLIHNIEILLGQGGKLVRGAGTSAKVLARYVQIEMSSKEIRKIYCFASIGAVSHPEHIFGKAGRVRYLRRRPIVRGAAMMDHPHGGRGPKTPWGKGVKTR-KRKNTDKYIIILGKKLKMSQIFDPIALIEAGPCFVYLKEFELGSKVSISGISKGKGFAGAVKRFKVAGPKTHGTKKLRSIGSIRVIKGKKMAGRMGGERVTVKNNNILAVRGAVPGKTVVVEVEKTRHPKYKRIYKVHKRYKGDKVLIEEYRPLSKEKRWCVIGKKPILIPENVEVKKVKGPKGELFWGLTRTLLANNIKGVVEGYEKKLQIEGLGYKALILRVGFSHLVKKGIKLAVVSGASKELVGQVAAKIRKIRPPEPYKGKGIRLGEIVKIKPGLVYQVTVQMANRRKGRKPWRQKGTGRARHGSIRSPIWRHGGVAFGPEIPKKMRRKALLMILSTENLLILLDLYRTSLNALDL
>Roizmanbacteria_CG_4_9_14_0_8_um_filter_Roizmanbacteria_OP11_34_12_curated
TIGDLMIRLKNGYMSRKLYSNFSLALLDKLRQGLKIFSKPGQRRYTKLRP-ILSSPLGLITNHEARKKHVGGEFLFEIWVQKKIKDALKLNNYLAVPIIKVVLNVGAQMSWIAGQKPVIKARQSISAFKIRKGIGVKVTLRGKKMYAFVEKLVKIIIPRIRDFRGIHSIDQGNLNLGFTEQTIFPEVGLQVTFDRGRCLFEKLGIPFIKAKRRVRINVFRSNLYLFVQNDDKKQTLVAYVLGERLAEKLLINEAVRSCYIYKGRVKAVAEGLRLAKIKIMGQKVHPKGLRLALIADIQIGITQVDIERIYSAKPGMIIGRGGKGLEELKKIEPLKKPFLNAYYAAQTIAEKLIRRFPHRSVIHNTMNRGVKIQLGGRIAGISRREKYIPTSTIREDVDFAIPALTRSGYIGVKVWICVSPKKIRFLMDFVKKPVDAVHSARILKTAIQAAPIKRRMAHIKIIRIRIKLKAYDYRLIDETCQKLVDTAVRTGASVIGPVPLPVHKETYMVNKASFIDKNARERFGLKIHKRLLDIVNPTNQTIDSLMHLELRSTKKGPYVDEKLIEKVRIKTWKRASQIPPDFVGHKFGIHNGKKFIELLVTEGMVGTRLGEYAPTRSFRGHMIQLRTVLTVADNTGAKTAYMIGMAKAYVGDSINVVVKDAIPVKKGEKLSAVIVRTRKEKKREDGSYIRFSDNACVILPKGTRIFGPVAKEVKEYNKIASLAAKSGRGTRHQKAREMVKRFPIKRLNVVEKVYINIYKVEIPRPISVAKLGLICPPKRQKRKQFRKGNDLNFAEYGLKTIDREIESVRVILARATRKVGKFWIRIFPDKPFTKKPPEVTMGAGKGDVAYFVASVAPGRILFEIEARSVFKNCSAKLSVRTKF--MKNQ-----TKKLKKGIITVRHQKRFYRTIDFIIANEYDPNRNVTIDLVEEKRYILHPEGLKVGDTITGNALPLKLIPIGTQIHNIELYANSGGQMVRSAGAFASVVARFVHVKLMSGEVRRFFCWATIGVVGNSEYILGKAGRSRLMGIRPTVRGTAQRSHPHGGGEPKTPWGKGTRTRNKKSHSNKFIIILGQKNKQTQAYNPVTYIKTSPCYLFYKEFLIGDLVQVSAIAKGKGFQGVVTRHHFKGPHTHGQSDERAPGSIRVYKGKRMAGRMGGQRVTIKN--SIAIAGLIPGSTVVVNVVRKRHLRYHKVITRHKRCHGDQVKIEECRPIAKTVRHQVIGQKPISISAGVNLQNVKGPKGEWLHGLYRTLINNAIVGVEKPWQKRLEVVGTGFNVIVFKVGYSHPVVSGVTLQVISGADKQLVGQVAFQIKCIRKPDVYKGKGIREGEVLRIKPGTLAQYVHYLTNQRQTKKIYKQKGTGRARHGSRKAPIFVGGGVVGGPRFNKQQLTITIQAALATNKEVIILEARQACLNPYII
>Portnoybacteria_CG_4_9_14_3_um_filter_150_Portnoybacteria_OD1_43_11_curated
PISDMLTRIRNGQAVSLPFSKIKFEIAKVLEKMIKRISKLGQRIYIEVKSIIISTSQGLMTDKEARKNGLGGEVICQLWVLPAIKEKFGCKNNLAAAVEKVVVNTGFDLSLITGQKPSVQAKKSIAGFKIREGVGMTVTLRKDRMYDFLDRLINVVLPRSRDFRGLKNIDQGNLNIGIKEQIIFPEIGIEISRQEGLELFRRLGFPIKRVRTK-RLSVFRSNRHISAQDDKNGQTLFSFEIGKKIAQAALLKKVVRSGYRYHGRVKALAEGAREGGLVFMGQKVHPYAFRLLLEQDYLLGVNSVEIERIQTARPGLVIGRGGAGIEELKEVEEIRDSSSRAAVMASDICVQIEKRTPYRRVLKQTIDKGAKIMVSGRLNGIARREWLIPLQTLRSDIDYAQTAYTTYGTIGIKVWIYISPRKVRLTTDLIKGVKEAERSAKPVLKLLNSASILKRTSHITLTRIRIRIQAYDHKLIDQSAKKIIEVVGRYGSDFNGPIPLPTEIHKYTVNRSTFVHKDSREQYEMRVHKRLIDIVNPGQKVIDALMELSLRSVKKGPYVDPKLLEKIAIRTWSRDSSISPEMVGFTFGVHNGRQHIPVFITEDMVGHKLGEFAPTRKFIKHMIQAGTKLKVADNTGAKVIKCFKVLGAQIGDVIVASVKVAEPVKKKEVVRAVIIRQKKAYRRSDGSYIRFDENAAVIVPKGGRIFGPVPRELKEFDKIASLATYSGRGVKGQKSRAIVKRLPLGDIKKILQAFVNVVKIEVFKPISVSNAKLVCPPKKVKRKWHKRGTEVSFGSYGLKAVARQIEAARRAMTRYIQRGGKIWIRVFPDKPRTRKGAETPMGGGKGSVDHYVTAIKAGRVVFEMTAKEAMRRAAHKLPVKTKFKKYKPTSPGRREKKLIRGRITVRHHKKRYRLIDFVFSLEYDPNRSAFIALLNEKRYIIAPNGLKVGQEIVGNRMFLKNITPGAYVHSIELSPKKGGQLVRAAGSSAQVMAHYTQMKLSSGEIRLVLCFATLGQLSNIEHVIGKAGRNRWLGRRPTVRGTAMVDHPHGGGEPKTPWGKGVKTR-KKKVSDRLIIILGRKIGMSQIFDPLTLVEAGPCPVYLKEFKVGDVVKVSGISKGKGFQGVVKRHGFKGPASHGTKHLRAPGSIRVWKGRKMAGRMGSDRVTILGNNLLAIRGSVPGRTVVVLVNRFQHPKYKKRYLISKKYKGDRVIIKECRPMSRDKKWIVIGKKPILIPKNVEIKSAKGPKGELLWGLFRSLAFNLVLGVSDGFEKKLEINGVGYRA-------------------I----------------------------------------LVRQVVSYLANKRKGKKPWRQKGTGRARHGSIRSPLWKGGGVTFGPKINKKVKRKALFMSLSSDKEIVLIDISLSSLNLLEV
>Portnoybacteria_CG_4_9_14_3_um_filter_150_Portnoybacteria_OD1_40_10_curated
PISDILIRIKNAQKAGKPFSKVKFELAKIFERNITRKSRPSGRIYLKIRSVIISTSKGLMSDKEARKAGLGGELICEIWVMPAMKEKFGYKNNLSVPIEKVTINTGIDLMLISGQKPVFQAKKAIAGFKIRKGVGLMVTLRGRRAFDFAQRLISLALPRSRDFRGIKSIDTGNLNVGLKEQIIFPEIGMQITHEEGVELFKLMGFPIRRIRAKIRLLVFRSNRHIYGQDDEKNKTLASAEVGKLLAKKALIKEIVRRGYKFHGRIKELAQGAREGGLKFMGQKVNPVVFRIFLRQDIRLGVERIEIERIRTARPGIIIGRGGGGIEQLKEVEEVKSPESHASIVAQNIVEQIERRIPYRRVLKQSIDKGVKIMIKGRLGGIARTEWLIPLQTLRAKIDYTCTAYTTYGTVGIKVWIYMASRKVRLVANLVKGAEKAKKAAAIVLKLLNSGPILKRTCNINLIKIRIKIRAYDHKVIDQSSRQIVETVLRYGAQISGPIPLPTEIRKYTVNRSTFVHKDSREQYEMRVHKRIIDILNPNPKVIDALMNLNLRSLKKGPYVDGKLLKKIKIKTWSRACTITPEMVGFTFGVHNGKEHTPVFISEEMVGHKLGEFAQTRKFVKHMIQPRTMLKVADNTGAKVIQCFKVLGAQLGDIIVASVKEAEPVKKGDVVRAVIIRQKKAFRRSDGSYIKFSDNAAVILPKGGRIFGPVAKELKDFDKIASLATFSGRGVKGQKSRALIKQIPLSILNKVIKVFINLVKVAITKAFHASKVKLVCPPRKVKRKWQKRGTELAFGSIGLKAMVREIEAARRAMTRYVQRSGKFWIRIFPDKPVTKKGTEVPMGGGKGAVDHFVSSVKPGRILFEMMGNEALRLAANKLSIKTKIKSYSPTSPGRRERKLLAGRITVRHHKRLYRIIDFVSAIEYDPNRTCFIVLLTEKRYVIAPQGLKVGEDVIGNRLVLKNILVGALVHDIELNPGGGGKIIRSAGSSAQVLANYTHLKMPSGEIRMVSCWATVGQVSNPEHNLGKAGRMRWLGVRPRVRGTAMCDHPHGGGEPKTPWGKGVKTRNRKKWSNKFIL-------MSQIFDPMTLVEAGPCFVYLKEFKLGDEIKVSGLTIGRGFTGVVKRHGFKGPASHGQKHLRAPGSIRVPKGRRMGGRYGGERVTVRGNNILAIKGAVPGKTVVVAVTRLLHPKYKKQYKVTTKYKGDKIIIAECRPFSKDKRWRIIGKQPIPIPEKVEVKIAKGPKGELLWGLSRALIFNLVKGVKEGYEKKLEIEGVGYRALVLSLGFSHPVEKGIEFKVVAGIDKQLVGQVAADIRSRRKPEPYKGKGIRQGEVIKIKAGLVKQAYEQMSQARIGKKPWRQKGTGRARHGSIRSPIWRGGGATFGPNINKKMRRAALLMVLSGDNEIVILDITRAALNIVDL
>Kuenenbacteria_CG_4_9_14_3_um_filter_150_Kuenenbacteria_OD1_related_39_14_curated
PIADMLTRIRNAQMVKKPFSKLKFNILTLMARSLKRISKPGGRVYVHIPFVVISTSQGLLTDKAARKGKVGGEIICEIYVVAQMKEKFGYSNSLAVPVDKIVLNVRITLTRISGQKPIFKAKKSISSFKIREGVGVSVTLRNNRMYDFLDKLVNLSLPNVRDFRGLKSIDGGNLTIGFKEYLAFPEIGLEVCKKEGFILLALLGFPFLRTRAKIRLNVSRSLKHIFLQDDQRGKTLASLLAGLAIAQKAKISRCVKGAALYHGRVKAVAEGARQGGLKF------------------------------------------------------MSKPNLSANIVAINIALDLEKRMPFRRVMKKYIENGVKIVVSGRLGGIARTEKLIPLNTIRADIDYARAARTTYGAIGVKVWIYMSPRKVRLVVDAIRGVEQALRAVQPVAKLLNSAGIQKRTSHISIVRIRIKVKAFDHKIIDRATKTIIDAAKRTQAQVKGPIPLPTEISKYTVNRSTFVHKDAREQFEMRVHKRLIDIYDPKPTTINDLMNLALRSLKKGPYIDEKLLKKVSIKTWSRDCTITPQMVGFTFGVHNGKTHLPVFVVENMVGHKLGEFAFTRKFIKHMVQHRSILNVADNSGAKRLQVIRVLGARVGDVVVVSVKEAEPIKKGSVMHAVIVRTKKEVRRSSGIYIRFDDNAAVLFLKGTRIFGPVARELRAFNKIISLASYSGRGLKGQRARSLMERTHLDALNKVLKVIINLRYIMFPFALSVANAQLVCPPKKIKRKWHKRMTKISYGDFALKAMARQIEAVRRVLVRYIRKGGKIWVRIFPDKPMTVKGAEVGMGKGKGTVDHYVVSVLPGQVLFEMHAKEALNLSSYKLQIKTKFKIYKPTTPARREKKLTVGKITVRHAKRRIRLVDFVAAIEYDPNRSARIALVQQLSYILAADGIKVGDKIVGNRMPLEFIPAGINVYNVELNPGQGGVMARSAGSSAVVQAIFVQLKMPSGEIRLVKCLATIGQVSNPDHRLGKAGRQRHRGIRPSVRGKAMCDHPHGGGEPKTKWGKGVKTRNNKRWSNRMIIILGIKKQMTQIFNPVTVINAGPCRVYIKEFKRGDTVKVVGISKGKGFQGVVKRYGFHGPGTHGTKDERSPGSIRVFPGMRMAGHMGAERVTVKNKNELYIKGAIPGATIVVRVNRTIHARYHKRYHVSKNYKGETVKFIECRPMSKEKRWRVIGKKPIDLPSAVAVNHAQGPKGELLWGTNRQMVANIITGVSQGYTKQLEINGVGYKALVLAVGYSHPVNPSVTASVLKSINKQLLGETAASLRKIRKPEPYKGKGIKIDEIILCKAGLIHQAVVQMSAKRKGRKPWRQKGTGRARHGSSRSPIWIGGGVTFGPKINKKMKRKTLFMCLTDSKDMVIVDISRLALNVVDI
>Moranbacteria_CG_4_9_14_3_um_filter_150_Moranbacteria_OD1_42_9_curated
TIAEMLTSIRNAQRAGKQASNLKFAIAKVLEKEIRKVSQQGQRIYVEIKDVVVSTSKGIMTNAEAKKNGLGGEYICEVWVISEMKKKFGFKNSLQVPIEKVVVNTGIALETITGQKPVLKSRNSIAGFKIREGVGVKVTLRGARKWDFLDRLVVASIPRIRDFQGLSAVDEGNLNIGIKEHTVFPEISLQVTRQEGMELFRLLGFPI------------------------------------------------------------------------MGHKVNPVGLRINLRQDIGIAIADVEIERIRTARPGVLIGRGGGGIEDVQEVQEVKHFEENAVLIAQNLAEQLEKRIPFRRAMKSMLDQGIKIQMSGRLGGMSRVEHSLPLHTLRANIDFARTAYTTYGTLGVKVWLYVAPRKMRLVTNLIKKIEDALRGSAPVKKLLQSAQILKRTSQIKIIRIRIKLKAYDHKIIDQSAKQIVETVQRSGAKIAGPVPLPTEIRKFTVNKSTFVHKDARDQYEMRLHKRLIDILESTPKTIDSLTNLDLRSLKKGLYVDERLIKKIQIKTWSRASMISPEMVGFTFAVHNGKDFLPVFVTEEMVGSRFGEFSPTRKFVRHMIQAETRLKVADNSGAKIIECFKVLGAKIGDIVVASVKVATPVKKGDKVRAVIVRQKKELRRKDGSYIRFDENAAVILPKGTRIFGPIAREIREFNKIISLASSAGKGGKGQKGRSLIDRLKPSVLEKVLRVFLNIAKIEIPGKFDISNAALVCPPKKVKRKPQRRGQEISFGSFGLKAIARQIEAARRAMTRYVQRGGKIWIRIFPDKAMTKKGAETPMGKGKGTVDHFVSVVKAGRILFEMIAKKAMKLAAYKLNVKTKFKIYKRNTAGRREKYLLAGKISVRHHKQKYRLVDFIAAIERDPNRSSFIALVNERRYVLAAEGMKVGKEIIGNRTILKNIPVGTIVSNVEIFSGRGGQIIRSAGSGAALTAITAQLKMSSGEIRLVSCYATIGQASNFEHSIGKAGRKRWMGVRPGVRGSAMVDHPHGGGEPKTPWGKGKKTRKRKRYSNKFIIILGKKLGMTTIYDNVTLVECPLNRV-KKEFKTDDVANVSGTAKSKGFQGVVKRHGFKGAKSHGHKHLRAPGSIHVTKGKRMAGRMGGTRSTGKNKNLIGLRGPVAGITIIVAVNTLTHPKYGKKYKFTKRYKGDVVEIVACRPMSKGKKYKVIGKKPIEITEGIEVKEIKGPKGSLAWGLTRALVANMILGVKNGYEKKLELQGVGYRMINLALGFSHPVDDGLEAKIISGWDKQLVGQFTANIRELKPVEPYKGKGFRVGEQVRRKAGLVHQVYVLAGNKRQGIKPWRQKGTGRARVGSVRTPVWRKGGVVFGPKINKKMNSKALATVLSGDAELIVVEMTLTSLNVLDI
>Moranbacteria_CG_4_9_14_3_um_filter_150_Moranbacteria_OD1_44_28_curated
SISDMLTRIRNATRAGHPFSNLKMKIAEVLEKGLRRISRQGQRIYANLPFVIISTSKGLMTNDEARKAGMGGEVICEVWVVKAFRKKFDAKSVMAVPITKVVINAGISLKVISGQKPVFKAKKSISGFKIRQNIGVVLTLRGKRMWHFLEKLVHSALPRVRDFRGIKNFDKGNLNISVKEQIVFPEVSFQITKEEGVELFRMLGFPIRRVRTKIRLCVFRSLKHIYAQNDETGKTLASFRVGEEIARLAKIEKVFKHGYKYHGKVKALAEGAREGGLIFMGQKVDPRSLRIQLREDVAIAIGAIEVERIKTARPGVIIGRGGTGIEDLKEVEEIKNIEENAQIIAHNVAEQLEKRIPFRRVLKATIDQGIKIEIAGRLGGIARREWLLPLHTLRADVDFAKEAKTTYGVIGVKVWVNKSTRKVRLVAKMLRGVKEAEGSAPDFEKLLKSALILKRTSNIEMVRIRIKIKAYDHKVIDRSARQIAETAERTGAEIAGPVPLPTQIRKYTVNKSTFVHKDSRDQYEMRTHKRLIDIFNPTPKTIDSLTNLDLRSLKKGPYIDERLIKKLQVKTWSRASTIIPEMIGFTFGVHNGKDFIPVFVTEEMIGHKLGEFSPTRKFIRHMIQAETKLKVADNTGAKIIECFKVLGAQIGDIVVASVKIAEPIKKKAVVRAVIVRQKKPLRRKDGSYIQFDDNAAVIVPKGTRIFGPIAREIREFLKIVSLATYSGRGVKGQKSRSLIEHLPLEKLDKVTRVLLNLVKISVPAPVDMSN------PRKVKRKRQRKGSELSFGSFGLKSLSRQIEAARRAMTRYIQRGGKVWIRVFPDKPMTKKGNETPMGKGKGSVDHFVAVVEPGRIMFEMIARQALKLAADKLSVKTRIKIYKKTTPGRREKSLTYGKISVRHHKKKYRQIDFVERIEKDPFRSANVALLHEKRYSIAVEKMKVGQEIIGNRAILRNIPVGTQVSLVEIFPGKGAQLARSAGSSAILMSVMAQLKLASGELRLASSWATIGQISNILHMIGKAGRSRWMGIRPAVRGTAMVDHPHGGGEPKTPWGKGKKTRKKFKYSDKFILILGKKLGMSTIYDNVTLVECGPNVIKIKEFKIGDAVKVSGISKGKGFQGVVKRHGFKGSHSHGHKHWRAPGSIHVVKGKKMAGRMGGVRASVKNNNILFLRGAVPGVTIVVSVDTFAHPKYLKRYIVTKKYKGDKVKIRQSKPMSRGKKWVVIGKKPIGIPEGVEIKSVKGPKGSLLWGLTRMLVANMIEGVTKGFEKQIELQGVGFRMISMALGFSHPVEGGLEARIISGIDKQAVGQFAASLRALKKAEPYKGKGFRVGEVVKKKVGLLHQVYVQYANRRRGRKPWRQKGTGRARVGSVRSPIWRKGGVIFGPEIPKKMNRKALTVTLSGDKEIIIVDAKRAILNVFDI
>Magasanikbacteria_CG_4_9_14_3_um_filter_150_Magasanikbacteria_OD1_32_9_curated
PIADMLTRIRNAQMAKLPLSKLKLNIAEILKQEIKRESKPGHRMYKELPKIIISTSKGLMTNKQARKAGLGGEVICTIYIVPALKEEFGFKNVMQVPLDKITLNVGYTLRNITGQQPVHLAKKSISNFKIREGIGMSVTLRGKSMYEFLYRLINIALPRVRDFRGLKSFDKGNYSFGLKENITFPEIGLQVVREEGMSLLKKIGLPIARVRARIRLNIFRSLTKIDLQDDSEGKTIVSALLGLVLAEKAKIESIVRAGYLYHGRVKAVAEGAREGGLKFMGHKVHPKIHRINLEQDIRIHVDSILIERILAAKPGVIIGRGGKGIDDLRNIKELRSPALSANVTATTIVEQIEKRFPFRRIMKQTIEKGIKISLAGRLNGIARNEKLVPLITFRSDVEYAFEADTVYGKIGVKVWIYIAPRKVRLLIGLVRGVQEAIDAARPVRKLIESAPIRKRCSHITIVRVRIKIRAYDNKIIDVATKTIIDTAERNSAKVVGPVPLPTETNKFSVGRSTFVHKQSSEQYEMRTHKRLIDIISPDSNVIEALMNLNLRSLKKGPFVNEKLMKKVSIKTWARASTITPDMVGMTFLVHNGKLFLNVLVNENMVGHKLGEFSPTKKFISHMIQNRSMLKVADNSGAKKLMCIRVLGARIGDVITCAVKEAAPVKKGDVVHAVIVRQRKEKRRPDGTYIRFDENAAVIIIKGTRIFGPIAREIRNYQKIVSLATYSGRGLKGQRSRTALLKVPLSTLEKVIQTLANILKIELPAPMNISNVMLIDPPKKVKRKWHKRTNTVAFGEFGLCAQSRQIEATRKVLTRTIRRSGKMWIRVFPDRPVTKKGSEMPMGKGKGAPDRYVITVKPGTILFELDAREAMRKAGHKLPVKIKFKKYKPTTPGRREKSLTAGKITVRHVKRLYRIVDFVIAIEYDPNRGPNIALIQKKSYILAAEGFKVGTKVKGARMPLSQIPVGMFVYNVELTPSKGGQIVRSAGAGSQIQTIYAQLKLPSGEIRLIANMATVGKIGNAERRLGKAGRKRLLGWRPTVTGKAMVDHPHGGGEPKTKWGKGVKTRKKGKWSDKFIVILGKKLGMTQIFRPVTKVQAGPCVIFKKDFKFGDYVKVTGTSKGRGFQGVVKRYSFRGPASHGHKDLRMPGSIRVFKGTRMGGHMGDTQITIENTNELLIKGAVPGATINVEVISITLPKYKKQYKSSKKYQGEKVTFEECRPMSKTKRWRIIGKQIIQIPQGVTVEIVKGPKGELLWGTFASHIKNMVVGVTEGYKKQLEINGVGYRVLKMEVGFSHSVIEGITLTVIEGIDKELVGQTAAEIRAIKKPEPYKGKGIKVDEVIRRKAGLVQQVYLQQANAREGKKPWKQKGTGRARHGSSRSPIWSGGGVTFGPKVNKKMKKRATTMVLSSVNKFIVLELLLSAVNIVDL
>Moranbacteria_CG_4_9_14_3_um_filter_150_Moranbacteria_OD1_36_9_curated
PIADMLSRIRNAQMAGKRASKIKMAVSNILEQEIKRISREGNRVYIDIRKIIISTSRGVMTGEGAKKNGLGGEYICEVWVVPNMKKKFGFKNDLEVPIEKVVINSGVSIQSIVGQKPVMKAKTSIVGFKTREGIGIKATLRGKRMWDFLDRLINSAIPRVRDFQGISSIDAGNLNIGIKEHMIFPEISLQVIREEGKELFKLLKLPIKRVSIKNRLSVFRSLKNIWVQNDEKGVTLFSTLLGKLVAEKCLIKAVVRSGYKYHGKIKELAEGAREGKLTLMGHKVNPVGLRINLKQDIKVAIADVEIERIKTARPGVLIGRGGSGIEDIQEVQEVKKFEEHAMLIAQNIAEQLEKRMPFRRILKSSLDRGIKIQLAGRLGGMSRLEWALPLHTLRANIDFAKTAFTTYGTLGVKVWLYVAPRKSRLLIGLIKGISDALKSSAPIKKLLESAKIMKRTSVIEITRVRIKIKAYDHKIIDQTAKQIVETAERNGANITGPVPLPTEIKKFTVNKSTFVHKDARDQYEMRMHKRLIDIWSPSPKTIDSLTNLDLRSLKKGPYVDQRLIKKIQIKTWSRASVISPEMVGVTFAVHNGKDFISVYITEEMVGHRLGEFSLTRKFTRHMIQAETKLKIADNTGAKIIKCFKVLGAQIGDIVVASVKVAEPVKKGDKVRAVIVRQRKELKRKDGSLIRFDENAAVILPKGTRIFGPIAREIREYAKIISLATYSGRGSKGQKARSLIDHLKVSQLGKVLTIFLNLMKVEIPRRVDSSNVMVVCPPKKVKRKLQRRGSSISFGAYGLKALARQIEAARRAMTRYIQRGGKIWIRIFPDKPMTKKGDETPMGKGKGAVDHFVSVVKAGKILFEMAAREAMNLAAYKLNVKTKFKIYKKNNAGRREKGLTVGKISVRHHKQQYRIIDFIASIERDPVRSGFIALVNEKKYILASEGMVSGKEIIGNRTKVKNIPTGTILCNVELFPGKGGQIARSAGSGVALNAVVAQLKMSSGEIRIVDCYATIGQVSNFEHDIGKAGRSRWMGRRPSVRGSAMVDHPHGGGEPKTPWGKGKKTRKKYKYSNKFIIALGKKVGMTTIYDNITLVECF-SKV-IREFKVGDITKVSGITKGKGFQGVVKRHGFKGPKSHGHKHLRAPGSIHVIKGKRMAGRMGGGRSTAKNKNLIGFQGAIPGITVVVSIDSFTHPMYKKKYKVTKKYKGDLVEIIPCRPMSRDKRHKVIGKKPIKIEEGVEAKEIKSSKGALIWGLTRSLISNMVKGVKEGYQKKLELQGVGFRMINMALGFSHPVVDGLEAKIISGIDKQLVGQFAANIRALKEVEPYKGKGFRVGEHVRKKAGILHQVYVQASNQRQGIKPWRQKGTGRARVGSVRSPIWRKGGVTFGPKINRKVNTQAIKLALSGDQEIFVIDNAVATLNVLDI
>Zambryskibacteria_CG_4_9_14_3_um_filter_150_Zambryskibacteria_OD1_42_15_curated
TISNMIIQIKNAGNAGHPYSKLKDSIAQVLKKGVKRISKPSKRIYKDIRSVIISTSKGVMSGRDARKASLGGEALFQIWTFEALKAERGYKNRMQAPLLKVVVSTGVRLARITGQKAAPGAKISVAGFKSRQGVGYQVTLRGRRMFDFLDRLVHIALPRTKDFRGITAADEGNYTLGIKEHNVFPETGLAIAKEEVLAFLTYLGFPFKKIRAKIRLSVFKSNKALYAQDDDLALTLVSAKVGADLAKKAKIEEVVRGGYIYTGKVRALAESAREAGLKFMTHTVHPYSHRLALRGDILIFVALIEIERISSSRPGMIIGRQGDGAELLRDIIEIKSAESNAAIVAQMIVEGLEKRLPFRRVMKQMLEKGARILLSGRLGGMSRTEDRIPLQTLRADVDYALKAIMSYGTIGVKVWIYQSPRKVRLVADTIRGVEDAIRSALPIQKLLASAPIRKRTSHISVTRLRIRVRAYESKILDVSVKQIIDTALRYDAKIQGPIPLPTEIKKYTVNRAAFVYKNAREQFEMRIHKRLIDILNPTPKIIESLTNLSLRSSKKGPYVDPRVLKKIEVKTWSRACQIAPEMVGFTFGVHNGKNHIEVFVTEDMVGHRLGEFALTRKFTRHMVQPQSIVQIADNSGAKLGRIFKVLGASIGELVVLSVQKAEPVKKKDVLFGVVVRQRAPFRRKDGTYIRFDENAVVILPMAGRVFGPIPREIGEFQKIISLA-------------------------KISRALVNIKKIEKTFPIHVSNVKIHGKPKKVKRKWQTRGVTVAFGSYGLKALSNQIESARKVLSRSVGKSGRFWIRIFPDMPYTSKPAEVKLGKGKGDLQGYVAPVLAGRIIFEVVAKEALRKAGTKLPVKTKIKKYKPTTKSRREKSLTSGRITTRHHKRLFRDVDFVKTVEYDPNRSGFIGLVVEKRYVLLHNTARVGDTYLGNRLPLGNISLGTFVYNVELKHKGGAKIARSGGDYAKVLAKYVDLKMPSSEVRKVPAWASVGEVSNNENKLGKAGRSRWLGIRPTVRGTAQVDHPHGGGEAISIYGKGQKSRRAKKYSNKFVVLNAKKVNMTQIFDPVTLVV----------------VTVSGKTKGKGFQGGVKRHGFAGRRSHGQKHEREVGSIRVIKGLRMAGRMGGNKITVKNTREIFIRGAIPGRTVVVLVERYKHPKYSKFIKRGKKFKGDKVKIIESRPISKDKHFIVIGKKIIILPEKTEINSVKGPFGELLWGTYASHITNMISGVNKPFEKKLILEGIGFKSINLALGFSHPVVASLKVTAVSSSNKEEVGQFAAKLRALKKPEPYKGKGMRSDEVIRRKQGLVKQVADMLSSRRKGKKPWKQKGTGRARHGSTRSPIWVGGGVTGGPKVSQKMRTKALYTILSRDGEVLFVKVERAFLDPVSL
>Zambryskibacteria_CG_4_9_14_3_um_filter_150_Zambryskibacteria_42_9_curated
TISNMIIQIKNAGNAGHPYSKLKHSIAEVLKKGVKRISKPSRRIYKDIRPVILSTSRGVMSGREARRASLGGEALFTIWSYEALKSERGYKNRMQVPILKVVISSGVRLARITGQKPAPGAKISVAGFKSRQGVGYQVTLRGARMFDFLDRLINLALPRTKDFRGINAVDEGNYTLGIKEHNIFPETGLAITKEEVLAFLSYLGFPFKKIRAKIRLCVFKSNTAIYAQDDDKASTIVAAKVGADIAKKAMIEKVVRGGYIYTGNVRALADSARKAGLKFMTHTVHPYSHRLALRGDILIFVALVEIERLSSSRPGMIIGRQGDGSELLRDIKEIKSAETNAAIVSQMMVEGLEKRLPFRRVMKQMLEKGVRICLSGRLGGMSRTEDRIPLQTLRADVDYALKAVMPYGTIGVKVWIYQSPRKVRLVADAIRGVEEAIRSALPLQNLLASAPIRKRMSHISVTRLRIRVRAYESKILDISVKQIIDTALRYDATIQGPIPLPTEIKKYTVNRSAFIYKNAREQFEMRVHKRLIDILNPTPKIIESLTNLSLRSSKKGPYVDPRVLKKIEIKTWSRASQIAPEMIGFTFGVHNGKDHVEVFVTEDMVGHRLGEFSLTRKFTRHMIQPQTIVKIADNSGAKIGRIFKILGASIGELVVLSVQKAEPVKKKDILYGVVVRQRAPFRRKDGTYVRFDENAVVILPMAGRVFGPVPREIGEFQKIISLA-------------------------LILKAFVNVKKIEKNFPIHVSNVKKTNDPKKVKRKWQTRGLTVAFGSYGLKALSNQIESARKVLSRSIGKTGRLWIRIFPDMPYTTKPAEVKLGKGKGDLAGYAAPVLPGRIIFEVGAREALRKAGTKLPVKTKVKKYKPTTDSRREKSLTSGRITTRHHKRLFRDVDFVKTIEYDPNRSGFIGLVVEKRYVLLHNNARVGDTYVGNRMPLGNVVIGTFVYNVELKHKGGAKIARSGGGYAEVLAKYVNLKMPSSEIRKVPAWASIGEVSNNENNIGKAGRSRWLGIRPTVRGTAQVDHPHGGGEAISIYGKGQKSRRAKRYSNKFIVILAKKIEMTQIFDPVTLVM-----------E----VTVSGKSKGKGFQGVVKRHGFKGRRSHGQKHEREPGSIRVIKGMRMAGRMGNERVTIKNTHEIFIGGAIPGRTVVVSVNRFKHPRYSKFIKRRKKFKGDKVRIIETRPISKNKSFKLIGKKIIMLPANTEIKSVKGPLGELLWGTYASHITNMVSGVNKPFEKKLILEGIGFKSINLSLGFSHPVVEGLKVVAVTGSGKEAVGQFAAKLHSLKKPEPYKGKGMRSDEIIRRKQGLVKQVADLLSSKRKGKKPWRQKGTGRARHGSIRSPIWVGGGVTGGPKVSKKMRTKALYTILSRDGEVLFIDTERAFLNPLSL
>Parcubacteria_CG_4_9_14_3_um_filter_150_Kerfelbacteria_OD1_45_8_curated
PIADMLTRIRNAQAAKKPYSKLKHTLADILATRIDRISTPGRRVYVKLPYVIISTSKGLMSNKQARKERMGGEVICEVFAVPKLIEQFSIGNAIAVPITKIVINAGLVLTRITGQAPIKLARKSISNFKIRQGVGAKVTLRGERMWAFLDKMINVTLPRVRDFRGLKAFDGGNYSIGFREHNVFPEIGLEANDEQAKALLTALGFPFHRTRSRFRLSVFRSNLHISAQDDVSGVTVAQAAVGKRIAEVAKIESIVRGGYLYHGRVKALADGAREGGLKFMGQKVNPRAFRQNLQTDVEIGVALIEIDLVHTSKPGVIIGRGGANIEELKNIQELRDPDQSAELIVQSIRDQLEARVRFRRAMKRALESGCRIQIAGRLNGIARTEKVLPLHTLRANIDYSRIAKTIYGVIGIKVWVYISPRKARLVVNEVRGVIQAEKGAEIVLKVVRSAPIRKRTSHIRVVKIRVKIRAYDNKIIDKSTKTIIDTAVRAGAQVVGPIPLPTEKTKYTVLKSTFVHKNARDQYEMRVHKRLIDIVNPTAKTIDELSNLNLRSLKKGVYVHPKLLKKVLIKTWARASQITPDMIGITFQVHNGHKFIDVTVVENMVGHRLGEFSPTRTFRGHMIQVESKLKVADNSGARMVKCIKVLKARIGDVIVVTVKLAQPVKKSEVKRAVIVRQRKEMRRKDGTYIRFGENACVIIPVGTRIFGPIGREVKNYNKIASLANYSGRGMKGQRSRSSMMAAPLTELDKVTQVLVNQRVIEFFGPIHISNVMLVDPPRKVKRKWHNRKTTIAFGEYALKSLARQLEAARRAMTRFVQRGGKIWIRIFPQRPVTLKGGEIRMGGGKGAVDHYVAHIKPGTILFEIQAREAMRLAAHKLPVKTKFKQYKPTSPGRREKKLTAGKITVRHAKRRYRLVDFVIAIEYDPNRSARIVLLEHRKYILGANGMEVDQKIVGNRMPLSHIPVGTAVHNVELVPGRRATIVRSAGSSAVVMSAMVQVKLASGEIRKFNCRASIGQVSNPDWRWGKAGRMRYRGIRPTVRGKVMVDHPHGGGEPKTPQGKGVKTRNKKKASSKYIVMIAKKIEMSQVFRPVTVLEAGPIVVVLQEFERGQQVDVCGVSIGRGFAGVVKRHGFHGPASHGHKDLRMPGSIRVFKGTRMGGQMGNVGSTVKNTNRIMVKGAVPGATIVVKVERRRHKLYGKLYSRSRKFHGDKVEFMACRPMSKLKRWRVIGKQPIAIPDKVTVEVVKGPKGELMWGTMAALIRNMIIGVTDGFTRKLEINGVGYGWLTVKAGYSHPIDEGIDASAISGINKQLVGEVAANIRKIRTPEPYKGSGIKDDEQIRRKAGLVQSVARMRANAASGRKPWRQKGTGRARHGSSRSPIWRGGGVTFGPKINKKEKRSALAMMLSDEQMLVVVELIRAALNVFSL
>Zambryskibacteria_CG_4_9_14_3_um_filter_150_Zambryskibacteria_OD1_40_16_curated
PIADMITRIKNAGESRKPYSKLKMEIGSVLEKNVKRVSKPSRRIYKEIRQVILTTPKGIKTGIEARKEHLGGEALFEIWTFEALKGKMGYKNPMQAPITKVVVNVGTRLSKITGQKPSLGAKQSVAAFKVRQGVGLQVTLRGKRMYDFLDKLINIALPRTKDFRGVKAIDEGNYTLGIKEHTIFPETGLSVTKEETRLFMNHLLFPFAKIRFKIRLSVFKSNKYLYAQDDSSGTTIVSAELGKTIASKALVKKVVRGGYIYTGQIKLLAEGAREGGLSLMSHTVHPYSHRLFLRGDILIYVSSIEIERIESSRPGMIIGRSGDGATKLKDIKEIKSPESNAVIVAQMVAEALEKRLPYRRVSKQMVEKGVKITLSGRLGGIARTETRIPLQTFRADVDYAEPAKLPYGYIGIKVWIYQSPRKVRMVASAVKGVKDAIKAALPIEKLINSALIRKRTSHIRVVKLRIRVRAYEYKILDISAKQIIDTAIRYDANVLGPIPLPTEIKKYTVNRASFVYKNAREQFEMRIHKRLIDIVNPTQKLIESLTNLSLRSSKKGPYVYERLLKKIEIKTWARDSQISPEMVGFTFGVHNGKDHIDVFVTEDMVGHRLGEFSLTRKFVKHMIQPQSIVKIADNSGAKFGRVFKIPGARIGDLVILSVQSAQPVKKKDVLYAVVVRQRYPFRRVDGSYVRFDENAVVIVPIAGRVFGPIPRELSEFQQIVSLAKTSGKGTKGQNVRAIIKRLPLSSINKVTLAIINIRKIDQASPFHVSNVMFVDPPKKVKRKWHTRGVSVNFGSFGLKALSNQIEAARKVISRTLGKTGKVWIRIFPDMPYTQKPAEVKMGKGKGDPQGYHAPVKAGRIIFEVVARESLRKAGTKLPIKTKTKKFKPTTPSRRVKSLTSGRITVRHHKRLFRKIDFVKSIEYDPNRSGFIGLVAERRYALLPKGVLVGDSYIGNRLPLKSLGVGTFVFNVELKPKGGAKIGRSAGNYIEIVAKRVDLKMPSSEIRKVSCWATVGEVSNEESNLGKAGRSRWLGIRPTVRGSAMVDHPYGGGEAKSFSGKGQKSRRSKKYSNKFIVILAKKDKTTQIFAPVTVLEAGPVTVYLKEFKVGDKVDVSSISKGKGFQGVVKRHGFHGPRTHGQKHEREAGSIRVPKGMRMAGRMGGDRVTTRHNNTILVKGAVPGKTVVVSVERYKHPKYGKYIRHKKRYKGEKTEIQETKPISKDKRFIVIGKKEIVLPAKTEGSSVKGPLGEMLWGTYASHVSNMVRGVSSGFEKNLLIEGIGFRVLVFALGFSHPVEQGIKALVISGIDKELVGSFAAHIRSLKKPEPYKGKGIRKDEVVKIKQGLVHQVSVMASTNRRGKKPWKQKGTGRARHGSIRSPLWVGGGVAHGPKVNKKVKAKALLTILSRDGEIIFIDTFMSFINPLTL
>Uhrbacteria_CG_4_9_14_3_um_filter_150_Uhrbacteria_OD1_36_7_curated
PISDMLTRIRNAQLVKKPFSSIKQTIAKILEKFIKRVSTPGRRVYAELPYVIISTSNGLMTNKEARTRHLGGEVICEVYIIPQLLNTLGKKSVYQVPVKKVTLNIGLTLRRICGQQPVKKARKAISSFKIREGVGMKVTLRGKRMWDFLDKL-------------------------------------------------------KRVRSRIRLAVKRSLRFIYAQDDEAGRTLVSAQVGQEISRLAKIERVVRRGYRYHGRVAALADGAREQGLIFMGHKVHPKAFRLCLRQDVEILLDEIEIERIYAAKPGFIIGRAGAGIDDLKNIKEVQRPALSAQIVAQQMVFDIEKRLPFRRTMKQAIERGVKVSMAGRLNGIARIEKLIPMHNLRSDIQFARAAHTTYGAIGIKVWINMSPRKIRLVVDLIRGVQKAQHAAKPVLKLLNSAEIERTRQNMTITRIRIKIRAYDHKIIDQATLTIMKTAERSGAKILGPVPLPTEKRKYTVNRSTFKYKDAREQYEMRIHKRLIDILSPTARTIDAMMSLNLRSTKKGPYVDQKLLKKIQIKTWARASTITPEMVGFTIGVHNGKNHIPVLIVENMVGHRLGEFSPTRKFVRHMIQAGSKLRAADNTGAKKLKIIHVFDASIGDIITVTIKEAVPVKKGEVVQAVVVRVKKEIRRSDGTYIRFDENAAVLIPKGTRIFGPVARELRSFSKIISLATYSGRGVKGQRSRSILLNIPIEQLNVVLQVFINVMTIQFPAPIAVSNIQLLSAPKKVKRKWHKQKTFLAFGAFGLKAMSRQIEAARRAMTRHMKRGGKIWIRIFPDHPITTKGSEMPMGKGKGAVDHYIAAVRTGTVLFELIAEETLLLASYKLPLKTKIKSYKPTSAGRRERKLVRGKITVRHHKRYIRLVDFVEAIEYDPNRGARLALLITRSYIIAPCNLQVGEVVIGSRFFLKHIPSGTEIYDIELQKGKGSRIVRAAGTSAQLMAIKATVRLPSGEVRFIDCMATIGRVSNPDHRWGKAGRVRHRGIRPTVRGKAMVDHPHGGGEPKTPKGKGVKTR-RRKLSDKFILFIGKKIEMSQVFKPVTLVDAKPCQI-LKEFEQGQIVDVIGTSKGHGFAGVVKRHGFAGPKTHGHKDLRMPGSIPVAKGKRMGGRMGGEQITVKNKHQLAIKGAIPGATIVVRVERTRDRKYKKARFLSKNYKGDKVAFEECRPLSKEKRWRIIGKKPIVLPADVEVITIKGPLGTLMWGTMRSLIQNAVTGVTKGFSKKMDVVGVGYRVLVFEVGFSHPVTEGIKANVITGIDRQLVGETAARIRKIRKPEPYKGKGIKTDEVIRRKAGLIHQVIVQQANARQGKKPWKQKGTGRARHGSIRSPLWIGGGVTFGPKINKVMNRQVLRMILTDHEKIRVMEVARMVLNNLDL
>Uhrbacteria_CG_4_9_14_3_um_filter_150_Uhrbacteria_OD1_41_35_curated
PISDMLTRIRNASMVGKPSSKIKFALAKILESSVKRISKPGRRVYVELSRVIISTPNGLMTNGEARKRSLGGEVICEIYITPQLRTKLERKNILETPILKVTINSGLTIRRISGQEPVVKARKSIAGFKVREGVGAMVTLRSARMWSFIEKLVSVIFPRIRDFQGIKAVDKGNFSYGFKEHVAFPEIGLQVNHEEGIALFEALGFPFNRTRARVRLSVFRTAKHISVQDDVAGKTLVSSLVGAEIAKLAIIKTVVRGSYQYHGRVKSLAEGAREGGLEFMGQKIHPKLFRLSLKEDVQISVDSIIIDRITSAKPGFIIGRAGAGIEELKNIQEIAQPALSASVVGQQIAQEVEKRMPFRRSMKMARERGVKITVCGRLNGIARTETIIPLHNLRADVDFARTARTIWGAIGVRVWIYMSPRKTRLVVDLIRGIVEAQAAAEPVLKVLNSAAIRKRLSHITVARIRIKIRAYDHKIIDSATETIIKTAERSGAKVLGPVPLPTEKRIFTVNKSTFVHKKSRDQFEMRVHKRLIDIISPTESTVDAMMTLNLRSLKKGPYVDEKLMKKVSIKTWARASSITPQMIGFTFAVHTGKDFVNVTVVEDMVGHKLGEFAPTRKFVRHMLQHLSMLKVADNSGAKKLMVIRVLGARIGDVVTAVVKEAVPVKKSDIVHAVIVRQVKETRRKDGSYIRFDENAAVIIPKGTRIFGPIARELRGFQKIISLATTAGRGQKGQKSRSTVLSTPLSAIEKVIQVFINKTFIEYNAPIHISNVQVSGKPKKMKRKQHKQKTEVAFGQYGLKAMARQIEAARRAMTRHVKRGGKIWIRLFPDHPITNHGAESGMGTGKGSVDYYMTPVKAGTVMFEMQAREAFRLAQHKLPMKTKFRVYKPTTPGRRLKSLTTGKISVRHSRRHIRLIDWVQTIEYDPNRGARLALIAEKRYMLAPQGVEVGSTIIGCRFPLEKIPEGMNIYNIELQPGKGGQMVRGAGASATLLAIWATVKLPSGEVRMVLCMASIGNVSNPDWRWGKAGRSRNRGIRPTVRGKVMVDHPHGGGEPKTPTGKGVKTR-RKQPGDKLIILLGKKIEMTQLFKPVTLIEAGPNVIFVAEVERGQIINVVGVSKGKGFQGVVKRHGFKGPASHGHKDLRMPGSIRVFKGTKMGGRMGGDQTTVKNRNIVAVKGAVPGATVVVKVDRTIHSKYLKRYTISKRYKGDLVTIEETRPLSKGKRWRIIGKKPVFLPEGVTATIVKGPKGELIWGTMRALLQNMVEGVVTGWSKKLELNGVGFKMLVMSLGFSHEVREGINASLIAGIDKQLVGKVASEIRSLKKPEPYKGKGFRTDEVIRRKVGVVHEVITQLANSRVGKKPWKQKGTGRARHGSSRSPIWSGGGVTFGPKVNKKLRRNAILMMLSDSDKLVTLDTIRAALNARDL
>Uhrbacteria_CG_4_9_14_3_um_filter_150_Uhrbacteria_OD1_50_9_curated
-----------------PYSKMKFAIAKILEKMVRRVSKPGRRVYAELPVVIISTPNGLMTNKEAHARRLGGEIICEISVVPKLKEEFGLSNINEVPVKMITLNVGLTLKRITGQQPVKLARKSVAGFKIREGVGMKVTLRGKRMWDFLEKLIKVSLPRVRDFRGLKAFDGGNYSIGLKEHIAFPEIGIQVTNEQAKSLLTHLGLPLHRTRARIRLTVKRSAKHIYAQNDDAGMTLVGVAVGTLLAQKAKVNSVIRGAYRFHGRIAALAEGAREGGLTFMGQKVHPTVFRLLLQEDVKILIDRVEIERIHAAKPGIIIGRQGSGIEELTNVKEVQQPSLSAQVVAAQIAADIEKRMPFRRVMKWTVQRGVKITVAGRLNGIARSETIIPLHNLRSDIDFASMARTIWGAIGIKVWINMSPRKIRLVVDVVRGVGEARAATEPVLKLLNSAPIRKHTTHISIVRIRIKIRAYDHKIIDQATQTIIKTAERSGAKVIGPVPLPTEKRKYTVNKSTFVHKDAREQYEIRIHKRLIDISEPTDRTIDALMSLNLRSLKKGPYVHPSITKKLAIKTWARSSTITPEMVGFTFAVHNGKDFIKVRIVENMVGHKLGEFSPTRKFVRHMVQNQSMLNVADNSGAKKLQVIRVLGAFIGDLVTAAVKEAVPVKKSDVVTAVIVRARKETRRKDGTYIRFDENAAVIIPKGTRIFGPVARELRGYNKIISLARYSGRGSKGQRSRSVMLATPVSDLSKVLQVFINMLTIQFAAPLHVSNLQLISTPKKVKRKSHKRRTTLAFGAYGLKATSRQIEAARRAMTRAVKRGGKIWIRIFPDKPVTGKGSEMPMGKGKGAVDHYVCVVRPGTVMFEMLARKALTLAAHKLPVKWKIKRYKPTTPGRREKSLTKGKITVRHAKRRIRLVDFVAQIEYDPNRGARLALLHEKRYMVAPIGLNVGDSVVGNRFELQHIPIGMQVYNIELKPGKGGQIVRGAGTAAQLMAVYATLRLPSGEVRMVLCMATIGQTSNPDRRWGKAGRTRHRGIRPTVRGKAMVDHPHGGGEPKTPTGKGVKTR-RKGASDKLIIIIGRKIEMTQLFKPVTLVKAEPNVVTLREITRGDKVDVVGYSKGRGFTGVMKRHNFKGQATHGNKDQRMPGSVKVIKGQRMAGRMGTDRVTVKNKNTIAIKGAIPGATIVVSVNRTVHPKYGKRYVQSKKYHGDVVNFQECRPYSKTKRWRVVGKKPIIIPSGVELTTVKGPKGTLQWGTARSLIANMVQGVTEGFSKQLEVNGVGYRVIVLNVGFSHEVPEGMEAQVLTSTDKQLVGEVAANIRKIRKPEPYKGKGIKMDEVIRRKAGLVHEAVVQSANVRVGKKPWKQKGTGRARHGSRRSPIWSGGGITFGPKMNRKARRKALAMVLSDHEKFIAVDIAKAALNVIAL
>WWE3_CG_4_9_14_3_um_filter_150_WWE3_34_6_curated
PISDMLVRIKNAQARKKPYSKLKDELAKVLVQSLQRVSKPSLRIYKSIKPVILSTSKGIISSDEASKRHLGGEVLCRVYLKTELTKDLGLSSISAVPIKAITLNMGI-LSAITGQKPVLKAKSSISNFKLRKGAGLSVTLRGDRMWDFYEKFVKITLPRFKDFQGVKSFDGGNYNIGIKEQSVFPEIPLQVTDEFGFKLLKALNMPFVKIKNLIRLTVFRSNKQIYAQNDEVGNTLAASILGKEFGANLLIAKIVRKSYRYHGRVKKLADGLRDAGVKFMSRKVNANGFRIRVVEDDKIGLAEIIIERIRVARPGVVIGRKGSGLSIIRQIEEVLKPETNAKVIADSIAMQIERRVHARRAMSMAAEKGVKIQIRGTVHGIATVDVAVPTQTLRADIDFARIAYTRGGTIGIKVWVNVSMSKAIDIARFVRGVADALKASDIIFETLKSAQLLRRTSNVTVIRLRVKLRSYDVGTIDQSTQRIVDVAIRTGAKVLGPIPLPTKTEIFSYQRAANNDKRSFEQFERRTHNRIIDILEPTPNTIAELSN---RSSKKGPYTDEKLMIKVSIKTWARASSITPEMVGMTFDVHNGKKHIPVFVSEAMVGHKLGEFSLTRTFRAHMIQTESRIISADNSGAKKLQVIGLPGVQIGDVVTCSVRGTTGVKDHEVVSAVIVRTKKEVRRKDGSYIRFDDNAAVIIPKGTRIFGPVSRELRDYNKIVSLAHTTGFGMKGQKSRTLVHKMPVGALNTVEKVYVNIVTIKSAKPIDVSEVIFICPPKKTKRKQMRRGSSLSFGEFGLKAVSRQIESARKAIAGSTKRGGKVWIRVFPSKPVTKKPLEVRMGKGKGAVDHYSAIIKPGKILFELTAKEAFRLAAIKLPMKTKFKYTKPTSPGRRRKHLLSGRISIYNAKKLYRIIDFIEAIEYDPNRSCDIACVLERRYILSVEGLXXXXXXXGCTVPLRKIPVGIPFHNIELYPKAGGQFVRSAGTAAYVTAKYVDVKMPSGEIRKFLCYGTIGKIGNEEHKLGKAGRAFHLGRRPNNRGKARDGHPHGGSYPVDKWGNGKKTR-SRKHTNKYIVIISLKSNMSQLFDP---------------------LNLVGITKGKGFAGTMKRYNFAGPATHGQKDARQQGSIRVIPGKKMPGRMGSDKHTVIALCMIKVKGCVPGSTITVKVEMAKHPRYGKKYFVHSKFKGDTVEIIEVAPISKTKMWKLIGKMPIKIPEDVEVNVVKGPKGTVYWGLIRSLLNNAVIGVSQGFVRELEIVGVGYRVLRFHVGYSHAVEEGVLLEVITGSDKCVVGQAAANIRKIRQPEPYKGKGIKKGEIIKRKQGLINQYLRYLFAQRQGRKPWQQKGTGRARVGSSRSPLWTGGGVIHGPSFPKKMKKSAFQYAINKNDS---LSLYKSFLSVFDL
>WWE3_candidate_division_WWE3_bacterium_RBG_19FT_COMBO_34_6
RLSNMLSSIKNAAMTENTYTKQCEEVAKVFKKDIKRISKPGRRIHSEIRKFIVSTSRGVMSALDARRKKLGGEIICKVIIAGKLKKDQKLGSIMEVPINKIVVNTGIEFSEILGQKPYPKARISVAGFKIKQGVGFTGTLRGDRMWAFLDKLIGTAIPRIRDFRGLDKFDQGNYSLGIKEHVIFPEISLQITKKLNKLVLENLGMPFMRVRKHIRLSIYKSNKYEYAQNDETGKTVLSVEMGKILAQKAKIKTVVRNGYKYHGRVKSLADGVREGGIQLMGQKINPYGFRLFAHEDMKLGVKSVEIERVKVSKPGVVIGKAGTGIESIETVEEIKNPETEAELVAQYICRQLKRRIPARRIANAAISSGIKVQIKGLLSGIARSETYVPLQTLRSDIDYAQDCQLLYGTVGIKVWIYISPKKMGIVMDVVRKLTQAKKAARMLLKVLKSAPILKRNSHITVGKIRIKLESYDSRVMDLSCARIVDTVIRTGAKVIGPVPLPTKKERFTVIRGPHIDKRSREQFELRTHKRVIDVVNPTSSTVDSLSRLNL-------------------------------MVGLTFEVHNGRQHISVYITEAMVGHKLGEFSPTRIFRGHMVHVGTILNVADNSGAKRLKLIGIPGATVGDVVTLVVDGALGLKDHTVVKGIVVRTSKEVRRKDGSYIRFDDNAAVVIMVGTRVFGPVAREIRDYLKIASLAHTVGKGIKGQKSRGLFKRIPSAVFNTVLLSFVNIVKIKKEALINVSNVMFYDEPKKVKRKQQRRGNYISFGEYALKAAARQIEAARKAISHKTKRGGKLWIRVFPDKAISKKPMETRMGSGKAPTDHYAVVIKPGKIIFEMTARDAFRRASDKFPIKTRFKSYKPTSAGIREKSLLKGKVSVRHAKKYYRFIDFVATLEHDPNRNCNIALIHEKRYILVPQGLKIGDQVLGNCLPLSRIPLGTKIHNIEINPQGGGHLVRGAGTSATLMAKYVNIRLPSGEVKKFLCSATIGELSNPDFRAGKAGIKRHLGSRPEVRGVVMHRHPHGGSYPKTPWGKGVKTR-KRAYTNKFVVIKAKKVNMTQIFNPVTIV-------------------------------------------STSDES--------------------DDLTGKN-------------TVVVKVEMPFHPIYKKPIRNSKKFMNDEVMIEETVPYSKNVNWKVIGRQSLPIPTNITVETVKGSKGELYWGLSRALVSNMIKGVTEGYEKKLELIGVGYRVITLSVGYSHPIEEGITFNVIKGVDKQLVGQTAAKIRSLRKPEVYKGKGIRLGEQIKIKPGMLSQYIYHQSNQRQGRKPWKQKGTGRARHGSIRSPIWAHGGVAHGPDLPKKMKKLSMVSALSQEDCITVIDIVKSTLNPYDV
>WWE3_candidate_division_WWE3_bacterium_RBG_19FT_COMBO_53_11
PIADMFTSLRNAALAGRPYSNLKENIAKLLVAHLQRLSKPGARWYVEIQN-IISTPEGILAHKQARKKKVGGELIGEVWTAPKLKGEIGKGNIYAVPVVKIVVNIGVELAMIAGQTPSFLAKKAIASFGIRRGVGLAVTLRGRKMWDFLEKLIRVVLPRTRDFKGIKSFDGGNLTIGIVEHTAFPEIGLEVTDDEAYRVLKELGMPFRRTRSRIRLSVFRSGKHIYAQDDDRGITLVSSAVGKELAEKSQIKKVVRRGYAFHGRIKLVAEGARGGGLEFMGHKLNPKSLRTYASEDALIGLEDIEIERVIVAKPGLVIGRGGSGAEILKDIVESKSPSTSAAILADRVVNVLERRGQYRRVLNELIEEGVKIEAAGRLGGIARTQKLIPLSTLRADVDFAGFASTRYGKIGVKVWVFISPTKVQDLARLIRGVAEAERGGETALEVLRSAIILTHSTHLSITRIRVRLKAYDARVIDRSAEKIVDAAIRTGAKVVGPIPLPTEREIFTVIRSPHIDKRSRESFEILTHKRLVDIEEPTPKTIDELSNLDLRSSKKGPFIDPKLMQKVLIRTWSRSSQVSPEMVGLTIAVYNGKEHIPVKIVEAMVGHLLGEFSPTRTFRKHMIQRETMLAAADNSGAKKLRVIGIPRAYLGDIVSVAVRGADPVKDHGIEQAVIVRTRKEVRRPDGSYIRFDDNAGVIIPKGSRVLGPIAREVREFKKIASLA-------------------------EVLRVFINMLKVEAEAPLWASKVGVVCPPKKTKRKRFRRGGELSFGEYGLKALSRQIEAARKVIRGYTERGGKLWIRIFPDKPVSKKPAEIRMGGGKSAVDHYAAEVKIGRIIFEILSLEALRLAAAKLPLATKI-----------PRRLKFGKVTTRHAKRLFRVVDFVESFEYDPNRSADLALLLERRFILRPEELKIGDRVVGNALPIGKISIGTEVHNVELIPGRGAQFVRSAGSAATVIAKFVHLKMPSGEIRRITCWATVGRLSGVERKFGKAGIKRHMGIRPTVRGVAQHSHPHGGGEPKTPWGKGKKTRRR-FHTDKYIIIEARKLDMAQVFTPVTAV------------EFPTDIRVVGISKGKGFSGVMKRHGFKGPATHGRSTGRAPGSIRVYRGKRMAGRMGGEQVTIQGSKTAKISGALPGPTVGVEVVRVHHPRYRKRILTSKVYLGMHATIEESRPISKRKRWLVVGKKPIKLPEGVNVSRVSGPLGQIIYGLGFALIRNAVEGVSQGFSKELEFVGVGYRALKLSLGFSHPVEEGVAVEVLSGISKALVAQTAAQLRKLRPPEPYKGKGIRAGEVVRRKQGAMRQYLHYQINQRRGRKPWAQKGTGRARQGSTRSPIWVGGGSTHGPVLPKRTRDLALRSALSESDRVFVVSISRSFLNPYEV
>Woesebacteria_Candidatus_Woesebacteria_bacterium_RBG_19FT_COMBO_37_29
PVGDFLIRFKNISHTGKGRTNLVEAVAKSLQHNIKIISKPGLRIYMELE--LLSTSKGILSSREAIKKGVGGEVLAEILIAKQLAKEFAIKNPMATPIEKIVVNSGTDLGVITGQTPSIKARVSIATFNLRKGVGLKVTLRGIRMYDFLDKLISIVLPRLRDFRGVKSFDKGNYTLGIEEHTVFPDVGLEITKEESRRLLELLGMPF-RVKVNIRLSVYRSNKGLYVQDDALGKTVVALLLGEKIAEMAKITKVIKSGYKYHGRVKAVAEGARKGGLIFMGQKINPTGFRMYLIEDIKIGITNVEIERITVARPGVVIGRGGSGLEDIKRVNEVENPETSAILVATRIAQEMERRIPHRRVVTKAMERGIKIVLAGRIEGISRTEKFVPAQTMREVIDYAQPALLKRGYVGVKVFIHLSPRKIRPVVVMIKKPVRAVNASEPLRKVIQTAPIKKRMSHIRVIRLRVKLKSYDHRVVDDAAAKILDVAIATGAKIVGPIPLPTKRTLIPVQTSPFTDKDAREHFEILVHKRLIEIQDPSERTIDSLSNLDLRSSKKGPYIDKNLLKKI-IKTWARGSQVPPEFVGKYFKVHNGRVFIDVFITEDMVGHRLGEFAPTRTFRGHMIQLRSMLTPADNSGAKKLMVIGVPAATIADIVNCVVRGADSVTDREKVKVLIVRCRKEISRRDGSYVRFDDNAGVVIPRGTRIIGPVAREIKEYTRIASLAHTVGRGQKGQKSRGFIKRLPLGYLDEIEKIFINIYKYEIPRPMIFSKVALICPPKRRKRKDFRRGSTLAFGEYGLKALSAQIEAGRRAITHSIKRGGKVWVRVFPDKPVTSRPAGHRMGGGKGEIDRYVAVVKPGRILFEVVVKKAFARAAAKMPFKTKV-----------MRHLIKGTVTVRHVKRFLREIDFVERLEYDPNRNVKIALILERRYILAPLGLVEGQKVIGNALALKNITTGTIIHNIEIMPGKGGQLVRGAGSAAVLMAKFVLVKLPSGEVKKFNSLATIGQVGSIEANLRKAGRKRLMGIRPTVRGTAQASHPHGGGEPKTPYGKG-KTRKRSKYSNKLIVLLGTKQKMSQTFVPVTWINVGPCVVFLREIKVGDVVNVTGISKGKGFAGVVKRWHFAGPKTHGQSDLRAPGSIRVYKGKHMAGRMGQDRVTIKNQDKLAISGPVPGSTATVAVESVVHPMYKKRFKRIKKFHGDTVKFVASKPYSKLKKWKVIGKQSIIIPSGVSVSKITGPKGTLMYGTFRALIANAVKGVSEGWSKKLELVGTGYRALRLTVGYSQPAIDNITFKVVDGIDKEVVGQISAKIRSVRPPEPYKGKGILLGEVIRRKAGLLSQAIRYGDRKHPTRKIYRQKGTGFARHGAKSAPIFVGGGIAHGPTLSSKMRKKALAMALTADGDIIAVDDHFFLLNAYDV
>Kazan_candidate_division_Kazan_bacterium_RBG_13_50_9
PIADMLARIRNATARGFPASRRKEAVADVLVKGLKRISKPGRRAYCAISKMVVSTSRGLMTGQEAVKAKLGGEVLFKIW-RAELKKELGLKSLEAVPISRVSVSVGAELALITGQKPIIKAKKSIAGFKLREGVGLLVTLRGKRMYDFLNKLVNVALPRVRDFQGIKSFDGGNYTLGIGEHVVFPEVGLSVVDAVAKQLLEKLNFPFRRIRAKIRLSIYRSARHIYAQNDDSGQTLASAQVGQELAQQAAIGRAVRGGYKYHGQVQAVAEGAREGGLKFMGQKVNPVSARLNLLEDYEIAVARVDIERIYTARPGMIIGRGGAGVEGLKDITEVRNPEGDAAVVAHQIVEQIEKRIPFRRAIRGALDAGIKIIIAGRLNGIARRELFVPLHTLRHYIDYAGVAYTTYGTVGVKVWIFISPKKVRPLLKDLRGVEDALKAGKLLYKLISSAILLKRSAHLSVTRIRIRLKAYDHRIIDQSARLIVETAERTGANVIGPIPLPTERKLYTVLRSTFVHKDSREQFEMRIHKRLIEITDPRPKTIDALTNLNLRSLKKGWYIDAKLQKKVEIRTWARASTVTPDMVGLTIEVHNGKTHIPVFISENMVGHRLGEFAHTRKFVGHMIQSGTHLKVADNSGAKMVACFKVLGARIGDVVVAAVKEASSVKKKDVVQAVIVRQKSRLRRPDGSYIRFDDNAAVLIPRGTRIFGPVARELRDYMKIISLATTSGRGTKGQKARTLMQRIPLHHLQKVVSVNINVAKVEVALPVDAAKVMFICPPKKVKRKQQRRSTEVSFGKFGLKALSRQIEAARRAMVRYIKREGKVWIRIFPHQAVTATPNETRMGGGKGSVSHYVATVKPGTVMFEMTARKALKLAAHKLPVKTKFKVLKPVTAGRRNKALTRGVITVQAAKQRMRQVDLIRSIEYDPKRSSYIALAIEKTYILAPHDLKVGDRIVGNRLMLKNIPAGIPIHNIELQPGRGGQLVRSAGGAATITSFKALVKMPSGEVRLVPAFASVGLLSNPDHSFGKAGRRRRMGHRPRVRGKAKVDHPHGGGEPKTPTGKGYKTR-KKSRSTKHIVLVAQKSGMSQVILAVTLLRAQPNVVVIKEVKQGETVSVTGISKGKGFAGTVKRHGFSRPMTHGHDHHRQPGSIRVHKGKRMAGRMGGKQVTTRNNQTVALKGAVPGATAVVSVDTFSHPIYGKKIRRTRRFLNDIVTIEETRPLSKRKRWVVIGKLLIVLPAQTEVKIAKGPKGELLHGLVRSKIANMVRGVSQGYEKVLEISGVGFRAVVLSVGLSHPVTEGTDVKTVSGIDKEAVGEMAARIRAVKKPEPYKGKGIKKDEVIRRKAGALSQIIVLQSNRRQTRKPWRQKGTGRARVGTRRTPLWRGGGTVFGPKINRQVLPQAIRAVLASRGEVLEAQLMRTLLSLLDI
>Portnoybacteria_Candidatus_Portnoybacteria_bacterium_RBG_13_40_8
PIADMLTRVRNAQAVGLPYSKLKFELAEILNSGLKRISKPGQRIYIELRRFILSTSNGLMTIADAKKRGVGGEILCRIWIVLLMKEKFGYKNNLAVPIKKVVVNIGTDLTLITGQKPVSLSKKDISAFKIRQGVGMKVTIRGKRMFDFISRLINIVLPRIRDFRGLDSIDKGNLNIGIREYIIFPELGLEVTREEATELFKLMGFPIKRIRARIRLCIFCSNKYIYAQDDEKGKTILSVEVGQILAKESLIEKVVRGGYKYHGRVKSLAEGARQGGLKFMTHRVHPKIFRIFLEQDFRIAVDEVIIKRIKAGRPGIIIGRGGTGIQDLKDVEEIPKSEIQAAVVAQGIIEQLERRMPFRRILKQTIEKGIKIWVSGRLNGMARSEWLLPLQSLRANINYAQNAYTIYGVIGVKVWIYIAPRKVRLVTDLIKGVGQAERSTKPILKLLHSAPIMKRTSNINLIRLRIKIRAFDHKIVDQSARQIIETAERYGAEVIGPIPLPTQIQKYTVNRSTFVHKDAREQFETRTHKRLIDISNPNSKIIDALMNLNLRSIKKGPYIDEKLIEKVRINTWSRACTISPEMVGFTFGVHNGKQHIPVFVTEDMVGHKLGEFAPTRKFTRHMIQFGTNLKVADNSGAKSIRVIKVLRAQIGDIVVASVKLAEPVKKKEIVRAVIIRQKKTYRRDDGTYIRFDDNAAVIVPRGNRIFGPVPRELKEFDRIISLATYSGKGIKGQKSRAFIKKIPLKDLEKVIEVFINIVKVEVSRPIYVSSVKLICSPKKVKRKTQKAGNELSFGSFGLKALARQIEAARRSMTHYIQRGGKIWIKIFPHKPVTSKGQEIPMGGGKGSVEYYAFPVKPGRILFEIIAREAMRRAAFKLPIKTKFKIFKPLTPSRRSRFLLIGKISVRHHKKNYRIIDFVKSIEYDPNRSSFIALIVEKRYILAPQDLKIGEEIMGNRMLLKNIPVGTFVYNIELIPGQGGKLVRSAGNSAQVMAIYAHLTMPSGEVRMISCLASLGSLSNQEHNLGKAGRVRWMGIRPTVRGTAMCDHPHGGGEPKTPWGKGVKTRKKKKYSNKFIIILGKKIGMSQIFDPVTVIEAGPCFVYIREFKKGDKIKISSISKGRGFQGVVKRHGFKGPASHGHKHLRKPGSIRVPKGRRMAGHMGVKRTTIKNNNLLAITGAVPGPTIVVLVERIEHRQYRRRYRVSKKYKGDRVSIQECKPISKEKRWIVIGKQSIIIPDGIEVNLVKGPKGELIWGTYRALIANMIMGVSKGFEKRLIFEGVGFRALVLSLGFSHPVENGVEFKVISGADKNLVGQIAANIRATKKPEPYKGKGIREDEVIRRKAGLIYQVINQLANKRKGRKPWRQKGTGRARHGSIRSPLWKGGGVTFGPKINKKAKRKAILMTLSSDKELIIMELIKAILNVFDL
>Berkelbacteria_Candidatus_Berkelbacteria_bacterium_RBG_13_40_8
PIANMFTQLKNAGNASKSYSKLNLAILEILKDDIKRVSRPGQRVYMRINQILVSTSQGVMGGKEARKKGLGGEIIGEVIIAKKFLEE-GYTNTLAVPVTKVIVHSGINLTAITGQKPALKARQAIAGFKVREGVGLMVTLRGEKMYDFLEKLANVTLPRLRDFRGLKGFGQGNFNLGIKEHVIFPEIGLEIAKEDGQKLLAMLGFPFRRARSKIRLAVFRSLKGVSCQDDEKGATLAYVEVGKELAKKAAIKEAVRRAYKYHGKIKTLCEAARAGGLKIMGQKVNPKSFRLNIADDLEIGIGNVEILRIYSSKPGIIIGRSGQGINDLKEILEIKNPEIHAQLVAENIALQIEKRIAYKRAAKQAISKGIKVQISGRLGGIARSEKYVPLGRLKADIDFGYVALTTYGTIGVKVWIYVAPDKIRILSALIKGIDGSIEAKKPLLLVLKQLQILKRMSHITIVKIRIRLKAYDYRIIDKSARKIIETAERTGAVVTGPIPLPTEKSKVTVLKSPYIHKDAREQFEMRIHKRLIDVMDPNAKTIDSLMSLDL-----------------------------------------------------------------------MISPSTRLKVADNTGAKEVFCIRVISXXXGDVIVGSVKSAVPVKKKEVVKAVVIRQKFPYARKDGTTIRFDDNAVVLIPRGSRIFGPVARELRDYMRIVSLA-TAGRGTKGQKSRSLIARLPIARIE----------------------------PKKLXXKVSRRGAEISFGQYGLKSLAREIEAARRAMTRYIKRGGAVWVRIYPDKPVTQKAAEVGMGGGKGTLDHFVAVAKPGRILFEMVAKEALRLASHKLRVETKFNV--------------------------------VVAIEYDPNRSAFITLLEEKAYILAWEGIKVGDEVIGNRMRMKNIPTGIGVYDIEIQPSQGGKLIRS------XXXXXXXIKMPSGEIRKVNCFASIGQVSNITHRIGKAGRKRHMGIRPSVRGKAMKAHPHGGGEPKTPWGKGGKTRKKHKYSDKF--IIGKKIGMTRIFDPVTLILAKPNIIDLKEFKVGDKVTVTAISKGKGFAGTVKRHGFQLPKTHGSNNYRQPGSIRVIKGRRMAXXXXXDTTTVKNKNTLMLKGAVPGPTRVVEIVEMRHPIYHKGYPVTTKIKGDIVEIAAVRPLSKDKAWKIIGRRAIKIIPGVKVEKVSGPKGDLLHGLWRVLIANAITGVSAGWERKLDFKGVGFRALILNVGFSHPVEEGVSFEVVSGIDKQVVGQVAANIRRVRPVEPYKQKGIKLEEIPRKKLGVLAQQVVQMANKRKGRKPFRQKGTGRARAGSSRSPLWVGGGVTFGPRVLKKIRSRSLRMLLSDNKKFIILKVELSLLSTLNL
>Nealsonbacteria_Candidatus_Nealsonbacteria_bacterium_RBG_13_37_56
PITDMLNRIRNAQAVSHPFSNLKHEIALILEKGLKRISKPGQRIYTYVKKSIISTPKGLMTDKEVKKNKLGGEVICEIWAIPAMMKKFNHKSIMAVPVDKIVINTGLDLSLICGQKAVLKAKKSIASFKTRAGIGAKITLRGRRMNDFLERLINIALPRSRDFQGIKSFDNGNLTLPIREHIIFPEVGFEITREEGIELLRLLGFPIKRVRAKIRLCVFRSNKYIYAQDDEKGKTLAS-KTGKDIAKKAIIKKIVRGGYKYHGHVKALAEGAREAGLKFMSHKVNPKAYRLLLEEDFKIGIEKIEIERISTARPGLIIGRGGEGVERLKEIREIKNPWTSAGLSAQWVAQQIEKRVAFRRVLKQALGKGARIEVSGRLNGIARREWVLPRQTIRADIDYAKEAHCTYGAIGIKVWIYISPRKVRLVADLIRRTEEAQKGSRPLLKLLKTAPIKKRTSHITLIKIRIKLKAYDYKVIDNSARQIVETVLRYGAEISGPVPLPTEIHKYTVNRSSFVHKDAREQFEMRVHKRIIDILNPNPNVIDALMNLTLRSVKKGPYIDQKLFKKIKIKTWARECIIIPEMIGFSFGVHNGKEHIPVKITEEMVGHKLGEFSSTTKFSRH------------------IQCIRVLGGQIGDIIVGAVKEAEPVKKHDVVKAVIVRQRRAFRRSDGSYIRFDDNAAVILPKGGRIFGPVARELREFDKIINLATYSGKGIKGQKSRALIKKYPLKDLDKVIEALINLRKVELPGPLSVSNVKIVCPPKKVKRKWHKRSTQIAFGSYALKSLGRQIEAARRAIIRYLKKGGKLWIRIFPDKPITRKGTEVPMGGGKGSVEFYVFPIRPGRIIFELTAKEAFKKATDKLPIKTKF-----------EKRLLLGRITVRHAKRRYRIVDFVIALEYDPYRTAFIILLEEKRYRLAPDNIKIGDTVIGNRMRIANIPIGTAVYDVELIPEKGGKIVRSAGSSARILAHFTNLEMPSGEVRRIFCYATIGTVSYPEWNIGKAGSNRLRGKRPRVRGSAMVDHPHGGGEPKTPWGKGVKTRKRKKWTNKYIIILGKKIEMSQIFDPVTLVEAGPCFIYIKEFKQGDKIKISSISKGKGFAGAVKRWGFHGGASHGVKHERTIGSTRVIKGKKMPGRDGSQRITIKNKNLLAIKGAVPGRTLVVRVESMEHPKYKRRYNVHKNYKGDRVVIQETKPISKDKHWKIIGKKHIIIPEGVEVSTVKGSKGEILWGLSRTLIFNMIEGVTKGYEKKLEIQGVGYKALVLNVGFSHLVREGIKFEVVSGVDKELVGQITAKIRKIKKPEPYKGKGIRLGEEVRRKSGLIHQVVLQSANRRQGRKPWRQKGTGRARHGSIRSPLWKGGGVTFGPRIPKKMRIKALFMVLSAENLVLVLDLILSILNVLDL
>Woesebacteria_Candidatus_Woesebacteria_bacterium_RBG_16_39_8b
PIGDFLIRVKNALLAKNDKSKLILEVAKLLEKNIKLVSSPGLRVYKELE--IISTPKGVMILKDAVKKRLGGEIIAEILIVKRLTGEIGAKSKIGVPVEKVVINQGIVLAGITGQIPAVQARVSVASFGIRRGVGLKITLRGVRMYDFLDRLFSIVLPRLRDFRGVKSFDTGNYNLGIEDISVFPEVGLEITKKDARLLLELLGMPFKRMKDKIRISVFRSNKHIYVQDDSKAHTLMG-LLGEELAKHAKISKVVRSGYKYHGRVKALAEGARKGXXXXMGQKINPTGFRIYLLEDIKIGINNVEIERLQVSRPGVVIGRGGSGIEEVKKVVEIKNSELSAQLVATRIVAELERRFPHRRVVNRSMERGIKVVLSGRIGGISRVEKYVPAQTLREIIDYAQPALLKKGYV-------MAPRKLRLVVPLIKNPIMAVRAAEPLRKVILSAPYKREMSHIRVV----------------------------------------------------------------------------------------RSSKKGPYVDFNLAKKV-IKTWARNSQIPPQFVNRYFKVHNGKNFIDVFITEDMVGHRLGEFAPTRTFRGHMIQLRSMLTPADNSGAKRFMVMGISTATVGDVISCVVKGADPVANKEKVKVLIVRTRKEIKRRDGSYVRFDDNAGVVIPRGTRVLGPIAREVKEYTKIASLAHTVGRGQKGQKARNFIKRLPIGYLNKIEKVFINIYKYDVPRPLLISKVALICPPKRRKRKDFRRGSTLAFGEYGLKSMASQIEAARRAITHSVKRGGKVWVRVFPAKPVTSRPAGQRMGGGKGDLDRYVCVVTPGRVLFEVIVATAFSRAAAKIPFKTKV---------------MTGIVTVRHHKRFLREIDFVEAVEYDPNRNADIARILERRYILHPMGLKVGSLILGNSLPLSVMPVGTQIHNIEITPGKGGQMVKSAGGVATILGKYVMVKMPSSEIRRFKCYATIGRVGRVELIIGKAGRKRWMGIRPTVRGTAQRSHPHGGGEPKTPYGKG-KTRNKKKYSNNLIVLLGTKVRMSQAFIPVTKVAVGPCVVFIKEVKKGDLVSVTGVSKGKGFAGVVKRWSFAGPKTHGQSDWRAPGSIRVRKGKKMPGRMGGDTIYVKNKGELAVSGPVPGITATVVVDRVKHSFYGKRYRRSKKYHGDLVRFVASKPYSKLKRWKIIGKMPIVLPEGVKLDTVSGPTGVLVQGTYRSIIANMVKGVTQGWQKSLELVGTGYRVLIVTIGYSHPVEEGIKFEIIIGADKHLVGQVAAKIRDIRPPEPYKGKGIMKDEVVRRKPGLLAQAIRYEWGMHPKIKIWRQKGTGRARHGARSAPIFVGGGVTHGPTLPKKMRNKALNIALSQEGKIVVVNAILALLNAYSV
>Abawacabacteria_Candidatus_Abawacabacteria_bacterium_RBG_16_42_10
IISDLLTRIRNASRAGLRYSNICLALCDILVKQLKRISKPGQRIYAKIPHVIVTTSKGLMTGTEAKVEGLGGEILCEIWVVPLLKKELSEDNINALPLEKIIVNVGINIAAMTGQRPVTQARKSVSNFKLREGNGMKVTLRGERMYDFLSKLINIALPRVRDFRGVKSFDPGNYSMGMKENIVFPEIGLEITPEKSALLLRHFRFPFARVKAKIRLVVFRSLKYIYGQDNNSHKILASAEVGRLLGEKIIIKVIARNGYRYHGRVKALATGLRDTGLQFMGQKVHPYSFRLNVQEDIKLGIASVDILRIRTSKPGVVIGKSGANIELLRKIFEVRKPDLNATLVAQNIGNQIERRVAYRRAVKMTIEKGIKVSIGGRLNGIARRESYIPLHTLRADIDYAIHAQTTYGVIGVKVWIFISPHKLLVIGGIVQNVKYALKGAKVMYNLVKSAPILKRTSYVSVEKIRIKIKAYDHRVIDAAARVIIETTERTGALIAGPIPLPTKIRKFTVLKSTFVHKDARDQFEIRTHKRIIDITESTSKTIDALSNITLRSSKKGPYIDERLLKKIQIKTWSRDSSIHPDMVGHTIAVHNGKTHIPVFVTENMVGHKLGEFSPTRIFRRHMIQQTTVVNVADNTGARTLMCIKVLGARLGDVIVGAIKEAMPAKAHEVVRAVVVRTKKEQRRPDGSYVRFDDNAVVIVPRGTRVFGPIARELRDYMKIISLA-FSTRGCKGQNSRALVQRLPLDDLAKVLEAMVNMVTMKTERPVDVSNVMIIDPPVKTKRKWHKNSTRLSFGKYGLKTLSRQLEAARQAMARAIKRGGKIWTRIFPHKPFTKKALEVPMGSGKGNVEFYAAIVKPGHILFEILAYEAFTLAGHKLPVKSKIKTFKPTTPGRRLKRLTIGRITTRHHKRMYRIIDFVKTMEYDPNRNTRIAIVHDKRYILVPNKLKVGFEILGNRMMIKNIPEGLEIFNLEIRPGSGGKLVRTAGSKAQLVSLYAQVKMPSGEIRLFHCLATIGTLGNAEFKIGKAGRNRWKGRRPNVRGKAMPDHPHGGGEAKTPWGKGWKTRRNKR-TNRWILILGKKIGMASMPDPVTLIEVMPNTVFVREVEINAQVHITGISKGKGFQGVMKRHNFAGPDSHGHEDHREPGGFRVAKGRKLPGHMGLDTVTLKNMHILAVQGPVPGSTVKVVIERLAHPKYKKRYKVSTKLYGDKVTVMEVRPMSKLKRWKVIGKKPLPIPPLVQVQTVTGPKGTLMHGTMRTQINNMVKGVLEEYKEALEIQGVGYRALNLSLGFSHPIEEGIVFSVIMGVSKDLVGETAAKIRSLRKPEPYKGKGIRTGEYVARKEGLLHLASQYLGNQRKGKKPWKQKGTGRARAGTTRSPLWRKGGRVFGPELPHKTRIKALLMSLSSQQKIIGLNVILSAINIMDI
>Woesebacteria_Candidatus_Woesebacteria_bacterium_RBG_16_42_24
[truncated: 1,282,498 more chars]
