# Supplementary material for: The rise of diversity in metabolic platforms across the Candidate Phyla Radiation
Source: BMC Biol. 2020 Jun 19;18:69. doi: 10.1186/s12915-020-00804-5 (PMC7304191; doi:10.1186/s12915-020-00804-5)
Supplement: Supplementary file 4 — Additional file 4. Trimmed alignments and inferred maximum-likelihood trees for the concatenated rp16 set (rp16_concat.mafft and rp16_concat.treefile), concatenated RNAp set (rpol_concat.mafft and rpol_concat.treefile), and NiFe hydrogenase large subunit (hyd.mafft and hyd.treefile). [file 12915_2020_804_MOESM4_ESM.zip › supp_material/rpol_concat.mafft]

>Peregrinibacteria_BJP_IG2102_PER_44_74_final
NLIEVQLNSYKWLLGIRELLDEITPSGKKLELRIAKNKNQTYEAPLKVHVQLLGNIPLMTHRGTFIINGIERVVVSQIVRSPGVFFSRGAWLEIETDKGIISVKIKIPITSLLRVYILNTLAYQNIYKKIRPGDLATAENAKALIDSMFRKYNMGPVARYKLNKRVFQVEDLVLILKHLINSDDIDHLSNRRIRAVGELVNKFRVGLLRTDRIAKDRMNSRPITAALREFFASSQLSQFMDQTNPLSELEHKRRLSAMGPGGLSRERASFDVRDVHPSHYGRICPISTPEGPNIGLVVQLANYAKVNDYGFIETPFKTVYMDADREQRISSRKDITHIDVSPKQIISISTSLIPFLEHDDNTRASMGSNMQRQAVSLINPKAPIVGTGIEGIAAKSSGQVIMAEKGEVSYVDGGEVTVVYKVQTYQRSNGTCIHQRVVVNKGDKVNKGDVLVDGPAIAGELALGQNLLVAYMSWGGYNFEDAVIMSDRIVKEGLYDSVHIESFTVDVRETKLGPEIITRDIPNVGESKLKDLDHDGIVRIGARVNEGDILVGKITPKGETELTAEERLLRAIFGDKARDVKDTSLRLPGGEGGKVVDVQVFTKTGVLKQIRVDVAQSRKISVGDKIAGRHGNKGVISIIVAQEDMPFLPDGTPIDIILNPLGVSSRMNIGQILETHIGWAAKEQATPPLNGIPKITLFDGKTGEPFDPVTVGVTYIMKLHHLVEDKIHARSVGPYSLVTQQPLGGKAQHGGQRFGEMEVWALEAYGAAHTLQEMLTIKSDDVYGRSKAYESIVKGEIIRRVPESFNVLVKELQSLGLSVKLLQFNSIALSIASPDEISGEVKKPETINYRTQKPERDGLFCEKIFGPTKNYECYCGKYKRARYKGVICEKCGVEVTRSSVRRERMGHIKLAVPVTHIWFLRSTPSRIGLLLDLPITLEQVVYFAQLEEEVYSELEYFKAGTGAETLRDIIDLKKLIELEEEAKIIKRIKLAGSLLKSPEWFIMTILPVIPPDLRPMVQLDGGRFAASDLNDLYRRVINRNNRLRRLMEIGAPEVICRNEKRMLQEAVDTLLNNSALRSLSDMLKGKQGRFRQNLLGKRVDYSGRSVITIGPNLKLHQCGVPKLMAIELFKPFIMGRAHNIKNAEKLREVWDILEEVTKDHYVLLNRAPTLHRLGIQAFQPILIEGKSIQVHPLVCLAFNADFDGDQMAIHVPLSKAAQQEAKTLMVSSNNLLKPSAGEPIVDMVLGCYYLEEAVLAYHVELQAAVKTVGRLIFNLSELVATAHLVDNLKHIGFKFATKSGISIGQDDMKEKIVEETSAIVKEIGKGIITDDERYLHTIKVWNNIFYMIDSGNWGQITQLCGIKGLVALPITSNLKEGFQILEYFIATHGGRKGKSDTALKTAEAGYLTRRLVDANQDVIIRHFETRIYGRVLAVPLQESNTITIKKIEVRSVMTCNTEGGICVKCYGKDLGTRQVQIGTAVGIIAAQSIGEPGTQLTMRTFHMGGLNRVQELFEARPAIIAELDG-IKVSNNATVAKGQPLTNGHLDLKELMNLVQKYIVTEVQTIYASQGQSINDKHIEIIARSMLSKIRILEGGPGEIVRLLLGLTRVALYTESWLSAASFQETVRVLVEASTDSLEGLKENVIIGKLIP
>Falkowbacteria_BJP_08E140C01_Falkowbacteria_33_19_curated
DLIEAQKNSYKWFLGLAELFDEVSPNSRELELSESREKNITYEAPLRIKAILLGDFPLMTNKGTFIVNGIERVVVSQLIRSAGVMFTRGAWLEIETDNKVIWVRIKVAITSLLRAYIEATIGLQEVYRRIRPGDLADDKNVKQLIENMFDRYDFGRVGRYKLNRRILRKEDLINIVKEIIREDDIDHLGNRRIRAVGGLVNRLRVGLARMERITKDKMNARPVIAVVREFFMSSQLSQFMDQTNPLAELEHKRRLSAMGPGGLTRERAGFDVRDVHTTHYGRICPIATPEGPNIGLVGHLASYARLNNYGFLEAPYRKVYIDAFEEEKYPARREIDFVGVAPNQIVSIATSLIPFMEHNDGQRSLMGTNMQRQAVPLVTTEAPIVGTGVEARAAVDSGHVIIAEDGVAEKVDSLSIEIKYSLTKFLRSNLTCINQKPIIEPGQKVKKGQVLTDGPAINGELALGKNVLVAFMTWDGYNYEDAVIISERLVKEDVYSSIQIENYTIDVRDTKLGPEIITNDIPNISEEKLKNLDEDGIIRIGAEVSSGDILVGKITPKGETKLSAEERLLRAIFGDKAKDVRDSSLYLEHGEHGKVIDIKVFSRAGVLKSVQISIANLRKVQVGDKMSGRHGNKGVISKIVPAEDMPYMEDGTPIDIILSPLGIISRMNFGQLLETHMGLAAQKLATPALNGITKVVLYDGRTGEAYERVTVGYKYMLKLNHMVEDKIHQRSIGPYSLITQQPLGGKAQFGGQRFGEMEVWALEGYGAAHTLQEVLTIKSDDVPGRSKAYESIIKGEEIQNVPESFNVLIRELKGLCLNVELLDFDAIKLKVASAEDILGEVVRPETINYRTQKPEKDGLFCEKIFGPVKDWECSCGKYKKIRYKGVICDKCGVEVTRSVVRRERMGHIKLQVPCSHIWFLKGLSSKIGLILNLSISLEKVVYFATIKKEILTEQDYFEAGIGASAIQNLLNLEKTIKIEEKLKIIKRLKVLKNLKNNPEWMILDVIPVIPPDLRPMVALDGGRFASSDLNDLYRRVINRNNRLKQLIELNAPEVICRNEKRMLQEAVDSLIDNSALKSLADTLKGKQGRFRQNLLGKRVDYSGRSVIVVNPKLNLDQCGLPKIMALELFKPFIIAEVHNVRSASRYDDVWDILENIIKEAYVLLNRAPTLHRLGIQAFKPVLIEGKAIQIHPLVCTAFNADFDGDQMAVHVPLTKEAIAEARDIMLSTHNLLKPATGDPIVDIVWGAYYMQEALMAYLIKLHESIKTVGRIVFNIKNIIETVKFIDNLKNLSFEYITKSGLSWSFGDLKDELIEASNKQVDQIKEGLLTESERYNKVIETWLPVYSMIDSGSWAQPVQIIGMKGLVTLPIKGNLKKGFSVLEYFIATHATRKGLSDTALRTANAGYLTRRLVDVAQDVIVTDFFRKITGRYLAKDLLEAGGLFVKEICIRSVLACRLHKGVCAKCYGSDLAYKEVKLGTTVGIIAAQSIGEPGTQLTMRTFHTGGLPRVEEIFENRKALMAEVEG-KWVKDGDTIKPGDRLTEGSFDLKELYKLTQKYIIKEIQYVYSSQGQPLNDKHIEIIARQMFSRYSVKESGPGEIVRLLLGITKTSLTTDSFLSAASFQETPRVLIEAAMDYLEGLKENVIIGCLIP
>Saccharibacteria_BJP_IG2103_TM7_39_1400_curated
NLIAHQKDSWREFVGLSEIFAELNPTGQKLSLRDAKENNLTFDAPLHANVELLGDYPWMTDRGTFIVNGTERVVVSQLIRSAGVFFTRGAWLEIETANGAIYVKIKLPITTLFRAYIDATLALIEVYRRLRPGDLATVDNARTMIERMFKRFDYSRVGRFKLNQRVFQLSDLIAIIREIIRPDDIDALSNRRVKLVGELVRQFRVGMLRMQRNAMDRMNARPVVAAVREFFASSQLSQLMDETNPLSELSHKRRLSSMGPGGLSRERAGFDVRDAHPTHYGRLCVIETPEGANIGLVLNLASYARVNEYGFIETPYLKVYLDAAQEVRVSARNEVTYVDAAHKQILGASAGLIPFIEKDRVDRALTGSAMQKQAVPLLTPEAPTVGTGIEADIARNTSQLVTASEGEVVRADGDEVHVKYELVHFAKSNDRSINQKVRVERGQKVKAGDILVEGASINGELALGRDLMVAFMPWCGYNMDDAIILSNRLVTDDALTSINIKDYTVEVRETKIGNEIVTRDIPNVSEESLRHLDEFGIVQIGSEIKSGDVLVGKITPKGEQELSSEERLLRAIFGEKAKDVRDTSLRMNNAGGGKVVGVKIFSRAGVLMQVQIFVAQLRKISVGDKLAGRHGNKGVVAKILPIEDMPYMEDGTPVDVVLNPLGVPSRMNIGQLFETHLGMAARALATPPFNGVPKFQLFDGRDGKAFERTTVGIMHMIKLHHMVSDKIHARSTGPYTMVTQQPLGGKAQNGGQRFGEMEVWALEAYGAAATLQEMITIKSDDVYGRAKAYESIIKNEPIVKLPESFNVLVKELQGLGLRVDLLDFNAIRLTVASPEDILGEVTKPETINYRTQKPERDGLFCERIFGPVKDINPHDNKLKGVRSREAAVGKDGELITKSIVRRERMAHITLAAPVAHIWFMRGTPSAMGLLLGITVNLERIAYFADIEAELISEVDYVEVGMGGTALKKMLDLSQLINLSEEVKLLKRLKMLEGMQLAPSSLALTVLPVIPPDLRPMVVLTGGRFATSDLNDLYRRVINRNNRLKKLMSLNAPEVICRNEMRMLQEAVDALIDNSALKSISDMLKGKNGRFRQNLLGKRVDYSGRSVIVVGPKLHIHECGLPKQMALELFKPFIISWAYNIRSATRLALVWDALDAVIEGKYVLLNRAPSLHRLSIQAFQPVLVEGKAIQLHPLVANGFNADYDGDQMAVHLPLSDAAQREARELMSATNNLLKPADGAPVLDVVLGNYYLYEAEMAYHIQLQTPIRTLGCVFFNLKKVLITAKTADRMKGLAFRFATIAAVSTGKDDYTSDFVAEGDAKTALISQGLITEDERYSLTIATWTSISVMVNSGTISNIKWAAAMIGIVVLPIRSNYKDGLSSLEQFVQTRGARKGLIDTALKTADAGYLTRRLVDVSQDVFTVEFSNRLVGRFTAEAIIEADQMIANGIKIQSVLSTKNLRGIPQKSYGIDMSTNLIAESQPVGVIAAQSVGEPGTQLTLKTFHAGGLPRVEELFEARQAHVTEVTGLVQVAAGDVVEAGDRLTGGSLNLHDLMRLTQRYIINEVLRIYAAQGQDVADKHLEIIVRQMFSRVQIEDPGSGDIVQLLLGITKVSIWSDSFLSAASFQDTTRVLINAAIDRLHGLKENVIIGRKIP
>Gracilibacteria_CG1_02_SUB10_Gracilibacteria_GN02_38_174_curated
ELIEVQLDSYHDFLKLNKAFEETFPSGEKIDIYDCKRKNLNYEAPMKARLEMMGGVPLMTEQGTFIINGIERVIINQIIRSTGIFFTKGSWFEIEIEKGAINVKIKIAISVILRAYIGPTLALYAIYKLLRPGDLGTDERVEELFKTTFKKFDLGAVARLKIERKFLSKEDLVAGIRYLLSWDDIDHLENRRIRSVGELVDKVKVGLARMEKIAKDRMNSRPLTAVMKEFFGTSQLSQFMDQSNPISELAHKRRVTALGVGGLTRERASFEVRDVHPTQYGRICPIATPEGPNIGLVLHFSSYARVDKHGFITTPFRKIYVDAYQERRISARKEITHIDVSPKQIMSESTALIPFLEHDDATRAEMGTNMMRQAVPLVRAEAPVVGTGMERLIGEESGYVVKAEDGEIIGVDAKHISVLYELRTFERSNDMLIHQKAKVSGGQKITKGMILADGQSINGELAIGKNLTVAYMPWEGYNFEDAIIINSRVMQDDYFTSVHINEYVLDVRETKLGPEQTTNDIPNVATNKLKDLDENGIVRIGAYVMGGDILVGKVTPKGEIELSPEERLLRAIFGDKSKDVKDSSLMIPAGSGGKVIGTHVLRRTGVFEQIKVYVAQTRKMEVGDKMAGRHGNKGIVSRIVPPEDMPFMEDGTPVDIILNPLGVISRMNIGQILETHLGAAAQKLATPILNGISKVQLFDGKTGEPFKKTMVGVKYMLKLHHLVEDKIHARSVGPYSMVTQQPLGGKAQNGGQRLGEMEVWALEGYGAANILQEMLTIKSDDINGRAQSYEAIVKGKRIRNIPESFNVLLRELQALNLSIELLNLAGISIGLASKEHIRGEVLISETINYRTQRPERAGLFCEQIFGPRKNFECACGKYKRIRYKGIVCERCGVEVTTSQVRRQRTGHIELAAPVAHIWYLKSVPSRIGLLLDISVKLEQVVYFAELDVAVIGEFDYFKGGTGAEHIKTLLDIKKFIDHQKELKILQKLKLASSLFKSPEHFILDALQILPPDLRPMIQLDGGRYASSDLNDLYRRVINRNNRLRKLVELGAPEVILKNEKRMLQEAVDMLISGDVLKSLADVLKGKQGRFRQNLLGKRVDYSGRSVIVVGPKLKMNECGLPKTLALILFRPFVIGKAYNVKHAEKIKEVWDALDNVIEGKHVLLNRAPTLHRLGIQAFKPVLIEGKAIQLHPLCCTAFNADFDGDQMAVHLPLTEEAQREARELMITSKNMLNPSNGEPIVDMILGCYYLEDATHAYAITLHTPIKTYGRFLFNLKKLLETAFFSNEIKNIGFKYATISGLTISKDDMKHTFIKDGEEKIKEIQNGFLTEKERYEQSVKVWNPIYNMIDSGNWGNLTQLCGMKGLVALPIKSNLKEGFSTLEYFIATHGGRKGKADTALKTAQSGYLTRRLVDAAQNILIRSFEERIYAKFLAKDAAPAGTVLIKTFCVRSILTCETEEGVCQKCYGLDLAHDLAEFGTPIGIIAAQSIGEPGTQLTMRTFHSGGLTRVEELFEARESAISELVGEVLVQEGDSVQIGDKLTEGHINIHHLMEITQLYIVGEIKGIYSSQGQTVNSKHIELIIRQMFSKVKITNAGPGDIVQLLLGLTKISLFTDSWLSAASFQETVRVLVDASTDKLEGLKENVIIGRLIP
>Falkowbacteria_CG1_02_FULL_Falkowbacteria_OD1_37_21_curated
DLIEIQTDSYKWFLGLAELFDEINPIGRDLELYESRKKNITYEAPLRVKTRLLGDFPVMTDKGTFIINGIERVIVSQLIRSAGVMFTRGAWLEIETDNKVIWVRIKVAITSLLRAFIEATLSLQEVYRRIRPGDLASVENARQLIHSMFDRYDFGSVGRYKLNRRILRKEDLILIIKEVISEDDIDHLGNRRIRAVGGLINRFRVGLARMERIIKDRMNARPVIGVIREFFMSSQLSQFMDQTNPLAELEHKRRLSAMGPGGLTRERAGFDVRDVHTTHYGRICPIATPEGPNIGLVGHLASYARLNSYGFLETPYRKVYLDAFEEERFEVRKKIDFIGMAANQIISIATSLIPFMEHNDGQRSLMGTNMQRQAVPLVKSEAPIVGTGIEARAARDSGHVVIADDGVITKVEGATIELTYNLNKFLRSNSTCINQHPVVELGQKIKKGDILSDGPAINGELSLGRNVLTAFMTWEGFNYEDAIIISERLVKDDVYSSIHIENYKIDVRDTKLGPELITNDIPNIGEEKLKNLDTDGIVRIGAEVSSGDILVGKITPKGETTLSAEEKLLRAIFGEKAKDVRDSSLYLEHGEHGKVVDIKIFSRAGVLQSIQVAVANLRKIQVGDKMSGRHGNKGVISQVVPIENMPYMVDGTPIDIILSPLGIISRMNLGQLLETHLGFAAQKLMTPALNGITKVILHDGKTGSPYDKITVGYKYVLKLNHMVEDKIHQRSIGPYSLITQQPLGGKAQFGGQRFGEMEVWALEGYGAAHTLQEMLTIKSDDVPGRSKAYESIIKGEEIENVPESFNVLIRELKGLGLNVELLDFAALRIKLASPEEILGEVIRPETINYRTQKPEKDGLFCEKIFGPTKDWECACGKYKKIRYKGIVCDKCGVEVTRSIVRRERMGNISLQVPVSHIWFLRGLSSKIGLLLGLGISLEKVIYYASVKAEILSEQQYFEASIGAEAIRKLLDLTKSIHLEEKLKLVKRLKLLKSFRNNPEWMIMTVLPVVPPDLRPMVALDGGRFAASDLNDLYRRIINRNNRLKQLIDLNAPEVICRNEKRMLQEAVDALIDNSALKSLADTLKGKQGRFRQNLLGKRVDYSGRSVIVVNPRLNLDQCGLPKIMALELFKPFIISQVHNVRSASRYDEVWDILEEIIKGAFVLLNRAPTLHRLGIQAFRPILIEGKAIQIHPLVCTAFNADFDGDQMAVHVPLTKEARHEAETMMLSTHNLLKPATGDPIVDIVWGTYYMDEAMLAYGLDLHAAILTVGRLIFNLKDLIETVKFIDNLKNRSFAFITKSGLSWGFGDLKDNLIEAANQRVDHIQEGLLTDSERYGKVIEEWLPVYSMIDSGSWAQPVQILGMKGLVTLPVKGNFKEGFGVLEYFIATHGVRKGLSDTALRTANAGYLTRRLVDVSQDVIISDFFKKIIGRYLAQDVLKAGDINVKLLIVRSVLSCKMHKGICAKCYGWDLAYKEVKMGSTVGIIAAQSIGEPGTQLTLRTFHSGGLPRVEEIFEARKALISDVAG-RMVKDGDVIERGTQLTEGSLDLRELYKLTQKYIISEIQYVYSSQGQPLNDKHVEIIARQMFSRNFIKDAGPGETVRLLMGITKASLTTDSFLSAASFQETSRVLIDAAVDYLEGLKENVIIGCLIP
>CPR1_CG1_02_FULL_Parcubacteria_OD1_37_51_curated
DLIQVQKDSYRWFFGIKELFEEVNPIGRNLELYTAHSRNVTYEAPLRVKVKLLGDFPLMTDRGTFIVNGVERVVVSQLIRSAGAFFTRGAWLEIETENGAIFVKIKVAVTALLRAYIENTLGLIEVYKRIRPGDLATADNARSLIHSMFDRYDFGPVGRYKLNKRVLLTDDLIRVIKEIIRADDIDHLGNRRVRAIGELINKFRIGLARMERIIKDRMNARPVIGTIKEFFMSSQLSQFMDQTNPLSELEHKRRLSAMGPGGLSRERAGFEVRDVHRTHYGRICPIATPEGPNIGLVGQLASYARINQYGFIETPYRKVYLDAFMEEYAEVRRTINYVDVSSCQIISISTALIPFIENDDAVRALMGTNMQRQAVSVIKPEAPLIGTGIEARAAADSGQSLVAIDGEVVAVQSNMIKVKYNLSKFLRSNATSINQKALVNTDDKVKKGEVIADGAATHGDLALGQNILVAYMTWDGGNYEDAILISERVVQQDRYTSIHIKDYPIDIRDTKLGPEVITKDIPNVSEEKLKDLDEEGIVRIGAKVASGDILVGKITPKGETELSAEEKLLRAIFGEKAKDVRDTSLYLEHGEHGKVIDIKIFSRAGVIKTIQVTIAQLRKVQVGDKMAGRHGNKGVISRIVPAADMPFLEDGTPVDIILNPLGVVSRMNLGQLMETHLGLAAKKLATPALNGVKKLQLFDGRTGQPFDTTVVGITYMLKLNHLVEDKIHQRSIGPYSLVTQQPLGGKAQFGGQRFGEMEVWALEAYGAAHVLQEILTIKSDDVPGRSKAYEAIIKGEPINNTPESFNVLIRELKGLCLDVDLIDFDAIKLKLASPEQIHGEVVKPETINYRTQKPEKDGLFCEKIFGPSKDWECYCGKYKRIRYKGVVCDKCGVEVTRAIVRRERMGHIDLACPASHIWFLRGIPSRIGLVLDMSSELEKVIYFAQIKSEIISEAQYFEASIGAEAIRKLLDLQILIELSKEKKITRRLTLVKNLLINPEWMVLTAVPVIPPDLRPMVPLDGGRFATSDLNDLYRRVINRNNRLKRLKELNAPEVIQRNEKRMLQEAIDALIDNNALKSIADILKGKQGRFRQNLLGKRIDYSGRSVIVAGPKLKLSECGIPKIMALELFKPFVISQVHNVRSANRYAEVWDILEEVTRDAFVMLNRAPTLHRLGIQAFRPKLIEGKAIQIHPMVCKAFNADFDGDQMAVHVPLTKEANQEAKDKMFSINNLLKPATGDPITDIVWGGYYLNEAKMAYNITLHETIKTVGRLIFNLRNIIKTIILLDDLKDLTYRYITRSGSSWGISDIKNALIAEGEAQVAEIQDGLLTNRERYVKVIENWSHLFSIIDSGSWAQLIQIMGMRGSVVLPIKANFKEGLDVLEYFISTHGARKGLADTALRTASAGYLTRRLVDVSQDLIITTLEKLTLGRTALNTIVKAGNIEMAAIGIRSNMTCRTIRGICQKCYGWDLAFQPTEKGVAVGIIAAQSIGEPGTQLTMRTFHTGGLPRVEELFEARKAIIVEQDGEVWAKNGDKLKAGDPLTEGSIDLQELFRLTEKYIIKEIMYIYSSQGQKINMKHLEAIIRQMFSRVYVKDAGPGDIITILLGITKASLSTDSWLSAASFQETARVLIDASIDNLKGLKENVIIGRLIP
>CPR1_CG1_02_FULL_Parcubacteria_OD1_39_15_curated
YLLALQKDSWQRFWDLKELFAEVSPTGKELELWEAKKNNDSYEVSLRVRVKLLTDFPLMTERGTFIVNGVERVAIAQLIRSPGAFFTRGAWLELETESGFIGVKIKVAATCLLRAYIEETLALVEVYQRLRPGDLASPDTARELIENMFKRYDLSKVGRWRMWQRVLKPEDVVAVLREIIRPDQIDHLGNRRVRTLAELLNRLRVGLMRMERIVKDRMNPRPVMAVVKEFFTSSQMSQFMDNENPLAELEHKRRLSATGPGGLTRERAGFEVRDVQPSHYGRICPIQTPEGPNIGLVGHLASFAKINPYGFLETPYFKVYLNAYEEERVEARIKIDFIDVSAEQSISVATSCIPFLQNDDANRALMGSNMQRQSVPLVNPEPPLVMTGVEEKVARDSGQEVIAGDGVVEEVDANHIQIKYDLKTFTRTNYTCFHQKPIVKKGEVVKKDDVLADGGAIQGYLSLGNNVLVAFLPWRGQNFEDAIVVSERLVKDDLYTSIYIENFACDVRETKLGPEVTTCDIPNVGEEKLKDLDEEGIIRIGAEVGPNDILVGKISPKGEADLTAEERLLRAIFGEKAREVKDTSLLMEHGKRGRVVGVKVFSRPGIIKRIEVEVANLRKIRSGDKLAGRHGNKGVISKVLPAEEMPFLEDGTPVDIVLNPLSVVSRMNLGQILETHLGWAAKSLISPALAGATKMMLYDGQTGLPFPKITVGYIYMMKLIHMVEDKIHMRSIGPYSLITQQPLGGKAQFGGQRFGEMEVWALEGYGAAYTLQEMLTIKSDDVSGRAATYEAILKGEEIKNIPASFNLLVAELKSLGLSVEVKDLEAIRIKLASPDEILGEVTKPETINYRTQRAEKDGLFCERIFGPEKDYECYCGKYKRIRYKGIVCDRCGVEVTKAAVRRERMGHIKLATPVSHIWFLRGVPSRMGQVLDLSMQMERVIYFAEIEKEIISEMEYFEAGTGAETLRKIFDLKKKINLKAQLKILRRLKLFQGMIKAPEWMFLTCLPVLPSDLRPMVQLDGGRYASSDLNDLYRRVINRNNRLKYLLEIAAPDVIVRNEKRMLQEAVDALIDNGMLKSLADILKGKQGRFRQNLLGKRVDYSGRSVIVVGPELGIDQVGLPKKMALELFKPFVIKKAYNVRGASRLDEVWACLEEVVKDKLVLLNRAPTLHRLGIQAFYPILIEGEAIRIHPMVCKSFNADFDGDQMAVHVPLSDMAQKEAKERMLSGLNLLKPATGTPIVDIVLGCYWLEEAILTCQVALQAKIKSVGRILFNLERIVTIGETLDKIKDLGFEYSTRAGITWGIDDLKPKILEAAEKEVEQIEKGLLTKEEKTAKVIEVWGPVFQLVDAGSWGQPVQMAGMKGLVILPVKNSFKEGFDVLEYFISTHGARKGTADTALRTSTAGYLTRRLVDVAHEVVISSLLLKIVGRISLDKICKEGEIKAEKIRVRSPLSCKTARGACQKCYGWDLGNELVKIGEAVGVVAAQAIGEPGTQLTMRTFHTGGLPRVQEIFEARKAEIAGAQGKVWVEPGQVVKPGQQLWEGSLDLKELFKSVQRYIIKEIQKIYASQGALIHDKHLEVIIRQMFSRIRIKNPGTNEIVPILLGISRVALTTDSFLSAASFQETSRVLIKAAVDKLRGLKENVIIGKLIP
>Parcubacteria_CG1_02_FULL_Parcubacteria_OD1_40_25_curated
NLLKAQTESYDWFLGLRELFDEVSPTGKELDLYETKEHNLTYEAPMKCRIKLLGDFPMMTPRGTFIVNGVERVVISQLMRSPGVIFTRGAWLEIETDNGVITVRIKVPVTSLLRAYIEKTIGILEVYRHIRPGELATVDTAKQLIDNMFERYDLAQVGRWKFNQRTLRPEDLIEVIKEIIRKDDVDHLGNRRVRTVGELLNRLRVGLARLERIIKDKMNARPIISTVREFFMSSALSQFMDQVNLLAELEHKRRVSALGPGGLNRERAGFDVRDVHSTYYGRICPIQTSEGPNIGLVGHLALYVRLNQFGFLETPYRKVYLDAYEEAIVAGRVKIDYMDISPQQFISAATALIPFLEHDDANRALMGANMQRQAVVCIKPEAPLVGTGLESRVAIDSGEVLLSLDGVVSEVDARHVKIKYELIDFSRTNFTSFSQRPAAFLGQKVKKGDVLANGSSTDGELALGQNLLVAFMSWGGNNFEDAIILSQRLVKDDRFTSIHIEDFTCDVRETKLGPEVTTPDIPNVGEEKLKNLDEEGIVRIGAEVREGDILVGKISPKGEADLTAEERLLRAIFGEKARDVKDTSLVMPHGKRGRIVSIRIFSRPGVIKRIQIEVAQLRRVTEGDKLAGRHGNKGVIAKILPEADMPYLSDGRPVDVILNTLGVVSRMNIGQILETHLGWAAHTIRTPVLAGATKVQLRDGRTGEPFDKATVGYIYMMKLNHLAEDKIHMRSIGPYSLITQQPLGSKAQFGGQRFGEMEVWALEGYGAAHILQEMLTIKSDDVIGRARTYESIVRSKKIENIPTSFNVLLSELKALALNAELMDFKSIRLKLASPEDILGEVLKAETINYRTQRPEKDGLFCEKIFGPSKDWECYCGKYRGIRYKGIICDKCGVELTRASVRRERMGHIKLATPVAHIWFLRNIPSRIGLILDISVKLERVIYFGSLKSEILSELQYFEAGIGAESIAKLLDLNAILDMRKQINLLRRVRLLEGLVRNPEWMVLNYLPVLPPDLRPMVQLDGGRYASSDLNDLYRRVINRNNRLKRLIELNAPEVICRNEKRMLQEAVDALIDNSALKSLADMLKGKQGRFRQNLLGKRVDYSGRAVIVVNPRLKLYQCGMPKRMALEIFRPFIIQQAHNVRSAGRLDEVWEILEKVIQGRCVLLNRAPTLHRLGIQAFQPVLIEGSALQIHPLVCRAFNADFDGDQMAVHLPLGEQAQREAREIMLSSLNLLKPATGDPIADMVLGIYWMDEAVLAYQVHLRAKIKSIGRIIFNLYKIVEATEFLDKIKDLGFEFATRSGISWGMDDLKVEMLKQAQSQTAKIRAGLLTSAERKSSVIEVWGSVYTIVYSGSWGVVYQMIGMRGLMTLPVRGCFKEGLNGLEYFISTHGARKGLADTALRTAVAGYLTRRLVDVAQDIVVKSLGQRIIGRVSLQEVVGKGELKAKLIEVRSIVACETRYGVCQTCYGYDLGKQIVSLGEAVGIVTAQAIGEPGTQLTMKTFHTGGLPRVEEIFEMRRAIIVDIDGQIRVAKGDLVQKGDQLSEGHIDLKEFIKTVQRYIINQVISIYINQGENIDEKHIELIVRKMFSRVRITDAGPGEVVELFLGVSRVALSTDSFLSAASFQETSRVLIEASVDYLRGLKENVIIGKLIP
>Falkowbacteria_CG1_02_FULL_Falkowbacteria_OD1_41_21_curated
---------------------------------------------------LLGDFPLMTDKGTFIINGIERVVVSQLIRSAGVMFTRGAWLEIETDNKVIWVRIKVAVTSLMRSYIDATLGLQEVYRRIRPGDLATAENAKSLIHSMFDRYDFGRVGRYKLNRRILRHEDLVNIVREVIREDDIDHLGNRRVRAIGGLINRFRVGLARMERIIKDKMNARPVIGVVKEFFMSSQLSQFMDQTNPLAELEHKRRLSAMGPGGLTRERAGFDVRDVHTTHYGRICPIATPEGPNIGLVGHLASYSRLNSYGFLETPYRKVFLDAFEEERFDVRKNIDLIGVAANQIISIATSLIPFMEHNDGQRSLMGTNMQRQAVPLIKSESPVVGTGVEARAARDSGHVVLAEDGIVVKVDAANIEVEYNLNKFLRSNLTCINQHPLVDVGDKVKKGDIMSDGPCINGELALGKNVLVAFMTWEGYNYEDAVIISERLVKEDVYSSIHIENYTIDVRDTKLGPEIITNDIPNISEEKLKNLDEDGIIRIGAEVSSSDILVGKITPKGETKLSAEEKLLRAIFGEKAKDVRDSSLYLEHGEHGKVVDIKIFSRTGVLKSIQVSVANLRKIQVGDKMSGRHGNKGVISKIVPVEDMPYMADGTPIDIILSPLGIISRMNLGQLLETHMGFAAQKLATPALNGLRKVKLHDGKTGSAYDAITVGIKYILKLNHMVEDKIHQRSIGPYSLITQQPLGGKAQFGGQRFGEMEVWALEGYGAAHTLQEILTIKSDDVTGRSKAYEAIIKGEEIQNVPESFNVLVSELKGLCLNVELLDFDAIRLKLASPEEILGEVIRPETINYRTQKPERDGLFCERIFGPTKDWECACGKYKKIRYKGVVCDKCGVEVTRSIIRRERMGHITLQVPATHVWFLRGLSSKIGLILNLSISLEKVVYFAQIKREIITEQEYFEAGIGADAVRKLLNLEKSIKLEEKLKLVKRLKLLKNFRNNPEWMVLNIIPVIPPDLRPMVALDGGRFAASDLNDLYRRVINRNNRLKQLIDLNAPEVICRNEKRMLQEAVDSLLDNSSLKSLADTLKGKQGRFRQNLLGKRVDYSGRSVIVVNPKLNLDQCGLPKIMALELFKPFIISKVHNVRSASRYDEVWDILEEIIKGAYVLLNRAPTLHRLGIQAFRPVLIEGKAIQIHPLVCTAFNADFDGDQMAVHVPLTKEAVAETRDIMLSSHNLLKPATGDPIVDIVWGAYYIDDAILAYFINLHEPIRTVGRVILNLKILIETVKFVDDLKNKAFDFITKSGLSWGFGDLKDALIEKATVEVDKIKEGLLTESERYGKVIETWLPLYSMIESGSWSQPVQILGMKGLVTLPVKGNFKQGFGVLEYFISTHATRKGLSDTALRTANAGYLTRRLVDVAQDVIVCDFFKKISGRYLAKDLLKAGAIAIKAICVRSVLSCHLHKGICAHCYGYDLAYKEVKLGTTAGIIAAQSIGEPGTQLTMRTFHTGGLPRVEEIFEARKALMADVDG-LWVKDGDKVKKGDRLTEGSFNLKESYELTQKYIIKEIQYVYSSQGQPLNDKHVEIIARQMFSRHLIKETGPGEVVRLLLGITKTSLSTDSFLSAASFQETPRVLIEAAVDYLEGLKENVIIGCLIP
>CPR3_CG1_02_FULL_Parcubacteria_OD1_41_26_curated
YLLQLQKNGWGQLWDIKDLFQEMYPTGKQFELDQAKEEEDSYSAPLRLRFALLADFPLMMDNGVFIINGVERVVIPQLIRSSGIFFTRGAWLEFSTDSGFLGVKIKVAASTLLRVYLEKTLAFVEVYRKLRPGDLVSPDAAKELIWNMFQRYDLSRVGRWKVWERVLNLGDILETIKEIIKPDQIDHLGNRRIKNLSELCARVRVGLMRMERIIKDRMNSRPVMAVIQEFFASSQFSQFMDAENPLSELEHKRRLTATGPGGLTRERAGFEVRDVQPSHYGRICPIQTPEGQNVGLINHLATYASVNPFGFLQTPYFEAYLTASQEEEVEVRREVDFMDVSPNQPLSVATSLIPFLQNDDANRALMGSNMQRQAVPLLKPQAPLVGTGLEVKVAYDSGEVLLAPDGEIKEVDAGEIKIKLKLRIFKRRNYTATHQRPIVHKGDKVKKGDILTDGAAVKGRLALGRNIFVAFMPFRGGNYEDAIVVSQRLLREDCFSSVHIEDFTCDVRETKLGPEMTTCDIPNVSEEKLKDLDEEGIVRIGAEAGPNDILVGKISPKGEKALTAEERLLKAIFGEKAKDVKDTSLRMEHGKYGRVIDVKVFSRPGVLKRIRVEVAQLRRVRVGDKLAGRHGNKGIVSMILPEEEMPYMEDGRPVDIVLNPLGVVSRMNIGQILETHLGWAAHELETPSLFGAKQVILYDGRTGLPFPKITVGYMYMMKLIHMVEDKIHMRSIGPYSLITQQPLGGKAQFGGQRFGEMEVWALEAYGAAHTLQEILTIKSDDVAGRAAAYESILKGLPVKNIPASFNLLVAELKSLGLNIEVKDLQALRIKIVSPEDILGEVRKPETINYRTQRPEKDGLFCEKIFGPTKDFECYCSKYKGIRFKGIICDRCGVEITKSSVRRERMGHIKLATPVSHIWFLRGVPSRIGMVLGLSSKLEKVIYFAELDQEILSEAQYFSAGTGAEVVREIFDLKKEVALRERLKSLSGLRLFEGMQKAPEWMIIKVLPVLPSDLRPMVQLDGGRYASSDLNDLYRRVINRNNRLKYLLEIAAPDVIVRNEKRMLQEAVDALLDNKMLKSLADILSGKQGRFRKNLLGKRVDYSARSVIAPGPEFQLFQCGIPKTMALELFRPFVIKRAFNIRGAAHLDEVWASLEEAVEGKLVLLNRAPTLHRLGIQAFEPKLIEGEAIKLHPMSCPAFNADFDGDQMAVHLPLSEDAQQEARNLMLSARNILRPADGLPIVDMILGCYYLDEAILAYVLGLRSKIKTCGRLIFNISKMLETQQTLDKIKDVGFEFATLSGVSWGMDDLKATLIAEAEKEVEKIEKGYLTRTERSSKLVEIWGSVYSMISSGSWAQPVQMAGMKGLVTLPVKSSFKEGFSILEYFISTHGARKGTSDTALRTSASGYLTRRLVDVVHEMIISDFRFKIVGRVAMENITAKGELAANKIKVRSPLTCKNRRRVCQLCYGWDMGRALVNLGEAVGIVAAQSIGEPGTQLTMRTFHTGGLPRVEEIFESREGTLSLTKGRIYVKKGDLVEPGQAFCQGSLDLKKLFKTTQRYIVREVQKIYTSEGINIHDKHIEIVVRQMFSRLRIVDPGTGQIVRTILGISRVALTSDSFLSAASFQETSRVLIKAALDHLLGLKENVILGRLIP
>Berkelbacteria_CG1_02_FULL_Berkelbacteria_42_45_curated
NLIEVQTESYNWFFGLKELFDEISPTGEVMSLSTAREKNLTYKAPLKVRVSLLGDFPIMTHRGTFIINGVERVIVSQIVRSYGVLFTRGAWLEVETDKNVITVKIRIPVTTFLRAYITATLGLVETYKKIRPGDLATVESAKSFIEAMFKRYDLGRVGRYKINARVLSKDDFIAIIREIIDQDDTDSLKNRRIRAVGELLGRVRVGLLRVERIIKDRMNSRPIIAALQEFFASSQLSQFMNQTNPLSELVHKRTLSATGPGGLSRERAGFEVRDVHTTHYGRICPIETPEGPNIGLVGYLASYAKINEFGFIETPYRKIYFDASQEERVIVRHLVEYMDVSPKQIVSVTAALIPFIEHDDAARALMGANMQRQAVPLINPESPVIGTGMEAAAAKDSGQIILSADGIVTHVSSFLIKVKYFLSKFIRSNGTVINHAPRVSVGDKVHSGDLLADGSATDGEIALGRNLKVAFMSWGGGNFEDAIIISERLVKDHILSSIHIEKYSLEVRDTKLGPEILTRDIPNVSEEALSNLDENGIVRVGAEVKAGDILVGKISPKGETELSAEEKLLRAIFGEKAKDVRDSSLRLPHGERGKIVDVKIFSRAGVYQMVEVSVAQLRKISVGDKLAGRHGNKGVISTILPLEDMPFLPDGTPVDIIFNPLGVPSRMNIGQLFETHLGWAMEELASPAFDGVKKIQLLDGRTGEPYDRTVVGTIYVMKLHHLVDDKMHARSIGPYSMITQQPLGGKAQFGGQRFGEMEVWAIEAYGAANILQELLTIKSDDVIGRSKAYESIIKGEKIQTVPEAFNLLIKELQSLGLKVDLLDFSSIRISVASPDDILGEVLKPETINYRTQKPERDGLFGENIFGPTKDWECYCGKYRKVRYSGVVCDKCGVEVTKSNVRRVRMGHIDLVVPIAHIWYVRSVPCILGQILDLSSDLEKVIYFARIEKEIISERDYVRVGIGAEAILELLNLEVEIKIEAETKLFKRLRVLQGLSAAPDWLILRRLPVIPPDLRPMVQLDGGRFAASDLNDLYRRVINRNNRLKRLISQGAPEVICRNEKRMLQEAVDALIDNSALKSLSDMLRGKQGRFRQNLLGKRVDYSGRSVIVVGPELKLHQCGLPKVMAMELFKPFVIGRVHNVKNATRLPFVWDILEGITRDSYVLLNRAPTLHRLGIQAFQPVLIEGKAIKIHPLVCPAFNADFDGDQMAVHLPLSADAQKEAGEIMLSRKNLLKPSSGEPVIDMILGCYFLEEAMLAYVVDLKAKIKSVGRIIFSIAKLIRTTSFVDSIKEIGFQYAQQSGITFSAFDIKEIILKNAESQLEIVTRGLVTNEERYTKTVEIWNDINIIRVSGKVSQLNQLAGMKGLVALPIKSNFKEGLSVFEYFVSSHGSRKGRADTALRTSEAGYLTRRLVDVSQDTVVTDWAKHLIGRTLNRDIFKRNTLVLEKIEIRSLLTCEQDWGVCQHCYGEDLATRLVEIGSAIGIVAAQAIGEPGTQLTMRTFHTGGLPRVGELFEARIAVMSEIEGKARISDGDEVKKGQVLTEGHLDLQRSYELTERYIITEVQKIYASQGQEINDKHLEVIVRQMNSKCRIVDPGDGSIHDIVMGITRVALKTDSFLSAASFMETTSILINAAIDNLRGLKENVIIGRKIP
>Peregrinibacteria_CG1_02_FULL_Peregrinibacteria_PER_54_53_curated
SLIEMQILSYRWFLGIKELLEEISPSGRKMELRTCRRRNLTYEAAMKGHVQLLGSIPLMTNTGTFIVGGIERVVVHQLVRSPGVFFSRGVWLEIETDRGIVTCKIKIPITQLLRVYILTTLAYQSIYRKIRPGDLATPENAKQLIDSLFKKYDMGQIARYKLNRRVFQVTDFIAILTEMINPDDIDHLANRRIRSVGELVNKYRVGLVRTERIIKDRMNCRPITAAMREFFASSQLSQFMDQTNPLAELSHKRRLSAMGPGGLSRERASFDVRDVHPSHYGRICPIATPEGPNIGLVVHLAALARVNPYGFLETPYREVYIDAEQERIISARRDITHVDMTPKQILSESTSLIPFLEHDDNTRASMGTNMQRQAVPLIRPAAPLVGTGIEGLTARASGQVMLADDGEVVSVDASHISVVYSLLTFARSNGTCFLMRPRVHVGDKVHRGSVLADGSAVDGELALGQNLLVAYLSWEGANFEDAVIISDRVVRDGWFDSIHIESYVTDVRDTKLGSETVTRDIPNVGEAKLKDLDADGIVRIGATVHEGDILVGKITPKGETELTPEERLLQAIFGDKAKDVKDSSLRLPGGAGGKVVDVHIFDRTGVIRQIKVFVAQTRKIQVGDKMAGRHGNKGVVSRIVPVEDMPYLEDGTPVDIILNPLGVTSRMNIGQILEAHLGWACERLATPALNGISKVQLFDGRTGEPFARTTVGIVYMLKLLHLVEDKIHARSVGPYSLVTQQPLGGKAQHGGQRFGEMEVWALEAYGAAYTLQEMLTIKSDDVIGRSKAYEAIVKGETIRSIPESFNVLVKELQALGLKVELLSFDAVALSVASPEDILGEVTKPETVNYRTQRAEPDGLFCERIFGPTKNFQCFCGKYKGVRYAGVVCEKCGVEVTRSIVRRERMGHINLAVPVTHIWFLRSSPSRIGLLLDLPITLEQIVYFAELDSSVLSELKFFRAGTGAESLKEIVELQTLYDLAKERKLMKRMKLVMSLKKAPEWMILTRLQVIPPDLRPMVQLDGGRFAASDLNDLYRRVINRNNRLKKLMSIGAPEVICRNEKRMLQEAVDTLLNNSALRSLSDMLKGKQGRFRQNLLGKRVDYSGRSVIVVGPELKLQQCGLPKEMAMKLFKPFVIGRAHNVKGAERLREVWDILEEVIQDKYVLLNRAPTLHRLGIQAFKPKLVEGLAIRLHPLVCAAFNADFDGDQMAVHVPLSEKAQHEAATLMAAHQNLLKPSAGEPIIDMVLGCYFLEEAYLAYVVNLQAKIRSVGRLRFQLSALLETVRFADRIKDIGFEYATLSGISIGAKDMRDGLLLEANNRVRMINKGLVTDDERYTHAINIWNDITYVIDSGNWGQVAQLAGMKGLVALPIQSNLKDGFSVLEYFIATHGGRKGKSDTALKTAEAGYLTRRLVDAVQDILITKFEIRVFGRTLAQDLARRNDELLEKIPVRSIMTCATLKGICQKCYGRDLGDATVKIGTPVGIIAAQSIGEPGTQLTMRTFHMGGLTRVEELFEARPAVLADIAGQVCVRSGDMIKVGDPLNIGHFNLHELLEKVQKYIVQEVQKIYASQGQTINDKHLEIIVKKMFSKVRIIDAGPGDTVCLLLGITRAALATDSWLAGASFQETIRVLVEAATDNLQDLKANVIIGRLIP
>Nomurabacteria_CG1_02_FULL_Nomurabacteria_OD1_43_90_curated
NLVETHLKSYEWLLGLKETFKEFSPSGKKFSLEFAKENKLSYEAPLKARVKLMADFPMMTSHGTFIVNGVERVVVPQISRSFGVSFTRGAWVEIESDDGAIYVRIKFPVTVLLRAAIEITLSFVEIHKKLRDGDLATPENARGFVNSIFEKYDLSEVGRFKFNKRTVDATDVATIVSHVMKPDDIDHLGSRRIRSVGEMLQKIRVGMTQMKRNIQDRMSPRPLQARLKEFFATNQLSQFMSQYNVLSEIEILRTFSALGPGGLTRERAGVEVRDVHPSHYGRLCPIHTPEGPNIGLILHLSCYARINDFGMIEAPYVKVYMDALEEEKVEVRRSVHYMDIAANQAFSVATSMVPFLEHNAANRALMGSNMQKQSIPCVVPEAPLVATGIEEQAARDTGRLVIADDGTITHSDAKKIVLKYKLVNFSRTNFTTFHQRPIVNVGDKVSKGATLADTSSSNGQIALGQNALVAFMTWSGSNYEDAIVLSERLVKNSKFTSIHMDEFVVTVRDTKLGPEVTTHDIPNVGELKLKDLDEEGIIRIGAEVHPGDILVGKITPKGEQELTPEERLLRSIFGEKARDVKDTSLRMEHGKRGRVVGVKVFSRSGVIKRIHIEVAQVRNISVGDKLAGRHGNKGVISVILPEEDMPYMADGTPVDVILTPLGVPSRMNLGQILELHLGLAAYTLIVPPFMGATKMKLFDGRTGDSYDDIAVGYMYILKLNHMVEDKIHMRSIGPYSLITQQPLGGKAQGGGQRFGEMEVWALEGYGASHVLREMLTVKSDDITGRSEAFDAIVKGNDVLNIPESFNVLLNYLRGLSLDVILLNFEAILLKLASPERIKGEVTKPETINYRTQRSERGGLFDERIFGPEKDYECYCGKYKRIRYKNIICEKCGVEVTRSIVRRERMGHIELATPVAHIWYLRSIPSRMGLLLNLPIDLEKVIYFAELDQEVLDEMAYFEAGIGAEAIYNIFDLVKFRKLQGDLKLHKRLGIVKSMISSPEWMFLTVIPIIPPALRPMVALEGGRHATSDLNDLYRRVINRNNRLKKLKEIGAPDVILRNEKRILQEAVDSLIDNSILKSLADTLKGKQGLFRQNLLGKRVDYSGRSVIVVGPKLHLNQCGLPKHMALELFRPFIVSKAYNIRGANKLAEVWAILEEVIKGKYVLLNRAPTLHRLGIQAFNPILIEGNAIQVHPLVCAAFNADFDGDQMAVHVPLSLTAQEEAKNLMAANKNLLGPGNGDPIVDIPLGCYSMNSAITAHVVDYRAKISTVGRLLFNLEAIIATPAILDKVKDFGFKYVTSAGITWGIDEIKKGIIAKAKIEADEIRDGLLSEDERYRRTIECWGSVEDMLKSGSISQILQMGGMTGLIIFPIIPSSKEGLSPVEYFITTHGSRKGLADTALNTAKAGYLTRRIVDVAQDAIITPLSRNLKGRVLVQDLYKKGHLDAKDAIVRSPLSCKTIHGICRKCYGLDIGRHFVEIGESVGIIAAQAIGEPGTQLTMRTFHSGGLPRVEEIFERRLAIISHTNGVVFVKVGDAVTKGQFLSNGSADIAEVFQYAENYIITEVLKIYELQGASISRKHIEVIIRQMFSRRKIKDAGQGDIVRAVLGISEVALTTKSWLSAASFENTTRVLINTSIDTLRGLKENVIIGHLIP
>Pacebacteria_CG1_02_FULL_CPR_36_77_curated
DLIKLQKDNYQWFLGILESLQEVNGTGKNWSLSQAKTKSVSYDMPLYVEATLLGDIPMMTDVGTFIINGIERAIITQLVRSPGVFFLRGSWLEVNVGRDVITVKIKMPVTVLLRALLENTLALIEIYEKMRPGEPAVLETAKEYLSQLFRRYDLGTVGRYKLNRRVLTTEDIVAAVRYLIATDDIDHLSNRRVRRVGELVSAFRIGLIRLERSIREKMNARPLIATISEFFRRNRLSAILDQTNPLSEIDNLRRLSVMGTGGVTRERASFSMRDINASQYSRICPVRSPEGPNIGLVTYLALYAKINDFGFLEAPYFKLYLAADAEEWVSIRHDVEYIDVIPRQVIGTSASLIPFIAHDEANRALMGTHMQCQAVPLVRPQAPIVGTGMEKAVSTSMNHSVAAQAGVIEYADAQKVELKYHIIKFERTSSTCYSQTVAVKAGQKVEKGDILIDGPAAEGELSLGTNLLIAYASFDGLGYEDAIVISDRLVKDDSLTSIQINEHKSKVMDTRLGPEELTNDIPNVSEAFLSNLTMEGIIRVGSQVNSGDILVGKVAPKGETELSPEERLLRAIFGEKSKEVRDTSLRLPHGETGTVIDVQVLDRPGTLKEVVVKVAQMRKIRVGDKLAGRHGNKGVISKVVPIADMPHLEDGTPIDIIISPLSVLARMNLGQLLEAHLGWAAQKLAIPAFERIDKVQLFDGRTGESFLQTVVGIGYMLKLSHMVEDKTHARSTGPYSLVTQQPLGGKAQMGGQRLGEMEVWALEAHRAAHVLQEMLTIKSDDVRGRANAFEAMVKGDDIPSVPESFKVLMRELNSLGLTVNPIDFSALQIKIASPDEILGEVKKPETINYRSLKPEKDGLFDEKIFGPVKDYECYCGKYKRIRYKGIVCDKCGVEVTQAKVRRERMAHIELAAPAAHIWFFKGAPSKLSLLLDISPNLNSIMYFSRLEVNVLSEDEYLRVGMGAESILELVDLDVLVRLRGEMKATKRLRVIEGLKKAPESMFLTILPVLPADLRPMVQLSGGRFASSDLNDLYRRVINRNNRLKHLISLGAPEIILRNEKRMLQEAVDSLIDSSQLRSLSEMLRGKQGRFRQNLLGKRVDYSGRSVIVVGPELQLDQCGLPKDMALEMFKPYVLREAPNVKSARHLPEVYDVLEKVTANHPVILNRAPTLHKLGMQAFYPQLIEGSAIRLHPCVCSGYNADFDGDQMAVHVPLTKEARKEAEELMMATHNLLKPANGEPITEMAMGVYYYDEAYHAFLVNLRQPITTIGRMRFNIKELIEVARLIDSIKNLGFEAATRSGLSVSVTDCKPAIVDKANKRVEAVQQGLITDEERRRKSIDVWNAVKIMIDSASKDQVKQLAAMRGLVVMPTKSNFRQGLTIFEYVTSARGSRKGLTDSAIKTADAGYLTRRLSDVSHDAIIRAFYNRLIGRFLAEDVAKKGDILAKIFVIRSPLTCEARRGLCQTCYGWDFSTEKVEIGVPVGVIAAQSIGEPGTQLTMRVKHSGGLPRVEELLEARPAVIARIGGKVIVENGDLVHPGQLLTAGGADIQELLQLAQQHIISQVQYVYESQGISINDRHFEVIARKMGDKVRIEMSGTGEISVLLLGITRSSLFTDSWLSAASFQHTKHVLTDAASDTLSGLKENVIIGRLIP
>None_CG1_02_FULL_CPR_43_390_curated
HMLDIQLKSYENFLGLQQVFNEVFP-DSTYKLEECQKRGLTYASTLRVRLRLICGLPLMTDTGTFIVNGDERVVVSQLHRSPGVSFARGAWVEFEFDSDTLNVFIKLPATTFLRAEILNTIALVDIFRRVRPGDPPTLESATLLFERMFKRYDLGNVGRFMINRRVLTRETTITTIKTLVKVDDIDHLGNRRVKTVGELLNQMRIGLVRLDRSIRERMNSKLVSSVVKDFFGRSQLSQFMDQTNPLAELTHKRRLSALGPGGLSRERAGFEVRDVHHSHYGRVCPIETPEGPNIGLIASLSTYARINKYGFIETPYRKVYLSADIEDTVLCRHKVDYMDVSPRQLVSVAASLIPFLEHDDANRALMGSNMQRQAVPLLNPESPLIGTGMEYRAAKDSGTVIVAKDGTVKSVQADEIV--YKLKKFMRSNDTCVNQRPLVKPGQKVKAGDIIADGAGTDGELALGRNVLVAFMPWRGYNFEDAVLVSERTAKEDVFTSVHVEKFEIEARDTRLGNEEITRDIPNVGEDALRDLDENGIVRVGAEVHPGDILVGKITPKSETELSPEEKLLRAIFGEKAGDVRDASLVVPPGVEGIIVDVKVFSRSGVLKRVVVFIATKRKMSVGDKVAGRHGNKGVIAKILPEEDMPFLPDGTPVDIVLNPLGVPSRMNVGQILETHLGWAAKTLASPIFDGAKKTVLYDGFTGKAFMKVTVGYIYIMKLAHLVDDKIHARSIGPYSLVTQQPLGGKAQFGGQRFGEMEVWALEAYGAAYTLQELLTVKSDDVIGRTRIYEAIVKGESALGMPESFNVLVKELQSLGLDVRLEGFDSISIRIASPEIIRGEVKKPETINYRTLRPEKNGLFCEKIFGPTKDWECSCGKYKRIKHKGIICDRCGVEVTLSKVRRERMGSIELATPVSHVWFFKAIPSRMSAMLELNVELERIIYYE-----LLNEEKYFTAKMGAEAVRELLDLDKLTRLNKQIRLAKQLKIVELLKKSPEWMILDVVPVIPPDLRPLVPLDGGRFATSDLNDLYRRVINRNNRLKKLLTLKAPEIIIRNEKRMLQEAVDALFDNGRLKSLSDMLKGKQGRFRQNLLGKRVDYSGRSVIVIGPELKLHQCGLPKRMALELFEPFIIKRVHTIKSARKMMEVWDILDEVIKEHPVLLNRAPTLHRLGVQAFQPVLIEGKAIRIHPLVCTAFNADFDGDQMAVHVPLSLEAQMEARLLMLAPHNVFSPSDGRPIVDIVLGCNFLEEVVLAFQIDLHAKIKTTGKVLFNLSGVVRTVQLLDDLKAVGFEWATQAGISISITDLKKMFLEIAKKEVADVEMGIITEGERYNKIIDIWNPIFMMADSGSKQQIRQLSGMRGLMASPITANFREGLTVLEYFISTHGARKGLADTALKTADSGYLTRRLVDVAQDVIITDLKERIVGRVAIDNIVEANQEQADLIRIRSVLTCETKYGVCAKCYGKNLATKPVELGEAVGIIAAQSIGEPGTQLTMRTFHIGGLPRVAELFEARPAIISEIDGVVNVYKGDYVNAGQQLIDGAVVPQDILRVLQEYLVNEIQEVYRLQGVKINDKHIEVIVRQMLRKVSIEDSGIGEQVPILLGITKASLSTESFISAASFQETTRVLTEAAADFLRGLKENVIMGHLIP
>CPR3_CG2_30_FULL_Parcubacteria_OD1_36_21_curated
SLLSLQKESWEWFWSLKELFEEIFPTKKQFELTEARKNDDSYEAPLRVKAVLLADFPLMTEKGTFVVNGVERVVISQLIRSPGVFFTRGAWLEFETESGFIGVRIKVAATTLLRVYIEKTLAFVEIYRKLRPGDLAGPDAAKELIWNMFQRYDLSKVGRWKMGQRVLKGEALMAVIREIIRPDQIDHLGNRRIRTLHEILNRLRVGLMRMERIIRDRMNSRPVMSALQEFFSSSQLSQFMDNENPLSELEHKRRLTATGPGGLTRERAGFEVRDVQPSHYGRICPIQTPEGQNVGLISHLACFARVNPYGFLETPYFRVYLTADEEEEVEARKDVDFIDVSSKQPISVATALIPFLQNDDASRALMGSNMQRQSVPLVQPEAPLVGTGMERNVARDSGEEILAPEGKVISVDASQIKLKYNLRTFVRSNYTCFHQRPRVVKGQKVKKGEVLADGTAVKGRLALGRNILVAFLPLRGGNFEDAVCISERLVKDDVFTSLHIEDFTCDVRETKLGPEITTCDIPNIGEEKLKDLDEEGIVRIGAEIGPGDILVGKISPKGEIGLTAEERLLRAIFGEKAKDIKDSSLKVEHGKKGRVILVKIFSRPGVLKRVRVEVAQIRKIKVGDKVAGRHGNKGVVSKILPEEEMPFMADGTPVDIVLNPMGVVSRMNIGQILETHLGLAAKKLISPGLLGANQVLLYDGKTGEPFPKITIGYIYIMKLVHMVEDKIHMRSIGPYSLITQQPLGGKAQFGGQRFGEMEVWSLEGYGAAHTLQEMLTIKSDDIQGRGAAYEAILKGEPIKNVPASFNLLALELKALGLSVEVKNLESIRIKLASAEEILGEVTKPETINYRTQKPEKDGLFCERIFGPTKDYECYCGKYKGIRYKGVICDRCGVELTRSSVRRERMGHIKLASPCSHIWFLRGVPSRIGLVLDVPMQLEKVIYFAGIDEEVLSETAYFEAGTGAETLRKIFDLKKTIQLKKQTKSLGRLRFFQWMEKAPERMFLEVLPVLPPELRPMVQLDGGRYASSDLNDLYRRVINRNNRLKYLIEISAPEVIIRNEKRMLQEAVDALLDNGMLKSLADTLKGKQGRFRKNLLGKRVDYSGRSVIAVGPELKLSQCGLPKIMALELFRPFVIKKAYNIRGASKLDEVWESLEEIVKDKLVLLNRAPTLHRLGIQAFQPILIEGEAIKIHPLVCKAFNADFDGDQMAVHLPLSDEAQKEARNLMRSTKNLLKPSTGLPVVDIVLGCYFLEEVILAYKIDLQAKIRTAGRIIFNLSRMTEIEQTLDKIKELGLEYSTLSGISWGMDDLKKELLEEAEIKVELIKKGLLSLEEKSAKVIETWGPVVSIVGSGSWGQSIQMAGMKGLVTLPIKHSFKEGLDILEYFISTHGARKGAADTALRTSAGGYLTRCLIDVAHELIVSDFAFEIVGRIALENVVKEGEIKAKAIRVRSPLTCKTLRGVCQKCYGWEMGRELVRIGEAVGIIAAQSIGEPGTQLTLRTFHLGGLPRVKEIFELREANMSEIAGLVWVEKGERIEKGQQLCEGSLNLRKLLRATQRYITREVKRIYTSEGVSIHGKHIEMITRQMFSRMKIKNGGPGQIVPIFLGITKVSLTSDSFLSAASFQETSRVLIRSCLDKLRGLKENVIIGKLIP
>Gracilibacteria_CG2_30_FULL_Gracilibacteria_GN02_37_12_curated
ELIEVQFDSYHDFLKLNKAFEDTFPSGEKIDIYDCKRKNLNYEAPMKVRLEMMGGVPLMTEQGTFIVNGIERVIINQIIRSTGIFFTKGSWFEIEIEKGAINVKIKIAISVIFRAYIGPTLALYTLYKLLRPGDLGTDERVEELFKTTFKKFDLGEVARLKIERKFLSKEDLVAGIRYLLSWDDIDHLENRRVRSVGELVDKVRVGLARIEKIAKDRMNSRPLTAVMKEFFGTSQLSQFMEQSNPLAELAHKRRVTALGVGGLTRERASFEVRDVHPTQYGRICPVATPEGPNIGLVLHFSSYAKVDKYGFITTPFRKVYVDAYQERRISARKEITHIDVSPKQIMSESTALIPFLEHDDATRAEMGTNMMRQAVPLIRSEAPIIGTGMERLIGEESGYVVKAEDGEIIGVDAKHISVLYELRTFERSNDLIIHQNARVSSGQKIQKGMILADGQSINGELAIGKNLTVAYMPWEGYNFEDAIIINSRVIENDYFTSVHINEYTLDVRETKLGPEETTPDIPNVATNKLKDLDENGIVRIGAYVMSGDILVGKVTPKGEIELSPEERLLRAIFGDKSKDVKDSSLVIPAGSGGKVIGTHTLRRTGVFEQIKVYVAQTRKMEVGDKMAGRHGNKGIVSRIVPPEDMPFMADGTPVDIILNPLGVISRMNIGQILETHLGAAAKKLATPILNGISKVQLFDGKTGEAFKKTMVGVKYMLKLHHLVEDKIHARSVGPYSMVTQQPLGGKAQNGGQRLGEMEVWALEGYGAANILQEMLTIKSDDINGRAQSYEAIVKGKRIRNIPESFNVLLRELQALNLNIELLNLVGISIGLASKEQIRGEVLISETINYRTQRPERAGLFCEQIFGPRKNFECACGKYKRIRYKGVVCERCGVEVTTSQVRRQRTGHIELAAPVAHIWYLKSVPSRIGLLLDISVKLEQVVYFAELDVAVIGEFDYFLGGTGAQHIKTLLDIKEFIEHQKELKILQKLKLASSLFKSPEHFILDALQILPPDLRPMIQLDGGRYASSDLNDLYRRVINRNNRLRKLMELGAPEVILKNEKRMLQESVDMLISVDVLKSLADILKGKQGRFRQNLLGKRVDYSGRSVIVVGPKLKMNECGLPKSMALILFRPFVIGKAYNVKHAEKIKEVWDALDNVIEGKHVLLNRAPTLHRLGIQAFKPVLIEGKAIQLHPLCCTAFNADFDGDQMAVHLPLTDEAQSEARELMITSKNMLNPSNGEPIVDMILGCYYLEDATHAYVITLHTPIKTYGRFLFNLKKLLETAFFSNEIKNIGFKYATISGLTISKDDMKHTLIKDGGEKIKEIQNGYLTEKERYEQSVKVWNPISNMIESGNWGQLNQLCGMKGLVALPIKSNLKEGFSTLEYFIATHGGRKGKADTALKTAQSGYLTRRLVDAAQNILIRSFEERIYAKFLAKDVAPEGTVFIQTLCVRSILTCETEEGVCQKCYGLDLAHTLAAFGTPIGIIAAQSIGEPGTQLTMRTFHSGGLTRVEELFEARESAISELDGEVLVQEGDIVEIGDKLTEGHINIHHLMDITQLYIVGDIKGIYSSQGQTVNSKHIELIIRQMFSKVKITNAGPGDIVRLLLGLTKISLFTDSWLSAASFQETVRVLVDASTDKLEGLKENVIIGRLIP
>Levybacteria_CG2_30_FULL_Levybacteria_OP11_37_29_curated
DLLSIQKESYSWFIGIKEVISEISPTGKNWELTITLNKGLTFFSPLTVEATLLGEIPKMTDRATFIVNGIERVIVSQIVRSPGVFFTHGSWLEFSTTADMIVVRIKFLASVFLKAIIKKTIALIEIFKKMNPGEPVVIDTVRQNFRDSFRRYDLSKVGRYKINKKTLTLEDIIGIISYVINLDDIDHLSNRRIRSIGELVTAFRVGALRLERIIKEKMNAHPIIAAINEFFRTSQLSAILDQTNPLSEIDNIRRLTVMGTGGISRERASFSIRDINSSQYSRICPVRSPEGPNIGLVTYLTLYTRVNEYGFLEAPYRKIYMDADEEKLIPARYKLDFIDIVPRQVVGTSAALIPFVNHDEANRALMGTHMQCQAVPLVKNESPIIGTGMEATVSEAMNRVTKAPDGEISFVDSLKVVLKFKIDKFKRTSNTFFNQKPTVFAKQKVKKGDILIDGPVSNGELALGKNLLIAYASFDGLGYEDAIVISDRLVKDDGLTSVHIEKYEATVVDTKLGAEETTRDIPNVAEEDLANLDEEGIVVVGSEVSPGDILVGKIAPKGETELTAEERLLRAIFGEKAREVRDTSLRMPHGEHGIITNVQILDRPGSLKKIIIEVAQLRHVVVGDKLAGRHGNKGVISKIVPESDMPYLSDGTPVDIIISPISVLSRMNLGQLLEAHLGLAARKLSVPVFEKMQKMKLYDARTGEPYEDVVIGIGYIMKLIHMVEDKAHARSTGPYSLVTQQPLGGKAQMGGQRLGEMEVWALEAHRAAFTLQEMLTIKSDDVAGRAKAFEAIIKGVDIPKVPESFKVLIRELQSLSMNIVPMDFTGLKILVANPEDIMGEITKPETINYRTYRPEKDGLFDERIFGPTRDFECYCGKYKRIRYKGIVCDRCGVEVTYSRVRRERMGHISLACPVVHVWYSKGSPSKLSTLLDIAQDLESVIYFATLNDIVLSEEEYFEVETGAEGVLHAIDVQKLVDLREETKLLKRLHLIEAIHKAPSSLVMKILPVLPPDLRPMVQLNGGRFATSDLNDLYRRVINRNNRLKHLISLGAPEIILRNEKRMLQESVDYLIDTSIFKSLSDILRGKQGRFRKNLLGKRVDYSGRSVIIVGPELALNQCGIPKEMALELFKPFVIRETPNAKAAKRYPEVFDILEEITKNHPVLLNRAPTLHKLGIQAFYPVLIEGSAIKIHPCVCSGYNADFDGDQMAIHVPLSTNAQEEAIKLMMPAHNLLKPADGAPITEMALGAFYLMEAHFAFKISLREPIKTMGRILFNIKQIVEVANLIDNLKEVGFYAATVSGISVSTFDLKEKLILEAEDKAKEIENGLITHVEQRRLTNEVWDMVRIIAESAGKDQIKQLAAMRGLIYLPIKSNFREGLSIFEYVNSARGSRKGLTDSALKTADAGYLTRRLVDVAHDVIIRYMTNMLLGRVVLKDVVKKGSENLAEIIIRTPLYCRLKYGICASCYGWDLSARRTDMGTPVGVIAAQSIGEPGTQLTMRVKHFGGLPRVEELFEVRLAPVAEISGKILVEEGVSVSAGTQLCEGYLDPRDILKIAQKYLITQLQDVYESQGIAIHYKHFETIVRKMSDKVMIETPGPGDLVEIILGVTKASLVTDSWLSASSFQETTQVLTDASLDRLIGLKENVIVGRLIP
>None_CG2_30_FULL_CPR_38_39_curated
-------------------------AGEKMYVATCKKKELTYGGIITGKVKLIGILPIMTPSASYIVNGVEKIVISQIVRSYGIFYVNGPRLEVQVESGVVVARVKFPITSLLRVYLAVTLAAEFIYNKLRPGELIDPENALNYIKAQFERIFMGRIARRKINAKVLDGEDLISALKYLFHTDDSDHLSNKRIRTMGEILAHLQPMMRKFVKSIKGKLNFKIVDNSIKSFFATSQLSQFLDQINPIAEVEHKRRITALGPGGLKRETAKFEVRDVHPSHYGRICPIETPE-----------------------------------------------------------------------------------------------------------------------------------------------------------------------------------------------------------------------------------------------------------------------------------------------------------------------------------------------------------------------------------------------------------------------------------------------------------------------------------------------------------------------------------------------------------------------------------------------------------------------------------------------------------------------------------------------------------------------------------------------------------------------------------------------------------------------MLSGKEGIFRKNLLGKRVDYSGRSIITVGPNLKLNECGLPIYIAVKMFTPFIIGKVYTPKQAEKLPLALRFLEEVIKDKYVLLNRAPTLHRLSIEAFKIKLMPGKTIRIHPLVCPAFNADFDGDQMAVHLPISDEAQQEAKDLIAADKNILKPGSGEPTIDMVLGVYYINDVLEKYNVKIKDKIITVGRVLFNLKKILMTVKVADDIKDL-------------------------------------------------------------------------------------------------------------------------------------------------------------------------------------------------------------------------------------------------------------------------------------------------------------------------------------------------------------------------
>CPR1_CG2_30_FULL_Parcubacteria_OD1_44_11_curated
DLIEPQRESYRWFVGLKSIFKEFSPSEKKFDLILAKENKLTYEAPLRTTVVLMTDIPVMTEHGTFIINGVERVIVPQLARSYGIFFTRGAWVEIESEDGVIYIKIKVPISSLLRIYMKATLAHLEIYKRLRDGDLATTDNAREFVKSIFERYDLSEIGRHHFNSRVVTLDDLRMILTHIVVPDDIDHLGFRRIRYFGEMAQRVRVGMTRMRRNIQDRMNPRPLQAAIKEFFTTNQLSQFMPQQNILGELEGLRTVSALGPGGLTRERAGFEVRDVHPSHYGRLCPIHTPEGPNIGLILRLAMYARVNRFGIIETPYVKVYFNAHEEEMVAVRCDVDYMDIATNQAFSVATSMIPFLPHDDANRTLMGSNMQKQSTPCIIPEAPLVATGIEKMAARDTGRVLFAKAGEVIECDACHIVIKYTLTTIQRTNFSAFAHRPTVTVGDIVKRGDLLADTTSTQGQIAVGQNAMVAFMSWNGANYEDAIIISERLVKQSKFSSIHLEEFDVAVRDTKLGPEVTTPDIPNVSELKLRNLDENGIIRIGAEVRPGDIMVGKVTPKGEAQLTPEERLLRSIFGEKAKDVKDTSLRLEAGKRGRVIGVKVFSRSGVIKRIHVTVAQVRNVSVGDKLAGRHGNKGVISRILPEEDMPYMADGRPVDVILTPLGVPSRMNLGQILELHLGMAAHTLVVPPFGEATKVQLRDGLTGEEFARTAIGFMYILKLHHMVEDKIHMRSIGPYSLITQQPLGGKAQIGGQRFGEMEVWALLGYGAAYTLREMLTIKSDDIVGRSAAFDAIVRGERISHTPAAFNVLVNQLRGLSLNVDLQKFSGISLKLASPENILGEVTKPETINYRTQRPEKHGLFDERIFGPVEDYECSCKKYRGIRYKGIVCEKCGVEITRAIVRRERMGHIDLCVPVSHIWFLRGVPSRIALLLGITASVEKVIYFADLDVEVLDETQFFEAHIGAEAIFQLFNLEVLLELETKRKLDKRLNLTRGMIYAPEWMFLTRIPVIPPAIRPMVALEGGRHASSDLNDLYRRVINRNNRLKKLIDIMAPEVILRNEKRILQEAVDALIDNSILKSLSDYLKSKQGYFRQNLLGKRVDYSGRSVIVIGPELELDQCGLPKHMALELFRPFVISQAYNIRGAGRLPEVWAILEDVIEHKHVLLNRAPTLHRQGIQAFRPVLIEGNAIQVHPLVCKAFNADFDGDQMAVHVPLGEEAQMEAREFISASKNILKPGSGEPVVDMALGAYWMNDAINAHIVDLRAKIKTVGRLLFNLFAIIVVPGVVNKIKKFGFKYATVSGTTWGIDEVKGELIAAAYAEQQTFMAGLISKEERRRMIIEVWGSAFTLWKSGSMRQIAQMAGMKGLIVFPVIASMKEGMSPIEYFTTTHGSRKGLADTALQTAKAGYLTRRLFVVAQDAIVTAFSKAIRGRILAADAFKKGHLDAVFVVVRSPMTCVTLHGVCQHCYGVDLTTKLVDIGEAVGTVAAQAIGEPGTQLTMNTKHAGGLPRVEEVFEKRPAVVSKAEGIVKVVKNETVTAGQLLTDGSAHLPELFKFTQEYIISEINKIYELQGVTISRKHIELIVKQMMSRVKITASGIGNVVHIIMGITESSLSRKSFLAAASFQNTTRVLINAAVDNLTGLMENVIVGQLIP
>Beckwithbacteria_CG2_30_FULL_Beckwithbacteria_OP11_44_31_curated
NLLDVQKDSYQWFLGIKEALASISPTGKNWQLEQALKKGLTYEIPLKVKAQLMGDIPQMTDVGTFIINGIERSVVNQLVRSPGVFFSRGSWLEINVSYNTISVKIKLPATTFLRAYIFSTLALIEIYQKMRPGEPAVLENAKELLHRMFKRYDLGDVGRYKTNRRVLTPDDIIASIKYLIAVDDIDSLSNRRVRRVGELVSAFRVGLLRLERSIREKMNPRPVIASVSDFFRRNRLSTILDQTNPLAEIDNLRRLSVMGPGGVTRERASFSMRDINSSQYGRICPVRSPEGPNIGLVTYLALYARVNQFGFLETPYRKVYLASDEEEWVPARYQIEYIDVVPRQVVGTSASLIPFIAHDEANRALMGTHMQCQAVPLVNPESPIVGTSMETEVVSAMKRTVQALSGTVTYVDSQRITIKYQVVKFSRTTSTCYSQKPLVEVGDKVKAGDLIIDGPACHGELALGQNLIIAYMSYEGLGYEDAVIISDRLVKEDILTSVMINEYEAKVMDTKLGPEELTRDIPNVGETELSNLGDDGIVVIGSQVEPNDILVGKIAPKGETELTAEERLLRAIFGEKAREVRDTSLRVPHGEGGTVIEVKVFDRPGVIKKVIVQVAQMRKIVVGDKLAGRHGNKGVISKIVPVADMPYFDDGTPVDIIISPLSVLARMNLGQLLEAQLGWAGKKLALPVFEPVDKTQLYDGRTGEPFTETAVGVAYFLKLIHMVEDKTHARSTGPYSLVTQQPLGGKAQMGGQRLGEMEVWALEAHRAAHTLQEMLTIKSDDVVGRAKAFEAIVKSLDIPTVPESFRVLVKELQSLSLNIIPGDFSTLQIKLASPEVIKGEVLKPETINYRTLKPEKDGLFCERIFGPTKDWECYCGKYKRIRYRGIICDKCGVEVTQSRVRRERMGHINLACPVAHIWFFKGAPSHLSLILNISPNLAGVIYFANLDRQVLSEEEYMSVGMGAEAILELIDFEKLTQYRQDVKAIKCLRILESFHKVPAWMITTVLPVIPPDLRPMVQLSGGHFASSDINDLYRRVINRNNRLKHLMNLGAPEIILRNEKRMLQEAVDTLIDSSQLRSLADMLRGKQGRFRQNLLGKRVDYSGRSVIVVGPELNLNQAGIPKQMALEIFKPYVLREAPNVKSAKNVPEVFDILEDVIKDHPILLNRAPTLHKLGIQAFFPVLVEGNAIHLHPCVCAGYNADFDGDQMAVHVPLSKEAMKESIEFMMPKHNLLKPADGSPVTEMALGIYYFPEAILAYAISPRQPIKTVGRLLFNIKTLIETVKLIDDLKNFGFNAVTLSGLSVSVSDCKKSLIETANKKAALIENGLITREEKRRLSNQLWNSVKLIIDSASKDQVKQLAAMRGLVILPTKSNFREGLSIFEYVTSSRGSRKGLTDSAIKTADAGYLTRRLVDVAHDVIIRQFATRITSRFLAKDVVKKDTLLAETIVVRSPLSCQAKYGICAKCYGWDFSTKEVTIGAPVGVVAAQSIGEPGTQLTMRVKHFGGLPRVEELFEIRIAPLAENAGKVRVKNHQLVGAGEQLASGSVSIKDLLKTAQEYLIEEIQAVYESQGIPIHDKHFEVIIRKMSDKVQVETVGIGEFVEVILGITRSSLHTESWLSAASFQNTSSVLTNAAADKLLGLKENVIIGRLIP
>Moranbacteria_CG2_30_FULL_Moranbacteria_OD1_45_14_curated
DLIEVQTDSYRWFWGLKELFSEINPTSKDLELTVAKNKNISYEAPLRAKAVLLGEFPIMTERGTFIINGVERVVVSQLIRSPGVFFTRGAWLEIETDDGVISVKIKLPITGLFKAYIDATFAYREVYKRLRPGDLATEENARQMINAMFERYDFGAVGRYRLNQRILNIDDLVLIVKEIMRPDDIDHLGNRRVRAVGELINKLRVGMYRMVRNIKDRMNPRPVAAAVKEFFSSSQLSQFMDQVNPLAELEHKRRLSAMGPGGLTRERAGFEVRDVHHSHYGRICPIETPEGPNIGLVGHLASYARVNEYGFLETPYLIVYLNAIVEDMVEARVVVDFMDVSVKQCISIATALIPFVEHDDANRALMGSNMQRQAVSCVVPEAPIVGTGIEDKAARDSGQVVLAQSGEVIAVDAGHIIVRYILQSFEKSNFTSMNQIPRVKKGQKVEKGEMLADGASTHGELALGQNMVVAFVPWNGYNYEDAIIVSERVVQGDRWSSIHIEDFSIDVRDTKLGPEVVTRDIPNIGEDRLKNLDENGIIRIGAEISSGDIIIGKITPKGEGDLTAEERLLRVIFGEKSRDVKDSSLYLPHGEHGKIVNVKIFSRMGVFQQIQVSVAQLRKISVGDKLAGRHGNKGVISYIAAAEDMPYLPDGTPVDIVLNALGVVSRMNIGQILETHLGWAAKTLASMALDGVSKIRLTDGKTGQPFDESTVGVMYIMKLNHLIEDKLHMRSIGPYSLITQQPLGGKAQFGGQRFGEMEVWALEGYGAAYTLQEMLTIKSDDVLGRSKGYESIIKGEPIKNLPASFHVLINELKGLCLNVELKDFESVRLTLASPDQILGEVTKPETINYRTQRYEPDGLFCEKIFGPAKDWECYCGKYKRIRYNGIVCDKCGVEVTRSIVRRERMGHIKLATPVSHIWFLRGVPSKIGLVLGISPELERVIYFSQLEKEILSEVDYFTAGIGAEAVRKILDFKKQLALKAELKLLQRLKVYQGFGKAFEWMLPTIIPVIPPDLRPMVALDGGRFATSDLNDLYRRIINRNNRLKKLMAIGAPEVITRNEKRMLQEAVDALFDNSALRSLADALKGKQGRFRQNLLGKRVDYSGRSVIVVGPKLKLHQCGLPKKMALELFKPFIINKAHNVRTAGRMEEAYEILDEIIEYHYVLLNRAPTLHRLSIQAFQPVLIEGKAIRLHPMVCAAFNADFDGDQMAVHVPLTDQAREESATIMLSSKNLLKPASGEPIVDMVLGVYYLDEAILAYIVAVNVAVKSVGRILFNLKIIMEASKFADNMKDLAFLAASGSGISWGMDDLKTVLMAEAEVHIAEVKAGLLTNEERRNRVIEIWGPVYAMVYSGSESVVVQMTGMKGLTALPVKSSFKEGLNVLEYFISTHGARKGMADTALRTASAGYLTRRLVDVSQDIIVRSYAARIEGRVVIENLVKKGTLQAKSIKIRSLVTCKSRRGVCRLCYGVDLGRELVKLGASVGVVAAQAIGEPGTQLTMRTFHVGGLPRVEEIFEARESILCEADGQVRVKEGDLVGVGAILSDGHLDLHKLFTVVHRYIIREIEEIYAAQGEAINDKHIEVIIRQMMSRIRVTDPGPGDIVSMVLGITKVALSTESFLSAASFMETARVLINAAVDRLRGLKENVIIGRLIP
>Falkowbacteria_CG2_30_FULL_Parcubacteria_OD1_45_37_curated
DLIEIQKDSYNWFLGLKDLFEEISPIGRDLELTESKAKNITFEASLRVKAKLLGDFPLMTQNGTFIVNGIERVVVSQLIRSAGVIFTRGAWLEIETDAGVIWVRIKVAITSLFRAYIEATIGLKEVYKRIRPGDLATTDNARQLIHSMFDRYDFDRVGRYKMNKRVLRREDLVAIVKEVVREDDIDHLGNRRVRAIGELINKFRVGLARMERIIRDRMNARPVISVVKEFFMSSQLSQFMDQTNPLAELEHKRRLSAMGPGGLTRERAGFEVRDVHTTHYSRICPIATPEGPNIGLVGHLASYARLNSYGFIEAPYRVVYLDAFEEEKTEARKKIDLLGVAPNQIVSVATSLIPFLEHDDGIRALMGTNMQRQAVPLITAEAPIVGTGVEARAARDSGHIILAEDGEIVKVEGGSFEVKYVLNKFLRSNSTCINQRPIINRGDKVKKGDVLTNSSAVSGELSLGRNVLVAFMTWEGFNYEDAVIISERLIKQDVYSSIHIENYTIDVRDTKLGPELITNDISNISEEKLKDLDERGIVRVGAEVSSGDILVGKITPKGETELSAEEKLLRAIFGEKAKDVRDSSLYLEHGEHGKVVDIKIFSRAGVIQSIQITAANLRKIQVGDKMAGRHGNKGVISKVVPIEDMPYLADGTPIDIILSPLGVVSRMNLGQLLETHLGFAAHKLAVPPLNGISKVTLYDGKTGEPYDKVVVGYKYMLKLNHMVEDKMHQRSIGPYSLITQQPLGGKAQFGGQRFGEMEVWALEAYGAAHCLQEILTIKSDDVPGRSKAYESIIKGEPIRNVPESFNVLVRELKGLCLDVELMDFDAIKLKLASPEAILGEVTRPETINYRTQKPEKDGLFCERIFGPSKDWECYCGKYKKIRYKGIICDKCGVEVTRSLVRRERMGHIKLEVPVSHIWFLRGTSSKIGLILDLSMALEKVVYFAQIKQEIISESLYFTADIGADAVRKLLDLDKTISLEKELKLVRRLKLLKSLRANPEWMILTVVPVIPPDLRPMVPLDGGRFATSDLNDLYRRIINRNNRLRQLIDLNAPEVICRNEKRMLQEAVDALVDNSILKSLADSLKGKQGRFRQNLLGKRIDYSGRSVIVVNPNLNLDQCGLPKRMALELFKPFIISKVHNVRSASRYEEVWDILEDIVKGAYVMLNRAPTLHRLGIQAFKPVLIEGLAIQIHPLVCTAFNADFDGDQMAVHVPLTEEAIAEARDIMLSSHNLLKPATGDPVVDIVWGVFYIQDAKLAYNIKLQQTIRTVGRIVFNIKGLVATIDLLDKMKKTSFKYITKSGLSWGMDDIKDEMIMEASRQAEEIGDGLLTDSERYSKIIELWGPVYSMIESGSWAQLTQILGMKGLVTLPVKGNFKKGFSVLEYFIATHGVRKGLSDTALRTSNAGYLTRRLVDVSQDIIVVNLFKRMTGRFLAADLVKAGELIAEKIRVRSVLTCKVHRGICSKCYGYDLAYKPVKIGTAVGIIAAQSIGEPGTQLTMRTFHTGGLPRVEEIFEGRKAFIADVAG-QWVKDGDKIKVGDQLTEGSLDLHQLYKLAQKYIIKEIQYVYSSQGQPLNDKHIEIIAHQMFSRVYINDAGPGEIVELLLGITKASLTTNSFLSAASFQETARVLIDAAVDHLEGLKENVIIGRPIP
>Saccharibacteria_CG2_30_FULL_Saccharibacteria_TM7_41_52_curated
NLISHQKDSWRDFVGLSEIFSELNPTGQKLSLRDAKENNLTFDAPLHANVELLGDYPWMTDRGTFIVNGTERVVVSQLIRSAGVFFTRGAWLEIETANGVIYVKIKLPITTLLRAYIDATLALIEVYRRLRPGDLATVDNARSMIERMFKRFDYSRVGRYKLNQRVFQLSDLIAIIREVIRPDDIDSLSNRRVKLVGELVRQFRVGMLRMQRNAMDRMNARPVVAAVREFFASSQLSQLMDETNPLAELSHKRRLSSMGPGGLSRERAGFDVRDAHPTHYGRLCVVETPEGANIGLVLNLASYARVNEYGFIETPYLKVYLDAAQEVRVSARNEVTYVDAAHKQILGSSAALIPFIEKNRVDRSLTGSAMQKQAVPLLIPSSPVVGTGIEGEIAKNTSQLITASDGEVVRADGDQIHVKYELVHFAKSNDRSINQKVCVVRGQKVKKGDILIEGASIDGELALGRDLLVAFMPWGGYNMDDAIVLSSRVVSDDALTSINIKDYTIEVRETKLGNEIVTRDIPNVSEDSLRHLDESGIVQVGSEVKSGDVLVGKITPKGEQELSSEERLLRAIFGEKAKDVRDTSLRMNNAGGGKVVGVKIFSRAGVLMQIQIFVAQLRKISVGDKLAGRHGNKGVIAKILPIEDMPFMEDGTPVDVVLNPLGVPSRMNIGQLFETHLGMAATALATPPFNGVPKFQLFDGRDGNAFERTTVGVMHMIKLHHMVSDKIHARSTGPYTMVTQQPLGGKAQNGGQRFGEMEVWALEAYGAAATLQEMITIKSDDVYGRAKAYESIIKNEPIVKLPESFNVLVKELQGLGLRVDLLDFNAIRLTVASPEDILGEVTKPETINYRTQKPERDGLFCERIFGPVKDVNPHDNKLKGVRSREAAVDKNGELITKSIVRRERMAHIALATPVAHIWFMRGTPSAMSLLLGITVNLERIAYFSDLEAELISEVDFVEVGMGGAALKTLLDLAALIKLTTEVKLLKRLKMLEGMAVAPNSLALTILPVIPPDLRPMVQLTGGRFATSDLNDLYRRVINRNNRLKKLIGLNAPEVIRRNEMRMLQEAVDALIDNSALKSISDMLKGKQGRFRQNLLGKRVDYSGRSVIVVGPKLHIHECGLPKQMALELFKPFIISWAYNIRSASRLALVWDALDAVIEGKYVLLNRAPSLHRLSIQAFQPKLVEGKAIQLHPLVANGFNADYDGDQMAVHLPLSDNAQREARELMSATNNLLKPADGVPVLDVVLGNYYLYEAEMAYKLQLQSPIRTLGRVFFNLKKVLTTAYTADRMKGLAFRFATIAAVSTGQEDYISEFVVEGDAKTALIAQGLITEEERYSLTIAAWTSISVMVNSGDISNVKWASAMIGIVVLPIRSNYKDGLSSLEQFVATRGARKGLIDTALKTADAGYLTRRLVDVSQDVFTVNFGNRLVGRYTAEAIVENDTIIANAIKIQSVLTTKNLRGIPRKSYGIDMSTRIVDAAQPVGVIAAQSVGEPGTQLTLKTFHKGGLPRVEELFEARQAYITEVTGLVVVAAGDVVEAGDRLTSGSLNLHDLMRLTQRYIINEVLRIYAAQGQDVADKHLEIIVRQMFSRVQVEDPGTGDIVQLLLGITKVSIWSDSFLSAASFQDTTRVLINAAIDRLHGLKENVIIGRKIP
>Nomurabacteria_CG2_30_FULL_CPR_47_67_curated
DFVETQLKSYRLLIGIGEVFREFSPSQKKFDLEYAKDNKITYEASLRAVVRLMADFPMMTPHGTFIINGVERVIVPQLARSFGVSFSRGAWVELESEDGVIYVRIKFPVTFLLRVQIEATLSYVEIHKRLRDGELVTPDNAKGFIDSIFERYDLSEVGRFKFNKRTISRDDVVAIVAHIAKPDDIDHLGSRRVRSVGELLQKLRVGMSQIKRNVQDRMSPRPLQARIKEFFATNQLSQFMGQYNILNEIEHLRTLSALGPGGLTRERAGLEVRDVHSSHYGRLCPIHTPEGPNIGLILRFATYAWVNDFGIIETPYVKVYLDALEEEYVEARSEVQLMDVAPGQAFSIATSMIPFLEHNDANRALMGSNMQKQATPAILPQAPLVATGMEAKAARDTGRIILAPDGTIEAVDAKKVVLKYDLVNYSRTNFTALHQRPAVSLGQKVKKGDLLVDTSSSGGQIALGQNMLVAFMSWGGSNYEDAIILSEKVVKDGRFTSIYMDEFTANVRDTKLGPEITTHDIPNVGEAKLKDLDEDGIVRIGAEVQPGDILVGKITPKGEAELTPEERLLRSIFGEKARDVKDTSLRMPHGKRGRIVGVKVFSRSGIIKKIHVEIAQLRNVTVGDKLAGRHGNKGVVSTVLAEEDMPFMEDGRPVDVILTPLGVPSRMNLGQILELHLGLAAHTLIVPAFMGATKMKLFDGRTGQTFENIAVGYMYILKLHHMVEDKIHMRSIGPYSLITQQPLGGKAQGGGQRFGEMEVWALEGYGAAHILREMLTIKSDDIVGRSRAFDAIVQGEKIHNTPESFNVLLYNLRGLSLDVILQDFDSIVLKLASPERVKGEVTKPETINYRTQRSERGGLFDERIFGPEKDYECYCGKYKRIRYKGIICEKCGVEVTRSIVRRERMGHIELASPVAHIWFLRGVPSRIGLLLNLSVDIEKVVYFARLDSEVIDEATYFEAGIGAEAIYNIFDLHRYKILEERLKLRKRLGLIKSLIISPEWMFLTMIPVTPPALRPMVALEGGRHATSDVNDLYRRVINRNNRLKKLKEIGAPEVILRNEKRILQEAVDSLIDNSILKSIADTLKGKQGLFRQNLLGKRVDYSGRSVIVVGPDLKLNQCGLPKHMALELFRPFVISKAFNIRGAGRIPDVWAILEEVIKNKFVLLNRAPTLHRLGIQAFNPILIEGNAIMVHPLVCRAFNADFDGDQMAVHVPLSDEAQQEARDLMASNQNLLGPGNGDPIVDIVLGCYWMNSAIMAYLVGFRSKIKSVGRLLFNLGEIVGTPKILDKIKAFGYKYVTQSGITWGIDEVKKGIIEGARKKIAVIQEGLLANEERFRKVISVWGPVSDMLHSGSISQIVQMAGMKGLIVFPIIPSAKEGLSPIEYFVTTHGSRKGLADTALKTAKAGYLTRRLVDVAQDAIITPISKNLRGRILAKDVFKKGAIDAIKAFVRSPLTCKTLYGVCQKCYGVDPGRKLVKLGEAVGIVAAQAIGEPGTQLTMRTFHAGGLPRVEEIFERKAAVINVSDGEVRVKVGDTVKKGDILTDGSADISELFKYTQDYILNEVNRIYELQGASICKKHIEVIVRQMFARVRIKEAGIGSVVSIVLGISDVALTTKSWLSAASFENTTRVLIETAIDQLRGLKENVILGRLIP
>None_CG2_30_FULL_CPR_50_59_curated
DLVGHQRGSFDWLLGLTELFKEFSPSGKKFELQFARENMRTYEAPVKATVKLLADMPMMTPHGSFIVSGVERAIVPQLARSFGAFFIRGVWIEFDSESGAIFVKIKFPITQLLTVAVQATLAYVEIHRRMRDSDLATPENAKNFVQSLFDRYDLGKVGRHRLNARTLGLADFVHIISEITKPDDIDHLGFRRVRFVGELLARMRVGMSRMKRNIQDRMNPRPFYAAVHEFFTANQLSQFMEQQNALAELENMRTLSALGPGGLTRERAGFEVRDVHPSHYGRLCPIHTPEGQNIGLILRLAIHARTNDYGVIETPYVRIYLNALDEEFVEARHAVTLMDASTYQMFSIATSMIPFVDHDDANRALMGSNMQKQATPVLIPEVPLVATGIEAHAARSTGRLVLAVAGEVVYVDARKIVVKYHLQRLTQTNNSAFMQRPSVMLGDKVKKGDILADNSSTQGQLALGQNVRVAFMSWNGANYEDAIIISERLVEEAKFTTVHIEDFDCMVRDTKLGPETTTHDIPNVGELRLKNLDEEGVIRIGAEVRPGDILVGKVTPKGETQLTPEERLLRSIFGDKAKDVKDTSLRMEGGKRGRVIGVRIFLRSGIIKKIVVTVAQVRNVSVGDKLAGRHGNKGVISRVLPVADMPYDKDGNPVDLILTPLGVPSRMNLGQILEMHLGLAAHTLIVPPFAGATKMQLYDGRSGDAFATIAVGYMYVLKLHHMVEDKIHMRSIGPYSLITQQPLGGKAQNGGQRFGEMEVWALLGYGAAYTLREMLTIKSDDIQGRSAAFDAIVKNEPISGTPASFAVLTNQIRGLALDIEPLTWNSLRLAIASPERILGEVTKPETINYRTQRSEKHGLFDEKIFGPEKDYECYCGKYKGIRYKGIVCDKCGVEITRSIVRRERMGHIELCTPVAHIWFLRSVPSRMALLLGASADIEKVVYFAELESEVLDELEYFEARIGAEAIYDIFDLKELETLSARYKLVKRLSLIAGLIASPEWLFLTRIPVIPPALRPMVALEGGRHATSDVNDLYRRVINRNNRLKKLINIHAPEVILRNEKRILQEAVDALLDNSILKSLADYLKGKRGYFRQNLLGKRVDYSGRSVIVVGPDLELDECGLPKHMALELFRPFVIAGAFNIRGAGRLPEVWELLEEAIKGKYVLLNRAPTLHRQGIQAFRPRLIEGNAIQLHPLVCNAFNADFDGDQMAVHVPLSEEAQWEAENIMSANKNILKPGSGEMIVDIILGVYWLNAAILASAIDLRATINTVGRLFFNLARIVAVPDIVNKVKRFGFDYATRSGISWAIDDIKSRIVAEAAAKVVKIQNGLLAEEEKRRMAIETWGSVADMVRSGTLGNLTQMAGMKGLIQVPIISSMIEGLNPIEYFMSTHGARKGLTDTALGTAKAGYLTRRLFDVAQDSIVTNYAEVLRGRVLVEDVFKKGQYDAGVLVVRSPMSCETRYGICQTCYGMDFTTEIVDVGEAVGTVAAQAIGEPGTQLTMRTFHQGGLPRVEEVFEKRPAVISKSDGLVLVKEGDTVVKGQILTDGSADLDDLFEYVQEYIITEASKIYELQGASVSRKHLEVIVKQMFSRVKITDAGVGDVVEIVLGIKESALSRRSFLSAASFEQTTKVLINTALDHLRGLKENVILGRLIP
>Moranbacteria_CG2_30_SUB10_Moranbacteria_OD1_41_165_curated
DLIEVQSDSYQWFWGLKELFSEINPTNKDLELTLSKKKNISYEAPLRAKASLLGDFPIMTERGTFIINGVERVVVSQLIRSPGVFFTRGAWLEIETDDGVISVKIKLPITGLLKAYIDATFAYREVYKRLRPGDLATEENARQMINAMFERYDFGAVGRYRLNQRVLNTDDLVLIIKEVIRPDDIDHLGNRRVRAVGELINKLRVGMYRMVRNIKDRMNPRPVAASVKEFFSSSQLSQFMDQVNPLAELEHKRRLSAMGPGGLTRERAGFEVRDVHHSHYGRICPIETPEGPNIGLVGHLASYARVNEYGFLETPYLIVYLNAIVEDIVEARVLIDYMDVSVKQCISIATALIPFVEHDDANRALMGSNMQRQAVSCVVPESPIVGTGIEDKAAHDSGQVVVASSGEVISVDANHITVRYILQNFEKSNFTSMNQVPRVTKGQMVEKKEMLADGASTHGELALGQNMVVAFIPWNGYNYEDAIIVSEKVVQADRWSSIHIGDFSIDVRDTKLGPEVVTRDIPNIGEDRLRNLDENGIIRIGAEIASGDIMIGKITPKGEGDLTAEERLLRVIFGEKSRDVKDSSLYLPHGERGKVVDVKIFSRMGVFQQIQVSVAQLRKISVGDKLAGRHGNKGVISYIASAEDMPYLPDGTPVDIVLNALGVASRMNLGQVLETHLGWAAKTLASFALDGVSKIRLIDGKTGQPLDDSTVGVMYIMKLNHLIEDKLHMRSIGPYSLITQQPLGGKAQFGGQRFGEMEVWALEGYGAAYTLQEMLTIKSDDVLGRSKAYESIIKGEPIKNLPASFHVLVNELKGLCLDVELKDFESVKLTLASPEQILGEITKPETINYRTQRYEPDGLFCEKIFGPAKDWECYCGKYKRIRYNGIVCDKCGVEVTRSIVRRERMGHIKLATPVSHIWFLRGVPSKIGLVLGISPALERVIYFSQLEKEILSEIEYFTAGIGAEAVRKILDVKKELALKEELKLLQRLKVYQGFDKAFEWMLPTAIPVIPPDLRPMVALDGGRFATSDLNDLYRRIINRNNRLKKLMSIGAPEVITRNEKRMLQEAVDALFDNSALRSLADALKGKQGRFRQNLLGKRVDYSGRSVIVVGPSLKLHQCGLPKKMALELFKPFIINKAHNVRTAGRMEEAYEILDEIIEHHYVLLNRAPTLHRLSIQAFQPVLIEGKAIRLHPMVCEAFNADFDGDQMAVHVPLTDQARAESANIMLSSKNLLKPASGEPIVDMVLGCYYLDEAILAYLVAVNAAVKSVGRILFNLRSIMEAAKFADRMKDLSFRAVSASGLSWGMDDLKKGLIEAAELRVKEVKDGLLTNEERRNRVIEIWGPVYAMVYSGSESVVVQIVGMKGLMALPVKSSFKEGFNVLEYFISTHGARKGMADTALRTASAGYLTRRLVDVAQDIIVRSFAARVEGRVVIEDLVKEGTLQAKVIKIRSLVTCKSRRGICRLCYGIDLGRNLVELGASVGVVAAQAIGEPGTQLTMRTFHVGGLPRVEEIFEVREAILCEVDGQVRVKEGDLVGIGSILSEGHLDLKKLYTVVHRYIICEIEEIYAAQGEAINDKHIEVIIRQMMSRIRIVDPGPGDVVAMVLGITKVALSTESFLSAASFMETARVLINASIDHLRGLKENVIIGRLIP
>CPR1_CG01_land_8_20_14_3_00_Nealsonbacteria_OD1_12_curated
YLLELPKDSWKRFWDLKELFQEISPTGKELELWEAKENNDSYEASVRVKTKLLCDFPLMTERGTFIVNGVERVAISQLIRSPGAFFTRGAWLEFETEAGFIGVKIKVAATCLLRAYIEETLALVEIYSRLRPGDLTXXXXXXELIENMFGRYDLSKVGRWRMGQRVLKPEDVIAVLREIIRPDQIDHLGNRRVRTLTELLNRLRVGLMRMERIIKDRMNPRPVMAVVKEFFTSSQMSQFMDNENPLAELEHKRRLSSTGPGGLTRERAGFEVRDVQPSHYGRICPIQTPEGPNIGLVSHLASFARINPYGFLETPYFKVYLNAYEEEEVEARIEIDFIDVSPEQSISVATSLIPFLQNDDANRALMGSNMQRQSVPLIKPEPPLVMTGVEKKVARDSGQEAIAEDGIVTEVDANHIIVKYHLRTFVRTNYTCFHQKPLVKKFAHVKKGDILADGGAIQGYLSLGRNILVAFLPWRGGNFEDAILISERLVKDDVYTSIYAENFSCDVRETKLGPELTTYDIPNVSEEKLKDLDEEGIVRIGAEVGPNDILVGKISPKGETDLTAEERLLRAIFGEKARDVKDTSLLMEHGKQGRVVGVKVFSRPGVIKRIEVEVAEVRKIQAGDKLSGRHGNKGVISKVLPVEEMPFMEDGTPVDIISNPLSVVSRMNLGQVLETHLGWAAKHLISPALSGAAKVRLYDGRTGLPFPKITVGYIYMMKLIHMVKDKIHMRSIGPYSLITQQPLGGKAQFGGQRFGEMEVWALESYGAAHTLQEMLTIKSDDVPGRAATYEAILKGEEIKNIPASFNLLVSELKSLGLSVEVKDLESIRIKLASPEDILGEVTKPETINYRTQRAEKDGLFCEKIFGPERDYQCYCGKYRGIKYKGVICDRCGVEITKSQVRRERMGHILLATPVSHIWFLRGVPSSVGTILDIPMQLERVIYFAEIEKEVLSEVEYFEAGTGAETLRKIFDLKKEINLKKEFIILRRLRIFQGMERAPEWMFMQVLPVLPPDLRPMVQLDGGRYASSDLNDLYRRVINRNNRLKYLLEINAPEVIVRNEKRMLQEAVDALIDNGMLKSLADMLKGKQGRFRQNLLGKRVDYSGRSVIVVGPQLKLNQCGLPKKMALELFKPFVIRKAYNVRGAARLDEVWAILEEVVKDKLVLLNRAPTLHRLGIQAFYPVLIEGETIQTHPLVCKAFNADFDGDQMAVHLPLSDEAQKESKERMLASLNLLKPATGTPIVDIVLGCYWLEEAEISYNIDLKAKIKSLGRILFN------------------------------------------------------------------------------------------------------------------------------------------------------------------------------------------------------QVIKI-------------------------------------------------------------------------------------------------------------------------------------------------------------------------------
>Falkowbacteria_CG02_land_8_20_14_3_00_150_Falkowbacteria_OD1_36_14_curated
------------------------------------------------------------------------------------------------------------------------------------------------------------------------------IIREIIREDDIDHLGNRRVRAVGELINKFRVGLARMERIVKDRMNARPVIGVVREFFMSSQLSQFMDQTNPLAELEHKRRLSAMGPGGLTRERAGFDVRDVHTTHYGRICPIATPEGPNIGLVGHFASYARLNKYGFIETPYRKVYLDAFEEEKCEVRRKVDFFGVAAHQIISVATALIPFMEHDDGQRALMGTNMQRQAVPLIKAESPIVGTGIEARAAEDSGHVILAEDGEIVNIDGASIAVKYPLVKFLRSNSTCINQRPIVNKGDKIKKRQVLTDSSAINGELALGQNILVAFMTWEGYNYEDAIIISERLVRDDVYSSIHIEDYKIDIRDTKLGPELVTNDIPNIGEEKLKDLDESGIVRIGAEVSSRDILVGKITPKGETELSAEEKLLRAIFGEKAKDVRDSSLYLEHGEHGKVVDIKIFSRAGVIQTIQVSVANLRKIQIGDKMAGRHGNKGVVSKIVPLEDMPFMEDGTPIDIILSPLGVISRMNLGQLLETHLGLAAKKLVTAPLNGINKQDLVDGKSGETYDRITVGYKYIMKLNHMVEDKIHQRSIGPYSLITQQPLGGKAQFGGQRFGEMEVWALEAYGAAHTLQEILTIKSDDVPGRSKAYESIIKGEPITNVPESFNVLVRELKGLGFDVELIDFNAIKLKLASPEEILGEVVRPETINYRTQKPEKDGLFCEKIFGPSKDWECYCGKYKKIRYKGIICDKCGVEVTRSMVRRERMGHITLLSPVTHIWFLRGISSKIGLILGLSMALEKVVYFAQIKQEIISENVYFEAGIGAEAIRKLLDLGKTILLEEELKIIRRLKIFKSLHANPEWMVLAIIPVIPPDLRPMVALDGGRFATSDLNDLYRRVINRNNRLKQLIELNAPEVICRNEKRMLQEAVDALIDNSSLKSLADSLKGKQGRFRQNLLGKRIDYSGRSVIVVNPRLRLNQCGLPKIMALELFKPFIISKVHNVRSASRYDKVWDILEEIIKVAYVFLNRAPTLHRLGIQAFQPILIEGKAIQIHPLVCTAFNADFDGDQMAVHVPLTKEAVAEAKNIMLSSHNLLKPATGDPVVDIVWGSFYLMEVKLAYKIGLRKLIMTAGRIIFNLRNLVRTVKFVDELKDQSFYYITKSGLSWGMSDLKDKLIENAGEMVEKIHEGLLTDSERYSKVIELWGPIYSMIESGSWTQLTQVLGMKGLVTLPVKGNFKNGFDVLEYFISTHATRKGLSDTALRTANAGYLTRRLVDVSQDVIVTDFIKRIMGRYLAEDLVKKGELIAEKIHIRSVLSCQLNRGVCVKCYGYDLGHHPVEIGTAVGIIAAQSIGEPGTQLTMRTFHTGGLPRVEEIFEARKAFITDVDG-RWVKDKDMVKKGDQLTEGSVDLQQLYILTQKYIIKEIQYVYSSQGQPLNDKHIEIIARQMFFRIYIIDSGPGEIIVLLLGISKASLTTDSFLSASSFQETARVLIDAAIDYLRGLKENVIIGRLIP
>Portnoybacteria_CG02_land_8_20_14_3_00_150_Portnoybacteria_OD1_45_8_curated
-----------------------------------------------------------------------------------------------------------------------------------------------------------------------------------------------------------------------------------------------------------------------------------------------------------------------------------------------------------------------------------------------------------------------------------------------------------------------------------------------------------------------------------------------------------------------------------------------------------------------------------MEVAQLRKVMVGDKLAGRHGNKGVISKILPVEEMPYLEDGTPVDIILNPLGVASRMNIGQILETHLGLAAKKLATPSLDGATKLMLYDGQTGQPFNKVTVGYIYMMKLHHLVEDKIHMRSIGPYSLITQQPLGGKAQFGGQRFGEMEVWALEGYGAAHTLQEMLTIKSDDVLGRANAYDAIIRGLPFKHLPASFNVLVSELKSLGLSIDLVDFSAIRLKLASPEEILGEVTKPETINYRTQKPEKDGLFCERIFGPEKDWECYCGKYRRIRYKGIVCDKCGVEVTRAIVRRERMGHIVLASPVSHIWFLRGVPSKVGLILDMSVDLERVIYFADIEKETLAENEYFEAGIGAGAVRQALDLHVLRELLIQKKAIKRLRIVEAMIRAPEWTILTVLPVMPPDLRPMVALDGGRYATSDLNDLYRRVINRNNRLKKLIELNAPEVICRNEKRMLQEAVDALIDNSALRSLADMLKGKTGRFRQNLLGKRVDYSGRSVIVVGPELKIHQCGLPKYMALELFKPFVIQKAYNIRGAGHLDDVWGILEEVIRDKFVLLNRAPTLHRLGIQAFQPVLIEGLAVQIHPMVCRAFNADFDGDQMAIHLSLTREAQAEAGKIMLSANNLLKPATGEPITDIILGAYWMEEAILAYDINLKAKIFCAGRIIFNLKGMVKTAVILDKIKEIGFEYATESGISWGMDDLKKELLAEAEKEIETIHDGLLSREERRARIIETWGPVFCMADSGSWVQIFQMMGMKGLMTLPVKSSFKEGFNVLEYFISTHGARKGSVDTALRTATAGYLTRRLVDVAQDMVVNSFASRIVGRVALEEVVKKNTLAAKKIRVRSVITCKAYHGVCQMCYGYDLGRQLVKMGEAVGIVTAQAIGEPGTQLTMRTFHTGGLPRVQEIFECQRAAVSEIDGKVWVKDGDSVSRGQQLSEGHIDLKDLFRLVQRYVIREVQNIYISQGEGLNDKHIEIIIRKMFSRVRVKEPGIGDVVQLLLGISKVALSTESWLSAASFQETTKALINAAIDSLRGLKE---------
>Nealsonbacteria_CG03_land_8_20_14_0_80_cor_Nealsonbacteria_OD1_36_12_curated
YLLNLQQETWQRFWDLKDLFAEVSPTGKELELWEAKKNNDSFEAPLKVRVRLLANFPLMTERGTFIVNGVERVVISQLIRSPGAFFTRGAWLEFETESGVIGVKIKVAATTLLRAYIKETLALVEIYRRLRPGEMATPDTARELIKNMFERYDLSKVGRWRMRQRVLKSEDVVATLREIIRPDQIDHLGNRRVRTLTELLNRLRIGLMRMERVVKDRMNPRPVMAVLEEFFTSSQIAQFMDNENPLAELEHKRRLTSTGPGGLARERAGFEVRDVQPSHYGRICPIQTPEGQNIGLVGHLAAFAKINPYGFIETPYLKVYLNAYEEEKVEARIKIDFIDVSPEQCFSVATGLIPFLANDDANRALMGSNMQRQSVPLIQPEVPLVCTGLEERVARDSGQVVIAKDGIIKEVDADHITLKYNLKTFIRTNYTCFHQKPIVQKGQRVKKGDILADGGGIQGSLALGRNVLVAFLPWRGLNFEDAIVISERLLRDDVFTSTFIEDFICDVRETKLGPEITTSDIPNVAEEKLKDLDEEGVVRIGAEAGPNDILVGKISPKGETELTAEERLLRAIFGEKAKEFKDTSLRLEYGKTGRVIGIKVFSRPGIIKRIQVEVAKLRKIQAGDKLTGRHGNKGVVAKILPVEEMPFMEDGRPVDIILNPLGVVSRMNIGQILETHLGLAAKKLISPGMSGATKMTLYDGRTGEAFPKITVGYIYMMKLVHMVEDKIHMRSIGPYSLITQQPLGGKAQFGGQRFGEMEVWALEGYGAAYILQEMLTIKSDDVLGRTATYEAILRGEEIKNLPASFNLLIGELKSLGLNIEVKDIETIRIKLASPEVILGEVTKAETINYRTQRAEKDGLFCQKIFGPEKDYECYCGRYKGIRYKGIVCDKCGVEVIKSNVRRERMGHINLAVPCAHIWFLKGVPSRAGLILDIPAKLERITYFSEMEKEILSEVEYFEAGTGAETLREIFDLKKLADLRAEIKILRRLRVIEGMLRAPEWMFLTVLPVLPPDLRPMVQLDGGRYASSDLNDLYRRVINRNNRLKYLLEISAPDVIVRNEKRMLQEAVDALIDNGMLKSLADIIKGKQGRFRQNLLGKRVDYSGRSVIVVGAELKLHQCGLPKKMALELFKPFVIRKAYNVRGASKLDEVWAILEEVVKNKLVLLNRAPTLHRLGIQAFEPLLIEGEAIRIHPLICRAFNADFDGDQMAVHLPLSDKAQKEAKEIMLSSLNLLKPATGTPVVDIILGCYWLKEAILAQVIDLRAKIKTVGRILFNLEKLLIATEVLDKVKDLGFEYSTLSGMTLGMDDLKPEIIRKAEKEIETINKGLL------------------------------------------------------------------------------------------------------------------------------------------------------------------------------------------------------------------------------------------------------------------------------------------------------------------------------------
>Shapirobacteria_CG03_land_8_20_14_0_80_cor_Shapirobacteria_OP11_40_19_curated
DLTEIQKESWEWFKGLGEVLKEVSPAGKNWQLEEALEKSLSYERPLKVKVRLMGDLPEMTHRGTFIVNGIERCVINQIVRAPGVYFSRGSWLEFFVNNDVISVRVKFPVTVLLRAFIEKTIALLEIYKKLRPGEPAILENAWEFFNGLFRRYDLSKVGRYKINKRILNSRDLVKIISYLIGIDDIDHLANRRVRRVGELVSAIRIGFLRLERMIKERMNARPLISAINEFYRQGQLSQILDQTNPLSELDNLRRLSVLGQGGITRERASFSIRDINSSQYSRICPVRSPEGPNIGLVTYLALYARVNEFGFLEAPYREIYLQADDERWVPSRYKVNLIDVCPQQVVGVSAALIPFLANDESNRALMGTHMQCQAVPLVQPEAPIVGTGMEKAAAEAMQMVIRSKEGLVIYVDGEKIIIKYKMFKFQRTNGTCYSQRPLVSVGQKIKKGEIVIDGPSANGELALGKNLLIAYCQYEGLGFEDAIVLSDRLVKEDILTSISIEEYEAQVVDTKLGPEELTKDIPNVSEQELASLDESGIVVVGAEVGPNDILVGKIAPKGETELSAEERLLRAIFGEKARDVRDTSLRIPHGERGIVVGVQILDRPGTNMIIKVKVAQIRKITEGDKLAGRHGNKGVVSKIVPVEDMPYLEDGTPVDIIISPLSVLARMNLGQLLEVHLGWAAQKFGVPVFENFSKVKLYNGKTGELIEEVTVGIAYMMKLIHMVEDKTHARSTGPYSLVTQQPLGGKAQMGGQRLGEMEVWALESHRAAHVLQEMLTIKSDDVLGRAKSFEAIVKGTDIPSVPESFNVLVNELKALGLDIVPI-----MIKLASPEDIKGEVTKPETINYRTLRPEKDGLFCERIFGPTKDWECYCGKYKRIRYRGIICDKCGVEVTLSRVRRERMGHINLASPVAHVWFFRGSPSRISLLLDVPPSLEAVVYFAALTGSTLSEEDYFKVGMGTESLLEIIDLKKMAFLKEESKIVKRLRIIEGMLRSPSWMILTVLPVIPPDLRPMVQLTGGRFASSDLNDLYRRVINRNNRLKHLIELGAPEIILRNEKRMLQEAVDSLVDSNKLRSLSDMLRGKQGRFRQNLLGKRVDYSGRSVIVVGPELSLRQCGLPKEMALEMFKPFVLREAPNVKSAKNIAEVFDILEEITKNHPVLLNRAPTLHKLGIQAFFPILIEGNAIRIHPCICQGFNADFDGDQMAVHVPLSQKAQEEAISLMTPDNNMLRPSDGTPINEMALGIYYLTDAVCAFNLKLREPIKSVGRLLFNIKDLFEVLALVDSLKDLGFYAGTVSGVSLSIKDCKGSIIKAADGKVSEIGQGLITIDEEKRLIRDIWNPIKLIIDAVSRDTIKQISAMRGLVVMPTKSNFREGLSVFEFVTTSRGSRKGLTDSALKTSDAGYLTRKLVDVSHEAIIRLFNLRILGRVLAKPVFKRDEVKTKTLIVRSPLTCQTRFGICAQCYGWDFSNKMVEVGVPVGVIAAQSIGEPGTQLTLRTKHAAGLPRVTELFEVRVSPLAEISGKVLVSDGEEVLAGTQLSSGALDVREVLAVAQRYLIDEIQAVYESQGIPINDRHFETVVRMMSETVRVKNTGPGELLQILLGITRAALHTESWLSAASFQETSNILADAAIDHLLGLKENVIIGRLIP
>Roizmanbacteria_CG03_land_8_20_14_0_80_cor_Roizmanbacteria_OP11_39_12_curated
-----------------------------------------------------------------------------------------------------------------------------------------------------------------------------------------------------------------------------------------------------------------------------------------------------------------------------------------------------------------------------------------------------------------------------------------------------------------------------------------------------------------------------------------------------------------------------------------------------------------------------------------------------------------------------------------------LFETLLGFIAQSNVAPVFEKIEKVTLYDGKTGKKFDTVLVGTGYILKLIHMVEDKFHARSVGPYSLVSQQPLGGKSQMGGQRFGEMEVWALESHRVPATLQEMLTIKSDDVRGRTKAFESIIKGIEIPNVPESFHVLLKELNALGLSIDYIDFSGLKIRLASPEDILGEVIKPETINYRTFRAEKDGLFDERIFEPTKDFECYCGKYKRIRYKGIICDRCGVEVTTSAVRRERMGHIKLVTPISHIWYFKGASTPLSIVLDVPPALEKIIYYAEIDGMTLEEEDYVTVGMGSEVVYDLLDFKKKYEAVEELKLLKKVRILESFIKGPAWMVLTVLPVIPPDLRPVVQLPGGKFATSDLNDFYRRVINRNNRLKQLINLGAPEIILRNEKRMLQEAVDSLLDLQKQKSLSDILRGKQGRFRQNLLGKRVDYSGRSTIAVGPELKINQCGIPREMALELFKPHMLHEAPNIKSAKNFPVVYDILEEITKDHPVLLNRAPTLHKLSVLGFYPVLTDSYVIKLHPAVCAGYNADFDGDAMGVFVPLSTAAINEVKSRMMAHQNLLKPSDGTPIAEMALGIYYLNEAISAYVATLRQPVLSVGRIFVNIKDLVKIGALIDELKEVGFWGATVGGLSSSVFDCKESIIAETEKEVMKVEQGFLTLEEKKRYSNKLWNPVKMIIKSASKEQLKQLSAMKGLVVVPTKSNYREGLSIFEYVISARGARKGLTDSALKTADAGYLTRRLVDVSHDMIVRKFKARMKGRFLLQD-LETGTLNIEDLKVRSPLHCHSKFGVCQKCYGIDLSTRLVEVGVPVGVMAAQSIGEPGTQLTMRVRHFGGLPRVEELFETRVSPIADIDGKVKVKDGDLVVKGTQLSEGYLNIHDVLMVAQIYLLNEVQQVYESQGIGIHDKHFEVIIRKMSDKVAIEDEGKDEVVVSILGITKAAIYTDSWLSAASFEQTTSVLSNAAIDNLLGLKENVIIGRLIP
>Wolfebacteria_CG03_land_8_20_14_0_80_cor_Wolfebacteria_OD1_36_15_curated
RLIEIQLSSWRWFIGIKELLDEISPSGKDLDLYTVRNKELTYEAALRAKIRLLGDFPVMTSRGTFIVNGVERVVVSQLIRSAGLYFSRGSWLEFMTEDGFLGVKIRVAATDLLRIFIKKTLSYIEIYKRLRPGDLATAENAQSLIDSMFDRYSLSAVGRYKLNQRLLDLEDLIVVVKEIIRPDDIDHLSNRRVRAVGELLSRLRVGFQRTRRTVQDRMNSRLLTSVIREFLTTSQLSQFMDQINPLAELENKRLLSSLGPGGLTRERAKFEVRDVHPSYYGRVCPIQTPEGQNIGLINRLANYSRPNEFGFLTTPYLKVWLDANEEKIVEGRIEVELIDAAPQQLVSVATSLIPFLEHNDANRALMGSNMQRQAVSLIKPTSPLVSTGMEEKVAYNSGYLIISDDGEIIDVDASKIVLKYHLYKFKRSNYTCISQAPLVEKGQKVKKGDVLANGPSMNDCLALGQNLIVAFMPFEGTNFEDAIIVSERVVKDDLFDSIHIEDFYCDVRETKLGPEITTNDIPNVSEEKLRNLDEEGIIRIGAEVKADDILVGKVSPKGEVELTPEEKLLQAIFGEQARDIKDTSLVLPHGKSGRVIRVKVFSRPGVIKRIQVEVAKLRSLKAGDKLSGRHGNKGVVSQVRIVEDMPHLEDGTPVDIILNPLGVLSRMNLGQILETHLGLAAKKMITPIFIGATKVTLYDGRTGEPFRPITVGYIYIMKLLHLVEDKIHMRAIGPYSLITQQPLGGKAQFGGQRFGEMEVWALEGYGAAHVLQEMLTIKSDDVLGRSAAFEAIVRGEKIKNVPSVFNVMISELKALGLNIELINFNALKIKIASPEDILGEVVKPETINYRTQRPEKDGLFSEKIFGPTKDYECSCGKYHGVRYKNTVCERCGVEVVHSVVRRERMGHINLAAPAAHIWFLKSLPSKLGLFLDIPLKLEKVVYYAEVKKEAMTEAEYFEAGTGAEAIRKLLDLRKLAKTKEEIKLLYRLKLIRSFLKNPEWMILTILPVLPPDLRPMVALDGGRFATSDLNDLYRRVINRNNRLKKLLELKAPEIIIVNEKRMLQEAVDALIDNASSKSLTDAIRGKQGRFRQNLLGKRVDYSARSVIVVGPHLKINQCGLPKKIALELFRPYVIHRAYNVKNSNRIPEVWAILEEEIKNKVVLLNRAPTLHRLGIQAFKPVLIEDLCIKIPPLVCAAFNADFDGDQMSVHLPLTQEAQKEATERMLASKNLLKPATGEPITDMVLGCYYLSDALLAYQIEINSLIKSCGRIIFNLQEIVETAPILDEIKKLGFEYATLLGISWGMDDLKEAIIKEAEKAVNLVDQGLLTDFERRARIIEIWGSVYSIVDSGSWLQPLQMMGMKGLVVLPIKSCYKDGLSSLEYFISTHGARKGLTDTALKTASAGYLTRRMIDVCQDLAIKPFSLRIFSRTAAEDILKKGKITAELIKIHSPITCKTPFGICSKCYGFDLATEPVKIGEAVGIIAAQSIGEPGTQLTLRTFHTGGLPRVEEVLENRYAALAPADGVLFVKPGQKIKKGAQLFEGPLSLKEIMNLAERYIINEIQKIYASEGMNINNKHIEILVRQMFSRVRIKSPGIGEMVQLLMGISRVALSSDSFLSAASFQETVRVLTAAASDKLRGLKENVIIGRLIP
>Jorgensenbacteria_CG03_land_8_20_14_0_80_cor_Jorgensenbacteria_OD1_38_39_curated
NLIEIQTLSYEWFLGLKELFDEISPTSKELELHQAKEKDQTYEASLRIKVKLLGDFPVMTERGTFIINGVERVVISQLIRSAGIYFTRGSWLEFETSDGFIGVKIKAPVSELLRIYLQATLSYIDLYERLRPGELATVKNAQALIDPMFDRYDLGRVGRFKLNQRFIDLEDLIAIIKEIIRPDNIDHLGNRRVRAVGELALRLRVGFARLKRVVQDRMNYKVLIAVLRDFFASSQLSQFMDQVNPLAELEHKRRLSTMGPGGLTRERAGLEVRDVLPSYYGRICPIQTPEGANIGLVNSLATYARLNEFGFLETPYFKVWLDAVEEETVEARIEIDFIDVSPNQLISVSTSLIPFLEHDDANRALMGSNMQRQAVPLVRPEAPLVSTGQEEKAAFYSGQLLISNSGVVSEVDAQKIVIKYPLVKFKRPNPTCLSQRPIVKKGQKVKKGEILADGSATQGVLSLGQNLLAAFIPWEGANFEDAVILSERVARGDCFTSVHIETFLCLVRETKLGSEITTPDIANVSEEKLRNLDEEGIIRIGAEVQPNDILVGKISPKGELELTSEERLLKAIFGEKAREVKDTSLTLPNGKRGRVIGIKIFDRPGIIKKIQVEVAQIRKIRAGDKLSGRHGNKGVISQIRPVEDMPYLEDGTPVDIVLNPLGVISRMNLGQIFETHLGWAAHQLIVPNFVGATKITVYNGLTGESFRPIAVGYIYMMKLNHLVEDKIHMRSTGPYSLITQQPLGGKAQMGGQRFGEMEVWALEGYGAAHLLQEMSTIKSDDVIGRSAAFEAIIRNQDIKNIPASFKVLVSELKSLGLSIFTNNLKSISIKVASPEEIKGEVTKAETINYRTQRPEKNGLFSERIFGPTKDYECYCGKYKKVRYKGIICEKCGVEVTRSAVRRERMGHITLAAPIAHIWFLRTVPSRLRLLLDVSLKLEKVVYFAELEKEILNEDEYFEADRGAGALRKILDLNSLANLEKEIHLRRRLKLVKSFIKAPEWTILTILPVLPPELRPMVALDGGRYATADLNDLYRRVINRNNRLKKLIELKSPEVIIANEKRMLQEAVDALIDNTALRSLADTLKGKQGRFRQNLLGKRVDYSGRSVIVIGPELKLNECGLPKILALELFRPFVISKAYNIKNANRFPEVWAILEEVIADKRVLLNRAPTLHRLSIQAFKPILIEGLAIRIPPMVCAAFNADFDGDQMAVHLPLTKEAQYEAKHLMDATLGVLKPANGEPITDITLGCYFLREAMLAYFIDIQTKIKTYGRLIFNLSRVVSAYVFLDKIKDLGFSYSTLSAITWNMSDVKKEILARAEKEMEEINEGLLTQEERTEKAVLLWNPIFSIIDSGSWSQINQMMGMKGLVQLPIKSSYKEGLGVLEYFFATHGARKGSTDTALKTAQAGYLTRRLVDVAQDLIIKNFAERLFSRTALEDIVRAGEIQAKKIKIRSPITCKSFFGVCSACYGLDLSRKPIDIGEAIGIIAAQSIGEPGMQLTLRTFHVGGLPRVEEVFEARAALLAKGDGKVLIKEGERVYKGQPLYEGPLNLRDVLIYLERYIINEVQKIYVSAGASINDKHIEVIVRQMLSRVLVTDPGVNDLMQKILGISRVALTTESFLSAASFQETSRVLVTAATDYLRGLKENVIIGKLIP
>Portnoybacteria_CG03_land_8_20_14_0_80_cor_Portnoybacteria_OD1_41_10_curated
DLIAIQKESYQWFWGLREILDEISPGNQDLELYEAKTHNVSYEAPLHCRVKLMGDFPLMTQRGTFVVNAVERVVISQLIRSSGVFFTRGAWLEFETDEKSIGVKIKAPVTTLLRAYIEATLAFVEIYKRIRPGDLATEDNARSFIEAMFERYDLGDVGRWKMEQRLLRFEDLVAIIKEIIRPDDIDHLGNRRVRTLGELLNKLRVGLARTERVIRDRMNTRPFMATVKEFFTSSQLSQFMDQINPLAELEHKRRLSAMGPGGLTRERAGFEVRDVHSSHYGRICPIETPEGPNIGLVGHLASCARLNDYGFLEAPYRRVYLNASEEEEVEARIKVDFIDVLPQEPISIATSLIPFLEHDDSNRALMGSNMQRQAVACIDPKAPLVGTGMERRAARDSGQLIIAENGRVKEVEASKIVVAYPLRSFVRTNYTCISQHPIVKKGQLVKRGDILADGAATMGKLALGQNLLVAFMSWRGYNFEDAIVLSERLVKKDLFTSIHIESFNCDVRETKLGLEVTTPDIPNVGEERLKDLDEEGIVRIGAEVGPNDILVGKISPKGETDLTSEERLLQAIFGEKARDVKDTSLRMSHGKRGRVVGIQIFSRAGVIKSIQVEIAQLRKVSVGDKLAGRHGNKGVISKILPEEDMPYLADGTPVDIILNPLGVASRMNIGQILETHLGWAAAHLNSPALAGLSQVTLYDGRSGEPFEPITVGYTYIMKLLHLVEDKIHMRSVGPYSLITQQPLRGKAQFGGQRFGEMEVWALEGYGAAHVLQEMLTIKSDDVAGRVSAYDAIIRGKLIQNVPASFNVLLSELKALGLDVVLVDFKSIILKLASPERILGEVTKPETINYRNQRAEKDGLFCQKIFGPEKDWECACGKYRRIRYKGVVCDKCGVEVTRASVRRERMGHISLAVPVSHIWFLRGIPSKMGLILDHSVDLEKIIYFAAIKKEILSEVEYFEAGTGAETLRKIFNLDALAQLNDQTKIFKRLCLIEGLIRAPEWMFLTILPVLPPDLRPMVQLDGGRYATSDVNDLYRRVINRNNRLKRLLELKAPEVICRNEKRMLQEAVDALIDNSSLKSLADMLKGKQGRFRQNLLGKRVDYSGRSVIVVGPELKLHQCGLPKHMALEIFKPFVISKAHNVRGAGRLDEVWGILEEIIKKRYVLLNRAPTLHRLGIQAFQPVLIEGKAIQIHPIVCRAFNADFDGDQMAVHLPLSKEAQIEAKEIMLSADNLLKPATGEPVTDMVLGCYWMEEALLAKQVHLKARIKSVGRIIFNLRRLIKTALVLDRIKRMGFKYASDSGISWGMDDLKKGWLKEAISQVDLIKEGLLTDSERKSRIVQIWNSVFNIFDSGSWDALAQMTAMKGLVVLPIKNSYKEGFNVLEYFISTHGGRKGMADTALKTATAGYLTRRLIDVCQEIVIRSLASRIVGRIALEKIVKKGQLIARKIRVRSVISCRATNGICQKCYGYDLGRELVKLGEAVGIVTAQAIGEPGTQLTLRTFHTGGLPRVEEIFEVRKAVISEVDGQVWVEQGDLVARGQQMTEGHIDLKELYKTVQRYIVKEVQQIYTFAGENIDDKHIEMIVRQMFSRVRIKDSGSNQIVLLLLGITKVSLTTDSFLSAASFQETARVLIDAAIDNLRGLKENVIIGKLIP
>Roizmanbacteria_CG03_land_8_20_14_0_80_cor_Roizmanbacteria_OP11_35_26_curated
DLIEVQKKSWNYFLSLKETLAEFFPTGKKFTLHLCLKKKLTYDTPVYLKLRLFFNLPKMTNRGTFIINGIERAIINQIVRSPGVYFTIGAWIDITINNNLIEMKVKFLATVFLKAYILPTLAILEIYRKVRPGEPLILDNAYETINNLFRRYSLANVGRYKINKKLLSKVDVIETIKYLVNFDNIDHLGNRRLRTVGELIYGIRVGMVRVSREIKERMNSKPLIVAINSFYRTSQLSTIVDQTNPLSELDNLRRITVGGPGGIEKERASFSIRDISSSQYSRICPIRSPEGPNIGVVTYMALYAKVNKYGFLEAPYKKVYLQADDEETVVARYKVDFIDVSPRQVVGVSASLIPFLQNDDASRALMGTHMQCQAVPLLYPSAPIVGTGQEEKISTALGRTIIAPDGTIKYVDGQKVIFKYHLERFVRTNDVFFDQKPTVERSQKIKKGEVIVNGPSTKGQLALGQNLIVAYTSLNGLGYEDGFVISERLVKEDVLTSITIEEFVADLVDTKLGPEELTRDIPNVREEVLANLDKDGLIAIGTKVTGGDILIGKVAPKGEKELTAEERLLRAIFGEKAKDIKDTSLRIPYGKRGTVINIETIDGPSILKRIIVNTAQLRKISVGDKLAGRHGNKGVISKILPEWDMPHLEDGTPVDVILSPLSILSRMNLGQLFENLLGTIARRNSIPVFEKIKKVTLFDGQTGLPYEKVLVGTIYIMKLIHMVEDKFHARSIGPYSLVTQQPLGGKSQLGGQRFGEMEVWALESHRVPYTLQELLTIKSDDVRGRTKAFESIIKGIDIPSVPESFHVLVKELNALGLSIDYIDFSGLRISLASPEAVIGEVIKPETINYRTFRTEKDGLFDERIFGPTKDYECYCGKYKRMRYKGIVCDRCGVEITTSAVRRERMGHIKLASPIAHIWYFKGSSSVLSTILEIPPSLERIIYYATIDEIAIEEDDYLTVGMGSEVIFEMLDVQKEYASLKNLKLLKRVRVLESFIKAPKWMVLTVLPVIPPDLRPVVQLPGGKFATSDLNDFYRRVINRNNRLKQLIDLGAPEIILRNEKRMLQEAVDSLIDLQKQKSLSDILRGKQGRFRQNLLGKRVDYSGRSTIIVGPELKLDQVGLPKEMALELFKPFLLHEAPNIKSAKNFPAIYDILEEITKEHPILLNRAPTLHKLSILGFYPVLTDGYAIKLHPTVCAGYNADFDGDAMGVFLPLSKQAIDEVKERMLPYYNLLKPADGSPIVEMALGCYYLEEANNFYKIQLREPVFSVGRIIFNLKALITVGSIIDRLKDIGFWGATVSGLSVSIFDCKNQVIAETEKQIEKVRQGLLTLEEKRRYSNKLWNPVKIIIKSASREQLKQLSAMKGLVVVPTKSNYREGLSIFEYVISARGARKGLTDSALKTADAGYLTRRLVDVAHDMIVRKFKERIISRFEA----KTNELKVVFFTVRSPLFCKSPYGICQKCYGTDLSNKLVEVGTPVGVTAAQSIGEPGTQLTMRVRHFGGLPRVEELFETRVSPISEIGGNVKVKDGDLIASGTPLSEGYLDIDDVLAIAQIYLLDEIQKVYESQGIAIHDKHFEVIIRKMSDKVIIDDEGKDEVVISILGVTRAAIYTDSWLSAASFEQTTNVLSSAAIDYLLGLKENVIIGRLIP
>Wolfebacteria_CG03_land_8_20_14_0_80_cor_Wolfebacteria_OD1_40_12_curated
FLAETQITSWNWFVGLREILSEISPTGENLELYTARYKGISYEAPLRVKVRIFGDFPLMIKRGTFIINGVERVVVAQLIRSPGIFFIRGAWLEFNTDDGLISVKIKVPVTDLLRIFIETTLSYIEIYKRLRPGDLATPQNAKNLIDAMFDRYTLSAVGRFKFNQRLLDIDDLVSAVKEIIKSDDIDHLGNRRVKAVGELLGRLYVGFARLRRIIQDRMNYRPLISVIKEFFATSQLSQFMDQDNSLSELEHKRRLSVMGPGGLTRERAGFEVRDVHSSYYGRLCPIETPEGQNIGLICHLANYARLNEYGFLETPYFKVWFNALEEEIVDARIEVEFIDASPNQIAGVAASLIPFFEHDDANRALMGANMQRQAVPSLKPQAPLVSTGIEEKAAFDSGRLIIAESGVVKEVDAAKIVVDYRLDKFRRSNYTCISQKPLVFKGQKIKKGEVLADSSTSNGVLALGQNLLAAFVSWGGANIEDAIILSEKAVENDVFSSIHIEDFYCDIRETKLGPELTTPDIPNVSEEKLKNLDEDGIIRIGAEVGAGDILVGKISPKGEVELTPEEKLLRAVFGEKAIDVRDTSLVLPHGKSGRVVEIKILSRPGVIKRIQIEIAELRKVRAGDKLAGRHGNKGVISQIRPVEDMPYLEDGTPVDIILNPLGVASRMNLGQILETHLGMAAFKSITPIFVGAKKLTLYDGRTGQPFSPVTIGYIYIMKLNHLVEDKIHMRSIGPYSLITQQPLGGKAQFGGQRFGEMEVWALEGYGAAHTLQEMLTIKSDDVFGRAAAFESIIKGGEIKSTPLAFNVLVSELKALGLNIEEIQLNALRIKIASPEEILGEVLKAETINYRSQRPEKDGLFSERIFGPTKDYECYCGKYRKIRYKGVICDRCGVEVTKSAVRRERMGHIKLISPVSHILFLRTIPSKICLFLNTSLKLEKVIYYTELSREILTETEYFKAGSGAETVRKILDLKKEAKIEAKIYLLYRFKLVRSFIKNPEWMILTNLPVLPPDLRPMVALDGGRYATSDLNDLYRRVINRNNRLKKLIELKAPEIIITNEKRMLQESVDALISNSVLKSLADVLKGKQGRFRQNLLGKRVDYSGRSVIVVGPELRLNECGLPKKMALELFRPFIINKAYNLKNANRLAEVWAILEEVIADKKVLLNRAPTLHRLGIQAFKPALIEDLCIRIPPMVCTAFNADFDGDQMAVHLPLTEEAQKEAEELMISSGNILTPSSGDPIVDIVLGCYYLDEAILAFYLKINEPIKSVGRLIFNLQKIVDIWLILDEIKKAGFTYATLSGISWGMDDLKNGILKEAEIEVFKIKNGLLTDAERRQKTIEVWNSVFSIIDSGTWSQPIQMAGIKGLVQLPIKASFKEGLSVLEFFINTHGARKGLIDTALKTASAGYLTRRLVDVAQDVIIKSFSQRLYSRTANEDIVRANEIIAEEIKIRSAITCQTLYGICSKCYGLDLGSGLVKVGEVVGIVAAQSIGEPGTQLTLRTFHTGGLPRVQELFEIRKTSLAEADGVIFVKTGQIVQKGDQLSEGSIDLKELFEFVQRYIVNEIQKIYISEGSYINDKHIEIIIKQMFSRVMIKETGIGEIVQLLVGITRTALSTESFLSAASFQETSRVLITAASDTLRGLKENVIIGRLIP
>Berkelbacteria_CG06_land_8_20_14_3_00_150_Berkelbacteria_43_10_curated
DLIAIQTKSYQWLFGVQELFDEINPTGKNFTLETARDKYLTYKASLRVKVKLMGDFPVMTDQGTFIINGIERVVVTQIVRSYGTLFIRGAWLEFETSRDILSVKIKIPITTFIKAYIKSTLALVEVYKRIRPGDLATAESAQTFLETMFKRYNLGKVGRYKMNRRILIIDDVIHVVREIIKPDDVDHLMNRRVRSVGELVTRLRVGLLRMERIIKDRMNNRPIQAVLQEFFASSQLSQFMDQTNPLAELEHKRRLAATGPGGLTRDRAGFEVRDVHNSHYGRICPITTPEGPNIGLVGQFATYAQVNDYGFIETPYFKVYLDAFIEGVVIARDNVEYIDVSPKQIVSTTAALIPFIEHDEAARAQMGSTMLRQAVPLIKADSPVVGTGLEAEAARDSGQAIYAHSGIVTKVSAQSLTV-YDLMKFIRSNGTCINQRPVVHVGDKIVKGQLLAESSAINGEIALGKNLLVAFMSYMGANYEDAIIISERLVRDDVLTSIHIENYQMEVRDTKLGPELITRDIPNVGEEGLADLDENGIIRIGAEVNPGDILVGKISPKGETELSAEEKLLRAIFGEKAKDVMDTSMRLPHGEYGKVIGVKIFEKTGVNQMVEVTVAQLRKISVGDKLAGRHGNKGVISKILPVEEMPYLPDGTPVDIILSPLGVVSRMNLGQILETHLGWAADKLASPVFDGVSKIQLHDPRTGLPYDETTVGIIYMLKLIHLVDDKIHARSIGPYSMVTQQPLGGKAQFGGQRFGEMEVWALEAYGAAHSLQEMLTIKSDDIVGRSKAYESIINNQPILSIPASFNVLVRELQSLTLNVEMLDFDTLKLSIASPDDILGEVTKPETINYRTQKPERDGLFDERIFGPTKDYECYCGKYKKIRFKGVVCDKCGVEVTRSSVRRERMGHIELAVPVTHIWYVHGIPSVLGLLLDMPMDMEKVVYFSDLEHELLTESEYVHVGIGAEALYELLSLKDIVSLT-QDKVLRRLRLTTDMLRAPEWVVLKRIPVLPPDLRPMVQLDGGRFAASDLNDLYRRVINRNNRLKRLLTQGAPEVITRNEKRMLQEAVDALIDNNALRSLSDMLRGKQGRFRQNLLGKRVDYSGRSVIVAGPQLKLHQCGLPKVMALEMFKPFVISKVHNVKNASRLPEVYDILERITSKSYVLLNRAPTLHRLGIQAFQPVLIEGKSIQIHPSVCYPFNADFDGDQMAVHVPLSEQSKWEAEHIMQSAKNLLKPASGEPVVDIVFGIFYINEAILAYHIEVRAKIRCVGRILLNLKKLYALALLVDKVKDLGFEYAAISGLTISIEDVKYELIKKGYDQLAVIERGLITENERVLQTVELWSPIYLMVTSGSFAQVLQMGGMKGLVVLPVKNSFKEGLSVFEYFISTHGARKGRSDTALRTSDAGYLTRRLVDVSQDNVVSSFASRLVGRVALKPIVKSNEIAATAIEIRSPITCILEWGICKKCYGVDLATKEVERGAAVGIVAAQAIGEPGTQLTMKTFHMGGLPRVEELFEARPAVIAEINGTILVSDGEVVERGRILTDDHRDLSQSLELTQQYIIQEVQSIYASQGQAINDKHIELVLRQMFSKVKICDGGTGQIIQIVLGISRVALKTDSFLSAASFQETTSVLLEAAVDHLKGLKENVIIGRLIP
>Roizmanbacteria_CG06_land_8_20_14_3_00_150_Roizmanbacteria_OP11_34_14_curated
NLIEVQKNSWTEFTRLKEIFNEFFPTKKKFTIYLCYKKKLTYDTPVYLKLRLFFNLPKMTERGTFIINGIERAIINQIVRSPGVYFTIGAWLDMTINNGLIEMKIKFLSTVFLKVYLIPTLAVLEIYRKIRPGEPLILENAYETINNLLKRYSLADVGRYKINKKLLTKEDIIASIKYLLTFDDIDHLGNRRLRTVGELIYGIRVGMVRVEREIKERMNSKPLIVAINSFYRTSQLSTIVDQTNPLSELDNLRRITVGGPGGIEKERASFSIRDISSSQYGRICPIRSPEGPNIGVVTYMALYAKVNKYGFLETPYKKVYLQADDEEMVTARHKIDFIDVSPRQVLGASASLIPFLQNDDASRALMGSHMQCQAVPLVFPEAPMVGTGLEEKVSIALGRTIKANDGVVKYVDGQKIVYKYKLERFNRTSNVSFDQRPKVSRNQKVKKGEIIIDGPSTRGRLALGKNLLVAYSSLNGLGYEDGFVLSDRLVKEDILSSITMEEFIADVIDTKLGPEELTRDIPNVREEILQNLDKEGLVNIGTEVKGGDVLVGKVAPKGEKELTAEERLLRAIFGEKAKDIKDTSLRMPYGKRGSVINIETINGPSVLQRIIVNTAQLRKITVGDKLAGRHGNKGVISKILPAWDMPYLADGTPVDVILSPLSILSRMNLGQLFENLMGVIAKSTSIPVFEKIKKVTLFDGQTGLPYEKALVGTTYIIKLIHMIEDKFHARSVGPYSLVTQQPLGGKSQLGGQRFGEMEVWALESHRVPYTLQELLTIKSDDVRGRTKAFESIIKEIDIPSVPESFHVLVKELNALGLSIDYADFSGLRITFASPDTIIGEVVKPETINYRTFRAEKDGLFDERIFGPTKDYECYCGKYKRMRYKGIVCDRCGVEITTSAVRRERMGHIKLASPIAHIWYFKGTSSTLSIILDVPPALERVIYYATIDELVIEEDDYLNVGMGSEVLYEILDLNKNYQTLELLKLLKKARVLEAFIKAPKWIILTVLPVIPPDLRPVVQLPGGKFATSDLNDFYRRVINRNNRLKQLIDLGAPEIILRNEKRMLQEAVDSLIDLQKQKSLSDILRGKQGRFRQNLLGKRVDYSGRSTIVVGPELKLNQCGLPREMALELFKPYLLHEAPNIKSAKLFPVVYDILEVITKDHPVLLNRAPTLHKLSILGFYPVLNDDYAIKLHPAVCSGFNADFDGDAMGVFLPLSKMAIEEVKQRMFAYHNLLKPSDGSPIVEMALGCYYLNEAMRFQKIKLRQPINTVGRIIFNLKNIVKVGDLIDRIKELGFWASTIAGLSLSVFDCKNKVIKEAEKEIEKITQGLLTAEEKKRYSNKLWNPVKIIIKSASKEQLKQLAAMKGLVVVPTKSNYRQGLSIFEYVISARGARKGLTDSALKTADAGYLTRRLVDTSHDMIVRKFKERIKNRFILND-IKANELTIELITVRSPLYCASPYGVCQKCYGTDLSTKIVEIGVPVGVMAAQSIGEPGTQLTMRVRHFGGLPRVEELLETRVSPIAEIAGRAKIKDGDLISVGTPLSEGYLDIDDILTIAQIYLLDEIQDVYESQGIAIHDKHFEVIIRKMSDKVIIEDEGKDEVVVSILGITRAAIHTDSWLSAASFEQTTTVLSSAAIDYLLGLKENVIIGRLIP
>Shapirobacteria_CG06_land_8_20_14_3_00_150_Shapirobacteria_OP11_40_12_curated
DLLAVQKESWAEFLDLIDTVHSVSPTGNNWVLELARQKGLNYTLPVIIKARLLLNLPAMTPQATFIINGIERGVINQLVRSPGVYFTRGSWLEFFVGKDVIFARIKVLATVILRAFIEATLSLLEFYRKLRPGEPVVLENAQKFFQERFRTYELGNVGRHKVNKKVLKNEDLLATVKHLIKFDDIDSLGNRRLRRCGEIVVALRPAMARFERMVKERMNPQPLISSLNTFFRSNQLSAILDQTNPLSELDLLRRITVIGVGGLTRERAAFSIRDVHGSQYGRICTVRSPEGPNIGLVTYLALYAKIDKYGFILAPFRKVYLDADDEFWVPLRFLVEYIDMVPNEIVGTSASLIPFIDHDDATRALMGSHMQTQAVPLITTEAPIVGTGMETTIASAMNRSLVALSGTVKYVDAGKIII-YETQKFVRTSGTCYNHRVLVDVGDKVKKGEVIADGPATEGELSIGRNLLVAYASIDGLGYEDSFLISDRLVKEDVLTSVQIYEYQANVVETKLGSEELTKDIPNVSEAELAKLTEDGIVMIGATVSPNDILVGKVEPRGEKELTAEERLLRAIFGEKAREVKDTSLRVPNGEGGVIIKIDVLDKPGVNKVVKVYVAQIRRIQEGDKIAGRHGNKGVICRIMPPYDMPRLADGTPVDLVMSPLSVIARMNLGQILEVTLAVAGNRLAVPVFEKYSKTRLFDGRTGDAYDEVVVGIGYILKLVHMVDDKVHARSTGPYSLVTQQPLGGKARMGGQRLGEMEVWALEAHQAAHTLQEMLTIKSDDIEGRTHAFQAIIKGQPIPAIPESFKVLTKELAGLAIDISPWDFTGIKIKLASPEEILGEVLKPETINYRSWRPEKDGLFCEKIFGPSHDYECYCGKYKKIRFKGVICDKCGVEVTTSKVRRERMGHISLAAPIVHLWYLRNTPSPISVILDVPQELESVVYFTNLETNVLTDEEEYEAKMGAESLLEVLNLPAIVELKKELKIMYKIRILNGLIGEPAWVVLRNVPVIPPDLRPMVQLTGGRFATSDLNDLYRRLINRNNRLKKLIKLGAPEIILRNEKRMLQESVDILIDAQKPRSLSDLLRSKKGRFRRNLLGKRVDYSGRSVVVVGPELKLNQVGLPKEIALEMYRPFVLREAANIKSAKNLNEVYDILERVTKDTYVLLNRAPTLHKLSIQAFKPILVDGLAIRIHPCVCKGFNADFDGDQMGVHLPLSELSQKEARRLMLPSRNLLKPADGSPISEMAVGCYYIAEVTLAYKIKLRQLIVTYGRLWFNLNDLIKTVKLIDALKDIGFTGFTLSGLSLSMADCKDKIISAADKRVAEINVGLISNDERKRLCQSIWSPIRVVSNAASKDQIKQLSGMRGLMVLPTKSNFREGLSVFEYITGARGTRKGLADTALRTADAGYLTRRLVDSAHVAITHFFGRRLLGRVLGSDIVKKGTLIQAQIEVRSPLTCRSKYGLCRQCYGWDLSNKLVKLGVPVGVIAAQSIGEPGTQLTLRTKHTGGLPRVQELFEVRPSPLAEIGGKVLVADGDLIISGTQLCSGTLDVREILEVAQKYLINCIQGVYESQGIAIHDKHLEVIVKEMSDKLKIEDPGYGQIVKVLLGLIQSSLTTGSWLSAASFQQTTSVLTEASLDHLIGLKENVIIGRLIP
>Moranbacteria_CG06_land_8_20_14_3_00_150_Moranbacteria_OD1_40_12_curated
NLIETQLDSYDWFLGLKELFKEINPTNRDLELYTAKNKNISFEAPLRCKVRLLGDFPVMTDRGTFLINGVERVVVSQLIRSPGVFFTRGAWLEIDTGEGVISVRIKVAITSLLRAYIEQTIGYKEVYKRIRPGDLATAENAKQMVDSMFERYDFGNVGRYRLNQRVLRREDLILIIKEIISADDIDHLGNRRVRAVGELVNKLRVGLSRMVRNIKDRMNSRPIAAAIKEFFASSQLSQFMDQVNPLAELEHRRRLSAMGPGGLTRERAGFEVRDVHHSHYGRICPVETPEGPNIGLVGHISSYAKINEYGFLETPYFKVYINATVEDLVEARVKLDYVDVSAKQMISVATSLIPFLEHDDASRALMGSNMQRQAVSCVKPQAPIVGTGIEDKAAADSGQVVMAKDGEVIEADSNHITVKYHLQSFVKSNFTSMSQIPRVKSGDVVRKGQLLADGASTHGELALGQNILVAFIPWEGSNYEDAIVISQKLVEDDRYSSIHIEDFSIDVRDTKLGPEVVTRDIPNIGEERLKNLDETGIIRIGAEVKSGDILVGKISPKGEGDLTSEERLLRAIFGEKSRDVKDSSLYLPHGEYGKIVDIKIFSRTGVIQQIQISVAQLKKISVGDKLAGRHGNKGVISRVAPLEDMPHLPDGTPVDMILNPLGVASRMNIGQILETHLGWAAFKLASPSLDGVTKVGLINGKTGEFFDKSTVGIMYIMKLHHLVDDKIHMRSIGPYSLITQQPLGGKAQFGGQRFGEMEVWALEGYGAAYTLQEMLTIKSDDVIGRSKAYESIIKSEPIKNIPTSFNVLVNELKGLALNVELSDFTSVSIKLAGPEEILGEVTKPETINYRTQRYEKDGLFCEKIFGPSKDWECYCGKYKRIRYKGIVCDKCGVEVTRSSVRRERMGHIQLAVPVSHIWFLRGVPSKIGLSLGMSPELEKVIYFSQLDQEIISELEYFSAGIGAEAIRKILDRKTEIKLKKELKILKRIKLFQGFINALEWMLPLIIPVIPPDLRPMVALDGGRFATSDLNDLYRRIINRNNRLKKLIEIGAPEVITRNEKRMLQEAVDALFDNNVLRSLADSLKGKQGRFRQNLLGKRVDYSGRSVIVVGPKLKLHQCGIPKKMALELFKPFIINKAYNVRNAGKMEESYEILDEIISHHYVMLNRAPTLHRLSIQAFQPVLIEGKAIQIHPMVCSAFNADFDGDQMAVHVPLTEKGRWESENLMISTKNLLKPASGEPIIDMVLGCYYIDEAILAYFIDIRALIKSVGRIKINLKLLVKTAEFVDRIKELGFESVTKSGISWGMDDLKKELLAEAEEKIKIIKSGLLTEGERKNRVIEIWGPVYSMVYSGSESVVVQMAGMKGLMALPIRSCYKEGLNVLEYFISTHGARKGMADTALRTATAGYLTRRLVDVSQDVIVHGFASRIIGRIVLEAVVEKGEMQGLKIKVRSPLTCKTPRGICRKCYGFDLGRELVQIGQAVGIVAAQAIGEPGTQLTMRTFHIGGLPRVEELFEAREAVISEIDGKVKVAEGELVAKGTKLNEGNIDLKKLYKTVHRYIVKEIQEIYASQGEGINDKHIEIIIRQMFSRVMILEAGVGDIIKLLLGITKVALTTESFLSAASFQETARVLINAAVDKLRGLKENVIIGKLIP
>Microgenomates_CG07_land_8_20_14_0_80_Shapirobateria_OP11_39_12_curated
DLLAVQQESYQWFLGVHQVLEEISSTGKNWELRQAIDKGLTYDRPLKVETTLLGDIPHMTDVGTFIINGVERVIVNQLSRSPGVFFSHGSWLEIMVNNNVINVRVKFPITTLLRIFLLPTIALIEFYQKLRPGEPVVLENARELVENMFRRYNLGGVGRFRINKRILKKEDLVAIIQYLIKVDDIDHLANRRIKRVGEQLGPFRVGFLRLERAIKEKMNARLLVAAINEFFRSNQLSTILDQTNLLSEIDNLRRISVMGSGGVTRERASFSIRDIHHSQYGRICPVRTPEGPNIGLVTYLTLYARVNEYGFLETPYFKVYLPADDEEWVPMRFKVELIEISPLQVFGSSASLIPFLAHDMPARALMGTHMQCQAVPLVRPESPIIGTGMESTIAEAMQRVVRARDGKVIYVDAEKIILKYFLAKFKRTNGTCFLQKPLVKVGETVKAGDLLIDGPSCKGELALGRNLIIAYCSFKGLGYEDAIVVSDRLVKEDILTSINIEEYETSVVETKLGLEELTRDIPNVSENDLANLAEDGIVIVGSEVGPNDILVGKIAPKGETELTAEERLLRAIFGEKAREVKDTSLRVPHGEGGTVIDVQILDRAGAIKKVIVRVAQIRKITVGDKVAGRHGNKGVISKVILEADMPFLPDGTPVDIVISSLSVLARMNLGQLFEAHLGWAASKLAVPVFEKIKKVTLRDGCTGELFKKTVVGIAYILKLVHMVEDKVHARSTGPYSLVTQQPLGGKAQMGGQRLGEMEVWALEAHRAAHTLQEMLTVKSDDVVGRAKTFEAIVKGVEVPTVPESFKVLVKELNSLSLDIIPIDFSRLKIKLASPETVLGEVIKPETINYRTLKPEKDGLFCERIFGPTKDWECYCGKYKRIRYRGIICDRCGVEVTQSRVRRERMGHINLASPVAHIWYFKGAPSKLSLLLDISPDLEAVIYFAEMEKELLTEDEYLKVGMGAEVLLEVIDLEKLLELRQEVKATKRLILIEGMKKAPAWMILQILPVIPPDLRPMVQLAGGRFATSDLNDLYRRIINRNNRLKHLIDLGAPQIILRNEKRMLQEAVDSLIDASKSRCLSDILRGKQGRFRQNLLGKRVDYSGRSVIVVGPELKLTHCGLPKEMALEMFKPFVLREAPNVKSAKYTPEVFDILEKITKDHLVLLNRAPTLHKLGIQAFYPILVEGNAIRIHPCVCKGYNADFDGDQMAVHVPLGKKSQEEAAQYLRSDNNLLKPADGSPVAEMALGCYYLQEAILAYKLELRQPMKTIGRIIFNIQSLVRIVKLIDDLKDLGFYFSTQSGLSVGIFDCKEEFVKESNKKADQLEEGLITEEEKKRLVQEIWNSIRLVIEATSKDQVKQLSAMQGLVVLPIKSNYREGLSVFEYVTSARGSRKGLADTALKTSDAGYLTRRLVDAVHDLILRKFFERVKGRVLAAPILKKDELNIGLLMVRSPLTCESHYGLCAACYGWDTGSKMAEVGSPVGVLAAQSIGEPGTQLTLRTKHFGGLPRVEEIFEARVSPLAEISGRANIEDGQLVGTGIQLAAGVLDIKDILQIAQEYLIEELQGVYESQGIPIHDKHFEVIVRRMSDKVRVETSGPGEFIVIILGLTRVSLYTDSWLSAASFQETTNILTEASLDKLIGLKENVIIGRLIP
>Shapirobacteria_CG07_land_8_20_14_0_80_Shapirobacteria_OP11_39_18_curated
DLTLVQLESWEWFKGLGEALNEISPAGKNWQLEEAEKKSLSYERPLKVKVRLLGDIPEMTPRGTFVINGIERCVITQIVRAPGAYFSKGSWLEFLVGNDVISVRVKFPVTVLLRAFLEKTIASIELYKKLRPGEPAILENAYEFLKNLFRRYDISKVGRYKINKRTLKVQDLISVVAYLVNVDDIDNLANRRVRRVGELVTAVKVGLLRLERMIKERMNARPLISAINEFYRQGQLSQILDQTNPLSELDNLRRLSVMGQGGITRERASFSIRDINASQYSRICPVRSPEGPNIGLVTYLSLYCRVNEYGFLEAPYFKLYLQSDEERWVPARYKVDFIDVCPQQIVGTSASLIPFLANDEPNRALMGTHMQCQAVPLLQPEAPIIGTGMEGEVAGAMGMVIKARNGKVIYVDATKVVIRYKVIKFQRTSGTCYSQKPLVEIGQKVRKGDIIIDGPAAGGELALGKNLLIAYCQIEGLGYEDAIVISERLTKEDVFTSISIEEYEAQVVDTKLGPEELTRDIPNVSEHDLANLAEDGIIVVGAEVGPNDILVGKIAPKGETELSAEERLLRAIFGEKAREVRDTSLRVPHGERGTVVGVQILDRPGVNKVIKIKVAQVRKITEGDKLAGRHGNKGVISKVVPVENMPYLEDGTPVDIIISPLSVLARMNLGQLLEAHLGWAAKKLAIPVFEEFSKVKLYDGKTGEPMDEVTVGVAYVMKLIHMVEDKTHARSTGPYSLVTQQPLGGKAQMGGQRLGEMEVWALEAHQVAHVLQEMLTIKSDDVIGRAKAFEAIVKGLDIPSVPESFNVLVNELKALGLDIIPEDFKSLLIKIASPEEIRGEVTKPETINYRTLKPEKDGLFCEKIFGPTKDWECYCGKYKRIRYRGIVCDKCGVEVTLSKVRRERMGHINLATPVAHVWYFRGTPSRLSLLLNIPASLEAVVYFAALGEATISEEDYFKVGMGAETILEVLNLSRLAELKKEAKAVKRLRIVEGMVRSASGLVLTVLPVLPPDLRPMVQLTGGRFATSDLNDLYRRVINRNNRLKHLIELGAPDIILRNEKRMLQEAVDSLIDSNKLRSLSDMLRGKQGRFRQNLLGKRVDYSGRSVIVVGPELNLRECGLPKEMALEMFKPFVLREAPNVKNAKNVPEVFDILEEITKAHPVLLNRAPTLHKLGIQAFYPILIEGSAIRIHPCVCQGYNADFDGDQMAVHVPLSQKARQEAIELMMPDHNLLRPADGTPINEMALGIYYLEEAVSLYEIKLREPIKSVGRIFFNIKELFEVVALIDNLKNLGFQGGTVSGVSLSIRDCKGAVIEAANKKVAEIEQGLITLEEEKRLIREIWNPIKLVIDAVSRDTIKQISAMRGLVVLPTKSNFREGLSVFEYVTTTRGSRKGLTDTALKTSDAGYLTRKLVDVSHEAIIRMFAARVLGRILAEPVFKRGVEKVKLLTIRSPLTCKAKHGVCIKCYGWDFADKMVTLGVPVGVLAAQSIGEPGTQLT-----------------------------------------------------------------------------------------------------------------------------------------------------------
>Nealsonbacteria_CG08_land_8_20_14_0_20_Nealsonbacteria_OD1_38_20_curated
YLLSIQRESWKSFWDLKELLTEISPTGKELELYEARLNNDSYEAPLRVRMRLLCDFPLMNERGTFIINSVERVAISQLIRSPGAFFMRGAWLEFETESGFISAKIKISATTLLKAYIEETLAAVEIYSRLRPGDLASPETSRELIENMFERYDISKVGRWRMWQRVLNPEDVVAVLREIIRPDQIDHLGNRRVRHLNELLNRLRVGFARMARIIKDRMNPRPLMAVVKEFFTSSQICQFMDNENPLAELEHKRRVSATGPGGLARERAGFEVRDVQPSHYGRICPIQTPEGPNIGLVGHLASFARINPYGFIETPYFKVYLNAYEEEEVEARVKIDLIDVSSEQSISIATSLIPFVQNDDANRALMGSNMQRQSVPLIQPEIPFVCSGIEERVARDSGQEVIAEDGKIFKVDANQITIKYELKTFIRTNYTCFHQRPIVKPEQTVKKGDILADGAAIKGWLALGRNILVAFLPWRGGNFEDAILLSERLVENDVFTSIHTENFSCDVRDTKLGPEITTSDIPNVGEEKLKDLDEEGVVRIGAKVGPSDILVGKISPKGEAELTAEERLLRAIFGEKAKDVKDTSLRMEHGKKGIVIGVKVFSRPGVIKKIEVEVAELRKIRAGDKLAGRHGNKGVISKILSVEEMPFMEDGTPVDMILNPLSVISRMNLGQILETHLGWAAKKLVSPALSGANKVRMFDGRTGLPFPKITVGYVYMMKLIHMVEDKIHMRSIGPYSLITQQPLGGKAQFGGQRFGEMEVWALEGYGAANILQEMLTIKSDDVSGRAATYNAILKGEEIKNLPSSFNLLVAELKSLGLSVEVKDLESIRIKLASPEDILGEVTKPETINYRTQRAEKDGLFCEKIFGPEKNYQCYCGKYRGIRYKEIVCDRCGVEITRSEVRRERMGHIKLASPVSHIWFLRGVPSRMGMVLDIPMQLESVIYFAEIEKEIISEIEYFEAGSGAETLRKIFDLKEELKLEKKFKFLRRLSLLRHMQKLPEWMFLTVLPVLPSDLRPMVQLDGGRYASSDLNDLYRRVINRNNRLKYLLEIDAPEVIVRNEKRMLQEAVDSLIDNGMLKSLADMLKGKQGRFRQNLLGKRVDYSGRSVIVVGPELKLDQCGIPKKMALELFKPFVLQKAYNVRGASRLDEVWAILEDVVKDKLVLLNRAPTLHRLGIQAFYPILVEGEVIRIHPIVCKAFNADFDGDQMAVHLPLSKEAQGEAKDIMLSILNLLKPATGAPITDIVLGCYFLEEAILAEVVGVQDKIKSVGRIIFNLEKIAKVGETLDKIKSLGFEYSTFFGATWGMDDLKPKIVAVAEVEIEQIEKGFLSREERKSKIIEVWGAVFSMVDAGSWAQSVQMSGMKGLVILPVKSSYKEGLSVLEYFISTHGARKGTADTALRTSTAGYLTRRLVDVAHSAIILDFVYKIVGRVSLEDVVKKGELKARKIKVRSPLSCKSIHGLCQKCYGWDLGKQLVKLGQAVGIVAAQAIGEPGTQLTMRTFHTGGLPRVQEIFEARKAEISPVSGKILVKKGDKVEKGNSLCEGNLDLREIFKITQRYIIKEVQKIYAGQGAIIHDKHIEMIVRQMFSRLKVKDGGPGEIIQVLFGVSHVSLTTESFLSAASFQETSRVLIKAALDKLAGLKENVIIGKLVP
>Gribaldobacteria_CG08_land_8_20_14_0_20_Gribaldobacteria_OD1_39_15_curated
YLLQLQKDGWGQLWDIRELFQEMFPTGKQFELNKAKEEEDSYTAPLRIKFALLVDFPLMMDNGVFIINGVERVVIPQLIRSSGVFFTRGAWLEFSTDSGFLGVKVKAAATTLLRVYLEKTLAVVEIYHKLRPGDLVTPDAARELVWNMFQRYDLSKVGRWKIWERVLNQADILETIKEIIRPDQIDHLGNRRIKNFSELCARVRVGLMRMERIIKDRMNSRPVMAVVHEFFAASQFSQFMDAENPLAELEHKRRLTATGPGGLTRERAGFEVRDVQPSHYGRICPIQTPEGQNVGLINHLATFASVNSFGFLQTPYFEIYLTAPQEEEVESRRKIDFMDISPNQPLSVATSLIPFLQNDDANRALMGSNMQRQAVPLLKPEAPLVGTGMEEKVAYDSGEVILAPDGEIKEVDASEIKLKFNLHNFKRRNYTVTHQKPVVKKGAQVKKGDILTDGTAIQGRLALGRNIFVAFLPFRGGNYEDSIVVSQRLIREDAFSSVHIEDFACDVRETKLGPEMTTCDIPNVSEEKLKDLDEEGVVRIGAEVGPNDILVGKISPKGEKALTAEERLLKAIFGEKAKDVKDTSLRMEHGKYGRVINVKVFSRPGVLKRIRVEVAQWRRVKVGDKLAGRHGNKGVVSMILPEEEMPFLEDGTTVDIVLNPLGVVSRMNIGQILETHLGWAAKKLTTPSLLGAKQVTLYDGQTCLPFPKVTVGYMYMMKLIHMVEDKIHMRSIGPYSLITQQPLGGKAQFGGQRFGEMEVWALEAYGAAHILQEILTIKSDDVAGRAAAYESILKGLPVKNIPASFNLLVAELKSLGLNVEVKDLQAIRIKVASPEEILGEVKKPETINYRTQRPEKDGLFCEKIFGPTKDFECYCSKYKGVRFKGTTCDRCGVEVIKSAVRRERMGHITLAVPVSHIWFLRGVPSRIGMILGLPSTLEKVIYFAELDEEILSEAQYFEAGTGAETIRTIFDFKKEIVLRERAKTLMALRLFEGMQKAPEWMIMSVLPVLPPDLRPMVQLDGGRYASSDLNDLYRRVINRNNRLKYLLEISAPDVIIRNEKRMLQEAVDALLDNKMLKSLADILGGKQGRFRKNLLGKRVDYSGRSVIVPGSEFQLFQCGIPKIMALELFRPFVIKKVYNIRGATRLDDVWACLEEVVEGKLVLLNRAPTLHRLGIQAFEPKLIEGEAIKLHPMVCAAFNADFDGDQMAVHVPLSEDAQKEAVDLMWSAKNILKPADGLPIVDMILGCYYLQEAILVHSLDLRSLIKTCGRLIFNISKILETQRTLDKIKDIGFEYATQSGVSWGMDDLKKDLMKAAEAEVAKIEKGFLSRQEKGSKLIGIWGPVFTMINSGSWAQPVQMAGMKGLVTMPIKHSFKEGFGILEYFISTHGARKGTSDTALRTSASGYLTRRLVDVVHEMIIADFRFKIVGRVVLENVVKRGEIVANMIKVRSPLTCKNSRRVCQMCYGWDMGRTLVRLGEAVGIVAAQSIGEPGTQLTMRTFHTGGLPRIEEIFEAREGTLTLNKGKVYVKKGDVVEPGQALCQGSLDLKKLFKTTQRYILREIQRIYTSEGINIHDKHIEIVVKQMFSRLRIVDPGIGQIVRIILGISRVALTSDSFLSAASFQETSRILIKSALDHLNGLKENVMIGRLIP
>WWE3_CG08_land_8_20_14_0_20_WWE3_40_13_curated
NLSAIQLDSFNAFLGVNDVLEEINDTGRGWVLSESIERGMTYSAPWYIKVTLMGEVPLMTPKGTFIVNGIEKVIVNQLIRSEGVYFLNGAWLEIETSTGVLTVKIKVVLTALLRIYVEATLALIEIYRKVRPGEPLILDNAKTLIETMFRRYSLGKVGRFKFNQKLLHKEDLIKVIERIILYDDIDHLGNRRVRSVGELLNQIRIGFLQMERNIKERMSTRPVAAKVHSFFASGQLSQYQDQSNPLTGLDHLRRLSVMGPGGLTKERASFSVRDAHYTHYGKICPVRTPEGPNIGLITYVALYARVNEYGFLETPYRKLYLAAYDEERVPLRKQASYMDINSQQTVGLAASLIPFISNTDVIRALYGCQQATQAVPLIIPQKPFVGTGMEEIAALGSGAIVMAEDGVVSFSDATKVIVKYKILKFVQSNDTCYNQSVVVSAGQKVKKGQVLAEGPAVDGELAIGANLKVAFMIWGGYNYEDAIVVSERLVRDDVLTSIHIKDRAVQVLETKLGPEEITRDIPNVSEEALRNLDERGIVAIGSEVKSGDILVGKIAPKGETELSAEERLLRAIFGEKSRDVKDNSLVLPHGEYGTVIGITELTKIGVVKEIRIFVAQRRKIVVGDKLTGRQGQKGVIALIAKDEDMPFMTDGTRVDIILHPASLLGRMNIGQLPETHLGWVAERTQVPVFTKFGRTALFDGKSGEPFARVVVGNLYILKLHHLAEDKMHARSTGPYSLITQQPLGGKAQFGGQRFGEMEVWALEGYSAAHTLQEMLTIKSDDMLGRTLAYRAMIQGEKIPAIPESFKLLVRELNGLCLKVDTIDFTALKISLASPEDILGEVTKPETINYRTFKAEKGGLFDEKIFGPTKDYECYCGKYKRIRYKGVICDKCGVEVTHSRVRRERMGHITLSSPVAHVWFFKGIPSKLAMLLDISPSLEAVVYFSHLAEDILTDLEYCEVSIGAESIKNILDLVEEIKLKAKIKLSKRLKVMEGFRKAPTWVILQHLPVIPPDLRPMVQLEGGRFATSDLNDLYRRIINRNSRLRRLLNLGAPEIIIRNEKRMLQEAVDALIDSSKLRSISDMLKGKQGRFRQNLLGKRVDYSGRSVIVVGPDLKLTECGIPREMALELLKPLVLREAPNVKSAKYIGEVWDIVESLAKSRPVLLNRAPTLHRLGIRAFFPRLIEGNAIQIHPCVCDGFNADFDGDQMAVHLPLSEEAIQESIDLMLSDKNLLKPSNGNFIADMILGVYFLDEVT--YKINLRQKIDTAGRVIFNLSDLFTVVEFIDSVKSLGFEYATKSGLSVSIFDFRGPIMDTANKKAEEIDRGLITRNEQRSLSQTLWDIVKFMLRSASRVQIRQIAGMRGLIAMPIKGNYKEGLSGFEYFASSRGSRKGITDKALRTADAGYLTRRLVDVAQGVITRSLSDKIKGRYLAKDIAKKGEYKAKEIGVYSPLTCEAPHGICRKCYGEDLTNKEVQIGVPVGILAAQSIGEPGTQLTMRTFHTGGLPRIEEILEARLSIMSEITGKVVVSEGMLIVAGEPLTVGNLDLSELLGVTQNYIIKELQKVYTSQGVKLNDKHLEVIVRQTFNKVEIDKIGQGEVVIILLGITRAALETDSFLAAASFMNTSRILTDAASDNLLGLKENVIIGRLIP
>WWE3_CG08_land_8_20_14_0_20_WWE3_41_15_curated
----------------------------------------------------------------------------------------------------------------------------------------------------------------------------------IIK------------------------------------------------------------------------------------------------------------------------------------------YMAAYDEDRVNLRHLVDYVDVLAEQVVGVSAALIPFLANDNINRALVGTQQSAQSVPLLTPHAPFIGTGLEEEVANNAGCVTRADKGKVTYADAGKISVQYVLQKFVQSNDTCYNQVPLVLTGQTVKEGDILLEGPSCNGEIALGANLTVAYMPWCGYNYEDGIVISERLVKDDVLSSIHITDHTVSVLETKLGPEEITRDIPNVSADALRNLDEWGIVVVGSKVKSGDILVGKIAPKGESELSAEERLLRSIFGEKAREVRDNSLVLPHGEYGTVIGVRILSRTGVLQEIKVLVAQIRKIMVGDKLAGRHGDKGVISKIVPVEDMPHMTDGTPIDIIISPHGPLKRMNVGGILEAHLGLVAKKKALPVFGKFSKMQLFDGRTGEPFADVVVGNSYILKLYHLAEDKMHARSTGPYSLITQQPLGGKAQFGGQRFGEMEVWALEAYGAAHTLQEMLTIKSDDVVGRTQAFRAIIQGEKIPTVPESFKLLIRELNGLCLDVETQDFSAIKISLASPAKILGEIKKPETINYRTFKCEKDGLFCERIFGPTKDFECYCGKYKRIRYMGVVCDKCGVEVTYARVRRERMGHIKLCTPVAHPWFYRGVPSKMATLLNLSPSLESVIYFSGLEKEVLSDMDYAEVSIGAEAIGKLLDLDLLAALREEIKLTKRIRAVEGFRRSPEWMIISVLPVIPPDLRPMVQLEGGRFATSDLNDLYRRVLNRNNRLKHLLDLGAPEIIIRNEKRMLQTAVDALIDTSELRSLSDMLKGKQGRFRQNLLGKRVDYSGRSVIVVGPDLKLNQCGIPKEMALELFKPFVLRDAPNVKSAKYIPEIWDILEELVKKYPVLLNRAPTLHRLGVQAFYARLVDGNAIQLHPCVCAGFNADFDGDQMAVHLPLSDNSVKECNELMLSSVNLLKPADGSPIDDMVAGTYYLDEVLLALKVSIRQPIDTPGRVVFNIKNLIRTVKLIDDLMGIGFEYATHFAISMSIFDAKAGVIAESREKVALIDKGLITKQEMKRLSEEVWNPIRAFVVSGDRDQVKQIAGIKGLVTLPTLSNYREGLSVFEYFSGSRGARKGLTDKALKTADAGYLTRRLVDVAQDMIIRTLSDRIRGRVLAKDVVKAGELLAKKITIRSALNCRSRYGICAKCYGVDLATKMVVMGTPVGVAAAQSIGEPGTQLTLRTFHFGGLPRVEEVFEARLSLMSEISGQVLVTTGDLVSAGDRLTHGYLDLSELLATTEKYIINEVQQVYSSQGVTLNDKHLEVIVRQMFSKVRIVDQGKDEVVVILLGITRASLETDSFLAAASFQETSRVLTEAAVDKLMGLKENVIIGRLIP
>Nealsonbacteria_CG08_land_8_20_14_0_20_Nealsonbacteria_OD1_43_11_curated
YLLTIQKENWKRLWEIKELFKEISPTKKDFELWEAKQNNDSYEVAVRVMVRLLTDFPIMTDRGTFIVNGVERVVISQLIRSPGVFFTRGAWLELETETGFVGVKIRVPVTMLLRAYIEETIALVEIYQRLRPGDIATPDTARELIWNMFERYDISKVGRWKMNQRVLQLEDVIGVVREIVRPDQIDHLGNRRVRTLDELLNRLRVGFMRLERIIKDRMNPRPVMAVVKEFFMSSQMSQFMDNENPLAELEHKRRLSATGPGGLTRERAGFEVRDVQPSHYGRICPIQTPEGPNIGLVVHLASFAHLNNYGFIEAPYFKVYLSAHEEERVEARFKIDYIDVSSEESISIGASCIPFLQNNDANRALMGSNIQRQAVPLINPEPPLVCSGVEERVARDSGRTVIADDGQVAAVDANHIKLEYPLRTFVRTNFTCCHQKPRVTKGQTVKKGEILADGGGIQGRLALGHNVLVAFLPWRGGNYEDAILISERVVQNDFYTSIHIENFGCDVRETKLGPEMTTYDIPNVAEEKLKDLDEEGIVRIGAEVGPNDILVGKISPKGEADLTAEERLLRAIFGEKAKDVKDTSLLMEHGKRGRVVGVKIFSRPGVIKRIEVEIAEFRKIQAGDKLAGRHGNKGVISRVLPVEEMPFMEDGTPVDMILNPLSVASRMNIGQILETHLSWAAKKLISPSLAGATKVVLYDGRTGLPFPKTTVGYIFMMKLIHMVEDKIHMRSIGPYSLITQQPLGGKAQFGGQRFGEMEVWALEGYGSAYTLQEMLTTKSDDVSGRAAAYEAILKGEPIRNVPASFNLLINELKSLGLAVEIKDIEAIRIKLASPEEILGEVTKPETINYRTQRAEKEGLFDEKIFGPEKDYECYCGKYRRIRYKGVICDRCGVEVTKSSVRRERMGHIKLYSPVSHIWFLRGVPSRIGMVLDLAGQLEKVIYFAEIEKEILSEVEFFEAGTGAETLRKICNLEKETGIKKELKLLRRLRLFQGMFKAPEWMFLTVLPVLPPDLRPMVQLDGGRYASSDLNDLYRRVINRNNRLKYLLEINAPEVIVRNEKRMLQEAVDALIDNGMLKSLTDILKGKQGRFRQNLLGKRVDYSGRSVIVVGPALKLDECGLPKKMALELFKPFVIKKAYNVRGAARLDEIWAILEEIVKDKLVLLNRAPTLHRLGIQAFKPLLIEGEAIQLHPLVCRSFNADFDGDQMAVHLPLSEEAQREAREIMLSSSNLLKPATGLPAMDIVLGCYWLEDAILAHVVDLKVLIKSVGRLIFNLERMFTAKEILDRVKNLGFEYATLSGVSWGMDDLKGKIIEEAEKAVEQVNKGLLTKGEKNDKVIEVWGSVFQIIDSGSWSQPVQMAGMKGLVILPVKSSFKEGFSVLEYFISTHGARKGTADTALRTSAAGYLTRRLIDVAHEVVVINLVFKIVGQVAAEDIVKAGEVKAEIIRRRSVLSCKTIGGVCQKCYGWDLGRQLIKIGEAVGIVAAQAIGEPGTQLTMRTFHTGGLPRVQEIFEARKAEILRADGKVWVKPGEEVKRGQQLWEGNLDLKEVFRLTQNYIVSEVQKIYSSQGVNIHDKHIEVIIRQMFSRVRIKDSGVGEIIPILLGISKVALTTDSFLSAASFQETSRVLIRAVLDKLRGLKENVIIGKLIP
>WWE3_CG08_land_8_20_14_0_20_WWE3_43_13_curated
DLARIQKDSYGWFVAVEEIIQEVSPTSRGWQLIEAVRTASNYESPWYINAVLMGNFPQITNEGTFIINGVERAVINQLTRSEGILFTNGAWLEFVTSRGIITAQIKMAATVLLRIYIHATLALLEIYKKLRPGEPLVLDNARALIERKFRLFNLGSVGRFNLNRKLLHLEDLAAAISKLIQ-DDIDSLASRRVRSVGELLREVRVGFLQIERLVKERMSPRPVMARVHSFFASGQLSQYHDQINPLSRLDHLRRLTVGGQGGLTKERATFSVRDAHFSHYGRICPVRTPEGPNIGLVTYLALYSRVNKHGYLETPYRRLYLAAYEEERIPLRHQADYVDVSSRQILGVSASLVPFVSHDNDNRVLMASNHMAQAVPLIQTERSLVETGTEKDIARSSGVLVLAENGEVVYVDSAIVKIKYELKKFIKSNGTCFNQIPVVHVGQKVKVGDLLADGPSTGGYLALGRSLRVAYMDWDGYTYDDALVLSDHLVKDDILTSVIISEYDVQVLDTKLGPEEVTNDIPNVTEESLRNLDEQGVVQVGAKVHSGDILVGKVAPKGEAELSAEERLLRSIFGEKAKDVRNNSLTVPHGEGGTVVGIKILDSAGVLQEIKVLVAQSLKISVGDKLSARHGNKGVISRIVPVEDMPYTADGQAVDIIISPTSVISRMNVGQLMETHLANAAKKLIVESFKSNGKTLLYDGRTGEPYDKVVVGYEYILKLKHIAEEKMHARSTGPYSLITQQPLGGKAQFGGQRFGEMEVWALEAYGAAHILQEMLTIKSDDIVGRNKAYKAIVQGEPIPSIPESFKLLTKEMSGLGLSIEILEFDALRLSLASPEQIRGEVLKPETINYRTFRAEKDGLFCEKIFGPTSDFKCCCGKYKGIRYKGVVCDKCGVEVTFSRVRRERMGHITLAAPIAHPWFFRRIPSQISLLLGISPNVRAVVYFSAVDQDVLTDNEYSQVGMGARALLAVLNLEDMTELRQLIMLTKRLRVAEKLRQASANMVMTILPVIPPDLRPMVQLEGGRFATSDLNDLYRRVINRNNRLKHLLELGAPQIIIHNEERMLQEAVDALLDQPFLRSMSELLKGKKGRFRLNLLGKRVDYSGRAVIVVGPELRLYECGLPKEMALELFKPFVLREAPNVRSAKYFGQVWDILEEIVKDHPVLLNRAPTLHSLSIQAFYPKLTEGSAIQLPPVVCTGFNADFDGDQMAVHVPLTQKAIQEAKDLMLSTHNLVRPAAGDPAVEMLYGLFYLNEVSLAYYLGLRQLIKTHGRLIFNLRDMVKAADLIDVLKTLGLKYGTKYACSMSLYDCKKQVLEEAEEEIIKIERGLITESEMKELSKNVWNPIKIMVVSGGRDQVKQLAGMRGLIAMPTKSSYREGLEIFEYFSGTRGGRKGLTDKALKTAEAGYLTRRLVDVAQDVIVRSFSERLVGRISLKNVVTSGEETAKEIFVRSPMTCKSPFGICIKCYGRDLITSLVKIGRAVGVIAAQSIGEPGTQLTMKTFHTGGLPRVEEIFEARAALMSEITGKVAVEDGDLVSKGDSLTHGFSNIKKLLQSAQRYILKEIQDTYSSQGVTLSDKHAEVIIRQMFSRLKVTNPGAGDLVQEVLGITRASLCTESFLSAASFQNTIQVLTDAACDHLLGLKENVIIGRLIP
>Kuenenbacteria_CG08_land_8_20_14_0_20_Kuenenbacteria_OD1_37_23_curated
NLIEVQTNSYKWFLGLKELFEEINPIGRDLELHTAKERNATYEAALRVMVKLLVDFPLMTPRGTFIVNGIERVVVSQLIRSAGVFFTRGAWLEIETGNGIITVKIKVAITSLLRAYIDHTLGLREVYKRIRPGDLATTENARSLIHSMFDRYDFGKVGRYKLNQRVLKREDLIDILGEIIKGDDIDHLGNRRVRAVGELINRFRLGLARMERAVVDKMNTRPVMGAIKEFFMSSQLSQFMDQTNPLAELEHKRRISAMGPGGLSRERAGFEVRDVHRTHYGRICPIATPEGPNIGLVGHLSSYAKVNNFGFIETPYRKVYLDAFTDERAAIRKEIDYMDVSPNQIISIATSLIPFLEHNDAVRALMGTNMQRQAVPIIKPKAPIIATGIEGRAAVDSGQVLLAESGEILSVQANRIEIAYRLTKFLRSNSTCLNQRVIVEKGERVSKGDVLADGAGCHGELALGQNLLVAFMPWEGGNYEDAILLSEKLVHNDKYTSIHIEDYTLNIRETKLGPEIITRDIPNIGEEKLKDLDEDGIIRIGAEVFSGDILVGKITPKGETELTAEERLLRAIFGEKAKEVRDTSLYLEHGEHGKVIAVKIFSRAGVIRQVQVTVAQMRKIQVGDKMAGRHGNKGVISRIVSVEDLPCLPDGRTVDIILNPLGVASRMNLGQILETHLGLVANTKATPPLDGVPKIKLVDGRTGEEFEPTTVGYIYMLKLVHMVEDKIHQRSIGPYSLVTQQPLGGKAQFGGQRFGEMEVWALEAYGAAYSLQEILTIKSDDVPGRSKAYESIIKGEVISNIPESFNVLVRELKSLCLDVELLDFDSIRLKVASPDIIHGEVLKPETINYRTQKPEKDGLFCERIFGPTKDWECYCGKYKRIRYKGIICDKCGVEVTRSLVRRERMGHIDLVVPVSHIWFLRGIPSKLGIVLDLPASLEKVIYFAQIQDEIIPESLYFEVGIGAESIRKLLDIEETIKTENKIKLAKRLKVLKNLLKNPEWMILKTVPVIPPDLRPMVQLDGGRFATSDLNDLYRRVINRNNRLKKLIDLNAPEVICRNEKRMLQEAVDALIDNSALKSLADILKGKQGRFRQNLLGKRVDYSGRSVIIVGPHLKFGECGLPKRMALELFRPFIIAEVHNVRSANRFDEVWDILEKITQKSYVYLNRAPTLHRLGIQAFRPILIEGKAIQLHPLVCPPFNADFDGDQMAVHVPLTDGAKKEASTIAFSANNILKPATGDPAVDFVLGCYFLSEARQAYIIKLHDRIKSTGRFIFNLKNLSEAVEFLDNIKDLSMKYITQSGISWGMDDLKHNVFVKTEEMASQVEQGFLTNDERHTKVVELWGPVFFMMNSGSWGQTTQMMGMRGLMALPVKASLKEGMDVLEYFITTHGARKGLSDTALRTANAGYLTRRLIDVAQEVIIS--IRQIKGRVVLEDVVKNNEIAVRKIKIRSVFQCQAKRGLCAKCYGWDLGQKLVEKGVAAGIIAAQSIGEPGTQLTMRTFHTGGLPRVEEIFEARPAFISPIDGRIWVEDGDLVWKGEQLTEGSINLQELYSLVQDYIIREIQYVYSSQGQPLNSKHIEVVVKQMFSKILIEEPGPGEIVSILLGITKSSLSTQSFLAAASFQETTRVLIDAAIDHLRGLKENVIIGRLIP
>Shapirobacteria_CG08_land_8_20_14_0_20_Shapirobacteria_OP11_39_18_curated
DLTSVQRQSWQWFLGITQAITEVSPTGKNWLLEEAKNKGLTFDIPLKVEATLFGDIPQMSPEGTFVVNGIERAVVNQIVRSPGAFFTRGSWLEFFVTNDIISVRIKFAATTLLRAFIANTIAILEIYRKMRPGEPVVLEHAQELIFNMFRRYDLGKVGRYKINKRILRPEDLIGTIAYLVAVDDIDHLANRRVRRVGELVAAFRVGLLRMERAIREKMNARPVIATINEFFRSNQLSTILDQTNPLSELDNLRRLSVMGPGGITRERASFSIRDINSSQYGRVCPVRSPEGPNIGLVTYMALFSRINEYGFLETPYRKVYFPSDDEEWVPARYKVSYIDIVPRQVVGISTSLMPFLSHDEANRALMGTHMQCQAVPLVNPSAPLVGTGMEKTVAESMNRVVKARDGKVIYADAQKIIIEYLIKKFERTNSTCYSQRVVVKIGDKVKKGDLLADGPATGGEIALGQNLLIAYCAFEGLGYEDAIVISDRLVKQDVLTSITIEEHEASVVDTKLGPEELTRDIPNVSEEDLAHLGPDGIVVIGSEVGSNEILVGKIAPKGETELTAEERLLRAIFGEKAREVRDTSLRMPHGERGIVIGISILDRPGTNKKVIVKVAQIRKVVVGDKLAGRHGNKGVISKIVPAADMPYLPDGTPVDILISSLSVLARMNLGQLMEAHLGWAAFKQGVPVFEKISKTVLYDGRTGMPFEKAAVGIAYMMKLIHMVEDKTHARSTGPYSLVTQQPLGGKAQMGGQRLGEMEVWALEAHRAAYTLQEMLTLKSDDVIGRGRAFEAIVKGTNIPSVPESFKVLMKELASLGLSVTPTDFTGLRLTLASPAEIIGEVTKPETINYRTLRPEKDGLFDERIFGPIKDWECYCGKYKRIRYKGIICDKCGVEVTQSRVRRERMGHITLAAPAAHVWFFKGAPSVLSLVLDITPALEAVIYFAKIKNGLLSEDEYFHVGMGAEALTEVIDINKLVELREEAKATKRLRIVEGMKKAPANCILSVLPVIPPDLRPMVQLSGGRFATSDLNDLYRRVINRNNRLKHLLDLGAPEIILRNEKRMLQEAVDSLIDSAPLRSLSDMLRGKQGRFRQNLLGKRVDYSGRSVIVVGPELNLRECGLPKEMALEMFKPFVLREAPNVKNAKNMPEVFDILEEITKAHPVLLNRAPTLHKLGIQAFYPILIEGNAIRIHPCVCAGYNADFDGDQMAVHVPLSSEACEESINLMMPDKNLLKPSDGSPVVEMAMGIYYLVEAILAYKIRLQEKIKTVGRIIFNIKKLLEVVELIDKIKNLGFTYATESGVSVSVFDCKTKIIAESDDKVAEIEFGLITAEEKKRLIREVWSSVRILVDSATKDQVKQLSAMRGLVVLPTKSNFREGLSVFEYVTSARGSRKGLTDTAIKTSDAGYLTRRLVDVAHDAIIRVFLGRIVGRVLAADLLKKGEVNLPLIIVRSPLTCKTKYGLCVKCYGWDLSDKMIQIGTPAGVIAAQSIGEPGTQLTLRTKHSGGLPRVEELLEVRLSPLSEISGKIQIKDGDLIPAGTQLASGALDIKEILEVAQEYLITQTQSVYESQGIPIHDKHFEVIVKKMSEKVRISNPGPGELVIVILGITKTAITTESWLSAASFQETTSVLTEAAIDHLLGLKENVIIGRLIP
>Moranbacteria_CG08_land_8_20_14_0_20_Moranbacteria_OD1_34_16_curated
NLIESQINSYDWFLGLREILDEISPTEKDLELSTVKEKNISYEAPLRCKIQLLGDFPIMTERGTFIVNGVERVVVSQIIRSPGVFFTRGAWIELETDDGAIFVKIKVAITSLLRAYIHETIGYKEVYKRIRPGDLATESNAKQVIDAMFEKYDFGGVGRYRLNQRILTREDLIVIIKEIIRPDDIDYLGNRRVRSVGELINKLRIGLARTARNIKDRMNSRPIAASIKEFFSSSQLSQFMDQVNPLAELEHKRRISAMGPGGLTRERAGFEVRDVHTSHYGRICPVETPEGPNIGLVGHLATYAKINSYGFLETPYLKVYVNAIKEDIVEARVKIDYVDVSAKQCVSVATSLIPFLEHDDANRALMGSNMQRQAVSCVKPQAPIVGTGIEDKAAADSGQVVIAKDGEVVEVDSNHIVVKYNLQTFAKSNFTSMNQIPRVEKGQIIEKGQLLADGASTMGELALGQNVMTAFIPWEGSNYEDAIIISEKLVQDDRYSSIHIEDFSLDVRDTKLGPEVVTRDIPNIGEERLRNLDETGIIRVGAEVISGDILVGKISPKGEGDLTSEERLLRAIFGEKSRDVKDSSLYLPHGEYGKVVDIKIFSRTGVIQQIQVSVAQMKKISVGDKLAGRHGNKGVISRIAPVEDMPYLPDGTPVDMILNPLGVASRMNIGQILEIHLGWAAFTLATPVLEGVTKIKLVNGRTGEYFDKSTVGIMYVMKLHHLVDDKIHMRSIGPYSLITQQPLGGKAQFGGQRFGEMEVWALEGYGAAYTLQEMLTIKSDDVMGRSKSYESIIKGEPIKNVPASFHVLVNELKGLGLSVKLMDFKSVKLGIASPEDILGEVTKPETINYRTQRYEREGLFDEKIFGPSKDWECYCGKYKRIRYKGIVCDKCGVEVTRSIVRRERMGHIKLAVPVSHIWFLRGVPSKIGLALGVGVSIERVIYFSQVDQEVISEMDYFSAGIGAEAIRKVLNPEEEVKLKNVLKLLKQIKLFQGFVNSPEWMLPTIIPVIPPDLRPIVALDGGRFATSDLNDLYRRIINRNNRLKKLLEIGAPEVITRNEKRMLQEAVDALFDNSTLRSLADALKGKQGRFRQNLLGKRVDYSGRSVIVVGPKLKLFQCGLPKKMALELFKPFIINKAYNVRSAGKMEEAYDILDQIISSHYVLLNRAPTLHRLSIQAFQPVLIEGKAIQIHPMVCSAFNADFDGDQMAVHVPLTEKARWESENLMLSSRNLLKPASGEPIIDMVLGCYYIEEAIMANYVDTRALVKSIGRIRLNLKFLVETAQFVDRIKNLGFQSVTKSGISWGMDDLKKKIISQAEEEVAIIKMGLLTEEERKGKVIEVWGPVYSMVYSGSESVVVQMSGMKGLMALPIKSSFKEGLNVLEYFISTHGARKGMADTALRTATAGYLTRRLVDVSQNVIVTSFASRLAGRVVVESVIEKGEMNAEKIKIRTAVTCKSVRGVCQKCYGMDLGRKMVEIGQAVGIVAAQAIGEPGTQLTMRTFHIGGLPRVEEIFEARESVISEVSGKVKISEGELIGKGTPLNEGHIDLKKLYKTVYRYIIREIQEVYASQGEGINDKHIEIIIRQMFSRVLVLDAGTGDILKMLLGITKVALSTDSFLSAASFQETARVLINAAVDNLRGLKENVIIGKLIP
>Parcubacteria_CG08_land_8_20_14_0_20_Kerfelbacteria_OD1_40_16_curated
NLIDIQIDSYNWFLGLKELFEEISPTGRELELYTAKSKNLTYEAALRVQAQLLGDFPLMTERGTFIVNGIERVVVSQLIRSAGVFFTRGAWLELETDSGVISVKIKVAITSLLRAYIETTIGLKEVYKRIRPGDLATVDNARSLIHSMFDRYDFGKVGRYKLNQRILKKDDLVEIIKEIIRADDIDHLGNRRVRAIGELVNKFRVGLARMERIIKDRMNARPVIGAVKEFFMSSQLSQFMDQTNPLAELEHKRRLSAMGPGGLSRERAGFDVRDVHRTHYGRICPISTPEGPNIGLVGHLTSYARVNEYGFIETPYRKVYLDAFNEEKAEVRNKVDYMDVAPCQIVSVATSLIPFLEHDDAVRALMGTNMQRQAVSCIKPEAPLVGTGVEAQAAHDSGQVVIAKKGKVIEVSSDEIKILYSLGKFVRSNSTCMNQKPLVDKGEKIDIGQIIADGASTQGELALGQNILVAFMPWEGGNYEDAILISEKLVRDDRYTSIHIEDYSIDIRDTKLGPEVVTRDIPNVSEEKLKDLDEEGVVRIGANVSSGDILVGKITPKGETELSAEEKLLRAIFGEKAKDVKDSSLYLEHGEHGKVVDIKIFSRSGVIKTIQVSVAQLRKIQVGDKMAGRHGNKGVISRVVAVEDMPFLEDGTPVEIILNPLGVASRMNLGQILETHLGLAAKALASPALDGIPKMVLYDGRAGKPFDKVTVGYIYMMKLNHLVEDKIHQRSIGPYSLVTQQPLGGKAQFGGQRFGEMEVWALEAYGAAHTLQEMLTIKSDDVPGRSKAYEAVIKGEPIRSVPESFNVLVRELKGLCLNVDLINFEAIRLKLASPNEIHGEVTKPETINYRTQKPEKSGLFAEEIFGPSKDWECYCGKYKRIRYKGIICDKCGVEVTRSLVRRERMGHINLAVPVSHIWFLRGVPSKIGLMLDLSVNLEKVIYFAQIDSEIISENRYFEAGIGAETIRKLLDLDKLAGLEEEIRLVRRMKLIKNMKKNPEWMILTVVPVIPPDLRPMVQLDGGRFAASDLNDLYRRVINRNNRLKRLIELNAPEVICRNEKRMLQEAVDALIDNNALKSLADMLKGKQGRFRQNLLGKRVDYSGRSVIVVGPHLKLHQCGIPKRMALELFKPFVISEVHNVRSANRFSEIWDILEEVTRNSHVLLNRAPTLHRLGIQAFQPILIEGSAIQIHPLVCPPFNADFDGDQMAVHVLLTQKAKWEAKEIMLSAKNLLKPATGEPVVDIVLGCYYLTEAIYAYEIKIQTKIKSVGRVLFNLKNIIKTVELLDEIKKMSLHYLTQSGLSWGMEDTKKELIQKAEKELDEVRMGLLTKEERHARIIDVWGPVFAMIDSGSWGQITQMMGMKGLVTLPIKGSFKEGFDVLEYFISTHGTRKGLSDTALRTANAGYLTRRLVDVAQEVVVTPLASRILGRVVLENIVKKEQLEYELIKIRSILTCKTVRGICQKCYGYELGYHLVKLGGAVGIIAAQSIGEPGTQLTMRTFHTGGLPRVEELFEARAAIISETDGQVWVKEGELVSHGQQLTEGNMNLPELYRLVQKYIIKEIQYIYSSQGQRLNDKHIEVIVRQMFSRYYIKDAGSGEIVNLLLGITKSSLSTDSFLAAASFQETARVLIDASVDKLRGLKENVIIGKLIP
>WWE3_CG08_land_8_20_14_0_20_WWE3_41_10_curated
NLTGVQTKSYQWLLGLEEVLNEVGVSGRGWVLSNAYFTGRTYDAPWYLKATLMGDIPVMTDRGTFIINGVERVVVSQLTRSEGVLFTNGVWLEIETSTGIISVKIKLAITSLLRVYIDATLACLEIYKKMRPGEPLVLDNAKSLVHSMFRRYSLGKVGRFKFNQKLMFQEDLIKIIARVIE-DDIDHLANRRVKSVGELLNQIRIGFLQLERNVKERMSTRIIASKVHSFFATGQLSQQHDQQNPLTSLEHTRRLSLMGPGGLTKERASMAVRDVHYTHYGKICPVRSPEGPNIGLITYMTQYAIVNEYGFLETPYRKVYLAAYDEDRISMRKNATLMDLIPRQIVGTSAGLIPFLSNDDVNRSLVATQQMSQAVPLVKPEAPIVGTGTEEAVALNTGYVIVAEDGEVSFADASKVVVRYKLSKFVKSNDTCINQVVRVTTGQKVKKGDVLAEGPGIGKEVAIGTNIKAAYMIWRGYEYEDGIVISDRLVKDDILTSIHISDYNISVLETKLGPEEITKDIPNVSEDALRNLGEDGVVAIGSKVRSGDVLVGKVAPKGETDLSAEERLLRAIFGEKAKEIRDNSLAMPHGERGVVIGIKRVTRSGVIEEVTVYVAQQRKIEVGDKLAGRHGNKGVISAIVPEIDMPHMEDGTTIDIIFAPDTVLKRMNVGQILEAPLGYAGRILTVPVFESPSKVKLIDGRTGDHFEPVLVGETYILKLYHMAEDKMHARSTGPYSLITQQPLGGKAQFGGQRFGEMEVWALEAYGAANILQEMLTIKSDDFSGRTQAYRSILQGLDIPSIPESFKLLVRELNGLALGISPVDFSALKITLASTKDILGEVIKPETINYRTFKPEKDGLFDERIFGPSKDFECYCGKYKRIRYKGVICDKCGVEVTSSRVRRERMGHIKLASPVAHVWFFRGIPSRMALILDISPNIESIVYFSKIAKNVLSDNEYCKVDIGAEALEKILDLNELSSLKEITKATKRLRAVEGFRRATSRMILNVLPVIPPDLRPMVQLEGGRFATSDLNDLYRRVINRNNRLKKLMDLGAPEIIVRNEKRMLQEGVDALLDSSKLRSLADMLKGKQGRFRQNLLGKRVDYSARSVIVNGPELKINECGIPKNMALELFKPFVLREAPNVKSARYVAEVWEILEELIKGHPVLLNRAPTLWRLGIQAFYPKLVEGNAIRLHLCVCPGYNADFDGDQMAVHLPLSTKAVEEAKNLMMSTNNLRRPADGSPMSIMLFGIYCIDEVV--YLLDIRQKVKTPGRIIFNVNVLIVTSKLIDDIKDLGFKYGTMLGHSTALSDVRQTLIDTAQAEVTQINRGLITEPEAKRLREGVWNPLKMEIVSASRDQIKQVGGIRGLITLPILGNYKTGLSGMEYFLSGRGARKGLVDKALKTADAGYMTRRLVDVAQDVVVRSFADKVYGRYLAQDAVTKGTFTVKKIIIRSPMTCQTKRGVCQKCYGLDVMSEIVEIGVASGVQAAQAIGEPGTQLTMKTFQTGGLPRVEEVFEARLSTMADITGTVIVKDGQLVVKGEKLTSGHLDLTELMRATRKYIIDEIQKVYSSQGVAINDKHIEVIARQMFNHVRIDDAGENELAITLLGITKASLNTDSFLSAASFIQTSNVLTDAASDRLIGLKENVIIGRLIP
>Shapirobacteria_CG09_land_8_20_14_0_10_Shapirobacteria_OP11_38_17_curated
DLLAIQKESWQQFLGIRKGLDSISPSGKKWQLTEALKKRLSYNVPVEIDVALLFDLPQMTPRGTFIINGVERAIVIQITRAPGVYFSYGSWLEFMVGNDVISVRIKLPVTLFLRAFIIPTLALIEIHQKMRPGEPSLLENAEDFFSNLFRHYDLSKVGRFKINKRVLKKADIFATLSYLIDVDDIDHLANRYLRCVGELIVPFRVGLARFERIIQERLNSRPIIAAINQFFRTNRLSTILDRTNPLSELDNLRRLSVMGPGGLTRERAPFSIRDVSSSQYGRICPVRSPEGQNIGLVTYLALFARVNEYGFLETPYRKVYLSADDEELVPARYRVQLIDICPQQVVGAAASLIPFLDHDEPARALMGSHMACQAVPLVKCEAPIVGTGMEKVIPEAMEQIVRARSGKVIYADGKRVEVKYPIQKFVRTSGTCYSQRPVVSIGDRVRKGSLLIDGPACQGELALGKNLLIAYCLYEGLGFEDAIVISDRLLYEDTFTSIAINEYHAEVAETKLGPEELTADIPNISEPELAHLGSDGIVVIGSFVKPGDILVGKIAPKGETELTAEERLLRAIFGEKAREVRDTSLRLPHGIEGIVIGVDILDRRGIDKVVTVKVAQMRRIKVGDKLAGRHGNKGVISKIVPQADMPYLSDGTPVDIIISPLSVLSRMNLGQLLEAHFGWVAKQLELPVFEKFDRTVLYDGRTGQPYKRVVVGIAYILKLVHMVEDKVHARSTGPYSLVTQQPLGGKAQMGGQRFGEMEVWALEAHRAAHMLQEMLTIKSDDVSGRGKAFEAIVKGMPIPKVPESFKVLLSELKSLGLSITPQDFKALRIKLASPAEIKGEVTKSETINYRTLKPEKDGLFCERIFGPTKDWECYCGKYKSRRYEGVICDKCGVEVTRSRVRRERMGHIKLATPCAHVWYFKGSISPLSILLGVSNYLQKVIYFINLGREFLSEDEFFKAEMGAEAVLKAVDLAKGLELRQEVKLHQRICLLSDLLEAPTWTILRVLPVLPPDLRPMVQLTGGKFATSDLNDLYRRVINRNNRLKNLIEIGAPEIILRNEKRMLQEAVDNLIDDSQLRSLSEMLRGKKGRFRQNLLGKRVDYSGRSVIVVGPKLSLNQCGLPKGIALEIFKPYVLRQAPNIHSANTILEVFDILEKVVADHLVLLNRAPTLHKLSIQAFYPVLVDGLAIQLHPCVCSGFNADFDGDQMAVHLPISADAQKEAKDFMTPLSNLLKPADGSPIAEMALGIYYLDEAMLAYKIELRQLINTVGRIIFNLKSILLIIEAIDKIKDLGFWAGTVSGLSFGIADNKDKIIRVAEERVLGVEQGQVTAEEKQRLVQQIWSPVRLIIDAASRNQVKQLSAMRGLLVLPTKSNFREGLAVFEYVTSARGSRKGLTDTALKTSDAGYLTRRLVDTAHDMIIRKFAIRVLGRVLAADVLRRGEIKLSLILVRSPLTCKAPYGVCAQCYGWDFSNKMVEVGTPVGILAAQSIGEPGTQLTLRTKHMGGLPRVEELFEVRLVPIAEIDGRIMVTNGEKVLAGTPLASGSLNVRDVLAIAQRYLLDSMQGVYEFQGVSINDRHFEVIIRKMSDKVMIEFSGIGNFVRVILGITQSALHTESWLSAASFQETVSILREASLDNLLGLKENIIIGRLIP
>Roizmanbacteria_CG09_land_8_20_14_0_10_Roizmanbacteria_OP11_41_9_curated
---------------------------------------------------------------------------------------------------------------------------------------------------------------------LLTKRDIIETIKYLVNFDDIDHLGNRRLRTVGELVYGIRVGMVRMEREIKERMNSKPLIVAINSFYRTSQLSTIVDQTNPLSELDNLRRITVGGPGGIEKDRASFSIRDISSSQYGRICPIRSPEGPNIGVVTYMALYSRVNSYGFLETPYKRLYLQADDEENVVARYKLDLIDVSPRQVIGASAALIPFLQNDDASRALMGTHMQCQAVPLINPDAPIVGTSMEKKISSSLDRTIFAEDGTIEYVDGRKMIVKYEMGRFVRTSDVCFDQRPKVEPRQKVRKGDVLIDGPSTDGKLALGKNLVVAYTSLNGLGYEDGFVVSERLAKEDVLSSITEEEFIADLIDTKLGPEELTRDIPNVREEVLQNLDKDGLVVVGTEVHGGDILVGKVAPKGEKELTAEERLLRAIFGEKAKDVKDTSLRVSYGKRGTIVNLEIIDAPSILKRIIVNTAQLRKISVGDKLAGRHGNKGVISKILPEWDMPYLEDGTPVDVILSPLSILSRMNLGQLFENLLGLIASKNLVPVFEKIKKVTLFDGKTGIPYEKVLVGTAYIMKLIHMVEDKFHARSVGPYSLVTQQPLGGKSQMGGQRFGEMEVWALESHRVPSTLQELLTIKSDDVRGRTKAFESIIKGIDIPNVPESFNVLIKELNALGLSIDYIDFSGLKISLASPEVILGEVAKPETINYRTFRAEKDGLFDERIFGPTKDYECYCGKYKRMRYKGIICDRCGVEITTSAVRRERMGHIKLASPIAHIWYFKGPSSVLSTILDIPPALERIIYYAAIEELTVEEDDYVVVGMGSETVYEILDINKEYSSLKDLKLLKKVRALESFIKAPKWMILTVLPVIPPDLRPVVQLPGGKFATSDLNDFYRRVINRNNRLKQLIDLGAPEIILRNEKRMLQEAVDSLIDLQKQKSLSDILRGKQGRFRQNLLGKRVDYSGRSTIIVGPELNIDQCGIPKEMALELFKPFLLHEAPNIKSAKNFPIVYDILEEITKNHPVLLNRAPTLHKLSVLGFYPVLTDSNAIKLHPTVCSGYNADFDGDAMGVFLPLSKNAIEEVKSRMMPYHNLLKPSDGTPIVEMALGCYYLEEAINTFSIQLREPIWTVGRIFFNLKNIVKVGELIDKIKEIGFWAATISGLSVSIFDCKQEIVERTEKEIEKIEQGLLTVEEKRRYSNKLWNPVKIIIKSASREQLKQLSAIKGLVVVPTKSNYREGLSIFEYVISARGARKGLTDSALKTADAGYLTRRLVDVSHDMIIKKFKERLKGRFLAKD-LKAGESKIRTLVVRSPLYCQSKHGACQMCYGIDLSTRLVEIGVPVGVIAAQSIGEPGTQLTMRVRHFGGLPRVEELFETRVSPISELDGKVKVKDGELVTSGVALSEGYLNVNDILTIAQIYLVDEVQKVYESQGIGIHDKHFEVIIRKMSDKVIIEDEGKGEIVISILGITRAAIYTDSWLSSASFEQTTNVLSSSAIDYLLGLKENVIIGRLIP
>Collierbacteria_CG09_land_8_20_14_0_10_Collierbacteria_OP11_46_12_curated
---------------------------------------------------------------------------------------------------------------------------------------------------------------------------------------------------------------------------------------------------------------------------------------------------------------------------------------WVPARYKVQYIDVIPRQVVGTSASLIPFIAHDEANRALMGTHMQCQAVPLIHPQSPIVGTGMEGKVAESMGWVVRASGGTVISVDANSIVLEYSIMKFGRTASTCYNQKPTVTVGTKIKKGDLLIDGPASGGELSLGRNLVIAYASFMGLGYEDAIIISDRLVKEDVLTSIHINEYAADIMDTKLGAEELTRDIPNVSENDLRNLGDDGIVFVGAEVTANDILVGKIAPKGETELTAEERLLRAIFGEKAREVRDTSLRMSNGESGTVIEVATLDRPGVLKTVTVKVAQIRKVTVGDKLAGRHGNKGVISRIIPTADMPYLADGTPIDIIISPLSVLARMNLGQLLEAHLGLAASKLALPVFEPLDKSMLYDGRTGLAFDETTVGIGYILKLIHMVEDKTHARSTGPYSLVTQQPLGGKAQMGGQRLGEMEVWALEAHRVAHVLQEMLTIKSDDLVGRAKAFEAIVKGTPIPTVPESFKVLLKELNSLGLDVIPVDFKGLKISLASPDTIRGEVTKPETINYRTLKPEKDGLFCERIFGPTKDYECYCGKYKRIRYRGIVCDKCGVEVTQARVRRERMGHITLATPVAHIWYFKGAPSKLSLLLNVAPALSAVVYFASLNTRVMAEDEYLKVGMGAEAILEYLDIQKLSEIRLELKLSKRLKVVNGLKNAPTWMVLKILPVLPPELRPMVQLSGGRFASSDLNDLYRRVINRNNRLKHLIDLGAPEIILRNEKRMLQEAVDSLIDASQLRSLSDMLSGKQGRFRQNLLGKRVDYSGRSVIVVGPELKLSECGIPKDMALEMFKPYVLREAPNVKSAKHAPLVFDILERITKDHPVLLNRAPTLHKLGIQAFYPVLIEGNAIQLHPCVCAGYNADFDGDQMAIHVPLSETAIEDARSKMMAKNNLLKPANGSPITEMALGCYYLQQAYAAEAINQRQPISSVGRLIFNITDIILVAGLVDKIKSIGFKYLTTSGLSVAVADNKAGMIKEADVRVNEILQGLITQDEKRRLSFEVWNAVKIIIDSASRDQVKQLSAMRGLVVMPTKSNFREGLSIFEYVTSSRGSRKGLTDSALKTADAGYLTRRLVDVSHTSIIR---------------------------------------------------------------------------------------------------------------------------------------------------------------------------------------------------------------------------------------
>Nealsonbacteria_CG09_land_8_20_14_0_10_Nealsonbacteria_OD1_42_14_curated
YLLKVQHDAWQTFWDLKELFAEMSPTGKELELWAAKVNNDSFEASLRVKTKLLTDFPLMTERGTFICNGIERVAICQLIRSPGAFFTRGAWLEFESESGFIGVKIKVAATTILRA---ETLAVVEIYRRLRPGDLATSDSAAELIRNMFKRYDLSKVGRWKTWQRVLQAEDVVAVLREIIRPDQIDHLGNRRVRTLNELLNRMRVGLMRMERIIKDRMNPRPVMAVVKEFFTSSQMSQFMDNENPLAELEHKRRLSATGPGGLTRERAGFEVRDVQPSHYGRICPIQTPEGPNIGLVGHLAGYARINPYGFIETPYFKVYLSAYTEEKVEARIKIDFIDVSSEQFISVGTSLIPFLCHDDANRALMGSNMQRQSVPLIQPEMPLTMSGVEGRVARDSGQEIIAEAGTVSEVDAGH--IKYYLKTFIRTNYTCFHQKPQVVVGQKIKKGDILADGGGIRGHLALGRNVMVAFMPFRGGNFEDAIIVSEKLVKEDVYTSIHIENFSCDVRETKLGPEVTTADIPNIGEEKLKDLDEEGVVRIGAEVGPNDILVGKISPKGEADLTAEERLLRAIFGEKAREVKDTSLSMEHGKRGRVVGVRIFSRPGIIKRIQIEVAQLRKIKAGDKLAGRHGNKGVVSKIMPEGEMPFLASGLPVDIIINPLSVASRMNIGQILETHLSLAAKKLVSPAFSGATKDILYDGRTGLPFPRITVGYIYMMKLIHMVEDKIHMRSIGPYSLITQQPLGGKAQFGGQRFGEMEVWALEGYGAAHSLQEMLTIKSDDVPGRAATYEAILKGEPIRGVPASFNLLVAELKSLGLSVEVKDLESIRIKLASPEEILGEVTKPETINYRTQKPEKDGLFCERIFGPEKDYECYCGKYRKIRYKGVICDKCGVEVTKAQVRRERMGHIALASPCSHIWFLRGIPSRMGMILDIPMQLERVIYFAGIEKEVLSEIDYFEAGTGAETLRKLFNFKKIVDLEKEVKILRRLTTIKSMLQAPEWMFLTRLPVLPPDLRPMVQLDGGRYASSDLNDLYRRVINRNNRLKYLLEINAPEVIVRNEKRMLQEAVDALIDNGMLKSLADILKGKQGRFRQNLLGKRVDYSGRSVIVVGPELRLHQCGIPKVMALELFKPFVIKKAYNVRGASRLPEIWAILEEIVKDKLVLINRAPTLHRLGIQAFQPVLIEGEALRVHPLVCKAFNADFDGDQMAVHVPLSDESQREAREIMLSTLNLLKPATGVPIIDIVLGCFWINEAILASVVDLRAKIKTVGRILFQLEKLTTVENSLDKMKNLGFEFSTISGITWGMDDLKERLIAEAEKNIETIDKGLLSKEEKTDKAIEVWGPVIGIIDSGTWSQVVQMTGMKGLVTLPVKSSFKEGFDVLEYFISTHGARKGTADTALRTSAAGYLTRRLVDVSHDVVITNFLFKIIGRTAAENICKKGETRANAVMVRSPLSCKSTGGICQKCYGWNLGNQLIKLGEAVGIIAAQAIGEPGTQLTMRTFHTGGLPRVEEIFESRKATLSQVEGKVWVEAGQNVKKGQQLCEGNLELKELYQATQRYIVKEIQRIYVSQGAIIHDKHLEVITRQMFSRVRIKDGGVGEVIPILLGISKVALTTDSFLSAASFQETSRVLIKAAIDRLRGLKENVIIGKLIP
>Doudnabacteria_CG10_big_fil_rev_8_21_14_0_10_Doudnabacteria_OD1_42_18_curated
NLIETQLTSYRWFLGLKELLKEISPTGKNLELFMARERNTTFEAPLYVSTKLFGDFPLMTPRGTFIVNGVERVVVSQLIKSPGVFFTRGAWLELDTDSGVLGVKIRIPVTALMRVYIQNTLGYKEVYKRVRPGDLATVDNARSLIDGMFERYDFSEVGRFKFNQRILTKEDLVAVVREIIRGDDIDHLANRRVRAVGELITRFRVGLARMVRIAKDRMHVRPIVATMQEFFSSSQLSQFMDQTNPLAELEHKRRLSAMGPGGLSRERAGFEVRDVHRSHYGRLCPITTPEGPNIGLVSHLATYARVNEFGFIETPYRQIYLDAYEEERASARVELDCLDVSPKQIISVTTSLIPFLEHDDANRALMGSNMQRQAVSCICPQAPVVGTGMEAKAARDSGTLVLSEDGTVTSVTGEKIVVVYALLKFLRTNATAINQIPRVDKGQKVKKGELLADGASTNGELALGQNVLAAFMSWEGGNYEDAILLSERLVQQDRYSSVHIDDFKIDVRDTKLGPEQITRDIPNVGEEKLKDLDENGVIRIGAQVKAGDILVGKITPKGETDLTPEEKLLRVIFGEKSRDVKDTSLTLPHGEYGKVVNLKEFSRSGVIRSIQVSVAVLRKVQVGDKMAGRHGNKGVISKIIPVEDMPFMEDGTPVDIILNPLGVVSRMNIGQILETHTGLAASRLATPVLDGISKVRLYDGKTGEAFDKVTVGVKYMMKLHHLVDDKMHARSTGPYSLITQQPLGGKAQFGGQRFGEMEVWALEGYGAAHTLQEMLTIKSDDVVGRSKTYEAIVKGEPIKNVPESFRVLVKELQSLCLDVELLNFKGVRLKLASPDTIMGEVTKPETINYRTQRPEKDGLFDEKIFGPIKDWECYCGKYKRIRYKGIVCDKCGVEVTKASVRRERMGHIKLAVPVTHIWFLRGVPSRLGLILDLGVDLEKVVYFAQIEKEVISELSYFSAGIGAEALKGLLNLEELSELQHAAKAIKRLKLIKSLINSPEWMLIGSLPVIPPDLRPMVQLDGGRFAASDLNDLYRRVINRNNRLKKLLEIKAPEVITRNEKRMLQEAVDALIDNSILRSLADMLKGKQGRFRQNLLGKRVDYSGRSVIVVGPRLKLHQCGLPKVMALELFKPFVISKAHNVRSANRLTEVYDILEEVTKDHYILLNRAPTLHRLGFQAFQPVLIEGKAIQLHPMVCAAFNADFDGDQMAVHVPLTEAAQKEAREIMVSAHNLLKPASGDPVMDVVVGCYYIKEAILAYYVNAQAKIKSVGRLIFNLQGLIKTAEFIDEVKRVGFYYMKKSGLSWGMDDLKPELLRLADQEVQQTYEGLLTEEERKNRVVEIWGSVNYMVSSGSFSQITQMSGMKGLVVLPVKGSFKEGLSVLEYFISTHGSRKGMSDTALRTADAGYLTRRLVDVAQDIVVNAFESRLFGRVAAETVIEKNNGQAKQIKCRSVLKCKLSRGICKLCYGFDLGFQMVEQGAAVGIVAAQAIGEPGTQLTMRTFHTGGLPRVEELFEARKATVSEVDGQVTVKAGDLVTKGQQLTEGNLSPSQIMRLAQKYVVREVQDIYVSQGQNIHDKHIEVIVRQMFSKMRMITPGEGEIAQLLMGITKVSLNTESFLAAASFQETTRVLIQAAVDYLRGLKENVIIGKLIP
>Berkelbacteria_CG10_big_fil_rev_8_21_14_0_10_Berkelbacteria_43_13_curated
NLIEVQTKSYEWFFGLRELLDEISPTGELYSLTTSREKNMTYKAPLRVKVSLLGDIPLMTEHGTFIINGVERCVVSQIVRSYGVLFTRGAWLEIESNKGIITVKVRIPITTFLRAFIDATLGVVETYKRIRPGDLATPESAKSFIDMILKRYDIGRVGRYKLNQRIFRREDIIGIIREIIRPDDTDALKNRRIKSIGESVGRVRVGLLRVERIAKDRMNSRPVVASLQEFFSSSQLSQFMNQTNPLSELEHKRTLSATGPGGLSRERAGFEVRDVHESHYGRICPIESPEGPNIGLVSYMASYARVNSYGFMETPYRKVYLDAGTEERVIVRKEVQYMDVSPRQIVSVATSLIPFVEHDDGARAMMGSNMQRQAVPLVIPDSPVVGTGMEKAAAQYSGQIAAAKPGTITHVSSNLIRVKYYLEKFSRSNGTLINQRPIVKVGDKVTAGQVIADSSATNGELALGQNLMVSFMSWGGSNFEDAIIISSRLVQDHVLSSVHIEQYSIEVRDTKLGPELLTRDIPNVSEEALSNLDEVGVIRIGAEVQSGDILVGKISPKGETELSSEEKLLRAIFGEKAKDVRDSSLRLPHGEYGKVVNIKIFSKSGVYQLVEVSVAQLRKISVGDKLAGRHGNKGVISVILPAEDMPYLPDGRPVDVILNPLGVISRMNVGQILETHLGLAAAAGASPVFEGISKIQLIDGKSGEKFDKSTVGIMYILKLHHLVDDKMHARSVGPYSMITQQPLGGKAQFGGQRFGEMEVWALEAYGAAHTLQEMLTIKSDDIVGRSRIYESIIKGEKIQVIPEAFNVMVKELQSLCLDVDLIDFEAIRLSIASPEDILGEVIKPETINYRTQKPERDGLFCERIFGPTKDWECYCGKYKKIRYKGVICDKCGVEVTRSSVRRVRMGHIDLAVPTAHIWYVRGTSSICAAILSLSGDIEKVVYFANLETEIISEQSYVRVGIGAEAILELLNIKENIIAKTEAKVLKKLRVLQSMNNAPAWLVLNRVPVIPPDLRPMVQLDGGRFAASDLNDLYRRVINRNNRLKRLLSQGAPEVICRNEKRMLQEAVDALIDNSALKSLSDMLRGKQGRFRQNLLGKRVDYSGRSVIVVGPKLKLFQCGLPKVMALELFKPFVIGRVHNVKNATRLSFVWDILEDVIKDKCVLLNRAPTLHRLGIQAFKPILIEGKAIKVHPLVCSAFNADFDGDQMAVHLPLSDLAQEEAHEIMLSSKNLLKPSSGDPVLDIVLGCHYLNAAISAFGIDINSKIKSPGRLIFNIGKLTITATLVDDIKELGFVYAQKSGMTFAVDDIKDKILEKAQGEVDSITRGLISDEERYNKTIEIWNDIYIIMNSGNIAQMTQVGAMKGMVALPIRSNFKEGLSVFEYFVSTHGSRKGRADTALRTSEAGYLTRRLVDVSQDVVTSEWDKYIRGRTLGKTAVKKGTTDIAKFEIFSLLGCEAKKGICQKCYGIDLATRTIEIGTAVGIVAAQAIGEPGTQLTMRTFHTGGLPRVEQLFEARPAVLSEVAGKVLVKDGDVVEKGQPLTEGHFDLGASFKLTQNYIIKQVQIIYDSQGQDINDKHIEVIVRMMSSKVKVVEAGPGQVVDMIMGITRVALKTDSFLSAASFQETTSILIDAAIDNLKGLKENVIIGKLIP
>Parcubacteria_CG10_big_fil_rev_8_21_14_0_10_Parcubacteria_OD1_46_32_curated
DLIESQKQSYDWLLGLRELFDEISPIGRDLELYTARAKNVTYESAIRVRARLLGDFPMMTPRGTFIINGIERVIVSQLIRSAGVFFTRGAWLEIETDNGAVWVKIKVAITSLLRAMLDETLGLKEVYKRIRPGDLATASNAKQLIHAMFDRYDFSKVGRYKINERILRSEDLALVIREIMRSDDIDHLSNRRVRTVGELVNKLRVGLARMERIIKDRMNARPVIGSIKEFFMSSQLSQFMDQTNPLAELEHKRRLSAMGPGGLSRERAGFDVRDVHRTHYGRICPIATPEGPNIGLVGHLASYARINQFGFLETPYRKVYLSALEESKVEARVEVQYADISAKQIVSIATSLIPFLEHDDAVRALMGTNMQRQAIAVVRPESPVVGTGVEYRAAMDSGQVILADDGEVIGVQSNKITIKYKLGKFVRSNSTSMNQKPIVNRGDKVVEGEVIADGAATGGELALGQNVLVGFLSWEGGNYEDAILISERLVQQDRYTSIHIDDYTIDVRDTKLGPEIITRDIPNVGEDKLKDLDAEGVVRIGAEAKSGDILVGKITPKGEAELSAEEKLLRAIFGEKAKDVRDSSLYLEHGEHGKVVDIKIFSRSGVLKTIQVSIASLRKVQVGDKMAGRHGNKGVISKIVPIEDMPFDENGRPIDIILNPLGVASRMNLGQILETHLGLAAHALASPALDGVPKIQLYDGKTGSAFNKATVGYIYMLKLNHLVEDKIHQRSIGPYSLVTQQPLGGKAQFGGQRFGEMEVWALEAYGAAHTLQEILTIKSDDVPGRSKAYEAIIKGERIENVPESFNVLVRELKGLCLDVELLDFEAIRLRLASPDDLHGEVTKPETINYRTQKPEKDGLFDERIFGPTKDWECYCGKYKRIRYKGIVCDKCGVEVTRALVRRERMGHIDLSAPVSHIWFLRGVPSKIGLVLDLSVDLEKVIYFAQVQQEIISESMYFEASIGAEAIHQLLDLAAAVALDTQLKIMRRAKLLQSLQKTPESMVLTVIPVIPPDLRPMVQLDGGRFATSDLNDLYRRVINRNNRLKRLKELNAPEVIVRNEKRMLQEAVDALIDNGALRSIADMLKGKQGRFRQNLLGKRIDYSGRSVIVVGPKLKLHQCGLPKTMALELFKPFVISQVHNVRSANRYAEVWDILEEVTRDAHVFLNRAPTLHRLGIQAFQPTLIEGKAIQVHPLVCSAFNADFDGDQMAVHVPLTLEARREAAEIMLSSKNLLKPATGEPVVDIVFGCYFLTEAIIAHVITLHQHITTVGRLLFNLKDITRTAQMLDAMMRLGFYYATKSGMSWAMADLKKEMLVIAQAEVDQITEGLLTDEERHARVIEIWNPIYTMIESGSWGQTTQMMGMKGLVTLPVKANFKEGFDVLEYFISTHGARKGLTDTALRTANAGYLTRRLIDVAQDIIVAVVSDRLLGRVLAEP-IPAGEFDVAKVKIRSVISCVSRRGTCRKCYGYDLGYTPVELGTAVGIIAAQSIGEPGTQLTMRTFHTGGLPRVEEIFEARGAVVSEISGKVLAQEGEVVSHGDVLTEGSVDLHQLYELAKRYIMKEIQNIYSSQGQKLNDKHLEIIARQMFSRVYIKDAGPGEIVVLLLGVTKASLSTESFLSAASFQETARVLIDAAIDHLRGLKENVIIGRLIP
>Peregrinibacteria_CG10_big_fil_rev_8_21_14_0_10_Peregrinibacteria_49_10_curated
SLIEMQLQSYRWFLGLKELLQEISPSGKKMELRTCRRRNLSYEAVMKGHVQLLGSIPLMTEHGTFIVGGIERVVVHQLVRSPGVFFSRGVWLEVETDKGIITCKIKIPVTQLLRVYILTTLSYQSVYRRIRPGDLATPENAKQLIDSLFKKYDMGAIARYKLNRRVFQVEDFVNILRELIRADDIDHLSNRRVRSVGELVNKYRVGVVRTERIVKDRMNCRPITAAMREFFASSQLSQFMDQTNPLAELAHKRRLSAMGPGGLSRERASFDVRDVHQSHFGRICPIATPEGPNIGLVVHLAGYARVNEYGFLETPYREVYVDAERERRVSSRKDVTHVDVSPKQILSVSTALIPFLEHDDNTRASMGTNMQRQAVPLVTPHAPLVGTGVEGLAARASGHALLAEDGEVTYADSNEISVVYGLQSFVRSNGTCFTMRPRVIRGDKVHRGDSLADGAAVHGELALGQNLLVAYMSWQGYNFEDAIIISDRVARQGLYDSIHIESYTTDVRDTKLGPETMTRDIPNVGESKLKDLDVDGIVRIGATVHEGDILVGKITPKGETELTPEERLLQAIFGDKAKDVKDSSLRLPGGAGGKVVDIHIFDRTGVIKQIKVFVAQTRKVQVGDKMAGRHGNKGVISRIVPQEDMPFLEDGTPVDIILNPLGVTSRMNIGQVLETHLGWACEALASPPLNGISKVQLFDGHTGEPFARTTVGQVYMIKLLHLIEDKIHARSVGPYSLVTQQPLGGKAQHGGQRFGEMEVWALEAYGAAHTLQEMLTIKSDDVIGRSKAYESIVKNEPIRSIPESFNVLVKELQALGLKVDLLSFDAVALSIASPEDVIGEVTKPETVNYRTQRAEPDGLFCERIFGPTKNFQCFCGKYKGVRYAGVVCEKCGVEVTRSIVRRERMGHINLAVPVTHIWFLRSTPSRIGLLLDLPVTLEQIVYFAELNSSVLSELKFFRAGTGAESLREIIDLQALMQLQKDRKIMKRMKLVSALAKAPEWMILQRLLVLPPDLRPMVQLDGGRFAASDLNDLYRRVINRNNRLKKLMSIGAPEVICRNEKRMLQEAVDTLLNNSALRSLSDMLKGKQGRFRQNLLGKRVDYSGRSVIVVGPHLKLRQCGLPKEMAMKLFKPFVIGRAHNVKGAERIKEVWDILEEVIQDKFVLLNRAPTLHRLGIQAFNPILIEGKAIQLHPLVCAAFNADFDGDQMAVHVPLSERAQREARELMSAATNLLKPSAGEPVIDMILGCYFLGEAFLAYVVDLQARVKSVGRVKFNLSRLIEAVALADSMKDIGFRYATLSGVSISLGDMREQLLAEANETVSKLNKGLMTADERYSHAIQTWNDITYVIDSGNWGQVTQLSGMKGLVALPIQSNLKDGFTVLEYFIATHGGRKGKSDTALKTAEAGYLTRRLVDAVQDVVIRAFANRIFGRTLSEDLAKRNQDLLAEIPVRSIMTCKTRRGICKRCYGRDLGDDMVDVGTPVGIIAAQSIGEPGTQLTMRTFHMGGLTRVEELFEARPAVLSDISGKVLVKSGDSVSVGQPINLGHFNLQELLDKVQKYIIHEVQHIYASQGQTINDKHLEIIVRKMFSKVRVIQSGPGETVPLLLGITRVALATDSWLAGASFQETIRVLVEAATDNLQDLKSNVIIGRLIP
>Berkelbacteria_CG10_big_fil_rev_8_21_14_0_10_Berkelbacteria_41_12_curated
NLIEIQKQSYDWLFGIKELLDEISPTGEAFTLEMAKEKNLTYKAPLKCSVTLLGDFPMMTDRGTFIINGIERVVVSQIVRSYGVIFVRGAWLEFETSKGVITVKVKIPVTAFLKSYIETTLAMVEVYKRIRPGDLATAEAAKIFLDALFKRYDLGKVGRYKINRRILRKDDVIEVIKEIIRPDDIDHLKNRRVRSVGELVSRLRVGFLRMERIIKDRMNSRPIVAVLQEFFASSQMSQFMVQTNPLAELEHKRTLSATGPGGLSRERAGFEVRDVHQSHYGRICPIETPEGPNIGLIGYLASFARINEYGFIETPYLVVYLDASEEEKIQVRELVDYIDVSPMQIASITTALIPFVEHDDAVRANMGSNMQRQAVPLLRPESPYIGTGMEGDVAKSSGHLIISDRGIVKKASADEIIVLYRLQKFIRSNATCMNQKPIVEQGQKIKPGDILADGPSTNGELAIGMNLKVAFLSFDGDNYEDAIILSERLVKDDIFTSIHIEKHAINIRDTKLGPELITRDIPNVGEDALANLDENGIVLIGAEVEAGNILVGKISPKGETELSAEEKLLRAIFGEKAKDVKDTSLRLPHGQRGKVVGVKILSKEGVYQLVEVSVAELRKVSVGDKLSGRHGNKGVISKILPVEDMPILPDGTHIDIILNPLGVVSRMNLGQILETHLGWVAEKDATPIFNGASKVRLVDGRTGEPFDETTIGIIYMLKLSHLVDDKMHARSIGPYSMVTQQPLGGKAQFGGQRFGEMEVWALEAYGAAYTLQEMLTIKSDDVIGRSKAYESIIRGEKIQSVPASFNVLVRELQSLGLSVEMSDFESIRIKIASSEEMLGEVTKPETVNYRTQRPERDGLFDERIFGPTKDWECYCGKYKKIRYKGVICDRCGVEVTRSSVRRERMGHIDLVVPVVHTWYIRGGGGVLGLVLDMSIEIESIIYFAQLEKEVLAESQYARVGIGAEAILELLDIDKELEFEAKAKILKRMKIFADMKSAPEWLVMTRIPVIPPDLRPMVQLDGGRFAASDLNNLYRRVLNRNNRLKKLITQSAPEVICRNEKRMLQESVDALIDNSALKSLSDILRGKQGRFRQNLLGKRVDYSGRSVIVIGPELKLDECGIPKVMALELFKTFVISRAHNVKNASKMAVVWDILEEITSKCYVLLNRAPTLHRLGIQAFKPILVEGKAIQVHPLVCSAFNADFDGDQMAVHVPLSDNAKKEAAEIMLSRNNLLKPASGEPIVDMVLGVYYLNEAIMAWDIDLRAKIHSVGRILLNIKKIVTAAEFVDNVKSLGFKYATLSGMTISISDIKDSLISGADKKVDEIDRGLITPEEKSAQIIELWNPVYVYMVSGSLTQLTQMAGMKGMVVIPIKSNFKEGLSIFEYFISSHATRKGRSDTALRTSDAGYLTRRLVDVAQDVVVSSLAERIDGRILAENIASKAELLAKKIKVRSTSICEAQSGVCQACYGKDLGTKIVEIGTAVGIIAAQAIGEPGTQLTMKTFHMGGLPRVEEIFEAREAPISEIGGIALVKNGEKIEKGTILSEGHLNLSSAYRLTRSYIIKEIKDVYSSQGQSINDKHLDVIVRQMLSKAKVLDEAPGQIVPIVMGITQVALRTDSFLSAASFQETTSVLISAAIDRLVGLKENVIIGKLIP
>CPR3_CG10_big_fil_rev_8_21_14_0_10_Gribaldobacteria_OD1_37_21_curated
YLLKMQRDGWHQLWEMKELFEEMFPTGKQFELGEAKEEDDTFASPLRVKFTLLADFPLMTEYGIFIINGVERVVIPQLIRSSGVFFSRGAWLEFDTDSGFLGIKIKVAATTMLKAYIEKTLAFVEIYRKLRPGDLVGPDAAKDLILNMFQRYDLSKVGRWKIWERVLNLQDVIEVIREIIRPDQIDHLGNRRVRNFSELCSRLRVGLMRMERIIKDRMNPRPMMAVIQEFFAASQFSQFMDAENPLADIEHKRRLTATGPGGLTRERAGFEVRDVQPSHYGRICPIQTPEGQNVGLINHLASFAQVNPFGFLETPYFKVYLTATQEEELDARKDIDYIDVSSKQPFSVATSLIPFLQNDDANRALMGSNMQRQSVPLLIPQAPLVGTGVERNVALDSGEVLTAPAGIIKEVDGKTIKLQFDLKNFQRRNYTATHQRAVALKGQKVKAGDVLADGTSCNGRLALGRNIFVAFLPFRGGNYEDAIVVSRRLVKEDAFTSLHIEDFTCDVRDTKLGEELTTCDIPNVSEDKLKDLDEEGVVRVGAQAGPNDILVGKISPKGEKTLTAEERLLKAIFGEKAKEVKDTSLRMEHGKRGRVIKVKVFSRPGVLKRIKIEVAQIRKVKVGDKLAGRHGNKGIVSIILPEEEMPYLADGTPVDIVLNPLGVVSRMNIGQILETHLGWAAHELITPSMLGADQITLYDGKTGLPFPAVTVGYMYIMKLIHMVEDKVHMRSIGPYSLITQQPLGGKAQFGGQRFGEMEVWTLEAYGASHTLQEMLTIKSDDVPGRAATYEAILKGEEIKNLPASFNLLVAELKSLGLNVQVKDLQSIRVKIASPQDIAGEVKKPETINYRTQRPEKDGLFCEKIFGPSKDFECYCGKYKGIRFKGIICDRCLVEITRSAVRRERMGHIKLACPVSHIWFLRGVPSRIGMVLDLPLRLEKVIYFAEIDEEILTESEFFEAGTGAETLRKIFDLKKETSLKEQAKILSRLKLFEGMEKAPEWMFFESLPVLPPDLRPMVQLDGGRYASSDLNDLYRRVINRNNRLKYLIEISAPDVIVRNEKRMLQEAVDALFDNKMLKSLADILAGKQGRFRRNLLGKRVDYSGRSVIVPGPELALYECGLPKIMALELFRPFVIKTAYNIRGAARLDEVWASLEEIVKGKAVLLNRAPTLHRLGIQAFEPRLVEGEALRLHPMVCSAFNADFDGDQMGVYLPLSKQAQDEAKNLMLASKNLLKPADGLPIADMTLGCYYMEEVIIAEHISLRAKVRSCGRVLFNMSRIIEVQETLDKIKAMGFEYSTLSGISWGMDDLKKALVETAEAEVEKIEKGFLSSKERSTKLIEIWGSVFSMIDSGSWAQPVQMAGMKGLVTLPIKHSFKEGFDVLEYFISTHGARKGTSDTALRTSASGYLTRRLVDVAHEMIISDFRLKIVGRIAAADLIKKNQAQAKLIKVFSPLTCKSRRKVCQKCYGWDMGRDLVEPGATVGVIAAQSIGEPGTQLTMRTFHTGGLPRVEEIFETRESVIILNDGIVFVKKGDVVKAGQGICQGSLDLKKLYKLAQRYIVQEVQRIYSAEGINIHDKHLEVIVRQMFSRARIIDPGPGQIVTILLGISRVALTSDSFLSSASFQETSRVLISAALDKLRGLKENVIIGRLIP
>Falkowbacteria_CG10_big_fil_rev_8_21_14_0_10_Falkowbacteria_OD1_39_9_curated
DLIEIQKDSYKWFLGLAELFDEISPNNRDLELYESRAKNITFEAPLRVKTTLLGDFPLMTDKGTFIINGIERVVVSQLIRSAGVMFTRGAWLEIETDNKVIWVRIKVAVTSLMRAYIDATLGLQEVYRRIRPGDLATAENARSLIHSMFDRYDFGRVGRYKLNRRILRHEDLVNIVREVIREDDIDHLGNRRVRAIGGLINRFRVGLARMERIIKDKMNARPVIGVVKEFFMSSQLSQFMDQTNPLAELEHKRRLSAMGPGGLTRERAGFDVRDVHTTHYGRICPIATPEGPNIGLVGHLASYSRLNSYGFLETPYRKVFLDAFEEERFDVRKNVNLIGVAANQIISIATSLIPFMEHNDGQRSLMGTNMQRQAVPLIKAEAPVVGTGVEARAARDSGHVVLAEDGIVTKVDAANIEVEYNLNKFLRSNLTCINQHPLVDVGDKVKKGDVMSDGPSINGELALGKNVLVAFMTWEGYNYEDAIIISERLVKEDVYSSVHIENYTIDVRDTKLGPEIITNDIPNISEEKLKNLDEDGIIRIGAEVSSSDILVGKITPKGETKLSAEEKLLRAIFGEKAKDVRDSSLYLEHGEHGKVVDVKIFSRTGVLKSIQVSVANLRKIQVGDKMSGRHGNKGVISKIVPVEDMPYMEDGTPIDIILSPLGIISRMNLGQLLETHMGFAAKKLATPALNGLKKVTLNDGKTGDAYDTITVGIKYILKLNHMVEDKIHQRSIGPYSLITQQPLGGKAQFGGQRFGEMEVWALEGYGAAHTLQEILTIKSDDVTGRSKAYEAIIKGEEIQNVPESFNVLVSELKGLCLNVELLDFDAIRLKLASPEEIIGEVIRPETINYRTQKPEKDGLFCERIFGPTKDWECACGKYKKIRYKGVVCDKCGVEVTRSVIRRERMGHITLQVPATHVWFLRGLSSKIGLILNLSISLEKVVYFAQIKREIITEQEYFAAGIGADAVRKLLNLDKSIKLEEKLKLVKRLKLLKNFRNNPEWMVLTVIPVIPPDLRPMVALDGGRFAASDLNDLYRRVINRNNRLKQLIDLNAPEVICRNEKRMLQEAVDSLLDNSSLKSLADTLKGKQGRFRQNLLGKRVDYSGRSVIVVNPKLNLDQCGLPKIMALELFKPFIISKVHNVRSASRYDEVWDILEEIVKGAYVLLNRAPTLHRLGIQAFHPVLIEGKAIQIHPLVCTAFNADFDGDQMAVHVPLTKEAVAEARDIMLSSHNLLKPATGDPIVDIVWGAYYIDDAILAYFISLHEPIRTVGRAILNLKTLIETVKFVDDLKNKAFDFITKSGLSWGFGDLKDALIEKANVEVEKIREGLLTESERYGKVIETWLPLYSMIESGSWSQPVQILGMKGLVTLPVKGNFKEGFGVLEYFISTHATRKGLSDTALRTANAGYLTRRLVDVAQDVIVVDFFKKISGRYLAKDLLKAGAIAIKEICVRSVLSCHLHKGICAHCYGHDLAYKEVQLGTTVGIIAAQSIGEPGTQLTMRTFHTGGLPRVEEIFEARKALMADTDG-SWVKDGDKVKKGNRLTEGSFNLKESYELTQKYIIKEIQYVYSSQGQPLNDKHVEVIARQMFSRHLIKETGPGEVVRLLLGITKTSLSTDSFLSAASFQETPRVLIEAAVDYLEGLKENVIIGCLIP
>Gribaldobacteria_CG10_big_fil_rev_8_21_14_0_10_Gribaldobacteria_OD1_33_41_curated
SLLSLQKETWEYFWTLKELFEEIFPTRLHWELSEARLNNDSFDASLRVKAILLTDFPLMTENGTFVVSGVERVVISQLIRSPGAFFTRGAWLELDTESGVISVRIKVSATTLLRAYIEKTIALIEIYRKLRTGEFASPDAAKDLIWNMFSRYDLSKVGRWKMWQRVLTLQDVIAIIREIIRPDQIDHLGNRRVRTLAELLNRLRIGLMRMERVIKDRMNPRVIMSVVQEFFSSSQFAQFMDGENPLSALEHKRRLTATGPGGLTRERAGFEVRDVQPSHYGRICPIQTPEGQNVGLINHLACFARVNPYGFIETPYFKVYLNAFEEEEVEARKEIDFIDVSSKQPISVTAALIPFLQNDDANRALMGSNMQRQAVPLVMPEAPLVGTGTERKVAYDSGEEAIAEDGLISYVDASVIKVKYHLRNFIRSNYTCFHQRPIVKIGQKVKKGEILADGVAIKGRLALGKNILVAFLPLRGGNFEDAICISEKLLKDDIFTSLHIEDFICDVRETKLGSEVTTCDIPNVSEEKLKDLDEEGIIRIGAEVNPGDILVGKISPKGETGLTAEERLLRAIFGEKAKEIKDTSLKMEYGKKGRVISVKVFSRPGVIKRIQVEIGQIRKIKVGDKLTGRHGNKGVAAKILPEEEMPFLEDGTPIDVVLNPLGVVSRMNLGQILETNLGWAAKKLITPGLLGATQITVYDGRTGLPFPKITVGYMYMIKLIHMVEDKIHMRSIGPYSLITQQPLGGKAQFGGQRFGEMEVWALEGYGAAYTLQEMLTIKSDDVPGRATTYEAILKGEPIKNVPASFNLLVAELKSLGLSIEIKDFKSIRIKLASSGEILGEVIKAETINYRTQKPEKDGLFCEKIFGPTKDYECYCGKYKGIRYKGIICDRCQVEVTRSSVRRERMGHISLASPCSHIWFLRGMPSRIGMVLDIPMQLEKIIYFAEIEKEVLAETEYFEAGTGAETLRNIFNLKKEIKLEKDLKTLIRLRFFRAMEKAPEWMFLEILPVLPSDLRPMVQLDGGRYASSDLNDLYRRVINRNNRLKYLLEISAPEVIIRNEKRMLQEAVDALLDNGMLKSLADILKGKQGRFRKNLLGKRVDYSGRSVIAVGPELLLSQCGIPKILALEIFKPFVIKKAYNIRGATKLPEVFAALEEVVADKLVLLNRAPTLHRLGIQAFKPILIEGEAIKIHPLVCRAFNADFDGDQMAVHVPLSEEAQKEAKTLMFSVKNLLKPATGTPIIDIVLGCYLLEEVILNYKISLGAKIKNCGRIIFNLSQIIEVVEILDRIKELGFEYSTLSGISLGMDDLKKELIEKAEKEIDVIEKEFLTLEEKRSKTIGVWGPVHSIVGSGGWVQLIQMVGMKGLVILPIKHCYKEGFDVLEYFISTHGGRKGTVDTALRTSASGYLTRRLVDVANEVIISDFTFELVSRISLEDIIKKNETKAKKIRVRSPLSCKATRGICQKCYGWEMGRKLANIGDAVGVVAAQSIGEPGTQLTMRTFHYGGLPRVEEIFELRLAQMSEIDGKVWVKNGEKIKKGQQLCEGNLDLKKLYKTTQRYIIKEVQKIYIAEGVDIHRKHIETIANQMFSRIRIKDGGPGQIVPVFLGISKIALTSASFLAAASFQETSRVLIKAALDKLYSLKENVILGKLIP
>Saccharibacteria_CG10_big_fil_rev_8_21_14_0_10_Saccharibacteria_47_8_curated
NLVDHQNQSFQWFIGLGELLAEISPTGGKLSIREARENNVSFDASLKATAELLGDYPWMTSRGTFVINGSERVVVSQLIRSSGVFFTRGAWLEFETANGALYVKIKIAVTTLLRAYIDATFALIEVYRRLRPGDLATVDNARSLIENMFKRFDFGRVGRYKINKRVMRIDDLLAIIAEVIRPDEIDSLANRRVKLVGELVRQFRIGLLRMERNAKDR----------XXXXXXXXXXXXMDQTNPLSELAHKRRLSSMGPGGLSRERAGFEVRDAHATHYGRICSVETPEGANIGLVLNLASHSRINEYGFMETPYRKVYLDAAQEERVSARYEVDHMDASRNQTIGSSASLVPFIEKNYVLRSLMGSNQQRQAVPLIKPESPIVGTGFESVVAENSGQLVLAADGEVTKATADEVTVKYLPVHFARSNGSCINQTVVAESGNKVKKGDPLIEGMSIGGELALGKDLLTAFMPWGGYNFEDAIILSRRLVEDDTLTSIHIVDYMTEVRETKLGPEIVTRDIPNVSEEALRHLDEDGIVRIGAEVHPGDILVGKITPKGEQELSSEERLLRAIFGEKAKEVRDTSQRMSTGRHGKVVGVKVFSRAGVIMQIQVFVAQMRKIDVGDKLGGRHGNKGVIARILPIEDMPFNKEGIAVDVILNPLGVPSRMNIGQLFETHLGMAAEALASPAFNGVPKQQLYDGRTGEAFARTTVGNMYIIKLDHMVSDKIHARSTGPYTMVTQQPLGGKAQNGGQRFGEMEVWALEAYGASNTLQEMLTIKSDDVYGRAKAYESIIKGTEIQKVPESFNVLVKELQGLGLKVDLLDFDAVRLAIASPEDIAGEVTKPETINYRTQKPERDGLFCERIFGPVKDINPHDAKYKGVRSREAAVDKNGELVTRSIVRRERMGHVSLAAPVAHIWFLRGTPSAIGLLLGMTVSLERVAYFADREAELLSETDYIKVGMGGTALKELLELSKLVDLGKEAKIMKRLRLIESMQRAPSSLCITVLPVIPPDLRPMVQLTGGRFATSDLNDLYRRVINRNNRLKKLMDLNAPEVIRRNEQRMLQEAVDALIDNNSLKSLSDTLKGKQGRFRQNLLGKRVDYSGRSVIVSGPDLKLHQCGLPKTMALELFKPFVIGRAHNIRSATRMTAVWDALDEVIDGKYVLLNRAPSLHRLSIQAFQPVLIEGKAIQLHPLVCRGFGADFDGDQMAVHLPLSEAAQTEARDIMASNKNLLKPADGSPILDIVLGCYYLDEIILAYKVILQTKVETVGRLLFNLATVMVTAKLADELKDLGFRFATSSGLSVGMTDFLGGLVAEGEKQATEISAGFITDDERYRLTVEAWNTMSIAVNSGNISQMKDSVGMIGIRALPVRSNYKYGLTPLEYFTATRGTRKSLIDIALRTADSGYLTRRLVDVAQDVFTVSFAGRLEGRFAAEKVVKGGQPIAKAIRIMSALSCTNVRGVSPQSYGVDLATILVARDFPIGVIAAQSIGEPGTQLSLDSKHRAGLTRVEELLEVRQAYLTDISGQALVKDGDVVEAGQRLTNGSINLHELMRLTQRYIMNEILHIFASQGQTIADKHLEVIVRQMFSRVQVEESGTGDIAQLLLGITKASLSTDSFLSAASFQDTTRVLIAAATDKLYGLKENVILGRRIP
>Falkowbacteria_CG10_big_fil_rev_8_21_14_0_10_Falkowbacteria_OD1_43_10_curated
DLIEVQKNSYKWFLGVKDLFDEISPIGRNLELCESKAKNITYEAPLRVKARLLGDMPLMTTRGTFIINGIERVVVSQLIRSAGVIFNRGAWLEIETDNNVIWVRIKVAVTSLLRAYIEATIGLKEVYKRIRPGDLATVENARNLIYSMFDRYDFDRVGRYKLNKRIFRREDIIAILSEVIREDDIDHLGNRRVRAVGELINKFRLGLSRMERIIKDRMNARPVIGVVKEFFMSSQLSQFMDQTNPLAELEHKRRLSAMGPGGLTRERAGFEVRDVHTTHYSRICPIATPEGPNIGLVGHMASYAKLNSYGFLEAPYRRIYLDAFEEERAEVRKKIDFIEVAANQIVSVATSCIPFLEHDDGIRALMGTNMQRQAVPLIKPEAPIVGTGIERRAAIDSGHVAIAEDGTVEFVQGDKITIKYLLNKFVRSNSTCINQHPTVSQGDKIRQGDVISDGAAINSEIAIGRNVLVAFMTREGFNFEDAIIISERLVNEDVYSSIHIENYTIDVRDTKLGPEVVTKDIPNISVERLKDLDETGIIRIGAEVSSGDILVGKITPKGETELSAEEKLLRAIFGDKAKDIRDSSLYLEHGEHGKVVDIKIFSRAGVIQSIQITIANLRKIQVGDKMAGRHGNKGVVSRVVPAEDMPYLEDGTPIDIVLSPLGVVSRMNLGQLLETHLGLAAKKLATPPLNGITKIKLIDGKSGEVFDPVTVGYKYMLKLNHMVEDKMHQRSIGPYSLITQQPLGGKAQFGGQRFGEMEVWALEAYGAAHCLQEILTIKSDDVPGRSKAYESIIKGEEIRNVPESFNVLIREMKGLCLDVELIDFDAIKLKLASPKIILGEVIRPETVNYRTQKPEKDGLFCEKIFGPSKDWECYCGKYKKIRYKGIICDKCGVEVTRSIVRRERMGHIELQSPVTHIWFLRGISSKIGIVLDLPSALEKVIYFAQVKDEIISEHNYFEAGIGAEAILKLLDLKKMIKLEKDLKLLRRLKLIKSLSANPDWMVLKVIPVIPPDLRPMVPLDGGRFATSDLNDLYRRVISRNNRLSQLIELNAPEVICRNEKRMLQEAVDALIDNSALKSLADILKGKQGRFRQNLLGKRVDYSGRSVIVINPKLKLYQCGLPKKMALELFKPFIISKVHNVRSASRYDEVWDILEEIIKEAYVLLNRAPTLHRLGIQAFKPILIEGKAIQIHPLVCSAFNADFDGDQMAVHVPLTKEAVVEARDIMLASHNLLKPATGSPIVDIVWGAYYLEEATLAYKIGLQQPIRSAGRIIFNLNKVIRTVQLVDEMKDLALEYITKSGLSWGMGDLRDKLIAETEHKIDTVQEGLLTQSERYAKIVQLWGSVYSMIQSGSWAQLTQIIGMKGLVTLPVKGNFKKGFDVLEYFIATHGVRKGLSDTALRTANAGYLTRRLIDVAQDVVITTLIKRIVGRYLAEDLLKAKELTAKNLIIRSPLNCKSEKGICATCYGYDLSYKPVKLGTAVGIIAAQSIGEPGTQLTMRTFHTGGLPRVEEIFEARKALVSDVDG-VWASDGDKITKGTQLTEGSLDLQQYYALTQKYIIHDIQYVYSSQGQPLNDKHVEIIVRQMFSRVLIKDQGPGEVILLLLGMTKASLTTDSFLSAASFQETARVLIEAAIDTLEGLKENVIIGRLIP
>Falkowbacteria_CG10_big_fil_rev_8_21_14_0_10_Falkowbacteria_OD1_43_11_curated
--------------------------------------------------------------------------------------------------------------------------------------------------------------------------------------------------------------------------------------------------------------------------------------------------------------------YGFLEAPYRVVYLDAFEEEKAEVRKKIDFVEVAANQIVSVATSCIPFLEHDDGIRALMGTNMQRQAVPLVMPEAPIVGTGIERRAAIDSGHIAVAEDGLVTAVQGNKIEITYDLNKFVRSNSTCINQHPSVNKGDKIKKGDILSDGAAINGEIAIGRNVLVAFMTWEGFNYEDAIIISERMVEEDFYSSIYIENYTIDVRDTKLGPEVVTRDIPNISVERLKDLDNTGVIRIGAEVSSGDILVGKITPKGETELSAEEKLLRAIFGDKAKDIRDSSLYLEHGEHGKVVDIKIFSRAGVIQSIQITIANLRKIQVGDKMAGRHGNKGVISRIVPAEDMPYLEDGTPIDIILTPLGVISRMNLGQLLETHMGLAAHALATPPLNGITKVKLYNGKTGIPFDRVVVGYKYMLKLNHMVEDKMHQRSIGPYSLITQQPLGGKAQFGGQRFGEMEVWALEAYGAAHTLQEILTIKSDDVPGRSKAYEAIIKGEEIRNVPESFNVLVREMKGLCLDVELI-------------------------------------------------------------------------------------------------------------------------------------------------------------------------------------------------------------------------------------------------------------LKSLADILKGKQGRFRQNLLGKRVDYSGRSVIVINPRLHLYQCGLPKKMALELFKPFVISKVHNVRSASRYDDVWDILEEIIVNAYVFLNRAPTLHRLGIQAFKPILIEGKAIQIHPLVCAAFNADFDGDQMAVHVPLTKEAVAEARDIMLASHNLLKPATGNPIVDIVWGSYYLEQAILAYRTKLREPIKTVGRVIFNINNIIQTVKLVDDVKELALKYITQSGLSWGMGDLRGVLIKETNQKVESVQEGLLTQSERYAKVVQLWGSVYSMIQSGSWAQLTQLIGMKGLVTLPVKGNFKKGFDVLEYFIATHGARKGLSDTALRTANAGYLTRRLIDVAQNIIITTLLRRIAGRYLAEDLAKKGEFAIKHLSIRSPLNCRCEKGICATCYGYDLSYKIVRQGVAVGTIAAQSIGEPGTQLTMRTFHTGGLPRVEEIFEARRAFVTDVDGTVWVNDGQKITKGSQLTEGSLDLHQYFALAQRYIIHDIQNVYSSQGQPLNDKHIEVIVRQMFSRVLIKDGGSGEIVQLLLGMTKASLTTDSFLSAASFQETARVLIEAAVDYLEGLKENVIIGRLIP
>Falkowbacteria_CG10_big_fil_rev_8_21_14_0_10_Falkowbacteria_OD1_38_22_curated
DLIEIQKNSYDWFIGLADLFEEISPIGRDLELYESRSKNITYEASLRVQARLLGDFPLMTKNGTFIVNGIERVVVSQLIRSAGVIFTRGAWLELETDNNVIWVRIKVAITSLLRAYIEATIGLKEVYKRIRPGDLATTDNARQLIHSMFDRYDFDRVGRYKLNKRILRREDLIAIISEVIREDDIDHLGNRRVRAVGELINKFRVGLARLERIIRDRMNARPVISVVKEFFMSSQLSQFMDQTNPLAELEHKRRLSAMGPGGLTRERAGFEVRDVHTTHYSRICPIATPEGPNIGLVGHLSSYARLNSYGFIEAPYRKIHLDAFTEEKAEVRKNIDFMGVAANQIVSVATSLIPFLEHDDGIRALMGTNMQRQAVPLITAEAPLVGTGVEVEAARDSGHIIIAEDGEIAKVDGASIEVRYRLNKFLRSNSTCINQRPIVNRGDKVKKGQVLTNSSAVNGELSLGRNVLVGFMTWQGFNYEDAVIISERLVEKDIYSSIHIENYTIDVSDTKLGPELITNDIPNISEEKLKDLDERGIIRIGAEVSSRDILVGKITPKGETELSAEEKLLRAIFGEKAKDVRDSSLYLEHGEHGKVVDIKVFSRAGVIQSIQVTVANLRKIQVGDKMADRHGNKGVISKIVPIEDMPYLADGTPLDIILSPLGIVSRMNLGQLLETHLGMAAKRLAIPALDGITKLALHDGRNGEPFDKVVVGYKYMMKLNHMVEDKVHQRSIGPYSLITQQPLGGKAQFGGQRFGEMEVWALEAYGAAHSLQEILTI------------------XXXXXXXXXXNLLMF------------DFDAIKLKLASPQGILGEVTRPETINYRTQKPEKDGL-------------------------------------------------------------------------------------------------------------------------------------------------------------------------------------------------------------------------------------------------------------------------------------------------------------------------------------------------------------------------------------------------------------------------------------------------------------------------------------------------------------------------------------------------------------------------------------------------------------------------------------------------------------------------------------------------------------------------------------------------------------------------------------------------------------------------
>Vogelbacteria_CG10_big_fil_rev_8_21_14_0_10_Vogelbacteria_OD1_50_13_curated
NLVEAQTNSYKWLVGLAEIFKEFSPSQKKFELEYAKENKLSYDASLRVRVKLLADFPVMTEHGTFIINGIERVIVPQLSRSSGVFFTRGAWLEIETEDDSVYVRIKFPVSSLLRVYIKNSFSYLEIYKRLRDSDLATAANSKEFVTTLFDKYDLSVVGRYRLNQRTVTLADLVTTLIHIGKADDIDHLGFRRVRLVGEMLNRLKFGMTQMKRNIQDRMNQRPLQARLKEFFTTNQLSQFMSQENALSEIEHLRRLSALGPGGLTRERAGLEVRDVHTSHYGRVCPIHTPEGPNIGLILQLASYSRINQFGIIEAPYRKVYLNALDEEMVEVRREVDFIDVAPNAAYSVATSMIPFLEHNDANRALMGSNMQKQAVPCIIPEAPLVATGMEAKAALDSGRLVLAHAGTVKAVDGQHIIIKYPLVNFVKTNNTSLHQRSVVDIGDEVKRGALLADSSATFGQSALGQNVLVAFMSWGGMNYEDAIIISERLVKNSKFTSIYIEEFDCNVRDTKLGPEVTTHDIPNVGEGKLKNLDEDGIIRIGAEVRPNDILVGKITPKGETELTPEERLLRSIFGEKARDVKDSSLRVPHGKRGRVIGVKVFSRSGILKRVHIKVAQIRSVSVGDKLAGRHGNKGVISRVLPEEDMPYLPDGTSVDVILTPLGVPSRMNLGQIFEMHMGLAAHTLINPVFMGATKAALHDGQTGEPFEPIALGYMYILKLAHMVEDKIHMRSIGPYSLITQQPLGGRSQGGGQRFGEMEVWALEGYGAAYTLREMLTIKSDDILGRSSAFDSIVKGTPIRNVPASFNVMLAELRGLALDVELKDFNAISLKLASPEKILGEVTKPETINYRSGRAERGGLFDERIFGPERDYECYCGKYKRIRYAGIVCDKCGVEVTRSIVRRERMGHIELASPVAHIWFMRNIPSRLGLALGISIDLEKVIYFAEIDAEVVDEITYFEAGIGAETLYDIANVDQMINLRLAMKLQRRLNFYRILKRSPEWMFLKVIPVIPPALRPMVALDGGRHATSDVNDLYRRVINRNNRLKKLVDLSAPEVILRNEKRILQEAVDALIDNSILKSLADSLRGKQGRFRQNLLGKRVDYSGRSVIVVGPELKISQCGLPKHMALELFRPFIISKAFNIRGAGRLPEVWAILEEVIKDKHVLLNRAPTLHRLGIQAFQPVLIEGNAIQIHPLVCTAFNADFDGDQMAVHLPLSERAQVEARELIAANKNLLKPGSGDPVVDIVLGSYWVNQAIMAYRVGLRDKIKTVGRVLFNIGTLIPMPKILDKIKSFGFKYATRSGITWGLDDVKEKIIAGARVEVEQVEEGLLSETERYRMVIEIWGSAADILASGSIGQLTQMVGMKGIIIFPIIPSYKEGLSPIEYFTTTHGSRKTLADTALNTAKAGYMTRKLVDVSQDVVIRGIGRLVRGRILLYDLFKKGHLDAALIHIRSPLSCHSLRGVCQKCYGADPGRHLVAIGEPVGIVAAQAIGEPGTQLTMRTKHSGGLPRVEEIFERRQAIISEVNGTILVKAKDNIKQGQLLTDGSAELVNLTRYAENYIIKEINAIYELQGVSISRKHIEVIIRQMFSRVKVKDPGLGEVIEILLGISEVALSTASFLSAASFQHTNKVLIDMSLDRLRGLKENVIIGRLIP
>Kaiserbacteria_CG10_big_fil_rev_8_21_14_0_10_Kaiserbacteria_OD1_51_14_curated
SLVEAQIKSFHDFVGAERVFKEFSPSGKKFELKYAKRSMKTFETPLSMVVRLLADFPWMTPHGTFIINGVERIVVPQLARSYGVFFERGVWIEIESDDGSIYVKIKFPVTSLLRVTIAKTLAYVEIYRRLRDGDIATPESARAHVESILERYDFSKVGRFHFNRRTLTLADVIRIITHIAEADDIDHLGFRRVRFAGELLGRMRVGLSRMKRNIQDRMNPRPFQAAIREFFTTDQLSQLMQQYNTLDEIEHLRTLSTLGRGGLTSERAGLEVRDVHSSHYGRVCPIHTPEGKNIGLVLHMSLYARPNEFGIIETPYAKVYLNALEEEMVEVRKNVDFMEVATNQPFSVATSLIPFVENDDANRALMGSNMQKQAVPLVAPEAPVVATGVEGAAARDSGRLVVAESGEVTYADSQMIKVKYSLVNFSRTNFTTFHQRPLVSVEDTVKKGTILADTSTSGGQLAIGQNVRVAFLPWFGANYEDAIVISEKLAKEARFSSIHMEEFICVVRDTKLGAEVTTHDIPNVSEFKLRNLDEDGVIRIGAEVRSGDILVGKVTPKGETQLTPEERLLHAIFGEKAKDVKDTSLRMEGGKRGRVIGVKVFSRSGVIKRVHIEVAQLRTIAVGDKLAGRHGNKGVISRILPEEDMPFDEDGNPVDIILTPLGVPSRMNLGQILELHLGLAADMLVVPSFAGATKRVLFDGRTGEAFAPVSVGVMYMLKLHHMVEDKIHMRSIGPYSLTTQQPLGGKAQNGGQRVGEMEVWAFLGYGAAYSLREILTIKSDDILGRSAAFDAIVSGKRIENTPATFNVLVRHLRGLGIDIEFKDFEAVAMRLASPERMLGEITKPETINYRTQRPEKNGLFDERVFGPEKDYECYCGKYRGIRFRGIVCEKCGVEITRAIVRRERMGHIDLATPVSHIWFLRGIPSRIALMLGLSAEVEKVVYFADLEHEVLDEATYFRAAIGAEALYSILDIDKFIQVKEQYKLRKRLGLAESLQRAPEWMFLTRLPVVPPALRPMVALEGGRHASSDLNDLYRRVINRNNRLKRLQAIHAPEVILRNEKRILQEAVDALLDNSMLKSLADYLKGKHGYLRQNLLGKRVDYSGRSVIVVGPDLALDECGLPKHMVLELFRPFVIAGAYNIRGAGRLPEVWPILEEAIKEKYVLLNRAPTLHRQSIQAFRPVLVEGNAIQVHPLVCPAYNADFDGDAMAVHVPLSEAAQMEAAKIMSANKNVLKPGSGDVVVDIILGCYWMNAAITAYAIDLRAKIKTVGRLLFNMGTLVGIPAILDKIKTFGFRYATHAGITWAITDVKEEMVKAGREQAAKELSGLLTEDERRRMTIEVWGPVHDMITSGSVVQLHQMVGMKGLITFPITSSLKEGLTPIEYFISTHGARKGLADTALNTARAGYLTRRLFDVAHDVVVLSFADRVVGRLLAEDA-KRNYLDANAITVRSPMTCRVARGVCQKCYGMDLTTEIVDLGEAIGVIAAQAIGEPGTQLTMRTFHTGGLPRVEEVFETRPATVARVSGVIIVKKGANVTKGDFLTDGSADLEELFTFAQQYIINEITRIYELQGVSTARKHLEVIVKQMFSRISVTNSGAGEIISLLLGITEVSLTRASFLSAISFQNTPRKLAEAAVDRLVGLKENVIIGRLIP
>Kaiserbacteria_CG10_big_fil_rev_8_21_14_0_10_Kaiserbacteria_OD1_56_12_curated
DLVGHQRGSFEWLLGLKELFQEFSPSGKKFELQFARENMRTYEAPIRATVKLLADMPIMTPHGSFIVSGVERAIVPQLARSFGAFFVRGVWIEIDSEDGAVFVKIKFPISQLLTVAMQATLAYIEIHRRMRDGDLVTSENAKNFVQSLFERYDLGKVGRHRLNARTLGLADFVRIINEITRPDDIDHLGFRRVRFVGELLSRMRVGMSRMKRNIQDRMNPRPFQASVHEFFTANQLSQFMDQQNILAELENLRTLSALGPGGLTRERAGFEVRDVHPSHYGRLCPIHTPEGQNIGLILRLATHARTNDFGVIETPYVKVYLNALDEESVEARHEVTLIDASTYQMFSIATSMIPFVDHDDANRALMGSNMQKQATPILIPEAPLVSTGIEAHAARSTGRLVLALAGEVTYVDARKVVVTYRLQGLTQTNNSAFLQRPSVRTGDKVKKGDVLADNSSTQGQLALGQNVRVAFMSWNGANYEDAIIISERLVEEAKFTTVHIEDFDCVVRDTKLGPETTTHDIPNVGEMRLKNLDEEGVIRIGAEVRSGDILVGKVTPKGETQLTPEERLLRSIFGDKAKDVKDTSLRMEGGKRGRVIGVRIFSRSGIIKKIVITVAQVRNVSVGDKLAGRHGNKGVISRVLPVEDMPYDKDGNPVDIILTPLGVPSRMNLGQILELHLGLAAHTLVVPPFAGATKIQLFDGQTGDPFAPTAVGYMYVLKLHHMVEDKIHMRSIGPYSLITQQPLGGKAQNGGQRFGEMEVWALLGYGAAYTLREMLTIKSDDIQGRSAAFDAIVRGEAISGTPASFGVLTNQIRGLALDVDPLTWNGLRLTLASPERILGEVTKPETINYRTQRSEKHGLFDEKIFGPEKDYECYCGKYKGIRYKGIVCDKCGVEITRSIVRRERMGHIELCTPVAHIWFLRSVPSRMALLLGASADVEKVVYFAELEGEVLDELEYFEARIGAEAIYDIFDLKQLETLLARYKLAKRLSLIAGLIASPEWLFLTRIPVIPPALRPMVALEGGRHATSDVNDLYRRVINRNNRLKKLIDIHAPEVILRNEKRILQEAVDALLDNSILKSLADYLKGKQGYFRQNLLGKRVDYSGRSVIVVGPDLELDECGLPKHMALELFRPFVIAGAFNIRGAGRLPEVWEILEEAIAGKYVLLNRAPTLHRQGIQAFRPRLIEGDAIQLHPLVCNAFNADFDGDQMAVHLPLSEEAQWEAKNVMSANKNILKPGSGDLIVDIILGVYWLNAAILASAIDVRAKIKTVGKLLFNLARIVAVPNIVNKVKRFGFEYATKSGVSWSIDDVKKRIIDEASEKVAKIDNGLLSAEEKRRMSIELWGSVADMVRSGTMGNLTQMAGMKGLIQLPITSSFSEGLNPVEYFMSTHGARKGLTDTALGTAKAGYLTRRLFDVAQDSIVTDYAEVLRGRVLAEDVFKRGQYDAEALMARSPMSCETRYGVCQTCYGMDLTTELVDLGEAVGTIAAQAIGEPGTQLTMRTFHAGGLPRVEEIFEKRPAVISKSDGMVLVKAGDAVVRGQILSDGSADLDDLFEYVQEYIIAEASKIYELQGASVSRKHLEVVVKQMFSRAKITDAGVGDVVDIVLGIKESALSRRSFLSAASFEQTTKILINAALDRLRGLKENVILGRLIP
>Kaiserbacteria_CG10_big_fil_rev_8_21_14_0_10_Kaiserbacteria_OD1_59_10_curated
NLVESQLESFRQFVGAVRVFKEFSPAGKKFELTYAKRMMRTYEAPLSMVARLLADFPWMTEHGSFIINGVERIIVPQLARSYGVFFERGVWIEIESDDGGIYVKIRFPVTSLLRIAIAATIAYVEIYRRLRDGDIATPESARDHVNTTLERYDLSRVGRFHFNKRALSLDDIARIVTHIAEGDDIDHLGFRRVRFVGELLQRMRIGLSRMKRNIQDRMNPRPFQASVREFFATDQLSQLMQQYNTLDEIEHLRTLSTLGRGGLTSERAGLEVRDVHSSHYGRVCPIHTPEGKNIGLVLHMALYARPNEFGIIESPYVKVYLSALEEEMVEVRKEVDYMEVATNQPFSVATSLIPFVENDDANRALMGSNMQKQAVPLVVPEAPVVATGIEREAARDSGRLLLAKAGEVTYVDARRIKVKYELVNFSRTNFTTFHQRPVVSVGESVRKGAVLADASTSGGQLAIGQNVRVAFLPWFGANYEDAIVISERLAKDARFTSIHMEEFICVVRDTKLGPEVTTHDIPNVSEFKLRNLDEEGVVRIGAEVRPGDILVGKVTPKGETQLTPEERLLHAIFGEKAKDVKDTSMRMEGGKRGRVVGIKVFSRSGVIKRVHVEVAQLRTIAVGDKLAGRHGNKGVISRVLPEEDMPYDENGEPVDIILTPLGVPSRMNLGQILELHLGLAAGSLVVPSFAGATKFTLFDGRTGEPFAKVSVGIMYMLKLHHMVEDKIHMRSIGPYSLTTQQPLGGKAQNGGQRVGEMEVWAFLGYGAAYSLREILTYKSDDILGRSAAFDAIVSGERIKNTPATFNVLVRHLRGLGIDIEFMDFEAVAMRLASPERILGEVTKPETINYRTQRPEKNGLFDERVFGPEKDYECYCGKYRGIRFRGIVCEKCGVEITRAIVRRERMGHIDLATPVSHIWFLRGIPSRIALLLGLSAEVEKVVYFAELEQEVLDEAAYFRAAIGAEALYNILDLSEFIRVRAEYKLRKRLALAETMQRAPEWMFMTRLPVVPPALRPMVALEGGRHASSDLNDLYRRVINRNNRLKRLQMIHAPEVILRNEKRILQEAVDALLDNSMLKSLADYLKGKHGYLRQNLLGKRVDYSGRSVIVVGPDLALDECGLPKHMVLELFRPFVIHGAYNIRGAGRLPEVWPILEEAIQGKYVLLNRAPTLHRQSMQAFRPVLIEGNAIQVHPLVCPAYNADFDGDAMAVHVPLSEEAQLEASRIMSANKNVLKPGSGDVVVDIVLGCYWMNAAITAYAVDLRALVKTVGRLLFNMAALVGIPRILDQIKRFGFRYATHAGITWSLSDVKERLVEEGRAAVAKEQAGLLTDEERKRMTIEIWGPVHDMITSGSVVQLHQMAGMKGLITFPITSSLKEGLTPIEYFISTHGARKGLADTALNTARAGYLTRRLFDVAHDVVVLSFSDRVVGRVLADSVFKRGHLDADAITVRSPIGCKVYRGVCRHCYGTDLTTELVDVGEAVGVIAAQAIGEPGTQLTMRTFHTGGLPRVEEVFEARPAAIARVSGVVIVKEGQAVEKGDFLTDGSADLEDIFTLAQEYIINEVTRIYELQGVSTARKHLEIIVKQMFSRVSVVSPGSGEILQHLMGITEVSLTRASFLSAISFQNTPRKLAEAAVDRLVGLKENVIIGRLIP
>Levybacteria_CG10_big_fil_rev_8_21_14_0_10_Levybacteria_OP11_35_13_curated
DLLSVQRESYKWFLGIKQVLNEISPTEKNWTLEIALQKGVTFDAPLYVNATLLGDIPQMTDRGTFIINGIERSVVNQLVRSPGVFFTHGSWLEFTTTHETIMVKIKFLATTFVRAFIENTLALIEIFRKMHPGEPIVLDKIRENFLGTFRRYDLGSVGRYKINKKILTTDDIIGTISYLINVDDIDSLANRRVRCVGELVTAFRIGALRLERSVKERMNARPIMASINEFFRTSQLSTILDQTNPLSEIDNLNRLTVMGTGGISRERAAFSIRDINSSQYSRICPIRSPEGPNIGLVTYMALYARVNKFGFLEAPYRKIYLSADDEQRIPARFKVEYVDVVPRQVVGSAASLIPFISHDEANRALMGTHMQCQAVPLIDPHSPVVGTGMESLISQMMGRVIYAPDGEVTYADANKVVVKYHADSFKRTSATAYTQRAVVKTGQKVKKGDLLIDGPSSNGELALGQNLLIAYTSFDGLGYEDGIVISERLVKEDVLSSIHIEKHESAVVETKLGPEETTRDIPNVSEEDLANLDEDGVVVIGSEVGPGDILVGKIAPKGETELSAEERLLRAIFGEQAREVRDTSLRMPHGEKGTVINVQVLDRPGTLRKIIVEVAQLRHVVIGDKLAGRHGNKGVISKILPEVDMPHLSDGTPIDIIISPISVLARMNLGQLLEAHLGWAAGNLAIPVFEEIKKAVLFDGRTGEPYEPAVVGIEYMLKLIHMVEDKTHARSTGPYSLVTQQPLGGKAQMGGQRLGEMEVWALESHRARYILQEMLTTKSDDVIGRAKAFEAIVKGTDIPKVPESFKVLIKELNALGLSVVPVDFKSLKLLLASKEDIMGEVTKPETINYRTLRPEKDGLFDERIFGPTKDWECYCGKYKRIRNRGIICDKCGVEVTLSRVRRERMGHITLACPVSHVWFFKGSSSPLSLILDMSQALEGVIYYAMLAKTVLSEDEYFTIKTGAEGLMELIGIAKLIDLREETKLIKRLRLLEAMRKAPKSMVFTVLPVIPPDLRPMVQLAGGRFATSDLNDLYRRVINRNNRLKHLMALGAPEIILRNEKRMLQESVDSLIDASQLRSLSDMLKGKQGRFRQNLLGKRVDYSGRSVIVVGPELKLSECGLPKEMALEMFKPFVLHEAPNIKSAKRYPEVFDILEEITKGHPVLLNRAPTLHKLGIQAFYPVLIEGSAISLHPCVCSGFNADFDGDQMAVHIPLSSKAQEEASSLMMPKHNLLKPADGSPITEMAVGIFYLNEAFLAQKIRLREPINSLGRLMLNIKKIVEVEALIDNIKSLGFFGATISGISVSVFDNKDKLIEKAEKKVTGIELGLITNEEKKRLSNNIWSVIRTIIDSAGKEQLKQLSSMRGLILLPIKSNFREGLSIFEYVASARGSRKGLTDSALKTANAGYLTRRLVDVSHDVIIRAFHDRILGRYTAEKVLKANELKAKDITVRSAITCKLEYGACAMCYGWDFSTEKVELGVPVGVMAAQSIGEPGTQLTMRTRYVAGLPRVEELFEMRLSPISEITGKVTVEEGQDVLSGAQLAQGYLDPKEVIKIAQRYIITEAQKVYESQGIGINDKHFEVILRKMSDKVIIETVGPGDFIQTILGITKSSLFSDSWLSASSFQETTKVLTEAALDKLIGLKENVIIGRLIP
>Magasanikbacteria_CG10_big_fil_rev_8_21_14_0_10_Magasanikbacteria_OD1_36_16_curated
DLIEIQKSSYNWFFGLRELFDELSPTGRDLEIYTCVKKNVTFEAPLRVNVRLLGDMPLMTDRGTFIVNGIERVVVTQLIRSAGAFFTRGAWVEIETDNNVLWIKVKVAATSLLRAYIENTLGLIEV---------------XXXXXXXXDRYDLGKVGVYKFDIKVLSKDKLVKVLREIIRADDIDHLGNRRVRGVGELVNRFRIGLARMERIIRDRMNARPVISVIREFFMSSQLSQFMDQINPLAELEHKRRISALGPGGLSRDRAGFEVRDVHRTHYGRICPIATPEGPNIGLVGHLSTFAKINKFGFLETPYKKVYLNSFQEERISSRVKVAYIDVASNQILSVATSLIPFLEHDDATRALMGTNMQRQAVPCIKPEPPLVGTGVERIAALNSGYVFTAPNGEVTFVDGAKIEFTYNLSKYIRSNSSSINQRPTVTLGQKLKKGDPMSDGPAIDAELSLGQNVLVAYMIWEGFNYEDAIIVSERLVRDDRYTSIHIEDYTINVRETKLGEEVITSDIPNVSEEKLRHLDSEGVVRIGAEVRSGDILVGKITPKGE-------------------------------------------------------------------------------------------------------------------------------------------------------------------------------------------------------------------------------------------------------------------------------------------------------------------------------------------------------------------------------------------------------------------------------------------------------------------------------------------------------------------------------------------------------------------------------------------------------------------------------------------------------------------------------------------------------------------------------------------------------------------------------------------------------------------------------------------------GFGVLEFFISSHGTRKGLSDMALRTANAGYLTRRLVDVAQEVVVKKLSERVLGRYVLEDIVKVGGVAGRIIHVRSILQCQLPKGVCTKCYGFDLSNLPVKIGTAVGVIAAQSIGEPGTQLTMRTFHLGGLPRVEELFEARKAILSEVAGKIWVNDNDQVEKGTQLTEGAIDLKELFELVKRYVLAEIQEIYASQGQRLNDKHIEIIIKQMFSRVFVEDPGPGEIVEMLMGISKISLTTQSFLSAASFQETSRVLVAAAIDYLEGLKENVIIGRLIS
>Magasanikbacteria_CG10_big_fil_rev_8_21_14_0_10_Magasanikbacteria_OD1_36_32_curated
NLVELQLNSYNWFLGIKELFEEVSPTDRNLELYVCRTRNLTFEAPLRVNARLLGDLPLMTQRGTFVVNGIERVVVSQLIRSAGVFFTRGAWLEIETDNNTLWVKIKVAITSLMRAYIDSTLGLIEVYKKIRPGDLATADNAKSLIHAMFDRYDLGPVGVYKFDTKVLSPEKLLQVVKEVIRPDDIDHLGNRRIRAVGELINRFRVGLARMERVIKDRMNARPVISAIREFFMSSQLSQFMDQINVLSELEHKRRLSALGPGGLSRDRAGFEVRDVHNTHYGRICPIATPEGPNIGLVNHLASFARVNELGFIETPYRKVYLNSFREEMVSARIAVDYVDVSTSQIISLATALIPFLEHDDATRALMGTNMQRQAVPCIKVEPPLVGTGVERAVADNTGYIIKSEEGEVVELSGHQIAVVYNLNKFLRSNATCVNQHPVVNIGDKVKKGQPLTDGPCIDGELALGQNILVAYLSWDGYNYEDAIILSDRVVKQDRFSSIYIEDYVVDVRETKLGPELVTSDIPNVSEEKLKNLDSEGIVRVGAEVKSGDILVGKITPKGETELSAEERLLRAIFGEKARDVRDSSLYLEHGEHGKVVDVKVFSSPGVIKQVRVRVADMRKVQVGDKLSGRHGNKGVISRVVPAEDMPFLEDGTPVDIILSPLGVISRMNLGQLLENHLGLAANALATPPFNGLNQSVLYDGRTGEPFDKVTVGYSYVLKLNHMVEDKIHQRSIGPYSLITQQPLGGRAQFGGQRFGEMEVWALEAYGAAHILQEILTIKSDDVPGRSKAYEAIIKGEDIKNIPESFNVLVREMKGLGLDVELLDFDAIRLKIASPEVIRGEVRKPETINYRTQKPEKGGLFAEEIFGPTKDWECYCGKYKKIRYKGIVCDKCGVEVTTSLVRRERMGHIELTTPVAHIWFLRSVPSKIGLVLDLSAALEKVIYFALLRQEIVSENRYFEASIGAEAVYNLLNLQETYRLTEEQKIIRRKKLLKSLLMNPEWMVMKCLPVVPPDLRPMVALDGGRFATSDLNDLYRRVINRNNRLQRLTELNAPEVICRNEKRMLQEAVDALIDNNALRSLADILKGKQGRFRQNLLGKRVDYSGRSVIVVGPNLNIDECGLPKRMALELFKPFIMAEAHNVRSASRFDEVWDILEELTKTTRVLLNRAPTLHRLGIQAFHPRLIEGNAIQLHPLVCTAFNADFDGDQMAVHLPLTKEARWEADNLMAAEKNILKPATGSPVIDIVLGCFYLKEALLAYLIDLHERIKTVGRIIFNLAKIINTAVFLDDLKNLGFKYATKSGYSLSMMDFKEGIIKEAEQMVRQADEGLLTQTERHARILEIWGPVYAMIESGTWGQLGQVIGMKGLVALPVKGNFKEGFDSLEFFISSHGTRKGLSDTALRTSGAGYLTRRLVDVCQDMVILKLSDRVWGRYALEDVVKAGEMIARVIHVRSVLQCKLPKGVCQKCYGYDLSYKPAEMGTSVGVIAAQSIGEPGTQLTLRTFHTGGLPRVEELFEARQAFLSEVDGEVYVNSGDKVKRGDQLTNGSINLHELHELVQRYILEETQNIYSSQGQKVNDKHMELIIKQMFSRVYIEDAGPGEIVELLLGISRVSLSTQSFLSAASFQETARVLINTAIDYLEGLKENVIIGRLIP
>Magasanikbacteria_CG10_big_fil_rev_8_21_14_0_10_Magasanikbacteria_OD1_38_6_curated
DLIEVQKTSYEWFFGIKELFDEISPTGRDLEVYVCREKNISYEAPLRAKVKLLGDIPLMTPRGTFIVNGIERVVVSQLIRSPGAFFTRGAWIEIETDRNVIWVKVKVAATSLLRAYIEETLGLIEVYKRIRPGDLATADNAKSLIHSMFDRYDLGRVGVYKFNTKILSPEKIVLVLKEVVRPDDIDHLGNRRVRAVGELVNRFRVGLARMERIIKDRMNARPVISAIREFFMSSQLSQFMDQINPLAELEHKRRISALGPGGLSRDRAGFEVRDVHTTHYGRICPIATPEGPNIGLVGHLASYARVNTFGFLETPYRKVYINSFQEERLPARVEVDYLDIASNQILSVATSLIPFLEHDDATRALMGTNMQRQSVPCIMPDPPIVGTGMEEIAARNSGHVILSEDGTVTGVDGKRIEITYRLNKFVRSNSSSINQRPLVTLGQKVKKGEALSDGPSINSELALGQNVLVAYMVWDGYNYEDAIIISERLVQSDKYTSVHIEDYAIDVRETKLGPEVVTSDIPNVSEEKLGNLDSEGVIRVGAEVQSGDILVGKITPKGETELSPEERLLRAIFGEKARDVRDSSLYLEHGEHGKVTDVKVFSAPGVMQKVQVTVADLRKIQVGDKMAGRHGNKGVISRVVPVEDMPFLDDGTPVDIILSPLGVVSRMNLGQLLETHLGLAANALATPVLDGIAQLQLYDGRTGEPFDKTTVGYNYMLKLNHMIEDKLHQRSIGPYSLITQQPLGGKAQFGGQRFGEMEVWALQAYGAAHCLQEMLTIKSDDVPGRSKAYEAIIKGEPITNIPESFNVLTREMKGLALDVELL-------------------------------------------------------------------------------------------------------------------------------------------------------------------------------------------------------------------------------LLDLHAPEVICRNERRMLQEAVDALIDNNALRSLADILKGKQGRFRQNLLGKRVDYSGRSVIVVGPRLNIDECGLPKRMALELFKPFVMAEAHNVRSASRFPEVWDILEALTKETRVLLNRAPTLHRLGIQAFRPRLVEGKAIQVHPLVCPAFNADFDGDQMAVHLPLTPEAKREAEELMASEKNILKPATGQPITDITLGCYYLTEAKFAYLIGLQERVKSIGRLFFNLSHIIITAQFLDRIKNLGFKYATKSGYSLGMDDFKTAILAEGDEQVQLVREGLLTDXXXXXXXXXXXGSVFAMIDSGSYAQLGQVIGMKGLVALPVKGNFKEGFGVLEFFISSHGTRKGLSDTALRTANAGYLTRRLVDVAQDVVVTTLAERVWGRFVLADILKKGEVTRRSIHVRSVLQCKLPKGICVKCYGYNLCHDVVKRGVAAGIIAAQSIGEPGTQLTMRTFHLGGLPRVEELFEARKAILTEVEGKIYVAEGDTVEKGQALTEGSINLRELFELVQRYILKEIQAIYASQGQRLNDKHVEIIVKQMFSRDYIEDPGPGETVXXXXXXXXXXXXTQSLLSAASFQETARVLINAAIDYLEGLKENVIIGRLIP
>Magasanikbacteria_CG10_big_fil_rev_8_21_14_0_10_Magasanikbacteria_OD1_40_10_curated
DLIEVQKSSYDWFLGIKELFDEVSPTGRDLEVYTCRERNLTFDAPLRVTARLLGDIPLMTQRGTFIVNGIERVVVSQLIRSAGAFFTRGAWIEIETDNNVIWIKVKVAATSLLRAYLEATIGLIEVYKRIRPGDLATADNAKGLIHAMFDRYDLGKVGVYKFNTKVLSPEKLLSVIKEVVRPDDIDHLGNRRIRAVGELANRFRVGLARMERIVKDRMNARPVISAIREFFMSSQLSQFMDQTNPLSELEHKRRVSALGPGGLSRDRAGFEVRDVHTTHYGRICPIATPEGPNIGLVNHLASHAKVNEYGFIETPYRKVYLNAFKEEMVPARVQIDYLDVASNQIVSVATSCIPFLEHDDATRALMGSNMQRQSVPCIRPEQPIVGTGIEAKAALDCGHVITAQDGEIVELDGNHIVLQYQLNKFVRSNSTCINQKPIVNLGDKIKAGDILTDGPSVEGELSLGQNMLVAYMIWDGYNYEDAIIANECVVQEDRYTSIHIEDYTVDVRETKLGPEVVTADIPNVSEEKLKNLDSEGIIRIGAEAKSGDILVGKITPKGETELSAEERLLRAIFGEKARDVRDSSMYLEHGEHGRVIGVKVFSAPGVVKQIQVRVADMRKIQVGDKMAGRHGNKGVISRVVPREDMPFLEDGTPIDIILSPLGVISRMNLGQLLETHIGLAANALATPVLNGMSQVKLYNGRTGEPFDPVTVGYNYMLKLNHMVEDKIHQRSIGPYSLITQQPLGGKAQFGGQRFGEMEVWALEAYGASHILQEMLTIKSDDVPGRSKAYESIIKGEEISNLPESFNVLVRELKGLSLDVELMDFDALRLRLASPEVIRGEVHKPETINYRTQKPEKGGLFAEEIFGPTKDWECYCGKYKKIRYKGIICDKCGVEVTRSSVRRERMGHIELSSPVSHIWFLRSVPSKIGLLLDLSAALEKVIYFALLKGEIISENRYFEASIGADGVRKLLNLEETVKLQEEQRIIRRKKVIKSFLLNPEWMILKAIPVIPPDLRPMVALDGGRFATSDLNDLYRRVINRNNRLRRLIDLDAPEVICRNEKRMLQEAVDALIDNNALRSLADILKGKQGRFRQNLLGKRVDYSGRSVIVVGPSLDIDECGLPKRMALELFKPFIMSEAHNVRSASRYDEVWDILEDLTKTTRVLLNRAPTLHRLGIQAFHPRLIEGKAIQLHPLVCTAFNADFDGDQMAVHLPLTVEARWEADNLMAAEKNILKPATGSPVIDIALGVYYMREAVFAYHINLHEKIKSVGRLLFNLANIIEIPRFLDQLKNMGYRYATKSGYSLGMDDFKTALLQEADKQVEEVEEGLLTKSERTSKILSLWGPVFAMIDSGSWGQLGQVIGMKGLVALPVKGNFKEGFSVLEFFISSHGTRKGLSDTALRTANAGYLTRRLVDVAQDVIVIKLSERVWGRYVLADVVKAGEIAAREIRVRSIMQCRLSKGVCRKCYGFDLSHQPVEMGTAVGIIAAQSIGEPGTQLTMRTFHTGGLPRVDELFEARMAVLAEVAGEILVKEGEQVIKGQRMTDGSINLHDLHELVQRYMLEEVQNIYSSQGQKVNDKHVELIIRQMYSRIYVEDAGPGEVVELFMGISRVALSTQSFLSAASFQETARVLINTAIDYLNGLKENVIIGRLIP
>Magasanikbacteria_CG10_big_fil_rev_8_21_14_0_10_Magasanikbacteria_OD1_42_10_curated
DLIETQKASYNWFFGIKELFEEISPTGRDLELYVCREKNVTFEAPLRVKVRLLGDVPIMTDRGTFMVNGIERVVVSQLIRSAGAFFTRGAWIEIETDNNVIWVKVKVAATSLLRAYIEATIGLIEVYKRIRPGDLATSDNAKSLIHSMFDRYDFGRVGVYKLDKKVLSLDKLLLVLKEVVRADDIDHLGNRRIRAVGELVNRFRVGLARMERIIRDRMNARPVIGAIREFFMSSQLSQFMDQVNPLAELEHKRRVSALGPGGLSRDRAGFEVRDVHTTHYGRICPIATPEGPNIGLVGHLASYAKINSFGFVETPYRKVYLNSFQEERIPARVDIEYIDVASNQILSVATSMIPFLEHDDATRALMGTNMQRQAVPCIQPDSPLVGTGMEKIAAENSGHILFADDGEVTAVDSSMVQITYPLNKFVRSNSSSINQRPVVTLGEKVKKGQALCNGPSINGELALGQNVLVAYMVWDGYNYEDAIIISERIVQKDRYTSIHVEDYATDVRETKLGPELVTSDIPNVSEEKLKNLDTEGVIRVGAEVHSGDILVGKITPKGETELTPEERLLRAIFGEKARDVRDSSLYLEHGEHGKVTDIRVFSAPGVIKQVQVTVADMRKLQVGDKMAGRHGNKGVISRIVSVEDMPFLEDGTPVDIILSPLGVISRMNLGQLLESHLGLAANALATPVLNGITQSQLYDGRTGEPMDKTTVGYNYMLKLNHMIEDKMHQRSIGPYSLITQQPLGGKAQFGGQRFGEMEVWALEAYGAAHSLQEILTIKSDDVPGRSKAYEAIIKGNPITNLPESFNVLVRELKGLALDVKLMDFDAIALSVASPEVIKGEVSKPETINYRTQKPEKAGLFAEEIFGPTKDWECYCGKYKKIRYKGIVCDKCGVEVTHSLVRRERMGHIELTSPVSHIWFLRSIPSKIGLVLDISINLEKVIYFAGLKDEIVSEHRYFEASIGAGAIRDLLNLPKTISLEKQIRLVRRVKLLSSLNQNPEWMVLTSIPVIPPDLRPMVALDGGRFATSDLNDLYRRVINRNNRLGRLLSLNAPEVICRNERRMLQEAVDALIDNNALRSLADILKGKQGRFRQNLLGKRVDYSGRSVIVVGPNLQMHECGLPKRMALELFKPFVMSEAHNVRSASRYPEVWDILEDLTSKTRVLLNRAPTLHRLGIQAFRPRLVEGKAIQLHPLVTPAFNADFDGDQMAVHLPLTEEAKWEAEHIMAAEKNLLKPATGQPIIDITLGSYYLTEAKYAYMIGVHERVKSIGRVFFNLSKIIETAIILDRIKEVGFKYVTKSGYSLGMDDFKKGILEEGGNSVALVEEGLLTGSERHAKVLEIWGPVFAMIDSGSWGQLGQVIGMKGLVALPVTGNFKEGFDVLEFFISSHGTRKGLSDTALRTANAGYLTRRLVDVAQDVVVTKLSERVGGRFVLVDVIKAGEMIARQVHVRSVLQCRLPKGVCATCYGVDLSNAVVKKGTAVGIIAAQSIGEPGTQLTMRTFHLGGLPRVEELFEARKAVLSEVAGTIWVKNGDVVEKGDQLTEGSVDLQELFELVQRYILSEIQSIYASQGQRLNDKHVELIVRQMFSRVYVEDSGPGETVELFLGVSKISLSTQSFLSAASFQETSKVLINAAIDPLEGLKENVIIGRLIP
>Magasanikbacteria_CG10_big_fil_rev_8_21_14_0_10_Magasanikbacteria_OD1_47_10_curated
DLIETQKFSYQWFLGVRDLFDEISPTGRDLELYTSREKNISYDAPLRVNARLLGDIPVMTDRGTFIVNGIERVIISQLIRSPGAYFTRGAWIEIETDNNVIWVKVKVAVTSLMRAYIEATLGLIEVYKRIRPGDLATADNAKGLIHSMFDRYDLGRVGVYKFDSKVLTPDKLVMVVKEVIRPDDIDHLGNRRIRAIGELVDRFRIGLSRMERIIKDRMNARPVIGAVREFFMSSQLSQFMDQINPLAELEHKRRVSALGPGGLSRDRAGFEVRDVHTTHYGRICPIATPEGPNIGLVGHMASYAKINTFGFLETPYRKVHLNSNAEERAPARVEIDFLDVASNQILSIATSLIPFLEHDDATRALMGTNMQRQAVPCITPDAPLVGTGVEKDAAANSGYVSFADAGEITKLQGDVIELTYRMNKFVRSNSSCINQRPTVTIGQKVKKGDPLCDGPSIGGELALGQNVLVAYMVWDGYNYEDAIIISERLVQDDRYTSIHIENYANDVRETKLGPEVVTSDIPNVSEEKLKNLDSEGVVRIGAEVQSGDILVGKITPKGETELTPEERLLRAIFGEKARDVRDSSLYLEHGDHGKVIDVKVFAAPGVSKQVQVTVADMRKIQVGDKMAGRHGNKGVISRVVPVEDMPFLDDGTPVDIILSPLGVISRMNLGQLLETHLGLAANALATPVLNGINQLQLFDGRTGEAFDQTTVGYSYMLKLNHMVEDKIHQRSIGPYSLITQQPLGGKAQFGGQRFGEMEVWALEAYGAAHMLQEILTIKSDDVPGRSKAYEAIIKGEPITNLPESFNVLVRELKGLALDVEVLDFDALALRVASPEVIRGEVTKPETINYRTQKPEKSGLFAEEIFGPTKDWECYCGKYKKIRYKGIVCDKCGVEVTHSLVRRERMGHIELAAPVTHIWFFRSIPSKIGLILDLSISLEKVIYFAELKEEIISENRYFEASIGAAAIRDLLDLPKTLALVGQIRLIRRVKLITSFANNPEWMILTVIPVIPPDLRPMVALDGGRFATSDLNDLYRRVINRNNRLKRLIDLHAPEVICRNEKRMLQEAVDALIDNNALRSLADILKGKQGRFRQNLLGKRVDYSGRSVIVVGPKLKIDECGLPKKMALELFKPFVMAAAHNVRSASRFPEVWDILEELTKTTRVLLNRAPTLHRLGIQAFRPKLVEGKAIQLHPLVTPPFNADFDGDQMAVHLPLTEEAKWEAENLMAAEKNILKPATGRPVTDIALGSYYLTEARFAYKISLKERIKSVGRIFFNLGQIIETARVLDSMKQLGFKYVTKSGYSLGMDDFKAELLIQGDEQIQMVEEGLLTDKERHSKVLEIWGPVFAMIDSGSWGQLGQVIGMKGLVALPVKGNFKEGFDVLEFFISSHGTRKGLSDTALRTANAGYLTRRLVDVAQDVVVKKLAERVSGRFVLSDVVKAGELRTREIHVRSVLQCKLPKGICSKCYGTDLSNEEAKMGMAAGIIAAQSIGEPGTQLTMRTFHLGGLPRVEELFEARKAVLTEVGGAVWVKDGDAVEKGQQLTEGSVDLQELYELVQRYILEEIQQIYSSQGQSLNDKHIEIIIKQMFSRIYIEDSGPGETVELFLGISKVALSTQSFLSAASFQETSKVLINAAIDYLDGLKENVIIGRLIP
>Beckwithbacteria_CG10_big_fil_rev_8_21_14_0_10_Beckwithbacteria_OP11_34_10_curated
DLLKVQKESYKDFLGIEECLVEAFPTGKNWTLGEAIDKGLNYDMPLRIKVWLLGDIPRMTENGTFIINGIERAVVNQLVRSAGIFYSRGSWLELVVSNDALVIKIKLAATVLLRAYIKATIALIEIYKKMRPSEPAVLENARQLFYNMFKRYDLGEVGRFKLNKRILTLDDFAAALKYLVKVDDIDHLSNRRVRRVGELVNAFRLGLLRLERSIREKMNPRPMIAVINDFFRRNRLSTILDQTNPLSELDNLRRLSVMGRGGVTKERASFSMRDINSSQYGRICPVRSPEGPNIGLVIYLALYTNVSQYGFLETPYRKVYLSADDEEWVPIRYQIQLIDCISQQVIGTSASLIPFLAHDEANRALMGTHMQCQAVPLVKPESPVVGTGMEKVIPQAMGRVVKSKAGKVTYLDASKVVIKYDVEKFMRTSNTCYSQKPMVQLGQNVKKNQIIIDGPACNGELALGQNLLIAYSFFEGLGYEDAIVISDRLVKEDILTSIHINEYESTVMDTKLGPEELTRDIPNVSELDLANLAKDGVVVVGSEVGPNDILVGKIAPKGETELSAEERLLRAIFGEKAREVRDTSLRMPHGERGTVIDVKILDRPGVNKLVKVKVAQIRKVVIGDKLAGRHGNKGVISRIVPVADMPYLEDGTPIDIIISPLSVLARMNLGQLLEAHLGWAARKLALPVFEKIKKSQLFNGRTGEPFKKTVVGIGYILKLVHMVEDKTHARSTGPYSLVTQQPLGGKAQMGGQRLGEMEVWALEAHRAAHVLQEMLTIKSDDVVGRGKAFEAIVKGVDIPTIPESFKVLVKELNSLCLNVIPGGFKTLTIKLASPEEIKGEITKPETINYRTLKPEKDGLFCERIFGPTKDWECYCGKYKRIRYRGIICDKCGVEVTQSRVRRERMGHINLVSPVAHVWFFKGAPSKLSLLLDISPNLAGVIYFANLGIDVLSEEEYIKVGMGAESILDLIDLKKLTGLRKTVKAIKRLRVIEGMNLAPEWMILKILPVIPPDLRPMVQLSGGRFATSDLNDLYRRVINRNNRLKHLISLGAPEIILHNEKRMLQEAVDTLIDASQLRSLSDMLRGKQGRFRQNLLGKRVDYSGRSVIVVGPDLKLDECGLPKEMALEMFKPYVLHEAPNVKNAKHVPEVFDILEKITRKHPVLLNRAPTLHKLGIQAFYPVLIEGSAIQLHPCVCAGYNADFDGDQMAVHVPLTKKAMKEAEDLMLPICNLLKPADGSPITEMALGAYYLDEAVLCHKINLRQKVKSVGRVLFNLKSIVKTAKLIDDLKDLGFEVVTLSGLSVAASDCKEKIIEESNKKAAQIEQGLITIGEKQRLSNELWNSVKIIINSASKDQVKQLSAMRGLVVLPTKSNFKEGLSVFEYVSSTRGSRKGLTDSAIKTADAGYLTRRLVDTSHDVIILSFLGRVLGRVLAKDLLKKGEVKLESLFIRSPLTCKARYGLCQACYGWDLSEKLVEHGNPVGVVAAQSIGEPGTQLTMRVKHTGGLPRVEELFEARLSPLSEISGKVNVKDGDLIPAGFQLASGSLDLKEVLKVAQKYLIKEIQKVYESQGVPINDKHFEIIVRKMCDKVKIENQGPGELIIVILGITRASLYTESWLSAASFQETSNVLTNAAMDRLLGLKENVIIGRLIP
>Roizmanbacteria_CG10_big_fil_rev_8_21_14_0_10_Roizmanbacteria_OP11_36_26_curated
DLIEIQKLSWKKFIDIKKIINEFFPTGKKFNLSLCLEKKLTYDVPVYLRLTLFFNLPKMTDRGTFIINGIERAIINQIARSPGVYFTIGAWMDITLNNNLIEMKVKFLATVFLKVYLSLTFAALEIYRKIKPGEPLILENAYDTLNSLFRRYSLADVGRYKINKKLLSKTDLIETIKYLLNFDDIDHLSNRYLRTVDELVYGIRVGMLRVEREIKERMNSKPLTVSINSFYRTSQLSTIVDQTNPLSELDNLRRVTVGGPGGIKKERAAFSIRDISSSQYGRICPIRSPEGPNIGVVTYLSLYAKINKYGFIETPYRKLYLPADDEENVVARYKLDLIDISPRQIVGASAGLIPFLQNDDASRALMGTHMQCQAVPLISPKQPLVGTGLEKKIALSMARTVLAPDGLIQYVDGEQIILKYQLERYQRTNDVVFDQRPKVDLKQRVKKGQVIIDGPATNGHLALGQNLVVAYTSLNGLGYEDGFVVSERLVKEDVLTSITMEEFVADLVDTKLGAEELTRDIPNVREEVLQNLDKEGLVVVGTEVEGGDILVGKVAPKGEKELTAEERLLRAIFGEKAKDVKDTSLRLPYGKQGTVVNLGVIDSPSIIQRIIVNTASLRKISVGDKLAGRHGNKGVISRILPEWEMPYLKDGTPVDVILSPLSILSRMNLGQLFEALMGLISQQNSVPVFERIRKVQLFDGQTGEPYEKVLVGVSYIMKLIHMVEDKFHARSVGPYSLVTQQPLGGKSQMGGQRFGEMEVWALESHRVPYTLQEMLTIKSDDVRGRTRAFESIIKGIDIPSVPESFHVLVKELNALGLSIDYIDFSGLKIGLASPEAILGEVTKPETINYRTFRAEKDGLFDEKIFGPTKDYECYCGKYKRIRYKGIVCDRCGVEITTSAVRRERMGHIKLASPIAHIWYFKGSSSTLGTIINLPTSLERIIYYAVLELETIEEDDFLVVGMGAETIYEVLDINKEYDCLKQLKLLKRIRTLEAFIKAPKWMIFTVLPVIPPDLRPVVQLPGGKFATSDLNDFYRRVINRNNRLKQLIDLGAPEIILRNEKRMLQEAIDSLIDLQKQKSLSDILKGKQGRFRQNLLGKRVDYSGRSTIIVGPDLKIDQCGIPKDMAIELFKPFLLHEAPNIKSAKDFPVVYDILAEITKDHPVLLNRAPTLHKLSILGFYPVLTDSYAIKLHPTVCAGYNADFDGDAMGVFVPLSKKSIEEVKARMLPYHNLLKPADGSPIVEMAVGCYYIEDVINAYKVQLREPIFSAGRVIFNLKTIIRVGVLIDELKNIGFWGATVSGLSFSVFDCKDEIINQTEIEIKKIEHGLLTLEEKKRYSNKLWNPVMMAIKSASREQLKQLSAIKGLVVVPTKSNYRQGLSIFEYVISARGARKGLTDSALKTADAGYLTRRLVDVAHDVIIKKFKERIKGRFLAKD-VHAGELKIVLFVVRSPLYCKARYGICQKCYGVDLSTKVVEIGVPVGVMAAQSIGEPGTQLTMRVRHFGGLPRVEELFETRVSPIVEFDGRAKIKDDQLVTVGMALSEGYLNVHDILAIAQLYLLNEVQKVYESQGIPIHDKHFETIIRKMSDKIIIEDEGKGEVVVSILGITKSAIYTESWLSAASFEQTTNVLTTASIDYLLGLKENVIIGRLIP
>Roizmanbacteria_CG10_big_fil_rev_8_21_14_0_10_Roizmanbacteria_OP11_39_6_curated
---------------------------------------------------------------------------------------------------------------------------------------------------------------------------------------------------------------------------------------------------------------------------------------------------------------------------------------------------------------------------------------------------------------------------------------------------------------------------------------------------------------------------------------------------------------------------------------------------------------------------------------------------------------------------TPIDIIISPLSVISRMNLGQLFETLMGMAAKKNAVPVFDEIPKFTLYNGKTGEAYKKIMIGYEYILKLAHMVKDKIHARSTGPYSLVSQQPLGGKAQMGGQRFGEMEVWALEAHRASHALQEMLTIKSDDIKGRNMAFEAIIKGLDIPSTPESFKVLLKELNALGLQV---FFKALRLILASPQDIIGEVTKAETINYRTFKAEKDGLFDERIFGPTKDYECYCGKYRRIRYKGIVCDRCGVEVTSSSVRRERMGHIVLAAPVSHIWFFKSTSSPMAQVLGISSALERIIYFAAILKKVLEEDDYVEVGMGAEVVLEVLDHAQLMSLNKKLKLLKRIRIMESLMKVPKWMVLTVLPILPPDLRPMVQLTGGKFATSDLNDFYRRVINRNNRLKHLIELGAPNIILRNEKRMLQESVDSLIDITKKKSLSDILKGKQGRFRQNLLGKRVDYSGRSVIVVGPELRLNQCGLPKEMALELFKPFILKEATNIKSAKNFKIVYEILEHVTKDYPIFLNRAPTLHKLGILAFYPVLTDDISIRLHPCVCAGFNADFDGDAMGVFVPLSASAKEEAIKYMLPSKNLIKPADGTLIAEMVLGLYYLQEAMYAYLADLREPVVTIGRMILNVKDLVVVAELIDELKDLGFWSASLHGASFSVMDTKAKIVNEAEQQVNEIEQGLLTREEKQELSINVWNPVKIIIKSASREQLKQLSGIKGLVYMPTKSNYREGLTIFEYFTSTRGARKGLADSALKTADAGYLTRRLVDVAHEMIIKKFSERILGRYLVGD-AKSGDFLVEIFVVRSALTCQTSRGICVKCYGRDMGSKNIATGTPVGVIAAQSVGEPGTQLTMRVRHFGGLPRVEELFETRISPIAEI---------------------------------------------------------------------------------------------------------------------------------
>Shapirobacteria_CG10_big_fil_rev_8_21_14_0_10_Shapirobacteria_OP11_40_9_curated
-------------------------------------------------------------------------------------------------------------------------------------------------------------------------------------------------------------------------------------------------------------------------------------------------------------------------------------------------------------ASLIPFLAHDEANRALMGTHMQCQAVPLVKPSSPIIGTGMESTVASAXXXXXXXXXXXXXXVDAEKIIVRYFLTKFVRTNSTCYSQKPKVEIGEKVKKGDLLVDGPATNGEIALGQNLLIAYCSYEGLGYEDAIVISDRLVREDVLTSITIEKHEASVVDTKLGPEELTRDIPNVAEQDLAHLASDGIVVVGSEVGPNDILVGKIAPKGETELTAEERLLRAIFGEKAREVRDTSLRMPHGEKGIVIDVQILDKPGTNKKVIVKVAQIRKVVAGDKLAGRHGNKGVISKIVPQADMPYLEDGTPVDIIISPLSVLARMNLGQLLEAHLGMAAHRQALPVFEKTSKVTLYDGRTSEAFNKVVVGIAYIMKLIHMVEDKTHARSTGPYSLVTQQPLGGKAQMGGQRLGEMEVWALESHRAAYTLQEMLTIKSDDVVGRGKAFEAIVKGTDIPSIPESFKVLVKELNSLSLSVIPTDFTGLKISLASPEEIKGEVTKPETINYRTLRPEKDGLFCERIFGPTKDWECYCGKYKRIRYRGIICDKCGVEVTQSRVRRERMGHITLAAPCAHIWFFKGAPSKLSLLLDMTPALEQVIYFARLEKGLLTEDEYFEVGMGAESLFEVIDLNELAELRAEVKAAKRLRLVEGMKKMPSWMIVRILPVIPPDLRPMVQLSGGRFATSDLNDLYRRVINRNNRLKHLIDLGAPEIILRNEKRMLQEAVDALIDSSALRSLSDMLRGKQGRFRQNLLGKRVDYSGRSVIVVGPELKLTQCGLPKEMALEMFKPYVLREAPNVRSAKNIPEVFDILEEITRTHPVLLNRAPTLHKLGIQAFYPVLIEGNAIRIHPCVCAGYNADFDGDQMAVHVPLSSQAKEEAEKLMMPDKNLLKPADGSPITEMALGIFYLEEAIFAYGLLLQEKIKTVGRIIFNIKALVEVVKLIDNLKDLGFVIATISGVSVSVFDCKQKIISEANEKVGQIEQGLITEEEKKRLTREIWSSVRIIVDSASRDQIKQLSAMRGLVVLPTKSNFREGLSVFEYVTSARGSRKGLTDTAIKTSDAGYLTRRLVDVAHDVIVRMFLTRILGRILVEDVLKKGEENIGLLTLRSPLTCKTHYGICRACYGWDFSNKMVEVGTPVGVIAAQSIGEPGTQLTLKTKHAGGLPRVEELLEIRLSPLSEISGKAWVSDGQLVSPGTQLASGALDVREILKVAQEYLISEAQKVYESQGIPIHDKHFEVIVRKMSEKIRIASSGPGDLVTVILGLIRTAINTESWLSAASFQETTNVLADVAVDKLLGLKENVIIGRLIP
>Collierbacteria_CG10_big_fil_rev_8_21_14_0_10_Collierbacteria_OP11_44_9_curated
DLTFVQRESYEKFLDLQKYLKEISPTGKTWELSEAVKKGLTYDIPLRVKVKLLGDLPKMTSRGTFIVSGIERAVVNQLVRAPGAFFSRGSWLELTVGNDVITTKIKFYVTTLLRAYIFATLALLDLYDKIRPGEPAVLENAKNLFFQSFRRYDLDKVGRYKLNKKVLQKADLIAIIKYLIGVDDIDHLANRRVRRVGELLTAFRIGLLRLERSIKEKMNARPVIATISEFFRRNRLSTILDQTNPLAEIDNLRRLSVMGTGGVTRERASFSMRDINASQYGRICPVRSPEGPNIGLVTYLSLYTRINQFGFLESPYRKVYLPPDDEQWVPARYKVQYIDVIPRQVVGTSASLIPFIAHDEANRALMGTHMQCQAVPLISPQSPVVGTGMESAVAESMGWVVRATPGTVISVDSNSIILEYSIIKFHRTASTCYNQKPVVKVGDKIKKDDLLIDGPASGGELSLGRNLVIAYASFMGLGYEDAIIISDKLVKEDLLTSIHINEYEADIMDTKLGAEELTRDIPNVSENDLRNLGEDGMVFVGAEVTGNDILVGKIAPKGETELTAEERLLRAIFGEKAREVRDTSLRMSNGESGTVIEVSTLDRPGILKTVTVKVAQIRKVTVGDKLAGRHGNKGVISRIIPTADMPYLADGTPIDIIISPLSVLARMNLGQLLEAHLGWAASKLALPVFEPLNKVILYDGRTGLPFDETTVGIGYILKLIHMVEDKTHARSTGPYSLVTQQPLGGKAQMGGQRLGEMEVWALEAHRAAHVLQEMLTIKSDDLVGRAKAFEAIVKGNPIPTVPESFKVLLKELNSLGLDVIPVDFKGLKISIASPETIRGEVLKPETINYRTLKPEKDGLFCERIFGPTKDYECYCGKYKRIRYRGIVCDKCGVEVTQARVRRERMGHINLATPVAHIWYFKGAPSKLSLLMNVAPALSAVVYFASLNTRVITEDEYLKVGMGAEAILSYLDIQKLSEIRLELKLSKRLKVVNGLKNAPTWMILKVLPVLPPELRPMVQLSGGRFASSDLNDLYRRVINRNNRLKHLIDLGAPEIILRNEKRMLQEAVDSLIDASQLRSLSDMLSGKQGRFRQNLLGKRVDYSGRSVIVVGPELKLSECGIPKDMALEMFKPYVLREAPNVKSAKHAPLVFDILERITKNHPVLLNRAPTLHKLGIQAFYPVLIEGNAIQLHPCVCSGFNADFDGDQMAIHVPLGEAAIEDAHSKMMAKNNLLKPANGSPITEMALGCYYLEQAYAAEVINQRQPISSVGRLIFNITDIILVADLVDKIKSIGFKYLTTSGLSVAVADNKAIMIKEADVRVNEILQGLITEEEKRRLSFEVWNAVKIIIESASRDQVKQLSAMRGLVVMPTKSNFREGLSIFEYVNSSRGSRKGLTDSALKTADAGYLTRRLVDVSHTSIIRYFVKRGLGRIIGKTVIKKGEMIAELLEIRSPLTCKSRYGLCAACYGWDFGTKLVELGSPVGVIAAQSIGEPGTQLTMRVKHAGGLPRVEELFEARASPLAGIAGKVAVKDKDLIAAGFALASGPQNIQEVLRIAQSYLIQEIQAVYESQGIPISDKHFEVVVREMTSKVKIEDSGGGEIVAIMLGVTRAALHTHSWLSAASFEQTTNVLSESALDPLFGLKENVIIGRLIP
>Roizmanbacteria_CG10_big_fil_rev_8_21_14_0_10_Roizmanbacteria_OP11_45_7_curated
-------------------------------------------------------------------------------------------------------------------YIEGTLAILELYKKIKPGETLVLDNAREAFENLFRRYSLAAVGRYKMNKKLLTKDDLIAIIKYLISFDNIDHLGNRRVRRVGELVYGVRVGMMRVERDTKGRMNPRPLISALNSFLKTSQLSTILDQTNILSEIDNLRRLTVGGPGGITKNRASFSIRDISPSQYGRICPIRSPEGPNIGVVTYLALYARVNEFGFIEAPYRRVYLPPDDEERVPARYKVEYIDVSPRQVVGLSASIIPFLQNNDASRALMGTHMQCQAVPLVKIEAPLVGTGMERAIALGGKRTIIAPDGDVKYVDGEKLVYKYHIQKFVRTNDVSFSQRPLVSNKESVKKNEVLIDGPNSKGEIAIGQNLMVAYMAFDGLGYEDAIVVSERVVKEDLLTSITMEEFRADVVSTKLGPEEITRDIPNVREDLLSNLDKNGIVIVGSKVKGGDVLVGKVAPKGEKELTAEERLLKAIFGEKAKEVQDTSLTVPYGKSGTVVHIRELEEPGVLKRVIVQTAELRKIMVGDKLAGRHGNKGVVSRIVPVEDMPYMEDGTPIDVIISPLSVISRMNLGQLFETYIGMAAKKLAVPVFDEIEKFTLYDGKSGEAYKKIVVGYEYILKLAHMVKDKLHARSTGPYSLVSQQPLGGKAQMGGQRFGEMEVWALESHRAAHALQEMLTIKSDDIKGRNMAFEAIIKGLEIPSTPESFNVLLKELNALGLEV-------------------------------------------------------------------------------------MGHVVLAAPVAHIWFFKSTSSPLAQVLGISSGLERIVYFARVAERVLEEDDYVEVGMGAEVILEVLDFIKLIALNKKLKILKRIRVIESFMKQPKSMVLTVLPVLPPDLRPMVQLTGGKFATSDLNDFYRRVINRNNRLKHLIELGAPNIILRNEKRMLQESVDSLIDLTKKKSLSDILKGKQGRFRQNLLGKRVDYSGRSVIVVGPELHLNQCGLPKEMALELFKPFILKEATNIKSAKNFSTVYEILEKVTKDYPILLNRAPTLHKLGILAFYPVLTDDIAIRLHPCVCAGFNADFDGDAMGVFVPLSEEAKREAIEYMLPSRNVLKPADGSLIAEMVLGLYFLQEALMAYVIDVREPLGTVGRLMLNVKDLVGVATLVDSLKSLGFWAATQFGASFSVLDAKDKIVSEAEGQAAEIEQGLLTRGEKQELSINLWNPVKIIIKSASREQLKQISGIKGLVYMPTKSNYREGLTIFEYFTSTRGARKGLADSALKTADAGYLTRRLVDVAHDMIIKKFTERIVGRFAAAD-VKRNELAAQKILMRSPLVCRTTRGVCVRCYGMDLGRRVVEFGVPVGVVAAQSVGEPGTQLTMRVRHFGGLPRVEELFETRISPIAELDGKVHVKDGQLVGRGTQLSEGYLRLKEVLEIAQVYLLNEVQAVYESQGIGINDKHFEVLIRKMSDKIIVEDEGVGELVATIMGVTRAAVQTDSWLSAASFQNTTTVLTNAAIDYLYGLKENVIIGRLIP
>Pacebacteria_CG10_big_fil_rev_8_21_14_0_10_Pacebacteria_OP11_56_10_curated
DLVKLQIDSYQDFLGIRESLDEVNGTGKNWVISEAKAKAASYDRPLYVEATLLGDIPKVTPVGTFIINGIERAVVTQLVRSPGIFYSRGSWLEFAITRDVITVKIKMPITVLLRALIAQTLALIELYEKMRPGEPAVLDTAREFLKQLFRRYDLGQVGRYKLNRRVLSPEDVVAAIKYLILVDDIDHLSNRRVRRIGELVNAFRIGLIRLERSIREKMNARPLIATMSEFFRRNRLSTILDQINPLSEIDNLRRLSVMGSGGVTRERASFSMRDINASQYSRIDAVRSPEGPNIGLVTYLALYAQVNDHGFLEAPYLRVYLSADEEEWVPMRYTVEYIDVVPRQVIGTSASLIPFIAHDEANRALMGTHMQCQAVPLIRPEAPVVGTGMEQAVATAMQRSVLARDGTVESVDSRQVIVKYRVDKFVRTSSTAYTQRPVVKIGDSVKAGQIIIDGPASMGELALGSNLLIAYALFEGLGYEDAIVISDRVVRQDLLTSIHISEHRAQVMDTKLGPEELTNDIPNVSETFLSNLGMDGIIRVGSSANSGDILVGKIAPKGETELTPEERLLRAIFGEKSREVRDTSLHLPHGEGGTVIDVQVLDRPGTLQEVVVKVAQTRKITVGDKVAGRHGNKGVISKIVPVADMPHLPDGTPVDIIISPLSVLARMNMGQLLEAHLGWAAQQLSVPAFEPIDKIRLVDGRTGQQFSDTVVGVSYILKLVHMVEDKVHARSTGPYSLVTQQPLGGKAQMGGQRLGEMEVWALEAHRAAHTLQEMLTIKSDDVMGRAKAFEAVVKGTDIPTVPESFKVLMRELNSLGLEVIAHDFSALQIKIASPETIMGEVKKPETINYRSLKSEKDGLFDEKIFGPVKDYECYCGKYKGIRYKGVTCDKCGVEVTQARVRRERMGHISLAAPVAHIWYFKGAPSKLSLLLDISPNLNSIIYFSHLDESILSEDEYFRVGMGAESIMELVDLDTLVRLRTEMKAVKRLRVVEGLRKAPAWMFLSTLPVIPPDLRPMVQLSGGRFATSDLNDLYRRVINRNNRLKHLINLGAPEIILRNEKRMLQEAIDSLIDSSQLRSLTEMLRGKQGRFRQNLLGKRVDYSGRSVIVVGPELKLHECGLPKDMALEMFKPYVLRESPNVKTARHMPTVYDILEQVTKDHPVILNRAPTLHKLGIQSFFPQLVEGNAIRLHPCVCAGYNADFDGDQMAVHLPLTKLAQAEARSLMLSASNLLKPANGEPITEMAMGVFYHNEAYHAHYLDLRQRVMTVGRLQFNIKLIVRVAALIDDIKDLGFNAATISGLSVSVTDCKDDAIAVANKKAEQIQQGLLTDEERRRLSFDLWNAVKMMINSASRDQVKQLAAIRGLVVMPTKSNFRQGLSIFEYVTSARGSRKGLTDSALKTADAGYLTRRLVDVSHDVIIRSFAKRITGRFAAADIVKKGNILAEVIKIRSPLTCQAPAGLCRLCYGWDFSTTPVEIGVPVGVIAAQSIGEPGTQLTMRVKHSGGLPRVEELFEARQAVVSDIAGKVLVDDGDLVHMGLQLTSGSIDPRELLQITQQYLLDQVQNVYESQGIPIHDKHFEVILRKMGDKIQIESPGTGEIIVMMLGITRSSLFTSSWLSAASFQHTKNVLTDAASDYLEGLKENVIIGRLIP
>Nomurabacteria_CG10_big_fil_rev_8_21_14_0_10_Nomurabacteria_OD1_35_16_curated
NLIESQLKSFKWLIGIGEVFKEFSPSAKKFQLEDSKINKLSYQGQLKARVKLLSDLPLMTSHGTFIINGVERVIVPQLARSFGVFFTRGVWIEIESEDGGIYIRIKFPATTLLHAMMKITLSYIEIYKRLRDGDMATPENAKEFIDSLFERYDLSPVGRFRFNQRTISKEDLMTVIMHIITPDDIDHLGQRRVRFVGEILQKIRTGMMQIKRNIQDRM-------------------------------------------------XXXXXXXXXXXXXXRVCPIHTPEGPNIGLILHLSTYAKINEFGIIETPYIRVYLNALEEEKVEARIEVDFIDVATNQAFSIATSMIPFLEHNNANRALMGSNMQKQAVPCVLPEAPLVATGVEELASRDSGRLVIAEDGVVSYLDAKKIVVKYDLVNFLRNNFSVFHQRPLVNVGDKIKKGDVLADTSSTDGQIALGQNIFLAFLSWSGSTYEDAIIISERLVKNSKFTSVYVEEFVCVVRDTKLGPEITTRDIPNVGELKLKDLDEDGIVRIGAEVRENDILVGKITPKGETELTPEERLLRSIFAEKARDVKDTSLRMEHGKRGRIIGVKIFSRAGIIKKIVIEVAQIRNISVGDKLSGRHGNKGVISTILPEEDMPYTEDGTPIDIILSPLGVPSRMNLGQILEIHLGMAANSLIVPPFLGAKKMKLYDGRTGDAFEDVAVGYMYMLKLHHMVEDKIHMRSIGPYSLITQQPLGGKAQGGGQRFGEMEVWALEGYGAAYTLREMLTIKSDDISGRSATFDSIIKNEPIRNAPASFNVLLNYLRGLALNVDLKDFDHITLKLASPEQIKGEVTKPETINYRTGRSERGGLFDEKIFGPEKDYECYCGKYRRIRYKDIICEKCGVEVTRSIVRRERMGHIELSTPVSHIWFLRGVPSRMSILLNISVDLEKVIYFAGLDKEVLNEISFFEANIGAEAIYSIFDLNKLKHTETMLKLQKRLSLIRAMTYAPEWMFLTVIPVIPPVLRPMVALDGGRHATSDLNDLYRRVINRNNRLKKLKEINAPDVILRNEKRIIQEAVDALIDNSILKSLSDNLKSKQGLFRQNLLGKRVDYSGRSVIVVGPQLKLNQCGLPKHMALELFRPFVISKAFNIRGANKLAEVWEMLEEVIQGKYVLLNRAPTLHRLGIQAFNPILIEGNAIQVHPLVCQAFNADFDGDQMAVYVPLLEEAQAEAKNLMAANKNLLKPQNGDPIVDMVLGAYWMNTAITAYVVSLRAKIKSVGRLLFNLSSLVSTPKVLDKIKEFGFKYSTISGTTWGLDNVKPKIIEKGKKLEEEIIDGLLSEEEKYQKIIESWSSTYDIFTSGNMSSLTQMTGMIGLIQFPIIPCYYEGLSPIEYFVITHGARKGASDTALNTAKAGYLTRRLVDVAQDVVITPLSKNIRGRVLAADLYKRGFLEAYNIFVRSPLTCKTIHGLCQMCYGLDLGRNLVEKGEAVGIIAAQAIGEPGTQLTLRTFHAGGLPRVEEIFERRPAVVSQTDGEVIVKVGDRVSKGELLTDGSANIAEIFKYVEEYIIREINKVYELQSASISRKHTEIIVRQMFSRRKIKDAGISDIVTVALGITEVSLRTKSWLSAASFQNTNRVLIENAIDSLRGLKENVIIGRLIP
>Pacebacteria_CG10_big_fil_rev_8_21_14_0_10_Pacebacteria_OP11_42_12_curated
DLVGLQVASYRQFLGISDSIQEIYGTGKNWSLSEAKQKGLSYDMPLYAEAKLLGDIPKMTPIGTFVINGIERAVVTQLVRSPGVFFSRGSWLEFSVGKNVISVKIKIPVTVLLRALIDTTFALIEIYEKMRPGEPAVLDTAQEYVKQIFRRYDLGKVGRYKLNRRVLTPEDVANTVKYLILTDDIDHLSNRRVRQIGELVSAFRIGLIRLERSIREKMNARPLIATISEFFRRNRLSTILDQTNPLAEIDNLRRLSVMGTGGVTRERASFSMRDINASQYSRIDPVRSPEGPNIGLVTYFSLYARVNNFGFLEAPYQPVYLSADDEEWVPIRFEVEFIDVAPRQVIGTSASLIPFIAHDEANRALMGTHMQCQAVPLIKPDSPIVGTGMEREVAIAMRHTVVANSGTVSYVDGNKIEITYDISKFVRTSSTCYSQKPIVVLGQKIKKGDVIIDGPSSQGELALGSNVVIAYSSFDGLGYEDAIVISDRLVREDVLTSIQISEYKSKVMDTKLGPEELTNDIPNVSEIFLGNLTEEGIIRVGSIVNAGDILVGKIAPKGETELTPEERLLRAIFGEKSREVRDTSQRMPHGESGTVIDVQVLDTPGTIKEVTVKVAQMRKITVGDKLAGRHGNKGVISKIVPAADMPHLEDGTTVDVIISPLSVLARMNLGQLLEAHAGWAAKVLAVPAFEPFEKAQLYDGRTGEVYGPTTVGIGYILKLTHMVEDKMHARSTGPYSLVTQQPLGGKAQMGGQRLGEMEVWALEAHRAAHTLQEMLTIKSDDVIGRAKAFEAIVKGEEIPTVPESFRVLMRELNSLGVDVVPHDFTALEIRIASPEVIKGEVRKPETINYRSLKAEKDGLFDEKIFGPMKDYECYCGKYKRIRYRGIICDKCGVEVTQSKVRRERMGHITLAAPVAHIWFFKGAPSKLSLLLDISPNINSIIYFSQLSVDILSEDEYLRVGMGAESLLELVDLDTLIFLRKEMKAIKRLRVVEGLRKAASWMFMAILPVIPPDLRPMVQLSGGRFATSDLNDLYRRVINRNNRLKHLIELGAPEIILRNEKRMLQEAVDSLIDGTQLKSLSEMLKGKQGRFRQNLLGKRVDYSGRSVIVVGPELKLNECGLPKDMALEIFKPYVLREAPNVKSARQLPEVYDILEDVTKNHPVILNRAPTLHKLGMQAFYPILIEGNAIRLHPCVCSGYNADFDGDQMAVHVPLTVQAQAEARDLMMATHNLLKPANGEPITEMAMGIYYLEEAMHAHVITQRQLITTIGRLMFNIKQIIEVSTLIDAIKDLGFKAATDSGLSVAVTDCKAGIIVSANKRVELIQEGSISAEERKRMSFDVWNAVKVIINSASKDQVKQLAAMRGLVVMPTKSNFREGLSIFEYVTSARGSRKGLTDSAIKTADAGYLTRRLCDVSHDVIIRVFPIRMSGRYALNDIVKAGEILGKEISVRSPLTCQAAKGMCATCYGWDFSTATVAIGVPVGIVAAQSIGEPGTQLTMRVKHSGGLPRVEELLEARQALITEAAGKVAVDTGDLVHIGQQLTAGSINLREYLLLLQMHVVREVQRVYESQGIPIHDKHFEVIVRKMSDKLQIEATGTGEITVLFLGITRSSLYTDSWLSAASFQHTKHILTDAASDNLVGLKENVIIGRLIP
>Pacebacteria_CG10_big_fil_rev_8_21_14_0_10_Pacebacteria_OP11_44_11_curated
DLVGLQIESYRAFLGIKDTLLEVYSTGKNWRLQQAKQKGVTYDVPLYVAATLLGDIPKMTPIGTFVINGIERAVVTQLVRSPGVFFSRGSWLEIAVGKNVLTVKIKLPVTVLLRALLKNTLALIEIYEKMRPGEPATLDTAQEYLKQMFRRYDLGAVGRYKLNRRVLTPEDVVASVQYLIKTDDIDHLSNRRVRQIGELVSAFRIGLIRLERSIREKMNARPLIATISEFFRRNRLSTILDQTNPLSEIDNLRRLSVMGTGGVTRERASFSMRDINASQYSRIDPVRSPEGPNIGLVTYLSLYTRVNKFGFLEAPYQTVYLSADDEEWVPMRYDVDYIDVVPRQVIGTSASLIPFIAHDEANRALMGTHMQCQAVPLVKPESPIVGTGMEEAVATSMNRTVCAQAGVVEYIDAEKVVLKYPVSKFIRTASTCYTQRPIVKLGDKINKGQVIIDGPSTQGELALGTNVTIAYTSFDGLGYEDAIVISDRLVRDDVLTSIQINEYKAKVMDTKLGAEEITNDIPNVSEIYLGNLTADGIIRIGSTVNSGDILVGKIAPKGETELSPEERLLRAIFGEKSREVRDTSLRMPHGEQGTVIDVQVLDSPGTLKEINVKVAQIRKITVGDKLAGRHGNKGVISKIVPSFDMPHLEDGTPVDVIISPLSVLARMNMGQLFEAHAGWAAQKLAVPAFESFDKAQLFDGRTGEPYGPTTVGVGYILKLTHMVEDKMHARSTGPYSLVTQQPLGGKAQMGGQRLGEMEVWALEAHRAAHTLQEMLTIKSDDVRGRAKAFEAIVKGTDIPTVPESFRVLMRELNSLAIDVVTY----------------------------------------------------------------------------------------------------------------------------------------------------------------------------------------------------------------------------------------------------------------------------------------------------------------EMFKPYVLREAPNVKSARQQPVVYDILEQVTQNHPVILNRAPTLHKLGMQAFFPILIEGNAIRLHPCVCSGYNADFDGDQMAVHIPLTKEAQEEAKNLMMATHNLLKPANGEPITEMALGVYYLQEAYHAYKITHRQLISTVGRLQFNIKEIVEVAQLIDSIKDVGFAAATESGLSVSVTDCKDQIIEVANGKVESIQKGFISAEERKRLFFNVWNAVKIMINSASKDQVKQLAAMRGLVVMPTKSNFRQGLSIFEYVTSARGSRKGLTDSAIKTADAGYLTRRLCDVAHDMITRVFAVRITGRLAAKAVVAKGALIAEAIAIYSPLTCEAPKGLCAKCYGWDFSTAPIELGVPIGIIAAQSIGEPGTQLTMRVKHSGGLPRVEEMFEARPAVLAEISGKVQVETGDLVHVGQQLTAGSVNLRELLQLVQQYVVDQIQQVYESQGIQIHDKHFEVIVRKMSDKLQIEGVGTGEIAIMFLGITRSSLFTSSWLSAASFQHTKNVLTDAACDYLEGLKENVIIGRLIP
>Pacebacteria_CG10_big_fil_rev_8_21_14_0_10_Pacebacteria_OP11_44_54_curated
NLVGLQVESYKAFLGIRDTIAEIYATGKNWSLTEAKQKGVSYDMPLYVSATILGDIPKMTAIGTFIINGIERAVVTQLVRSPGVFFSRGSWLELTVGKNVITVKIKIPVTTLLRALVQTTLALIEIYEKMRPGEPAVVDTAREYLTQLFRRYDLGKVGRYKLNRRVLTPDDITAAVKYLILTDDIDHLSNRRVRQIGELVSAFRIGLIRLERSIREKMNARPLIATISEFFRRNRLSTILDQTNPLSEIDNLRRLSVMGTGGVTRERASFSMRDINASQYSRIDPVRSPEGPNIGLVTYLSLYARVNNFGFLEAPYQPVYLSADEEEWVPIRYDVEYIDVVPRQVVGTSASLIPFIAHDEANRALMGTHMQCQAVPLIKPQAPIVGTGMETEVATAMHRSVRARAGTVVAVDGTQVQIKYQVEKFVRTSSTCYSQTPIVSVGQKIAAGDVIIDGPAAHGELALGSNVVIAYTSFDGLGYEDAIVISDRLVREDVLTSIQITEYKSKVMDTKLGPEELTSDIPNVAENFLSNLTEEGVVRIGSIVRSGDILVGKIAPKGETELTPEERLLRAIFGEKSREVRDTSQRMPHGESGTVIDVQILDAPGTIKEVTVRVAQIRKITVGDKLAGRHGNKGVISKIVPVEDMPHLEDGTPVDVIISPLSVLARMNLGQLLEAHAGWAAKKLAVPAFEPFQKAQLFDGRTGESYGPSTVGIGYILKLSHMVEDKMHARSTGPYSLVTQQPLGGKAQMGGQRLGEMEVWALEAHRAAHTLQEMLTIKSDDVMGRSKAFEAIVKGEVIPTVPESFRVLMRELNSLGLDVVXXDFTALEIRIASPEVIKGEVRKPETINYRSLRAEKDGLFDEKIFGPMKDYECYCGKYKRIRYRGIICDKCGVEVTQSKVRRERMGHISLAAPVSHIWFFKGAPSKLSLLLDISPNINALVYFSKMDVDILSEDEYLRVGMGAESLLELVKLDDLVKLRSEMKATKRLRVIEGMQKAPTWMFLNILPVIPPDLRPMVQLSGGRFATSDLNDLYRRVINRNNRLKHLIDLGAPEIILRNEKRMLQEAVDSLIDGTQLKSLSEMLRGKQGRFRQNLLGKRVDYSGRSVIVVGPELKLNECGIPKDMALEIFKPYVLREAPNVKSARQLPMVYDILEQVTTNHPVILNRAPTLHKLGMQSFFPILIEGNAIRLHPCVCSGYNADFDGDQMAVHVPLTVEAQAEASSQMMATHNLLKPANGEPITEMAMGIYYLDEALLAYHITRRQQITTVGRLLFNIKQIVEVSALIDDIKDLGFRAATDSGLSVSVTDCKDGIIELANKQAETIQEGSISADERKRLSFDVWNAVKVMINSASKDQVKQLAAMRGLVVMPTKSNFREGLSIFEYVTSARGSRKGLTDSAIKTADAGYLTRRLCDVSHDVIIRIYATRIMGRIAAQEIVKQGDILSQDIFVRSPLACQAIKGMCSKCYGWDFSTDMVQIGVPVGIVAAQSIGEPGTQLTMRVKHSGGLPRVEELLEARQALIAEVAGKVIVEDGDLVHIGQQLTGGSINLRELLQLVQQHLVREVQRVYESQGIPIHDKHFEVIVRKMSDKLQIEASGAGEIVVLFLGITRSSLYTDSWLSAASFQHTKHILTDAASDELQGLKENVIIGRLIP
>Pacebacteria_CG10_big_fil_rev_8_21_14_0_10_Pacebacteria_OP11_45_6_curated
DLVGLQIESYRIFLGIRDTIAEIYATGKNWSLNEAKQKGVSYDMPLYVSAKLLGDIPKMTNIGTFIINGIERAVVTQLVRSPGVFFSRGSWLELTVGKNVITVKIKIPATTLLRALVQTTLALIEIYEKMRPGEPAVVETAKEYLTQLFRRYDLGKVGRYKLNRRILTPEDIISAVKYLILTDDIDHLSNRRVRQIGELVSAFRIGLIRLERSIREKMNARPLIATISEFFRRNRLSTILDQTNPLSEIDNLRRLSVMGTGGVTRERASFSMRDINASQYSRIDPVRSPEGPNIGLVTYLSLYARVNNFGFLEAPYQPVYLSADEEEWVPIRYDVQYIDVVPRQVVGTSASLIPFIAHDEANRALMGTHMQCQAVPLIKPQAPIVGTGMETEVATAMHRSVKARSGVVASVDGTKVQIKYLVEKFVRTSSTCYSQTPIVTVGQKITAGDVIIDGPASHGELALGSNVVIAYTSFDGLGYEDAIVISERLVREDVLTSIQINEFKAKVMDTKLGPEELTSDIPNVAEIFLSNLTEEGVVRVGSVVSSGDILVGKIAPKGETELTPEERLLRAIFGEKSREVRDTSLRMPHGESGTVIDVQVLNSPGTLQEVTVRVAQLRKITVGDKLAGRHGNKGVISKIVPTADMPHLEDGTPVDVIISPLSVLARMNLGQLLEAHAGWAAKKLAVPAFERFKKAQLFDGRTGETYGPSTVGIGYILKLSHMVEDKMHARSTGPYSLVTQQPLGGKAQMGGQRLGEMEVWALEAHRAAHTLQEMLTIKSDDVMGRSKAFEAIVKGEVIPTVPESFRVLMRELNSLGLDVVPHDFTALEIRIASPEVIKGEVRKPETINYRSLRAEKDGLFDEKIFGPMKDYECYCGKYKRIRYRGIICDKCGVEVTQAKVRRERMGHISLAAPVSHIWFFKGAPSKLSLLLDISPNINALVYFSKMDVDILSEDEYLRVGMGAESLLELVKLDDLVKLRIEMKATKRLRVIEGMQKAPTWMFLNILPVIPPDLRPMVQLSGGRFATSDLNDLYRRVINRNNRLKHLLDLGAPEIILRNEKRMLQEAVDSLIDGTQLKSLSEMLRGKQGRFRQNLLGKRVDYSGRSVIVVGPELKLNECGIPKDMALEIFKPYVLREAPNVKSARQLPMVYDILEQVTTNHPVILNRAPTLHKLGMQSFFPILIEGNAIRLHPCVCSGYNADFDGDQMAVHVPLTVEAQAEASSLMLATHNLLKPANGEPITEMAMGIYYLQEALFAFHITRRQLITTVGRLMFNIKQIVEVSALIDDIKDLGFRAATDSGLSVSVTDCKNDIVELANKQVETIQEGSISADERKRLAFDVWNAVKVMINSASKDQVKQLAAMRGLVIMPTKSNFREGLSIFEYV----------------------------------------------------------------------------------------------------------------------------------------------------------------------------------------------------------------------------------------------------------------------------
>Zambryskibacteria_CG10_big_fil_rev_8_21_14_0_10_Zambryskibacteria_OD1_34_34_curated
NLVRDQIDSFDWLVGIKEVFDEFTETGKKFKFEYAKEKKLTYETPLKVKVRLIADFPIMTPHGTFIISGVERVIVPQLARSFGVFFTRGAWIEIETDDKTIYVRIKFPVTSLFRAYLEKSFSFVEIYRRLRDGDLATADNAKEFFINLFERYDIQKVGRFRFNSRTLNIEDLRLVVDHIISGDDIDHLGSRRVRYVGELLQKFRIGMAQIKRNMQNRMIPKPLQARIKEFFTTNQLSQFMGQENPLAEIEHLRQLSALGPGGLNRSRAGFEVRDVHTSHYGRLCPIHTPEGPNIGLILHLALYARINEFGMIETPYVKVYLNALEEEIVEARIKVDYMDIATNQAFSIATSMIPFLDHNDANRALMGSNMQKQATPCVEP----------------------------------------------------------------------------------------------------------------------------------------------------------------------------------------------------------------------------------------------------------------------------------------------------------------------------------------------------------------------------------------------------------------------------------------------------------DFDLIKLSLASPESIQGEVTKPETINYRTQRSERNGLFDEKIFGPDKDYECYCGKYKGIRYRGIVCEKCGVEITRSIVRRERMGHIALSAPVSHIWFLKSMPSRIALLLGTTSDVEKVIYFADLDIEVIDEVAYFEAEIGAEAIYNIFDLEKLRKTKEELKIAKRLSIIQSMISSPEWMFLTNIPVIPPAMRPMVPLDGGRYATSDVNDLYRRVINRNNRLKKLKEISAPDVILRNEKRILQEAVDALIDNSILKSLADNLGSKKGLFRQNLLGKRVDYS----------------XXXXXXXXXXXXXXXXSNAYNIRGASRLPEVWAILEEVIKDKYVLLNRAPTLHRLGIQAFKPILIEGNAIQVHPLVCNAFNADFDGDQMAVHVPLSS-----------------------------------------------------------------------------------------------------------------------------------------------------------------------------------------------------------------------------------------------------------------------------------------------------------------------------------------------------------------------------------------------------------------------------------------------------
>Parcubacteria_CG10_big_fil_rev_8_21_14_0_10_Parcubacteria_OD1_35_15_curated
YLGSLQRDSWQWLLGIKDLFAEVSPTKKEFELWDAKIDNSSYESCLRVKTRLLTDFPLMTDRGTFVVNGVERVAIAQLIRSPGVLFTRGAWLEIETDSGFIGIKIKVAATTMLRAYIEETIALVEIYQRLRPGDLVTPETAKELIESMFERYDLSRVGRWRMNQRVLKPEDIITIIHEVIKPDPIDHLGNRRVRTSAEVLNRMRVGLLRMERIIKDKMNPRPLIAIIKEFFTSSQLCQFMDNENPLAELEHKRRLAATGPGGLTRERAGLEVRDVQPSHYGRICPIQTPEGQNVGLISHLACFARVNSFGFLETPYFKVYLNAYEEEKVEARIKINFIDVSSKQAISAATASIPFLQNDDANRALMGSNMQRQAVPLLNPEAPLVCTGVEPSVARDSGQILLAKDGIVKEVDADHIKIQYKLRTFVRTNYTCFHQKPIVKKGQKIKTGDILTDGAAIDGWLALGRNILVSFLPWRGSNFEDAIIISEKLVKDVVFASIHIEDFFCDVRETKLGPELTTSDIPNVSEDKLKDLDSEGIIRIGAEVGSHDILVGKISPKGETDLTPEERLLRAIFGERAREIKDSSLLLEYGKRGRVTNVRVWERPGIIKRVQVEVAEFRKIQTGDKLAGRHGNKGVVSLVLPEEEMPFLEDGTPVDIILDPLGLASRMNLGQVLETHLGLAAKKLVSPALLGANKLQVYDGRTGEPFNKATVGYIYMMQLIHMVEDKIHMRSIGPYSLITQQPLGGKSQFGGQRFGEMEVWALEGYGAAHILQEVLTIKSDDVAGRAAAYESILKGEPIRNVPASFNLLVAELKSLGLAIEVK-------------------------------------------------------------------------------------------------------------------------------------------------------------------------------------------------------------------------------------------------------------------------------------------------------------------------------------------------------------------------------------------------------------------------------------------------------------------------------------------------------------------------------------------------------------------------------------------------------------------MIVYNFLMRIVGRVVNDAVLKKGEIKGKKIVARSPLSCKLSRGVCQKCYGWSLGAELVNIGEAVGVIAAQAIGEPGTQLTMRTFHTGGLPRVEEIFETR----------------------------------------------------------------------------------------------------------------------------------------
>Campbellbacteria_CG10_big_fil_rev_8_21_14_0_10_Campbellbacteria_OD1_35_52_curated
NLVEPQLKSFDWIIGLKEVFTEIFPSNKKFQLEYAKENRLSYDAPLRATVRLLTDFPMMTDHGTFIVNGIERVVVSQLARSFGVFFTRGAWIEIESEDGVIYIKIKFPITSFLRIIINSSLAYIEIYKKIREGDIATPHHAKEFIDSIFDRYDISNVGRYRFNQRVISLDDIVSIVSHIITPDDIDHLGFRRVRYVGEMLQRIRVGMSRIKRNIQDRMNPRPLQASIKEFFTTGQLSKFMSQQNILAELEDIRMLSALGPGGLDRKRAGFEVRDVHTSHYGRLCPIHTPEGPNIGLILRLATYARVNKFGMIETPYAKVYLNAHEEEFVEVRKDIHFIDIATNQAFSVATSMIPFLEHNNAARASMGSNMQKQAVPPIIPEAPLVATGIEEGAARDTGRIVISKDGIVKFVDAKKIIIEYDLINFSRTNFSVFHQRPVVSLENKVKKGDLLADTSSSGGQIALGHNVRVAFMPWFGANYEDAIILSEGLVKNSKFTSIRMNELDVSVRDTKLGPEITTHDIPNVGETKLKNLDEDGIVRIGAEVRAGDILVGKVTPKGESQLTPEERLLRSIFGEKAKDVKDTSLRLEGGKRGRVIGVKIFSRSGVIKKIHITIAQIRNVSVGDKLAGRHGNKGVISKILPEEDMPYSEDGEPIDVILTPLGVPSRMNLGQILELHLGLAANTLIVPSFAGADKMKLYDGRTGEEFNDISVGYMYIMKLQHMVEDKVHMRSIGPYSLITQQPLGGKAQSGGQRFGEMEVWALLGYGAAYTLREMLTIKSDDILGRSEVFDAIIKGERIRHTPAAFNVLLNNLRGLSLNIQLENFDIVSLKLASPDTILGEVTKPETINYRTQRSEKNGLFDEKIFGPEKDYECYCGKYRGIRYRGIICERCGVEITRSIVRRERMAHIELCTPVSHIWFLRSIPSRISLILGISANVEKIIYFADLDIEVLDEIVYFETGIGAEAIYDIFDLKKLIKLETQLKTNKRLSLIKAMDSAPEWMFMIRIPVIPPALRPMVALEGGRHATSDVNDLYRRVINRNNRLKKLKEINAPDVILRNEKRILQEAVDALIDNSLLKSLSDYLRGKQGYFRQNLLGKRVDYSGRSVIVIGPDLKLDECGLPKYMALELFRPFIIAKAYNIRGAGRLPEVWAILEEVIKEKFVLLNRAPTLHRQGIQAFKPILIEGDAIQIHPLVCPAFNADFDGDMMAVHIPLSEEAQFEAKNIISANKNILKPGNGDPVIDIVLGCYWMNSAITAYAVGFRAKIKSIGKILFNMMALVKIQEIINKIKNFGFKYVTHSGITWGIDDVKKEIIKNAKEKSKEITEGLILKEEMRRMNIEIWGSVYDMWKSGSLGQITQMSGMVGLMQFPIIASMKEGLTPIEYFTTTHGSRKGLTDTALQTAKAGYLTRRLFDVAQDAIITSMAKNIKGRFLAEDIFKKGILEAKEISVRSPMVCKTQQGICQNCYGIDMTTNLVEIGEAVGTIAAQAIGEPGTQLTMNTKHTGGLPRVDEVFEKRPANIAYVDGIVLVKVGDKVSKGDFLTDGSADIDELFKYTQDYIINEINRIYELQGATISRKHIELIIKQMFSRMKVKDILAGDIIPLVLGISEVSSSRKSFLSAASFQNTTRILINSAIDKLIGLKENVIIGRLIP
>Kuenenbacteria_CG10_big_fil_rev_8_21_14_0_10_Kuenenbacteria_OD1_36_11_curated
DLIEIQKRSYAWFFGLKELFEEISPIGRDLELYRAKLRNATYEAPLRVQTKLLGDFPLMTKRGTFVINGIERVVVSQLIRSAGVFFNRGAWLEIETNNNVITVKIKVAVTALLRAYIDATLGFKDVYKRIRPGDLATAEDARQLIESMFERYDLARVGRYKMNQRTLKPFDLVHVIQGIIRPDDIDHLGNRRVRAIGELVNRFRIGLARMERIIKDKMNARPVMGAVKDFFMSSQLSQFMDQTNPLAELEHKRRLSALGPGGLSRERAGFEVRDVHRTHYGRICPIETPEGPNIGLVGHLSSYARVNDFGFIETPYFKVYFDAFDEEKAPVRKEITLMDVSSNQIVSIATALIPFFEHDDACRALMGSNMQRQAVPLIKPESPIVGTGVEREAARDSGQILVAEDGEVIASDGQKIIIKYNLVKFGRSNTTCLNQKPLVSKGDSVKAGQVLADGAACQGELALGQNVLIAFLPWQGGNYEDAILISDRLLKEDKFTSIHIEDYLVDVRETKLGPEVVTRDIPNVSEEKLKDLNEDGVIRIGAEVASGDILVGKITPKGETELTAEERLLRAIFGEKAKEVRDTSLRLEHGERGKVIDIQTFSRVGVIKQIQATVASLRKIQVGDKMAGRHGNKGVISRIVAREDMPFLADGTHVDIVLNPLGVASRMNLGQILETHLSLAAKSLATPVLNGVSKVTLYDGRTGDKFEPVTIGYMYMMKLIHMVEDKIHQRSIGPYSLVTQQPLGGKAQFGGQRFGEMEVWALEAYGAAYSLQEMITIKSDDVPGRAKAYEHIIKGEPITNIPESFNVLVRELKGLGLDVELLDFDSIRLRVASPEVIKGEVLKPETINYRTQKPEKDGLFCERIFGPTKDWECYCGKYKRIRYKGIICDKCGVEVTRSLVRRERMGHIELATPVSHIWFLRGVPSKVGLALDLSPELEKVIYFAQLEEEIISENTYFEAEIGAGAVRKLLDLNEELKINADLKLMKRYKLLNLLNERPEWTILTVVPVIPPDLRPMVALEGGRFATSDLNDLYRRVINRNNRLKKLMELNAPEVIVRNEKRMLQEAVDALIDNSALKSLADSLKGKQGRFRQNLLGKRVDYSGRSVIVVGPHLKIYQCGLPKKMALELFKPFVISEAHNVRSANKYPEIYDILENITKTAHVLLNRAPTLHRLGIQAFQPILIEGKAIQLHPFVCSAFNADFDGDQMAVHVPLTEEAKREAGELMLSAKNLLRPGDGSPIADFVLGIYYMDEAIMAYKINLQDLIRTVGRILFNIKKLIDTAVLLDKIKDISIKYLTKSGISWGMDDTKPAIIALAERDVEQIQMGLLTNDERRTKEIKVWSPVYAMIESGSWNQTTQMMGIKGLVHLPVKASFKEGFSVLEYFISTHGARKGLSDTALRTSEAGYLTRKLVDVAQSVIINDLAKRILGRVATADIVRKGEVASRTIRVRSVLTCRTNRGLCAKCYGWDLGYKLVKLGATVGIVAAQSIGEPGTQLTMRTFHTGGLPRVQEIFEARPALISPVDGVVWVKDKDQVARGQQLTEGALDIHELFSLTQRYVLKEIQHIYSSQGQKLNDKHIEIIAKQMFSRVFIEDPGPGEIVIILLGITKSSLSTSSFLSAASFQETARILIDAAVDYLRGLKENVIIGRLVP
>Parcubacteria_CG10_big_fil_rev_8_21_14_0_10_Schleperbacteria_OD1_36_14_curated
DLIEIQKTSYKWFLGVKDLFREISPIGRDLELYTAMAKNVNYEAPLRVKVRLLGEIPLMTDRGTFIVNGIERVVVSQLIRSAGAFFTRGAWLEFETDNNVIWVKIKVAVTTLLRVFIDSTLGYREVYKRIRPGDLATVENAKSLIDAMFDRYDLGEVGRYKFNLRILSQNDLINIVKEIIRPDDIDHLGNRRVRAVGELVNRFRVGLARMERIVKDRMNARPVISAVREFFMSSQLSQFMDQTNPLSELEHKRRLSVMGPGGLSRERAGFEVRDVHQTHYGRICPIATPEGPNIGLVGHLASYARINEYGFLETPYRKIYLNAFAEEKTEVRREIDYMDVSSRQIVSISTSLIPFLEHDDGNRALMGTNMQRQAVPIINPESPIVGTGVEAKAAQDSGHVILAEAGTIVNADGSRIQILYTLNKFTRSNSTCMNQKLVIEKGQKVKKGDILADGPSTKGELALGQNVLVSFLAWDGYNYEDAIILSDRIVQGDKFTSIHIENHTIDVRDTKLGPEIITNDIPNVSEELLKNLDEEGIIRIGAEVSSGDILVGKITPKGETELSAEEKLLRAIFGEKARDVRDTSLSLEHGEHGKVVDIKIFSRPGVIKSIQVAVADLRKIQVGDKMSGRHGNKGVVSRVVSVEDMPYLEDGTPIDIILSPLGVVSRMNIGQILETHMGLAANVLATPNFDGIEKVQLYDGRTGESFDKSTVGYKYFLKLNHLVEDKIHQRSIGPYSLITQQPLGGKAQFGGQRFGEMEVWALEAYGAAHTLQEILTIKSDDVPGRSKAYESIIKGEPIRNIPESFHVLLRELKGLCLDVDLIDFQAIKLKLASPEVIRGEVTKPETINYRTQKPEKGGLFAEEIFGPSKDWECYCGKYKKIRYKGIVCDKCGVEVTVALVRRERMGHIELASPVSHIWFLRGVPSKISLILDVSVNLERVIYFAQVKEEILSEAEYFSAGIGAESIYNLLNVEEEVKINEDLRAMRRVKLLRSLFLNPEWMVLTVVPIIPPDLRPMVALDGGRFATSDLNDLYRRVINRNNRLKRLYDLNAPEVISRNEKRMLQEAVDALIDNSALKSLADILKGKQGRFRQNLLGKRIDYSGRSVIVVGPNLLLHQCGLPKRMALELFRPFIISQVHNIRSANRFAVVWDILEEVTKEALVLLNRAPTLHRLGIQAFQPVLIEGKAIQLHPLVCTAFNADFDGDQMAVHVPLTEEAKKEARELMLASHNLLKPATGDPIADIAWGCYYMNEAKLAYKLSPRKKIKTVGRILINLDAIVETAIFLDKIKVFGFYYITKSGYSWGMNDLKGVLIEEGDRQTEEIKEGLLTQNEKHSKIIELWGPVASMINAGSWGQLTQMMGMKGLLALPVKKSFKEGLSVLEYFISTHGSRKGLADTALRTANAGYLTRRLVDVAQDVVIHPLAKRAYGRVLLSDMLKAGETGARQIHVRSVLHCHLRRGICAKCYGNDLAYRPAKLGAAVGIIAAQSIGEPGTQLTMRTFHTGGLPRVEELFEARRAFIAEVSGQAIVKDGEFVEAGDALTDGHLDLQSLYKYVGQYLLKEVKHIYFSQGQKLNDKHIEIIIRQMFSRVLIVDAGPGEVVNLFLGITRISLSTQSFLSAASFQETARVLINAAVDPLNGLKENVIIGRLIP
>Nealsonbacteria_CG10_big_fil_rev_8_21_14_0_10_Nealsonbacteria_OD1_36_24_curated
YLISLQKNSWAWFQGLKELFSEIFPAGKELELWEAKVNNDSYEAALRVKAKLLADFPLMTERGTFIVNGIERVAISQLIRSPGVFFNRGAWLEFETESGFIGVKIKVAATVLLKA-LKETLALVEIYRRLRPGDLVTPDTARELIENIFSRYDLLKVGRWRMLQRVLKPEDIIEVVREIIRPDEIDHLGNRRVRTVGEVLNRIRIGLMRMERNIKDRMNSRPVMAVIKEFFTSSQLCQFMDNENPLAELEHKRRLSATGPGGLTRERAGFEVRDVQPSHYGRVCPIQTPEGPNIGLVNHLASFARVNPYGFLETPYFKVYLSAFEEEKCEARIKIDFIDVSAEQCFSIATSLIPFLQNDDANRALMGSNMQRQSVPLVKPEVPLVCSGLEERVARDSGQEVIAEDGRVVEVDGDHIKIQYDLKTFIRTNYTCFHQRPVVRKEQKVKKGDVLTDGGGIQGRLALGRNVLVAFLSWQGMNFEDAVIVSKRLVKEDYYSSIHIKSFTCDVRETKLGPEITTCDIPNVSEEKLKDLDEEGIIRLGAEVGPNDILVGKISPKGEAGLTAEERLLRAIFGEKARDIKDTSLLMEHGRRGRVVGLKVFSRPGIIKRIEVEIAVIRKIQAGDKLAGRHGNKGVVSRVVPEEEMPFLEDGTPIDIILNPLGVSSRMNIGQILESHLGIAAKKLISSAMAGATKVNLYDGRTGLPFSKITVGCIYMMKLVHMVEDKIHMRAIGPYSLITQQPLGGKAQFGGQRFGEMEVWALEGYGAAYTLQEMLTIKSDDVLGRAAAYEAILKGEPIKNLPASFNLLVAELKSLGLSVEVKDIQAIRIKLASPEEILGEVTKPETINYRTQRAEKDGLFCEKIFGPEKDYECYCGKYRRIRYKGVVCDRCGVEVTKSSVRRERMGHIKLACPVSHIWFLRGVPSRIGMVLDLPMRLEKVIYFAQVEKEVLSEVEYFEAGTGSETVRKLFDLKKEIKLKKEKKILNRLRFLQGLFRAPEWLFLTVIPVLPPDLRPMVQLDGGRYASSDLNDLYRRVINRNNRLKYLLEISAPEVIVRNEKRMLQEAVDALIDNGMLKSLADILKGKQGRFRQNLLGKRVDYSGRSVIVVGPALKLHQCGLPKKMALELFKPFVIQKAYNVRGASRLDDVWAILEGVVKDRLVLLNRAPTLHRLGIQAFQPVLIEGEAIEVHPMVCKAFNADFDGDQMAVHVPLSAEAQKEAREIMLSSLNLLKPATGVPVIDITLGCYWLEEAIMAQDVNLKAKLKSVGRILFNLEKIVIVEETLDRIKNLGFEAATISGVSWGMDDLKEGIIAEAQKEIEQLDKGLLSKEEKSNKIIEVWGSVSIIVNSGSWTQPVQMTGMKGLVILPVKSSFKEGFDVLEYFISTHGARKGTADTALRTSTAGYLTRRLVDVAHEVVVSDFNYKIVGRVVLENIVKKGETKAWQIKVRSPINCKSVRGVCQKCYGWDFGRELVKQGEAVGIVAAQAIGEPGTQLTLRTFHTGGLPRVQEIFEARKAEISKVDGEVYIKKGQDIKKGQQLCEGNLDLKEIFRTTQRYIVREIQRIYVSQGATIHDKHIEVIIRQMFSRVRIKDPGVGGIIPILLGISRVSLTTDSFLSAASFQETSRILIRACLDKLRGLKENVIIGKLIP
>Parcubacteria_CG10_big_fil_rev_8_21_14_0_10_Komeilibateria_OD1_36_65_curated
NLIEVQKKSYDWFFGLKELFEEISPIGRDLELHTAKSKNISYESPIRVNVRLLGDFPLMTERGTFIINGVERVVVSQLIRSAGVFFTRGAWLEIETESNVIYVKIKVPITALFRAFIKNTLGLKEVYRRIRPGDLATTENARSLIHSMFDRYDFGRVGRYKINARVLRREDLILVIQEIIKPDDIDHLGNRRVRAIGELVNRFRIGLARMERIIKDRMNARPVVGVTKEFFMSSQLSQFMDQVNPLAELEHKRRLSAMGPGGLSRERAGFEVRDVHRTHYGRICPIATPEGPNIGLVGHLASYAKVNDFGFIETPFRRVYLDAFEEEYAEIRVNIDLLDVAPNQIISIATSLIPFLEHDDAVRALMGTNMQRQAVSVIRPESPIVGTGVEAKAAIDSGQVVVAKSGKVTRVDSRNIDITYNLNKFSRSNSTSMNQHPIVNKGDEIKKGVAIADGAATQGELALGQNMLVAYMTWQGGNYEDAILISERVVKDDNYTSISIEDYSIDIRDTKLGPEVITRDIPNVSEEKLKDLDSEGIVRIGANVSSGDILVGKITPKGETELSAEEKLLRAIFGEKAKDVRDTSLYLKHGERGKVVDIKIFSRAGVINTVQVTVAQLRKIQVGDKMAGRHGNKGVISRVVPEADMPFLADGTPVDIILNPLGVISRMNLGQLLETHLGLAARTLASPSLNGVDKIQLYDGYTGKPFDRTTVGIAYMLKLNHLVEDKIHQRSIGPYSLVTQQPLGGKAQFGGQRFGEMEVWALEAYGAANTLQEMITIKSDDVPGRSKAYESIIKGEPIENIPESFNVLVRELKGLGLDVELIEFDAIKLKLASPETIKGEVLKPETINYRTQKPEKDGLFCEKIFGPTKDWECYCGKYKRIRYKGIVCDKCGVEVTRSVVRRERMGHIELATPVSHIWFLRGIPSKIGLILDLSVSLERVIYFAQIKKEIISETKYFEAGIGAEAVRNLLNLKELSHLEKEIKLIRRSRLIKSLLKNPEWMIFTTIPVIPPDLRPMVQLDGGRFASSDLNDLYRRVINRNNRLKRLKELNAPEVIQRNEKRMLQEAVDALIDNNALKSIAGMLKGKQGRFRQNLLGKRVDYSGRSVIVIGPHLRLYQCGLPKTMALELFRPFVISQVHNVRSANRYPEVWAILEDIIKDAHVMLNRAPTLHRLGIQGFQPVLIEGKAIQLHPLVCSAFNADFDGDQMAVHVPLTEAAKKEVAGIMLASNNLLKPATGDPVVDIVWGSYYLAEAERAFNITLQDLVKSIGRILFNLKNIVETIDLLDNIKNTAFKYITSSGLSWGMDDIKKDLIKEGETKIEEIKNGLLTNKERYVKVIEVWNSVASIIESGSWSQMIQIMGMKGLVILPVKANFQEGLDVLEYFISTHGTRKGLSDTALRTANAGYLTRRLVDVSQDVVVLSLAERAVGRVLLETIAQRGTLVSEKIKIRSVLSCKCIRGVCQKCYGYDLGHNLVELGAAVGIVAAQSIGEPGTQLTMRTFHTGGLPRVEELFEARKAMLAPVAGIVWIKNKDIVEEGQQLTEGSMDLHELYDLVQKYIIREIKHIYSSQGQNLNDKHVELIVRQMFSRIMVREVGQGEPVILLLGITKAALMSDSFLSASSFQETSRVLIDAAIDHLRGLKENVIIGRKIP
>Falkowbacteria_CG10_big_fil_rev_8_21_14_0_10_Falkowbacteria_OD1_37_14_curated
DLIEVQKNSYEWFMGLKELFDEFSPIGRDLELTESKSKNVSYESSLRVKVTLLGDFPVITNNGTFIINGIERVIVSQLIRSAGAIFTRGAWIELECDNNVIWARIKVAVTALLRAFIDATLGLIEVYKRIRPGDLATADNAKSLIHSMFDRYDFDRVGRYKLNKRVFRREDLVAIISELIREDDIDHLGNRRVRAIGELLNKTRVGFSRMERIIRDKMNARPLISVVKEFFMSSQLSQFMDQTNPLSELEHKRRLSALGPGGLTRERASFEVRDVHSTHYGRICPIATPEGPNIGLVGHFSTYARLNDYGFIETPYRKVYLDALEEEKFEVRKKIDLLGVAANQIISVATSLIPFLEHDDGIRALMGTNMQRQAVPLVMPHSPIVGTGMEYRAARDSGHAAVSEDGEISKVDGQRIIVKYLMNKYLRSNSTCINQRPIVNKGDKVKKGQILSDGPAIDGELALGNNVLVAFMTWQGFNYEDAIIISERMVKEDVYSSIHIENYTIDVRDTKLGPEVVTNDIPNISEEKLRNLDARGIIRIGAEVGSGDILVGKITPKGETELSAEEKLLRAIFGDKAKDVRDSSLYLEHGEHGKVVDVKVFSRTGVIQSIQVTVANLRKIRSGDKMAGRHGNKGVISKIVPIEDMPYMDDGTPIDIILSPLGVVSRMNLGQLLETHLGIAAKKLATPTLNGLTKMVLVDGRTGETFDKVTVGYKYLLKLNHMVEDKIHQRSIGPYSLITQQPLGGKAQFGGQRFGEMEVWALEAYGAAHNLQEILTIKSDDVTGRSKAYEAIIKGRPIENVPESFNVLVRELKGLGLDVELLDFEAIRLKVASPEDIEGEVTRPETINYRTQKPEKNGLFCEKIFGPYKDYECHCGKYKKIRYKGIVCEKCGVEVTRAIVRRERMGHIVLQTPVTHIWFLRSMTSKVGLALNMSIALEKVVYFAQVKEEVVSENIYFTAGIGAEVVRELLDLAVEITMEAELKITKRLKFFKNLQKNPEWMIMTRIPVIPPDLRPMVALDGGRFATSDLNDLYRRIINRNNRLKQLMDLSAPEVICRNEKRMLQEAVDALIDNSILKSLADSLKGKQGRFRQNLLGKRTDYSGRSVITVNPNLKLYQCGIPKRMALELFKPFVISKVHNVRSASRYDQVWDILEDIVNKAYVLLNRAPTLHRLGIQAFRPILIEGLALQIHPLVCTAFNADFDGDQMAVHVPLTDEAVWEAEHLMLASRNLLKPATGDPIVDIVWGTFYMEEAKLAYAIGLRQIIKTVGRILFNVKNLVETVNFLDNLKNNAFRYITKSGLSWGMGDLVEEKIQNTVKKAEEVMEGLLTESERYAKIIEMWGPLYSMIKSGSWGQLTQILGMKGLVNLPIKGNFKKGFEVLEYFIATHGVRKGLSDTALRTANAGYLTRRLVDVSQDVIVYTLLGRIAGRYLIKDLLKAGELVSVKLVVRSPMTCKARRGVCQHCYGYDLAYKIVNIGTAVGIIAAQSIGEPGTQLTMRTFHSGGLPRVEEIFEARRAFVADVAG-TLVTDGQRVEAGDQLTEGSVDLKQMYELTQKYIVREIQYVYSSQGQSLNDKHIEIIARQMFSRVMVEEAGSGEVVRLLMGMTKVSLSTHSFLSAASFQETSRVLIDAAVDRLEGLKENVIIGRPIP
>Staskawiczbacteria_CG10_big_fil_rev_8_21_14_0_10_Staskawiczbacteria_OD1_38_10_curated
----------------------------------------------------------------------------------------------------------------------------------------------------------------------------------------------------------------------------------------------------------------------------------------------------------------------------FKVYLTANEEEKVEARIKIDFIDVSSKQFISAATALVPFLQNDDAARALMGSNMQRQAVPLINPEPPIIGTGMERNIARDSGQVILAEDGVVKEVDANHITITYELQTFVRTNYTCFHQKPTVNKGDVIKKGDVVADGAAIEGRLALGKNILVAFMPLRGGNFEDAIVISDRLVKEDLFTSVHIENFLCDMRETKLGPEVTTYDIPNVGEEKLKDLDEEGIIRIGAEVEPGDILVGKISPKGEAELTPEERLLRAVFGEKAKDVKDTSLRVEHGKKGKVINIKVFSRPGVIKRIQVEVAEVRKVKVGDKLTGRHGNKGVIARILPAEELPFLEDGTPVDIVLSPLSVTSRMNIGQILETHLGWAAKKLISPSLLGAHQVTLYDGRTGLPFPPITVGYMYMMKLIHMVDDKVHARSIGPYSLITQQPLGGKAQFGGQRFGEMEVWALEGYGAAHTLQEMLTIKSDDIQGRASLYEAILKGDPIKNIPASFNLLINELKSLSLSVEIKDLESIRIKLASPEEILGEVTKPETINYRTQKPEKDGLFCEKIFGPEKDYECACGKYKRIRYKGVVCDRCGVEVTTSQVRRERMGHIRLATPVSHIWFLRGVPSRIGMILDKPSQLEKVIYFSDIEKEILTEVAFFEAGTGAETVRKIFDLKKLEDLKKEVRVLRRLKFVQGLNGAPEWMFLTTLPILPPDLRPMVQLDGGRYASSDLNDLYRRVINRNNRLKYLLEILAPDVIVRNEKRMLQEAVDALIDNEMLKSLADMIEGKQGRFRQNLLGKRVDYSGRSVITVGPELRLYQCGLPKAMALEIFKPFVIKNAYNIRGATRLPEIWAILEEVVKGRLVLLNRAPTLHRLGIQAFQPVLVEGETIRVYPLVCEAFNADFDGDQMAVYLPLSEEAQKEAREIMLSSLNLLRPATGLPIIDVALGCYYLSEAITAYFLNLREKIKSVGRIIFNIKRLIQFEIILDGIKDLGFEYSTLSGISWGMDDLKEKLIKEAEKQVEVIDKGLLSKEEKTAQKILIWGSVITIVESGSWIQPLQMAGMKGLVSLPIKSSYKEGFNVLEYFISTHGARKGTADTALRTSTAGYLTRRLVDVAHDVIINDFLFKILGRVCLEDIVKKGEIKVALIQIRSPLSCKSIRGICQRCYGWDLGRRLVNLGEAVGVIAAQSIGEPGTQLTLRTFHLGGLPRVEEVFEAREAQMVTVEGKVLVQKGEQVKKGQPIFEGSLDLKKLYKLTERYILKEIQRIYSSQGVDIHDKHVEIIIKKMFSRLRIKESGEGEVVQMLFGISDIALTSDSFLSAASFQQTSRVLIKAAIDKLQGLKENVIIGKLIP
>Harrisonbacteria_CG10_big_fil_rev_8_21_14_0_10_Harrisonbacteria_OD1_38_8_curated
QLAEIQTTSYEWILGLKELFKEISPTGKDLELSHARFKDLTYDASLRVKVKLLGDFPIMTDRGTFIINGIERVVVSQLIRSPGVYFTRGAWLEFDSEDGTITVKIKAPATQLLRIYIQATLSYIEIYRRIRPGDLATVDNALSLIDSMFDRYDLSDVGRYKMNQRLLDKDDMVAILKEIIRPDDIDHLGNRRVRTAGELLNKLRVGLARMRRIVQDRMNARPLMSVIKDFFSSSQLSQYMEQVNPLAEIEHKRRISALGPGGLTRERAGYDVRDVHRSHYGRLCPIQTPEGSNIGLVSHLANYARLNPLGFLETPYQVVWLDAITEEFVSARIDIDLIDVVPSQCISVATSLIPFLEHDDANRALMGSNMQRQAVVSVRPEAPYVGTGMEEKAARDSGQIIISPAGVVKEVDAKKIVISFTLSKFKKSNGSCISQRPVVAKGDKIKKGDVLTDGPSINGVLSLGQNLTVAFVSWAGFNFEDAIILNERVVRDDRFTSIHIENYDCEVRDTKLGPEITTPDIPNVSEDKLKNLDEEGIVRIGAEVNPGDILVGKISPKGESELTAEERLLRAIFGEKARDIKDTSKNMPHGKRGRVVGIKIFSRAGIIKKVQVQVAQIRKIRVGDKLAGRHGNKGIIARIAREEDMPHFEDGTTVDIILNPLGVASRMNIGQILETTLGWAAKELYTPALDGASKAVLYDGRTGEPFARITVGQIYMLKLNHMVEEKLHMRSIGPXXLITQQPLGGKAQSGGQRFGEMEVWALEGYSAASTLQEMLTIKSDDVLGRAAAYESIIRQEKIKNTPAAFSVLVNELRALSFNVQLLDFKSIRLRIASPEDILGEVIKSETINYRTQRPEKDGLFSERIFGPTKDWECYCGKYRRIRYKGVVCDKCGVEVTRSLVRRHRMGHIELAAPVVHIWFLKSSPSKLSLLLNIPLKLEKVVYYAQIATEVLSESEYFQAEMGAGAIEKILDLKKYAAIKKDLRMMRRLKIVTAMERKPDWMILKVLPVMPPDLRPMVALDGGRYATSDLNDLYRRVINRNNRLKKLIDLKAPEVILINEKRMLQEAVDALFDNTALRSISDMLKGKQGRFRQNLLGKRVDYSGRSVIVVGPHLKLHQCGLPKKMALELFRPFVIAQAHNVKNANRLPEVWAILEEVIKGKKVLLNRAPTLHRLGIQAFEPLLIEDMAIQLHPLVCSSFNADFDGDQMAVHLPLSDRAQKEASEIMLSSVNLLKPATGEPAVDIVLGIYYLDEAVYALKIAVNTLIKTLGRIIFNLKRLVVAPKFLDDIKDLGFEYATYSGITWSISDLKDEIIQEAEKLVVDVHQGFLTKGERKARIISIWGPIFSIIDSGTWNQVNQVTGMKGLVQLPIKSSFREGVDVLEFFIATHGARKGTTDTALKTAAAGYLTRKLVDVSQDLVIQSFTERLFSRVALEDVIAANEITAKAIKVRSPIHCKTLYGICAKCYGYDLGKEKIEKGQAVGVVAAQSIGEPGTQLTMRTFHIGGLPRVVEVFEVRRAFMAKEDGVVLVKVGDEVKKGDRICEGNLDLRELLELVEAEIVRSVQKIYSSEGASINNKHIEVIVRQMFSRVKIKNPGPGEIIQLLMGITKVALSTQSFLSAASFQETTRVLINAAIDELRGLKENVIIGRAIP
>Tagabacteria_CG10_big_fil_rev_8_21_14_0_10_Tagabacteria_OD1_40_13_curated
FLAEVQKKSFDWFLGLKDAFKEFFPTEKEFDMEYAKANNLSYGAPLKICLRLLCDLPLMTDHGTFVINGVERVIVSQLARSFGAFFTRGAWVEIETENNAIFARIKVAATVLLRVYIKETLAYVELFRRIRPGELATSKNAKDLIDAMFSRYDLSVVGRYKFNQRVLTQKDLIATITEIIRPDDIDHLGNKRIRAVGEMLERIRVGMTRMKKAIQDRMNTRPFSAAVKEYFMTNQLSQFMSQKNVLDEVEHLRRLSAMGPGGLTRERAGFEVRDVHISHYGRICPIETPEGPNIGLVVHLATYARLNDYGIIEVPYRRVFLDALQESQVEARVEVDFIDVSFQQAFSVATSLIPFLEHDDANRALMGSNMQKQAVPCLNPEAPLVATGWEEKAAIDSGRLIVAKSGVVKYVDADKIIISYNLVNFLRSNFTLIDQKPVVEPGQEVKKGQVLADTSSTNGQLALGKNILVAFLSWGGANFEDAIIISERLVKDDIFTSVHIEEFSVKVRDTKLGPEITTYDIPNVGEEKLKDLDEEGVVRIGAGVRPGDILVGKISPKGEVELTPEERLLRAIFGEKAREVKDTSLRLEHGKRGRVIGVKVFSRTGVIKEIKVQVAQLRKISVGDKMAGRHGNKGVISKVLSLEDMPYLEDGTPVDIILNPLGVASRMNVGQILETHLGWAAERLITPPFAGVTKVKLYDGRTGEPYQKITVGQIYMLKLIHMVEDKLHMRSIGPYSLITQQPLGGKAQGGGQRFGEMEVWALEGYGAAHALQEMITIKSDDVMGRTNVFDAIVRGEKFRNIPAAFHVLVNELRGLALNVILEDFNSITLKLSSPEEILGEVTKPETINYRTQRSERDGLFDERIFGPEKDYECYCGKYRRVRYKGLVCEKCGVEVTRSSVRRERMGHIVLAVPTAHIWFVRGTPSRLGLLLDMSIDLEKVIYFAALEKEVLDEHEFFEALSGAEALFNICDLRKLSKFTKKYKLLKQISLVNSLIKSPEWMFLTVLPVIPPALRPMVQLDGGRHATSDVNDLYRRVLNRNNRLKRLLELNAPDVIVKNEKRMLQEAIDSLIDNSILRSLADMLRGKHGRFRQNLLGKRVDYSGRSVIVVGPELKMHQCGLPKLMALELFRPFIISKAHNVRGANRLDDVWEILENVITDKYVLLNRAPTLHRLGVQAFLPVLIDGNAIQLHPLVCSAFNADFDGDQMAVHIPLGEEAQKEAAELMASNKNLLIPRTGRPVVDIVLGCFFMNDAINAYIVELQALIKTVGRLLFNLANLVATPPILDKIKDFGFEYASRSGISWGMEDLKGRILREAEKKEAEIYNGFLSEEERYYKIIEIWGPVFSMVSSASWGQVNQMAGMKGLVMFPIKSSYKEGLSILEYFISTHGARKGTADTALKTAKAGYLTRRLVDVAQDVIISSFFDNIMGRVLAKNLLKAGHFDAGIIYVRSPLSCNTSWGICKKCYGQDLGRELIKLGEAVGIVAAQAIGEPGTQLTLRTFHTGGLPRIDELFEMRPAVISEIDGTVIVKVGQEIKAGQPLSDGPIDVKALFKIAQRYIIREVGWVYDNQGVSINNKHLEVVVRQMFSRFRVKDSGRGKIVETPMGISKVSLSAAGFLSAASFQDTARVLIGAATDVLRGLKENVIIGHLIP
>Harrisonbacteria_CG10_big_fil_rev_8_21_14_0_10_Harrisonbacteria_OD1_40_38_curated
HLARVQIESYEWFKGLKELFEEISPTGKEIELEQSKIKELTYEAPLRVKVQLLGDFPVMTDRGTFIINGVERVVISQLIRSAGVYFTRGVWLEFETDDGFIGVKIKVAVTDLLRVYIAATLSYLEIYKRVRPGDLATIDNIRTLIDSMFDRYDLSNVGRFKVNQRLLQLQDLIGFIREIIQPDDIDHLGNRRVRAVGELISRLRLGLARMRRIIQDRMNAKPLISVVREFFASSPLSQFMDQVNPLAEVEHKRRVSVLGPGGLDRQRASFEVRDVHQSHYGRICPIQTPEGSNIGLINYFSNFSRVNDFGFLETPYVTVWLDAHEEEVVEARIELTLIDVAPRQPISIATSLIPFLEHNDASRAAMGSNMQRQAVVSIRAQAPYVGTGMEELIARDSGYLITAPDGTISEVDGTHIVFKYPLIKFKRSNFTCISQRPLVKKGQKVKKGDVLADGPSINGVLALGQNLVVAFLSWGGANFEDAIVLSERVAQNDLFTSIHIEDYNCDVRDTKLGPEMTTPDIPNVSEEKLRNLDEEGIVRIGAEVRAGDILVGKISPKGESELTSEERLLRAIFGEQARDVKDTSLTLPHGKYGRIVGVKIFSRPGVIARIQVQVAQLRKIRAGDKLSGRHGNKGVISQIRPVEDMPYLEDGTPVDVVLNPLGVASRMNLGQILEVHLGWAAKKLATTSLAGATKVTLYDGRSGRPFDAVTVGVMYIMKLNHLVEDKLHMRSIGPYSLITQQPLGGKAQFGGQRFGEMEVWALEGYGAAHTLQEMLTAKSDDILGRSSAYESIIRGEPIKNIPASFNVLINELKALAFNVELVDFDAIKFKLASPQDILGEVTKPETINYRTQRPEKDGLFSERIFGPTKDWECYCGKYRRARYKGVVCDKCGVEVTRSIVRRERLGHISLAAPVAHIWFLRNVPSKLSSVLNVQLKLEKVIYYAELDREIIGEAEYFEAGSGAEAVYKILNLEKIAQVEKDLKLLKRLKVVKSLLSNPEWMIITVLPVLPPDLRPMVALDGGRYATSDLNDLYRRVINRNNRLKKLIELKAPEVIVTNEKRMLQEAVDALIDNSSLRSLSDMLRGKQGRFRQNLLGKRVDYSGRSVIVVGSRLSIDECGLPKRMALELFKPFVINKAHNIRNSNRLPEVWAILEEVIADRKVLLNRAPTLHRLGVQAFKPVLIEGFAIQIPPLVCVAFNADFDGDQMAVHLPLSEGAQKEARELMLSSLNLLKPANGEPIIDIVLGCYYLDEALMAYVVAINANVKTVGRLMFNLSKISEVKTFLDAVKSLGFEYATKSGISWGMDDVKKDILAKAEEEALIVREGLLTDSERRERSIEIWSSVYSMIDSGSWSQSAQMMGMKGLVQLPVKSSYKEGFNVLEYFISTHGSRKGLTDTALKTASAGYLTRRLVDVSQDVIICSFANRLFSRTILEDVAKTGDMTAEAIKVRSPITCKSLYGVCAKCYGYDLGHKPIKVGEAVGIVAAQSIGEPGTQLTMRTFHIGGLPRVEEIFESRKASLAEEDGVVYVKIGDEVKAGDQISEGPLDLRELFKLVQEYIVTEVQKVYLSEGAPINNKHIEIIVKQMFSRVKISESGRGDVIQLLMGITKVALSTESVLSAASFQETTRVMINASLDLLKGLKENVIIGRLIP
>Terrybacteria_CG10_big_fil_rev_8_21_14_0_10_Terrybacteria_OD1_41_10_curated
NLVRMQTDSYEWLMGIKELLEEFSPSKKKFILESAKANNLTLEAPLRIKVKLLSDFPFMTDHGTFVVNGIERVIVPQLARSFGVQFMRGIWIEIETDDGAIYVRIKVPATCLLRIYIKNTLSYVEIYRRLRPGEPADMENSKSYIDSIFERYDLSLIGRYKINYRALSLNDLVAVISNIIKEDDIDNLGNRRVRGVGELFQKLRTGMIRMKRNIQDRMNNRPFMTAIKEFLTSNQLSQFMSQKNCLDELEHLRRLSALGPGGLNRERAGFEVRDVHPSHYGRICPIQTPEGPNVGLVVHLAIYAKINEFGIIETPYRKVYLSALDELMVEARVKIDFMDVALNQAYSVSTSMIPFLEHDDSTRVMMGSNMQKQAVSCIKPEAPFVATGMEEKAAYDTGRVVICEDGEVESLDASKIVIKYDLATFLRSNFTTIHQRPIVNMGQQIKKGEVIADNYSTRGQMSLGQNALVAFLSWRGANFEDAIIISERMVKEDKFSSIHVEEYSVSVRDTKLGPEITTCDIPNVGEDKLKDLDEDGIVRIGAEVRAGDILVGKISPKGEVELTPEERLLRSIFGERARDVKDTSLRLDHGKQGRIVGIKIFSRPGVIKQIFIEVANLRKISVGDKLAGRHGNKGVISKVLPAEDMPYLEDGTPVDIILNPLGVASRMNIGQILETHLGWAASKLITPAFAGATKVKMYDGRTGDAFDKVTVGQIYMLKLDHMVEDKLHMRSIGPYSLITQQPLGGKAQSGGQRFGEMEVWALEGYGAAHTLQEMLTIKSDDILGRSSAYNSIIRGEKFKNLPASFHVLLSELRGLSLDIELKDFSSLTLKLASPEKILGEVTKPETINYRTQRSERNGLFCEKIFGPEKDFECYCGKYKRVRYKGLVCEKCGVEITNSIVRRERMGHISLAVPVSHIWFLKGAPSRIGMVLDIKGDLDKVVYFANLESEVLTELEYFEAGTGAEAIYEIFNLEKYAKLETEIKLIARTNLLKSMKKVPEWMFLTVLPVIPPALRPMVALEGGRHATSDLNDLYRRVINRNNRLKRLMEIKAPEVICRNEKRILQEAVDALIDNSMLKSLAEMLKGKHGRFRQNLLGKRVDYSGRSVIVVGPELKM---------------------------------------------------------------------------------------------------------------------------------------------------------------------------------------------------------------------------------------------------------------------------------------------------------------------------------------------------------------------------------------------------------------------------------------------------------------------------------------------------------------------------------------------------------
>Parcubacteria_CG10_big_fil_rev_8_21_14_0_10_Komeilibateria_OD1_41_13_curated
DLIEVQKKSYRWFFGLKELFEEVSPIGRNLELYTARAKNITYEAPLRVKTRLLGDFPLMTHRGTFVINGVERVVVSQLIRSAGVFFTRGAWLELETDNQVIYVKIKIPVTALLRAYTESTLGLIEVYKRIRPGDLATPDNAKSLIYSMFDRYDFGVVGRYKLNKKILRVEDLVKIIKEVIRADDIDHLGNRRVRAIGELVNKCRIGLARMERIIKDRMNARPVIGSIKEFFMSSQLSQFMDQVNPLAELEHKRRISAMGPGGLSRERAGFEVRDVHRTHYGRICPIATPEGPNIGLVGHLASYARINDYGFIETPF-------------------------------------------------------------------------------------------------------------------------------------------------------------------------------------------------------------------------------------------------------------------------------------------------------------------------------------------------------------------------------------------------------------------------------------------------------------------------------------------------------------------------------------------------------------------------------------------------------------------------------------------------------------------------------------------------------------------------------------------------------------------------------------------------------------------------------------------------------------------------------------------------------------------------------------------------------------------------------------------------------------------------------------------------------------------------------------------------------------------------------------------------------------------------------------------------------------------------------------------------------------------------------------------------------------------------------------VLLLGLIKASLSTDSFLSAASFQQTARVLIDAAIDHLRGLKENVIIGRLIP
>Colwellbacteria_CG10_big_fil_rev_8_21_14_0_10_Colwellbacteria_OD1_41_28_curated
NLNFLQLDSYKWFMGLKELFEEVSPSGKELEIHEARFKGVTYEAPLRAKVKLLGDIPVMTERGTFIISGHERVIISQLIRSPGVYFQRGTWLEMDTDDGSIQVKIKIPISTLLRVGIEPTLSYIEIYKRIRPGDLATPEDAKKLINSMLDRYDLSAVGRFKANQRLLTKEDIEAIVKEIIRADDTDHLQNKRVRPVGEFLDRMRVGFARIRRIAQDRMNPRPLAAVVKEFFASSQMSQFMNQINPLDAVEHKRILTTLGPGGLTRERAGIEVRDVHTSYYGRICPIQSPEGQNIGLVNRLSNFAKVDEFGFLITPYAEVWLSAGEERIVEARIEVNFIEVAPSQLVSAATSLVPFLEHDDANRALMASNMQRQAVPSIRPQAPYVGTGMEDKVARDSGYLIIAEAGEIVEVDSDHIVVKYKLDSFRMSNYMATSQKPLVKKGQKVKKGEILADGQSTHGTLALGQNLVVAFMSWEGANFEDAIILSERVQRDGLFQSIHIEDFYTDVRDTKLGPELTTPDIPNIPDAQLANLDEEGIIRVGAQVSGADILVGKISPKGESELTPEERLLRAIFGEKARDVKDSSLTLSHGKKGRVVGIKIFSRPGVISRIHVQVATIKNIQAGDKLAGRHGNKGVVSQIRPIEDMPHLADGTPVDVILNPLGVASRMNIGQIFELHLGWAAMNQVTPVFVGAKEVDLYDGRTGKRFDKVAVGVMYIIKLNHLVTDKLHMRSIGPYSLITQQPLGGKAQQGGQRFGEMEVWALEGYGAAHTLQEMSTVKSDDIVGRSSVYESIIRGEKIKNIPAAFNVMMNELKALGLSVVKLDFDTLQIKVASPDDILGEVIKPETINYRTQRPEKDGLFSERIFGPTKDWECYCGKYRKVRYKGVICDKCGVEVTRSVVRRQRMGHIALAAPVIHTWFLKSAPSRIGLLLDESVKLEKVVYYAEITKEVLSEREFFSMSAGGEGIRKVLDLKKEVKIDKELKLLRRMKLVKSMSKNPEWMVMTVLPVIPPDLRPMVALDGGRYATSDLNDLYRRVINRNNRLKKLLELNAPDVIVVNEKRMLQEAVDALIDNS-LRSLSDMIKGKQGRFRQNLLGKRVDYSGRSVIVVGPDLALDECGIPKAMALELFRPFVINKAHNIKMSNRLPEVWEILEEVIADRKVLLNRAPTLHRLSIQAFKPVLIEDLAIRVPPMVCAAFNADFDGDQMAVHLPLSDEAQVESSILMLSSLNLLKPASGDAIADIVLGCYYLKEIKMALDLAINAKIKTVGKAIFNLGDLTETAKILDSMKDLGFEYATQSGITWGMSELKAGILEKAEEKIKEVYDGFLSLEERKMKIVDIWGSVHYIVDSGSWNPINQITGIKGIVRLPIRSSLKEGHSSLEYFISTHGSRKGLADTALKTAEAGYLTRRLVDVAQDVVVRNFDYRLYSRYALEDIVKGGELASKEIIVRSAMTCNTLYGVCSKCYGLDLGTEPIKIGEAVGVVAAQSIGELGTQLTLRTFHSGGLPRVEELFEARKAVVSKVDGVVLVSVGDTVDQGDALSEGNLDPKEIFKYTYRYILKEVQKIYVTNGSTVHDKHMDIIIRQMFQRIKIVDSGSGEVVEQLLGITRSALSADGFLAPASFQETSRVLIKAASDKLRGLKENVIIGRLVP
>Taylorbacteria_CG10_big_fil_rev_8_21_14_0_10_Taylorbacteria_OD1_41_48_curated
NLVEAQTESFKWLIGLADLFKEFSPSEKKFELSYAKTNKLSYEAQLKVRIKLLADFPLMTDHGTFIINGIERVVVPQLARSFGVFFTRGVWLEIETDDGTLYARIKFMVSSLMRVIIKATLSYIEIHKRLRDGDLATVDNARGFIDALFDRYDLSRVGRFRFNKRTIDADDLATILGHIIHADDIDHLGSRRVRYCGELMQKLRVGLSQMKRNIQDRMSPRPLQARLKEFFTTNQLSQFMQQENILTELEHLRTLSALGPGGLTRERAGFEVRDVHPSHYGRLCPIHTPEGPNIGLILRLSTYARLNDFGMIETPYAKVYLNALEEETVEVRQDVDFIDVSTNQAFSIATNMIPFLNHDDANRALMGSNMQKQATPCIIPEAPLVATGIEASAARYTGRIILAPDGTISHVDAAHIVFKYDLVTFQRTNFTSFHQRPVVSLGESVKKGQVLADASTSGGQIALGQNMLVAFMSWSGSNYEDAIIISERVVKNSKFSSIHIEEFVVNVRDTKLGPEVTTHDIPNVGEGKLKNLDEDGIIRIGAEVRSGDILVGKITPKGETQLTPEERLLRSIFGEKARDVKDTSKRMEGGKRGRIISVKVFSRSGIIKRIHVEVAQLRTVSVGDKLAGRHGNKGVISRILPEEDMPYMADGTPIDVILTPLGVPSRMNLGQILELHLGMAAHTLIVPPFVGATKIGLYDGRTGDKFQDISVGYMYILKLHHMVEDKIHMRSIGPYSLITQQPLGGKAQGGGQRFGEMEVWALLGHGVAHTLREILTVKSDDIQGRSQTFDSIVKGERLQNLPASFHVLLNSLRGLALDVELRDFDTVALRLASPERIKGEVTKPETINYRTQRSEKNGLFDEKIFGPDKDYECYCGKYRGIRYKGIVCEKCGVEITRSIVRRERMGHIELSSPVAHIWFLRSMPSRLGLILGMTTNIEKVVYFADLESEVLDELEYFEAGIGAEAIFEICDMKKLEKVVVALKLNRRLSVVRAMIRSPEWMFLTRIPVIPPALRPMVPLDGGRYATSDVNDLYRRVINRNNRLAKLKEIMAPDVILRNEKRILQEAVDALIDNSILKSLADNLKGKRGLLRGNLLGKRVDYSGRSVIVVGPELALDQCGLPKHMALGLFKPFVIGQAYNIRGASRLPEVWAILEDVIEGKYVLLNRAPTLHRLGIQAFRPILIEGNAIQVHPLVCSAFNADFDGDQMAVHVPLSPEAQMEAKMIMASDKNILKPGSGDPTLDIVLGSYWMETAVLAAEVSFRAGVKTVGRILFNISGIVALPATLDKVKKFGFKYATHSGVTWGIDDVKGEVITKAKAQSETVNEGLLSDEERLRKNVEIWGSVTDMVKSGSWGNITQMVGMKGLITFPIISGMKEGLTPIEYFITTHGARKGLTDTALNTARAGYLTRRLFDVAQDVMITSIAKSIRGRVLAEEVFKKGHLDAQAVSVRSPLTCKTVHGVCQQCYGTDLGKHLVDLGEAVGTVAAQAIGEPGTQLTMRTFHAGGLPRVEEVFEKRPAVVATVSGTVLVKMGDKVTKGQLLTDGSADINEIFEYAMEYIIHEIGKIYELQGEMVSRKHIEIIVKQMFSRRQITEVGIDDVVAVVMGITEVSLSRQSFLSAASFQHTTRIFISAAIDKLAGLKENVIIGRLIP
>Zambryskibacteria_CG10_big_fil_rev_8_21_14_0_10_Zambryskibacteria_OD1_42_12_curated
NLVIAQLDSFKWIIGIKEVFDEFKTTGKKFELSFAKDNKLSYDAPLKAQVKLLADFPMMTDHGTFIISGVERVIVPQLARSFGAFFTRGVWIEIETEDGVIYVRIKFPLTLLFRAYIKETLAYVEIYRRLRDGDLATVENAKEFFESMIERYDLTKVGRFQINNRTLSIDDLTTITNRIGEPDDIDHLGSRRVRLIGELLQKVRIGMARMKRNIQNRMNPKPLQAQIKEFYATNQLSQFMDQTNVLSELEHKRRLSALGPGGLSRTRAGFEVRDVHPSHYGRVCPVHTPEGQNIGLILHLSAYARINDFGMIETPYAKVYVNALEEEEVDARIEVDLIDIATNQIFSVATGMIPFLNHDDANRALMGSNMQKQAVPCIIPEAPLVATGIERDAARDTGRVVLAQAGDVTYADARKVIVKYDLVNFSRTNFTIFHQRPAVKTEDKVKRGDVLADTSTSGGEMSIGQNIRVAFLSWTGANYEDAIIVSERLVSESKFTSIHIEEFVINVRDTKLGPEVTTCDIPNVSENKLKNLDEEGVIRVGAEVHPGDILVGKITPKGETQLTPEERLLRSLFGEKARDVKDTSKRMEGGKKGRIVKVQVFSRSGILKRIHIEVAELRNVSVGDKLAGRHGNKGVISRILPVEDMPYMDDGTPIDIILTPLGVPSRMNLGQILEMHLGLAAGTLIVPPFAGATKVKLYDGRTGEAFEKVAIGEMYILKLHHMVDDKIHMRSIGPYSLITQQPLGGKAQNGGQRFGEMEVWALLGYGAAYTLREMLTVKSDDIVGRSAAFDSIVRGDNIENIPASFNVLLYNLRGLALDVALEDFDFITIKLASPERILGEVTKPETINYRTQRSEKNGLFDEKIFGPDKDFECYCGKYRGIRYKGIVCEKCGVEITRSIVRRERMGHIELSSPVAHIWFLKGIPSRVALITGIPADIERVVYFADLDSEVLDEVQYFETEIGAEAIYKLLDLKALLQLEADSKIEKRLSLIRAMIKAPEWMFLTRIPVIPAALRPMVPLDGGRFATSDVNDLYRRVINRNNRLKKLIDIHAPDVILRNEKRILQEAVDALIDNNMLKSLSDNLKSKRGLFRQNLLGKRVDYSGRSVIVVGPTLGLDQCGLPKHMALELFRPFVIEKAFNIRGANRLGEVWAILEEVIKDKRVLLNRAPTLHRLGIQAFRPVLIEGNAIRVHPLVCTAFNADFDGDQMAVHVPLSREAQMEANEIMASEKNILKPGNGDPTVDIVLGCYWVNSAITAYAVDLRAKIKTVGKLLFNMNVIARLPAILDKIKDFGFKHATKSGITWGIDDVKADVVQKAKDRSREIDMGLISEGERRRMKVEVWDSVYDMVHSGSWSQITQMAGMKGLITFPVISSSKEGFSPVEYFIATHGSRKGLADTALNTAKAGYLTRKLFVVGQDVMIASIGKSIEGRYLAEDAFAKGTLDAMKIIVRSPMTCESLRGICIKCYGHDLGTREIEIGEAVGTVAAQAIGEPGTQLSMNTKHAGGLPRVEEIFENRPAVVSHVNGTVLVKAGDTIKRGQLLTDGSADISELFKYAQDYIIQEISKPYELQGSPVSRKHIEVIIKQMFSRMKVKDPGVGDIAPVLMGITETSLSRKSFLSAASFQYTTRVLIQSAVDDLFGLMENVIIGRLIP
>Harrisonbacteria_CG10_big_fil_rev_8_21_14_0_10_Harrisonbacteria_OD1_42_17_curated
NLVEIQTRSYSWFLGLRELFDENSPTQKDLELHQSREKNITFESPLRVKLKLFGDFPTMTDRGTFIINGVERVIVSQLIRSAGVYFTRGAWLEFDTEDGFISVKIKAPITTLLRIHIKATLAYAEIYKRLRPGDLASVDNMRNLIDSMFDRYDVSAVGRFKINQRLLDLEDLVGIVREIIRQDDIDHLGNRRLRPVGELLSRLRIGLARQRRIIQDRMNVRPLMSVVKEFFSSSQLSQFMDQVNPLAELEHKRRISTLGPGGLDRRRAGFEVRDVHRSHYGRICPIQTPEGQNIGLINHLATFARFNEFNFIETPYAVVWLNALDEETVEARIEINYIDVASNQTISVATSLIPFLEHDDASRASMGSNMQRQAVVSIRPQVPYIGTGMEEKAALDSGHIIIAPNGNVVEVDASHLVFKYHLNSFKRSNFTCISQRPLVAKGVAVKKGEVLVDGPSIHGALALGQNLLVAFLSFRGANYEDAIVLSERVVQNDNFTSIHIEDFICDVRDTKLGPEMTTCDIPNVSEEKLKNLDEVGIIRIGAEVKAGDILVGKISPKGESELTSEERLLRAIFGEKARDVKDTSLTMPHGKYGRVVGIKIQSRPGIIQRIHIEIAELRKIRAGDKLAGRHGNKGVISQILKVEDMPYLEDGTPVDVVLNPLGVASRMNLGQILETHLGWAARRLASPALAGATKVPLRDGRTGETLANVTVGVMYILKLNHLVEDKIHMRSIGPYSLITQQPLGGKAQFGGQRFGEMEVWALEGYGAAHILQEMLTTKSDDIMGRSSAYESIIRGEKIRNIPASFNVLVSELKALGLDIELIDFNAIRLKLASPEDVLGEVTKPETINYRTQRPEKDGLFSERIFGPTKDWECYCGKYRRIRYKGVVCDKCGVEVTRAIVRRERMGHIELATPVIHIWYLRSIPSKISMLLDVPLKLERVVYYAELEKEVLTESEWFEAGIGADAIRTILDLKALLKIKKDLKILRRLKLVNGMLKNPEWMVISVLPILPPDLRPMVALDGGRYATSDLNDLYRRVINRNNRLKKLMELKAPEVIVVNEKRMLQEAVDALIDNSALRSLADMLKGKQGRFRQNLLGKRVDYSGRSVIVIGPELRIDECGIPKRMALELFKPFVINKAYNIRNANRLPEIWAILEEVIEGRKLLLNRAPTLHRLGVQAFKPKLTEDLAIRVPALVTTAFNADFDGDQMAVHLPLSEEAQREASTLMLSSLNLLKPATGDAIVDIVLGCYYLAEARIAYVIKVNSRILSVGRLQFNLSTLMEAVNYLNTVQRLGFRNATSSGVSWGMGDLKKQILKNAEEKVKLIRQGLLTNAERKARVISVWSPVHTIISSGSWSQPGQMMGMKGLVQLPITSSFKEGFKVLEYFISTHGSRKGLTDTALKTAQAGYLTRRLVDVAQDLIIQSFAHRIFSRTALSDIVKKDVIAAQAIPVRSTILCKTLYGLCVKCYGYDLGRRPVEIGAAVGIVAAQSIGEPGTQLTMRTFHIGGLPRVEELFEVRKAALSEVDGIVYFQPGDEVKKGDRLSEGNLDLRELFALVQRYILNEVQKIYSSEGASINDKHVEVIIRQMFSRVRVKDPGTGDILQRLLGITKVALSTESFLSAASFIETAKVLINASVDRLHGLKENVIIGRLIP
>Niyogibacteria_CG10_big_fil_rev_8_21_14_0_10_Niyogibacteria_OD1_42_19_curated
NLVSTQLESFDWFIGLEDLFKEFSPAEETLKLEFAKSHNLSYEAPLRVKARLIADMPLMTNRGTFVVNGVERVIVSQLVRSFGVYFTRGSWIEIETGDNVLYVRIKFALTTLLRIYIKSTLAYVEIYKRIRLGELATVDNAREFLEAMFDRYDLSVIGRYKVNERILTKEDFTSIINHIIEPDDIDHLGNRRIRGVGELLNRLRVGFTRTKRAIQDRMNSRPIMAVLKEFFTTNQLSQFMDQDNILAELEHLRRVSALGQGGLTRERAGFEVRDAHPSHYGKICPIQTPEGPNIGLVVHFAIFSRTNDFGILETPYRKVYLSAFQEIKVHARVEVDFIDVSPYQAFSVATSLIPFLEHDDANRVMMGANMQRQAVPCVRPQAPYVSTGLEEKASADSGRLVIAEDGKIIYADAQKIILEYHLLNYLRSNYTVINHRPLVKPGDKVKRGDVLADASSSNGVLALGQNIFVAFLSWGGANYEDAIIISEKLVKNDVFTSVHVEDFQVAVRDTKLGPEIATYDIPNVGEDKLKDLDEEGIVRVGAEVRSGDILVGKITPKGEAELTPEERLLRAIFGEKVRDVLDTSLRMPHGKQGRVVGIKVFSRTGIIKLIQIELAQLRKISVGDKLAGRHGNKGVISKILPVEDMPHLEDGTPVDMILNPLGVVSRMNIGQIMETHLGWAAERLIVPPFQSVTKVYLYDGRTGEKYEPITVGQVYMLKLIHMVEDKIHMRSIGPYSLITQQPLGGKAQGGGQRFGEMEVWALEGHGASYTLQEMLTIKSDDVLGRSAAYDAIVRGEPFKHLPASFHVLVNELRGLALDVELRDFKSIVLRLASSEKIKGEVTKPETINYRTQRPEKDGLFDERIFGPEKDYECYCGKYRRIRYKGIICDKCGVEVTRAVVRRERMGHIQLAVPVAHIWFVRGVPSRIGLLLDLSVDIERVIYFAEIEREVLSEIEYFEAGIGAEALYNICDLDRLVRLELEIRIAKRLSLVKALLRSPEWMFLSAVPVIPPALRPMVQLDGGRHATSDVNDLYRRVINRNNRLKKLMEIRAPEVIVRNEKRMLQEAADALIDNSILSSLADSLKGKRGRFRQNLLGKRVDYSGRSVIVVGPELKLHQCGLPKHMALELFRPFVISKAHNIRGAGRLQEVWAILEGVIKDRYVLLNRAPTLHRLGIQAFQPVLIEGNAIQIHPLVCEAFNADFDGDQMAVHVPLTDDAQKEAREIMASVKNLTKPGTGAPIVDMVLGIYWLNEAIFSYNIDFQAKIKTVGRLLFNLSKVITAPSILDKIKKFGFDYSAKAGLSWGIDDLKGVIIAEAEGEAKKVYDGLLTEEERYRRIIEIWGPVFSMVSSGSWAQVAQMSGMRGLVVFPITSNYKEGLHVLEYFISTHGARKGTADTALKTSAAGYLTRRLVDVAQDVIVINFAQRIFGRTLTSDVFKKGHFDADVISLRSPITCKIPRGVCQDCYGYDLGTELVKIGEAVGIVAAQAIGEPGTQLTMRTFHTGGLPRVEEIFEVRPAVMSEVKGEVIIEKGSQLLPGTPITDGPLDIRNLFLLAESYILNEISKIYTLQGASINEKHIEVIARQMLSRFRVTDPGIGDVVRLILGITRTALTTSSFLAAASFQETARVLISAAVDKLRGLKENVIIGRLIP
>Colwellbacteria_CG10_big_fil_rev_8_21_14_0_10_Colwellbacteria_OD1_42_22_curated
DLQFIQTESYKWFLGLKELFEEVSPSGKELELYEARFRGTTYEAPLRVKVRLLGDIPVMTDRGTFVISGHERVVISQLIRSPGVYFKRGTWLEIETDDKSIGVKIKVPATSLLRIEIEPTLSYVEIYQRIRPGDLATPDDAKKLVDSMLERYDLSAVGRFKVNKRLLTKGDIEAIIKEIFRADDIDDLQNRRVRPMGEFLDRIRVGFARIRRIAQDRMNPRPLVAVVKEFFASSQMSQFMDQVNPLAAVEHKRIITSLGPGGLTRERAGIEVRDVHSSYYGRICPIHTSEGQNIGLVNRLANFAGLNEYGFLITPYARVWLDAGEELRVEARIDLDFVEVAPHQLVSVASSLIPFLEHDDANRALMASNMQRQAVPSIVPDAPYVGTGMEDRVAKDSGYLVIAESGEVVDVDAEKIVIKYPLSNFKMSNYMSVSHRPLVNKGQKVKKGELLADGQSTNGTLALGQNLTVAFLSWEGANFEDAIILSERVQREGLFSSIHIEDFYTDVRDTKLGPELTTCDIPNAPEPMLANLDEEGIIRVGAPIEGGDILVGKISPKGESELTPEERLLRAIFGEKARDVKDSSLALPHGKKGRVVGVKIFSRPGVISRIHVQVATIKNIQAGDKMAGRHGNKGVVSQIRPTEDMPYLEDGTPVDVILNPLGVASRMNIGQIFETHLGWAAKKQITPIFAGAKQVALFDGRTGKPFDKVTVGVMYLLKLNHLVTDKLHMRSIGPYSLITQQPLGGKAQLGGQRFGEMEVWALEGHGAAHTLQEMSTVKSDDVVGRSSVYESIIRGEKIKNIPAAFNVMINELKALGLSVEKVEFTSLKLKIASPEDVLGEVIKPETINYRTQRPEKDGLFSERIFGPTKDWECYCGKYRKVRFKGVVCDKCGVEVTRSIVRRERMGHISLAAPVVHTWFLRSTPSRIGLLIDESLKIEKVVYYAEIDKEVLGEREFFTVNSGGEGIRKVLDLVKEAKIEKELKLLRRLKLVRSMNNHPEWMVMTELPVIPPDLRPMVALDGGRYATSDLNDLYRRVINRNNRLKKLMDLNAPDVIMVNEKRMLQEAVDALIDNT-LRSLSDMLKGKQGRFRQNLLGKRVDYSGRSVIVVGPHLALDECGIPKRMALELFRPFVINKAHNIKMSNRLPEVWEILEEVIANRKVLLNRAPTLHRLSIQAFKPVLIEDLSIRIPPMVCAAFNADFDGDQMAVHLPLSDEAQVESSILMLSSLNLLKPASGDAIADIVLGCYYLNELKLAYELAINAKIKTCGRVLFNLGKLVETAKVLDKIKEVGFDFATRSGITWGMGDLKPEILAEAEKKIAEVNEGLLSQDERRMRVVDIWGSVRIIVDSGTWNPINQMAGIKGVVRLPIRSSLKEGHNSLEYFISTHGSRKGLADTALKTAEAGYLTRRLIDVAQDVVVRNFGYRAFSRVALTDIVKAGEVQADEIEVRSPMTCNTLYGICSKCYGLDLGGEMIKIGEAVGIVAAQSIGELGTQLTLRTFHAGGLPRVDELFEARKAIVSKIDGYVLVEDGQQVKPGDPLSEGNLDPKDLLKYAYKYILKEVQKIYSSEGATVHDKHMDVIIKQMFSRVRVAKSGTGEIVELLLGITRSSLSADGFLAPASFQETARVLIKAASDNLIGLKENVIIGRLVP
>Buchananbacteria_CG10_big_fil_rev_8_21_14_0_10_Buchananbacteria_OD1_42_9_curated
DLVEVQKKSYDWFLGLQELFAEVSPIGRDLELSVTKAKNLTYEAPLRVEVTLLGDFPLMTSRGTFIINGIERVVVSQLIRSAGVFFNRGSWLEFETDNGVIWVKIKVAATSLLRAYIDNTLGLIEVYKRIRPGDLATADNAKSLIYSMFDRYDFGRVGRHKINERVLRVEDIVEVLKEIISADDIDHLGNRRVRAIGELINKFRVGLARMERIVKDRMNARPVIGAVKEFFMSSQLSQFMDQTNSLAELEHKRRLSAMGPGGLSRERAGFEVRDVHPTHYGRICPIATPEGPNIGLVGHLASFAKVNDYGFIETPYRKIYLSALQTQYAEVRRLIDYMDVAPYQIISITTALIPFLEHDDAVRALMGSNMQRQAVPCVKPQSPIVGTGVEARAARDSGHAVVSQDGIVHYVDAKKI-VIYELNKFVRSNATSINQRAIVDKGDKVKAGQVIADGSSTGGELALGQNIFGAFMSWEGYNYEDAIIISERIVQQDRFTSIYIEDFQVEVRETKLGPEVVTSDIPNISEEKLKDLDVEGIVRIGATVKSGDILVGKITPKGETELSAEEKLLRAIFGEKARDVRDSSLYLEHGEQGRVVDVKVFSRAGVIKMIQVSIANLRKIQVGDKMAGRHGNKGVVSVVLPIEDMPFTKEGRPLDILLSPLGIVSRMNLGQVLETHLGLAAGKLASPPLNGVPKMTLYDGRTGESFHRVTVGQIYMLKLNHMVEDKIHQRSIGPYSLITQQPLGGKAQFGGQRFGEMEVWALEAYGAANSLQEILTIKSDDVMGRSKAYESIIKGESIRNVPESFNVMLRELNGLGLSVDLVDFNGLRLALASPDQIHGEVTKPETINYRTQKPEKDGLFDERIFGPSKDWECYCGKYKKIRYKGIVCDKCGVEVTRSVVRRERMGHINLAAPSTHIWFLRGVPSRIGLILDLSLSLEKVVYFAQIRQEVISEHQYFEAGIGAEAIRDLLDLSKLIELQAKIKLIKRLRLVKNFDKNPEWMVMTVIPVIPPDLRPMVPLDGGRFATSDLNDLYRRIINRNNRLKQLHELNAPEVIIRNEKRMLQEAVDALIDNSALKSLADVLKGKQGRFRQNLLGKRIDYSGRSVIVVGPNLRLDQCGLPKMMALELFRPFIISRVHNVRSANRYPEVMDILEDIIEDATVLLNRAPTLHRLGIQAFKPVLIEGKAIQVHPLVCPAFNADFDGDQMAVHVPLTPASKWEANNLMLSSKNLLKPATGDPIVDMVWGAYYMNEAHTAYRISIQDEIITVGRLLFNLKEIVENIRFIDALKKMTFHYLTRSGYSWSMDDLKQKLIAAGDKAVAEIETGLLTDSERHAKIIEIWGPVYSMVESGSWSQLIQIMGMKGLVTLPVKGNFKEGFDVLEYFISTHGARKGLSDTALRTANAGYLTRRLVDVAQDLVISDVYEKVKGRALLADVVKKGELVVELLHVRSVLECKLKKGICQQCYGLDLGHRLVDLGTAVGVVAAQSIGEPGTQLTMRTFHTGGLPRVEEVFEARKAILSEVDGKVLVEEGDLVAKGQELTNGSFDLQQIYKLAQNYIVKEILNIYHSQGQKLNDKHVELICRKMFSRILVKDPGVGERILLLLGITKVSLSTTSFLSAASFQETQRVLINAAVDRLEGLKENVIIARLIP
>Kaiserbacteria_CG10_big_fil_rev_8_21_14_0_10_Kaiserbacteria_OD1_43_70_curated
--------------------------------------------------------------------------------------------------------------------------------------------------------------------------------------------------------------------------------------------------------------------------------------------------------------YARPNEFGVIETPYAKVYMNALDEELVEVRKDVEYIEVATNQPFSVATSLVPFVENDDANRALMGSNMQKQAVPLVSPSAPLVATGIEEAAARDSGRLVIATAGEVTYVDSRLIKVKYKLVNFSRTNFTMFHQRPIVSIGDKIKKGQVIADTSSSNGQLALGQNVRVAFMSWAGNNYEDAIIISERLAKEAVLSSIHVDEYVCIVRDTKLGPEVTTHDIPNVSEFKLRNLDEDGIVRVGAEVRPGDILVGKVTPKGETQLTAEERLLHSIFGEKAKDVKDTSKRMEGGKRGRVVGVKIFSRSGVIKRVHVEVAQLRTISVGDKLAGRHGNKGVISKILPEEDMPYDENGEPVDIILTPLGVPSRMNLGQILELHLGLAAEALIVPAFAGTTKRDLYDGRTGEKFNPISVGVMYMLKLNHMVEDKIHMRSIGPYSLTTQQPLGGKAQNGGQRVGEMEVWAFLGYGAAYSLREILTIKSDDILGRSAAFDAIVNGNRIENTPATFNVVVRHLRGLGIDIQFRDFDELFVSVADPARILGEVTKPETINYRTQRPEKNGLFDEKIFGPEKDFECYCGKYRGIRFKGIECEKCGVEVTRAIVRRERMGHIELATPVAHIWFLRGIPSRIALLLGLSSDVEKVVYFAELENEVLDEASYFEATIGAESLYEILDLNKFIKIKEEQKLRKRLALAENMSRSPEWMFMTRLPVIPPALRPMVALEGGRHASSDLNDLYRRVINRNNRLKKLMAIQAPEVILRNEKRILQEAVDALFDNSMLKSLADYLKGKQGYFRQNLLGKRVDYSGRSVIVIGPDLLLDECGLPKHMALELFRPFVIAGAYNIRGAGRLPEVWAILEEVIEGKYVLLNRAPTLHRQGFQAFRPVLIEGNAIQVHPMVCAAYNADFDGDQMAVHVPLSEEAQMEAREIMSANKNILKPGSGEVITDIILGCFWMNSAITAYGVDLRAKIMSVGRLLFNMSSLIGIPEILDKIKSFGFKYATLAGVTWSFSDVKKSIVKEGQDSVNELWDGLLTADERKRLSIETWSPVHNMITSGSVGQLHQMAGMKGLIAFPIIASMKEGLSPIEYFVSTHGARKGLADTALNTANAGYLTRKLFDVSQDVIVNTLSEKLEGRVLSEDIFKRGHIEAQDISVRSPMTCKTLRGVCQQCYGTDLTTELVDLGEAVGVVAAQAIGEPGTQLTMRTFHTGGLPRVTEIVERRPAVITRVDGVVLVKEGDTVKKGDFMTDGSANIEDLFDY--------------------------------------------------------------------------------------------------
>Kaiserbacteria_CG10_big_fil_rev_8_21_14_0_10_Kaiserbacteria_OD1_44_10_curated
NLIEPQLLSYKWFVGLRGVFKEFSPSEKKFELVLAKENKQTYDAPLRATIVLLADVPVMTEHGTFIINGVERVVVPQLARSYGIFFTRGAWVEIESEDGCIYVKIKFPITSLLRVYIKASLSYIEIYKRLRDGDLATVENAREFVDSIFERYDLSEIGRHHFNERTVSLEDLHSILTHIITPDDIDHLGFRRVRYFGEMVQRVRVGMTRMKRNIQDRMNPRPLQAAIKEFFTTNQLSQFMPQQNLLGELEGLRTLSALGPGGLTRERAGFEVRDVHTSHYGRLCPIHTPEGPNIGLILRLAMYSRVNRFGIIETPYAKVYLNAHEEEMVDARKEIDFMDIATNQAFSVATSMIPFLNHDDANRTLMGSNMQKQATPCLIPEAPIVATGIEKMVASDTARVINAEAGEVVEVDARHITLKYPLTTFQRTNFSAFYHRPAVTMGDKVKRGDLLADTSSTNGQIAVGQNAFVAFMSWSGANYEDAIVISERLVKEKKFSTIHMEEFDVAVRDTKLGPEVTTPDIPNVSELKLRNLDENGIIRVGAEIRPGDILVGKVTPKGETQLSPEERLLRSIFGEKAKDVKDTSLRLEAGKRGRVIGIKVFSRSGVIKRIHITVAQVRNISVGDKLAGRHGNKGVISRILPEEDMPYTEDGQPVDILLTPLGVPSRMNLGQILELHLGMAANTLVVPPFSGATKVQLRDGRTGEEFAKTAVGYMYILKLHHMVEDKIHMRSIGPYSLITQQPLGGKAQIGGQRFGEMEVWALLGYGAAYTLREMLTIKSDDIVGRSAAFDAIVRGEKISHTPAAFNVLVNQLRGLSLDVDLSPFTGVGLKLASPDKILGEVTKPETINYRTQRPEKHGLFDERIFGPVEDYECSCKKYRGIRYKGIVCEKCGVEITRAIVRRERMGHIDLCVPVSHIWFLRGVPSRIALILGISADIEKVIYFAELSTEVLDENKFFEAKIGAESVFEVFNLEELHRLVTERKLDKRLGLVRGMLHSPEWMFLTRLPVIPPALRPMVALEGGRHASSDLNDLYRRVINRNNRLKKLIDIMAPDVILRNEKRILQEAVDALIDNSI-------------------------------------------------------------------------------------------------------------------------------------------------------------------------------------------------------------------------------------------------------------------------------------------------------------------------------------------------------------------------------------------------------------------------------------------------------------------------------------------------------------------------------------------------------------------------------------------------
>Harrisonbacteria_CG10_big_fil_rev_8_21_14_0_10_Harrisonbacteria_OD1_44_23_curated
DLAEIQTNSYQWILGLRELFDEISPAGKDLELHYSKFKGLTYEAPLRVNVRLFGDLPLMTDRGTFIINGIERVVVSQLIRSAGVYFRRGAWLEFETDDNSISVKIKAPVTSLLRIYIEKTLAYIEIYRRIRPGDLATADNAMSLIDGMFDRYDLSRVGRFKMNQRLLSQKDIVTIIKEIIRGDDIDHLGNRRVRTAGELLNRLRIGMARLRRIVQDRMNARPVMSVVRDFFSSSQLSQFMNQINPLSEIEHKRRVSAMGPGGLTRERAGFEVRDVHRSHYGRICPIQTPEGPNIGLVNHLANYARLNELGFIETPYLVVWLDALEEERVGARIKVDLIDVAPRQAISVATSLIPFLEHDDANRALMGSNMQRQAVVAIKADAPYVGTGMEEKAAHDSGYLITAPDGEIKEVDASHIIFIYKLAKFKRSNFTSISQRARVVTGQKVKKGDILADGPSINGVLALGQNLKVAFISWAGSNFEDAIILSERVVREDRFSSIHIDDYEIDVRDTKLGPEVTTPDIPNVSEDKLRNLDEEGIIRIGAEVKSGDILVGKISPKGESELTSEERLLRAIFGEKARDVKDTSLTMPHGKRGRIVGIKIFSRPGIIKKIKVEVATLRKVRVGDKLAGRHGNKGVISRILPEEDMPYTEDGNPVDIILNPLGVASRMNIGQIMETSLGWAAKTLQTPALSGAQKAVLFDGRTGKPFDKVTVGIIYMLKLNHLVEDKIHMRSIGPYSLITQQPLGGKAQSGGQRFGEMEVWALEGHAVPHILQEVLTIKSDDVMGRAAAYESIIRQERIKSTPAAFNVLVKELKALGLNLELLDFTSIRLKLASPENIMGEVIKPETINYRTQRPEKDGLFSERIFGPTKDWECYCGKYRRIRYKGVVCDKCGVEVTRSAVRRERMGHISLAAPVAHIWFFKNIPSKLSLLLNVSLRLEKVIYYAQLKSEVLSEQQYFRAGIGAEAIRRILDLGKLVELEKEAKLHKRLKMVSSMHKNPEWIIMTVLPVLPPDLRPMVALDGGRYATSDLNDLYRRVINRNNRLKKLMDLKAPEVIVINEKRMLQEAVDSLIDNSALRSLADMLKGKQGRFRQNLLGKRVDYSGRSVIVVGPELKLSQCGLPKKMALELFRPFVIAQAHNVKNSNKLPEIWEILEEVIKDRKVLLNRAPTLHRLGIQAFEPKLVEDLAIRLHPLVCSAFNADFDGDQMAVHLPLSVEAQREAREIMLSTANLLKPASGDPIVDIVLGCYYLNEAILAYLIDVNALVKSVGRILFNLSKIVEAPKYLDAIKDIGFEYATRSGITWGMDDLKGGIMQAAEEEVEKVREGLLTNQERYARVVQIWGSVFSIINSGSWTQATQVTGLKGPVQLPIKASFKEGLGPLEYFISTHGARKGTTDTALKTAHAGYLTRRLVDVSQDLVIRSYADRLFGRTALEDIVKAKEITAEAIKVRSALTCNTFYGVCSKCYGFDLGRAQIKIGEAVGVIAAQSIGEPGTQLTMRTFHIGGIPRVTEIFEVRRSFLATEKGVVLINVGDEVEKGQRLCEGNIYLKDIFEIVQREIVRGVQEVYSSEGASINDKHIEVIAKQMFSRVKVKESGPGEIIQMLMGITKVALSTESFLSAASFQETARVLINSAL-----------------
>Portnoybacteria_CG10_big_fil_rev_8_21_14_0_10_Portnoybacteria_OD1_44_7_curated
FLLETQLESYDWFLGLKQLFEEVSPSGRDLELFEAKEQNASYEAPLRAKVKLLGEFPLMTSRGTFIVNGVERVVVSQLIRSPGVFFTRGAWLEFETGDNVISVKIKVPVTAFMRAFIQSTIGFIELYRRIRPGDLATADNAQQLIESMFERYDLARVGRWKFNQRVLSLADVVETVKEIIRPDDIDHLGNRRVRSLGELLNKLRVGMARMERIIRDRMNTRPFSAALKEFFTASQLSQFMDQVNPLAELEHKRRISAMGPGGLTRERAGFEVRDVHTTYYGRICPIQTPEGPNIGLVGHLASFAKVNEFGFLETPYRRVYLNAFEEQRVQARVKIDYIDVSPQQFISVATSLIPFLEHDDANRALMGSNMQRQAVCCINPQAPLVGTGVEKRAAFDSGQLVIARDGAVKEADADHILVKYRLNSFVRTNFTGINQRPLVTVGQKVKKGDVLADGAATNGRLALGQNLVVAFMSWRGFNFEDAIILSQRLVKDDRFTSLHIEDFTCDVRETKLGAEQTTPDIPNVGEERLKDLDEEGIVRIGAEVGPNDILVGKISPKGEADLTAEERLLRAIFGEKARDVKDTSLRLPHGKRGRVVGIKIFSRAGVIKSIQVEVAQLRKVMVGDKLAGRHGNKGVISRILPEEDMPYLEDGTPVDVILNPLGVASRMNIGQILETHLGWAALR--------XXKVYLKDGRTGEIFRKVTVGVIYMMKLNHLVEDKIHMRSIGPYSLITQQPLGGKAQFGGQRFGEMEVWALEGYGAAHTLQEMLTIKSDDVVGRANAYDSIIRGQKIKNIPAAFSVLVSELKALGLGVELVDFQSIKLKLASPEEILGEILKPETINYRTQKPEKDGLFCERIFGPEKDFECYCGKYKRIRYKGIICDKCGVEVTRSIVRRERMGHIKLATPVSHIWFLRGVPSRMGLILDMSQELEKVIYFTEVEKEVLSENEYFEAAIGAEAIKTMMDLGVLVEIKNNLRLHKRLRLAEGMRRAPEWMVFDILPVLPPDLRPMVALDGGRYATSDLNDLYRRVINRNNRLKKLIELKAPEVIARNEKRMLQEAVDALIDNSALKSLADMLKGKQGRFRQNLLGKRVDYSGRSVIVVGPELKLFECGLPKKMALELFKPFVIQKAHNIRGAGRLDEVWAILEEIIIDRRVLLNRAPTLHRLGIQAFQPVLIEGSAIQLHPLVCSAFNADFDGDQMAVHVPLTEEAQTEAKNIMLSAKNLLKPATGQPIADIILGCFWIQEVVLAYEVDPQAEIYCAGRIIFNLLALVKAQATLDEIKRLGYEYATRSGISWGMDDLKEKIMQQADKEVEEVHAGLLAKEERRARIIEIWGSVYTIISSGSWGQTAQMVGMKGLVVLPVKSSFKEGFNVLEYFISTHGARKGTSDTALRTSTAGYLTRRLVDVAQDVVVRSLASRIVGRVAAETIVKTGELKALAILVRSVITCKTKYGVCQRCYGWDLGNQLVQMGAAVGIVTAQAIGEPGTQLTMRTFHTGGLPRVEEIFEARQALLSEVDGKVWVEKGDLVTSGQQLSEGHLDLKTLYKAVQRYVLREVQQIYASQGEGLSDKHIEIIIRQMFSRVRVKDAGVGSVVQLLYGISRVSLSTDSWLSAASFQETTKVLIDASVDRLSGLKENVIIGKLIP
>Vogelbacteria_CG10_big_fil_rev_8_21_14_0_10_Vogelbacteria_OD1_45_14_curated
SLAEIQTSSYDWLVGVGELLKEFSPTGKKFDLFHAKENKMNYEAPLRVRVRLLADFPVMTDHGTFVVNGVERVVVSQLVRSYGAFFTRGVWIEIETDDGAIYVRIKFPISSLLRVYIANSFSYVEMYRRLRDSDLASPQAAKDFINNLFERYDLSPVGRFRLNERTLRYDDLVRVLSHVILPDDIDHLGFRRVRSVGEMLQKMRVGFQQMKRYIQDRMSPRPFQARVKEFFTTNQLSQLMQQENVLAELEHLRKLSALGPGGLSRERAGFEVRDVHPSHYGRLCPIQTPEGPNIGLILTLASHARINSLGIIETPYAKVFMNALEEELVEVRKAVMLMEVVANQPFSIATAMVPFIEHDAAERAAMGSNMQRQATPCVVPEAPVVATGIETIAARHAGRSIYAKDGTIMKADAKSITIKINLINFTRSNFTILHQRPTVSPGASVKKGDLLADASTTGGQMALGQNVVCAFMSWQGANYEDAIIISERLVKRSKFTSIHVEEFSSNVRDTKLGPEITTHDIPNVGEAKLKNLDEDGIIQIGAEVGPNDILVGKITPKGETELTPEERLLRSIFGEKSRDVKDSSLRMPYGKRGRVVGVKVFSRSGIIKRVHIEVAQLRNISVGDKLAGRHGNKGIISRILPEEDMPYMKDGTPVDIILTPLGVVSRMNLGQILEMHLGLAADALITPTFLSVTKMILHDGRTGEEFNPIAVGVMYVLKLHHMVEDKIHMRSIGPYSLITQQPLGGKAQGGGQRFGEMEVWALEGYGAAHMLREMLTIKSDDILGRSATFDSIVKGETVRNLPASFNVLLNELRGLALDVDLVGFDQITLKLASPERVLGEITKPETINYRTQRSERGGLFDERIFGPEKDYECYCGKYRRIRFKDIICEKCGVEVTRSIVRRERMGHIELSSPVAHIWFVRGVPSRMGLLLGLSTDLEKVIYFAALDHEVLDEILYFEAQIGAEAIYKIVDLQKLGELEKRLKVLRRLSMVRAMVRSPEWMFLKNVPVIPPALRPMVALDGGRHATSDLNDLYRRVINRNNRLKKLKDLGAPEVIQRNEKRILQEAVDALIDNSILKSLADILRGKPGRFRQNLLGKRVDYSGRSVIVVGPQLKLSECGLPKHMALELFRPFVVGKAFNIRGAGKLPEVWEILEEVIRDKYVLLNRAPTLHRLGIQAFQPILIEGNAIQIHPLVCPAFNADFDGDQMAVHVPLGDKAQSEARELMAANKNLLKPGTGDPIVDMVLGCYWMNAAILAYVLAFRARIKTVGRILFNLSALTAMADILDKIKHFSFKYVTKSGITCSIADIKGELVAQARKKVEELENGFISEAERYRMVIEIWSGIKDMLLSGTISHLTQMAGMKGLIVFPIVPSYKEGLSPLEYFITSHGSRKGLTDTALNTAKSGYLARKLVDVAQSMIVR-ISSAVRGRVLAKTIYKRGELDAEILYIRSPLSCKTRLGVCRQCYGLDMGRKIVAMGEAVGVIAAQSIGEPATQLTMRTFHSGGLPRVEEIFERREAVLSVTKGTVVVREGQDINAGDFITNGSANLQDLFAYVEDYILSEVNKIYALQGAAISRKHIEVIIRQMFSRHRVLDGGIGSIAPLIMGISEVALTTQSFLSAASFQHTGRILIETAIDYLRGLKENVIVGRLIP
>Kaiserbacteria_CG10_big_fil_rev_8_21_14_0_10_Kaiserbacteria_OD1_45_20_curated
DLIAPQVASFRTFLGLSTLFKEFSPSKKKFELETAKENKMTYDAPLRVTVRLLADIPMMTDHGTFVINGVERIIVPQLARSFGVFFTRGAWIEIESDDGVLYVKIKFPATSLLRIAIQATLAYIEVYKRLRDGDLATPETARDYINSIFERYDLSYPGRHRFNQRTLNLDDAVIILSHIVSADDIDHLGFRRVRQIGELIARARIGLSRMKRNIQDRMNPRPLSAAIKEFFTANSLSQLAKQQNILEELEELRTVSALGPGGLTRERAGFEVRDVHTSHYGRLCPIQTPEGANIGLILRMTAYAKINEFGIIETPYAVVYLNAFEEEFVEARLGVRYIDIATNQMFSIATSMIPFVENDDANRALMGSNMQKQATPCIVSEAPLVATGVEETAARDTGRLLYAKAGEVIAVDARHIVVKYKLQPFTMTNFSSFYHRPAVSLGDKVKGGDLLADTSSTGGQLALGQNIRVAFMSWAGANFEDAIIISERLVRESKFSTIHMEEFEVAVRDTKLGPETTTPDIPNVPEARLRNLDEEGVVRIGAEVRSGDILVGKVTPKGETQLSPEERLLRSIFGDKAKDVKDTSLRMDSGKKGRVIGVKVFSRSGVIKKIFITVAQVRNVSVGDKLAGRHGNKGVISRVLPIEDMPYTKDGEPVDIILTPLGVPSRMNLGQILELHLGLAAHTLIVPPFASATTMKLFDGRTGDPFENVAVGYMYIFKLHHMVEDKIHMRSIGPYSLITQQPLGGKAQNGGQRFGEMEVWALLGYGAAHILREMLTIKSDDITGRSEAFAAIVDGRPIEHTPASFSVLINHMRGLCLDVILGDFDWMALKLASPERILGEVRKPETINYRTQRSEKDGLFDERIFGPEHDYECYCGKYKGIRFRGIVCEKCGVEVTRAIVRRERMGHIDLITPVAHIWFLRSVPSRIALILGTSADAEKVIYFADLESEVLDEIDYFEADIGAEAIYTIFDLEKFIKLETSLKLSKRLALARSMHAAPEWMFLTRIPVTPPAIRPMVALESGRHATSDVNDLYRRVINRNNRLLKLRDIYAPDVILRNEKRILQEAVDALLDNSILKSLADYLKGKQGYFRSNLLGKRVDYSGRSVIVIGPSLKLDECGLPKHMALELFRPFVISKAHNVRGAGRLPEVWAILEEVIKGRHVLLNRAPTLHRQGIQAFRPTLIEGNAIQLHPLVCPAFNADFDGDQMAVHVPLSDEAQMEAAQFMSARKNILKPGSGDPVVDIVLGTYWMNAAILAYVIGIHSNIWTVGRLLFNLNKIVQMPDILDKIKNFGFKFATQSGITFSTSELREALIEAAQKEVQEIQQGLLTREEKTRLVVEAWSSIYMMVVSGSIGNVTQMTGMRGLMNHPVLSSMKQGLTPIEYFTTTHGARKGLSDTALKTAHAGYLTRRLFDVAQDVVTSDLAKLISGRVLAEDIFKKNTMDARAIFVRSPMNCNSKQGVCQLCYGVDLASHLVDVGEAVGTIAAQAIGEPGTQLTMRTFHTGGLPRVEELFDRRAGIISHVDGEVMVKVGARLKKGDPITDGSINLDELFTVVQEYIIDEISKIYDLQGAPISHKHMEIIIRQMFSRGKVIDPGNNEMVPLVLGITEVSLNRKSFLSAASFQHTTRTLIQASLDPLDGLKENVIIGRLIP
>Harrisonbacteria_CG10_big_fil_rev_8_21_14_0_10_Harrisonbacteria_OD1_45_28_curated
NLAEIQTSSYKWILGLKELFKEVSPTGKDLELNSSKLKQLTYEAALRVKMSLMGDFPLMTDRGTFIINGVERVVVSQLIRSPGVYFTRGAWLELETEDGTVTVKIKAPVTDLLRIHIEASLSYIEIYRRIRPGDLATVDNAMGLIDAMFDRYDLSNVGRYKMNQRILDKEDLTLIVKEIIRPDDIDHLGNRRIRTAGELLNKIRVGLARMRRIVQDRMNARPLVSVVRDFFSSSQLSQFMDQINPLAEVEHKRRISAMGPGGLTRERAGFDVRDVHRSHYGRLCPIQTPEGANIGLVNHLANYARLNSLGFLETPYFVVWMDAITEEFVSARVEVNLIDVAPQQCISVAASLIPFLEHDDANRALMGSNMQRQAVVSVKATAPYVGTGMEEKAARDSGYLIAAEDGEIMEVDASHITVKYKLYKFKRSNFTCISQRAVVQKGQKVKKGDVLADGPSTHGVLALGQNLTVAFIPWSGNNFEDAIIINERVVRDDFFTSIHIDDHEIDVRDTKLGPEITTPDIPNVSEDKLRNLDEEGIVRVGAEVNPGDILVGKISPKGESELTAEERLLRAIFGDKARDVKDTSLTMPHGKRGRVVGIKIFSRPGIIKKIQVEVAQMRKVRVGDKLAGRHGNKGVISRIANEEDMPYFEDGSTVDIVLNPLGVASRMNIGQVLETTLGWAAKELQTPVLAGATKAILHDGRTGKPFTPVTVGQIYMLKLNHLVEDKIHMRSIGPYSLITQQPLGGKAQSGGQRFGEMEVWALEGYAVPFVLQEMLTIKSDDVLGRASAYESIIRQEKIKSTPAAFNVLVNELKALSINVELLEFNSIRLKVASPEDILGEVIKSETINYRTQRPEKDGLFSERIFGPTKDWECYCGKYRRIRYKGVVCDKCGVEVTRSVVRRERMGHVALATPVAHIWYLRNAPSKLSLLLSVSLKLEKVIYYAQIESEVLTETEYFEAQMGASALKRILDLDKFIELKKEIRQMKRLKIVTSMKKHPEWMIMSNLPIIPPDLRPMVALDGGRYATSDLNDLYRRVINRNNRLKKLIDLRSPEVILINEKRMLQEAVDALIDNAVLRSLADMLKGKQGRFRQNLLGKRVDYSGRSVIVVGPKLKLKQCGLPKKMALELFRPFVIAKAHNVKNSNRLPEIWAILEEVIQNRRVLLNRAPTLHRMGIQAFEPLLIEDFAIQLHPMVCTAFNADFDGDQMAVHLPLSDEAQEEAKNIMLSGVNLLKPATGDPIVDMVLGVYFLKEALFAFEIAINAPIVSLGRMIFNIVKLVGGPDYLDAIKDLGFEYVTQSGITWGIDDLKPAIVEEASQAVKAVHEGFLTASERKARTVSIWGSVFSIIDSGSWTQVVQVTGMKGLVQLPIISSFREGFDVLEFFIATHGARKGTTDTALKTAAAGYLTRRLVDVSQDIVIRKFSDRLFSRMPAEDIVKANEVIAKTIKVRSPITCKTLYGVCTACYGYDLGRKLIAKGEAVGVVAAQSIGEPGTQLTMRTFHIGGLPRVVELFEVRRAFLAKEDGVVTVKIGDSVKKGERICEGNVDLKELFELVEREIVRGVQSVYMSEGASINNKHIEVIVKQMFSRVKIKDSGAGEIIQLLLGITKVALSTESFLSAASFQETARVLVNSAVDVLRGLKENVIIGRAVP
>Yanofskybacteria_CG10_big_fil_rev_8_21_14_0_10_Yanofskybacteria_OD1_46_23_curated
NLVQVQLDSYNWFLGLKELLSDISPTEKEYELHTAREKNLTYEAPLRVKINLIGDFPVMTPRGTFIINGIERVVISQLIRSPGVFFFRGAWLEFETDNGVISVRIKIPATALLRAFIPTTIGLIEVYKKIRPGDLATVENARQMIYNMFSRYDLSRVGRHRMNERVIKPEDIVNTIREIIREDNIDHLGNRRVKTLGELLDKLRVGFSRMERIIKDRMNPRPFTAALKEFFSSGQLSQFMDQINPLAELEHKRRLSAMGPGGLTRERASFEVRDVHPSHYGRICPIQTPEGPNIGLVGHLAIYSKISDLGFILTPYKKVYLGAHEEEQVLARIEVDLIDVAFQQPFSVATSVIPFLEHDDANRALMGSNMQRQAVPVIKPEAPLVGTGLEARVAYDSGVVVVAQNGVIDEVDSAHIVLKYPLRKHSRSNFTSINQRPIVAKGQKVKKGEVIADGPSTAGELALGQNILAAFMSYEGMNFEDAIVLSEELVKRDVFTSVHIEDYTVDVRETKLGPEITTYDIPNVGEERLKDLDPEGIIRVGAEVRGQDILVGKISPKGESDLTAEERLLRAIFGEKSRDVKDTSLRLDHGKKGRVVGVKIFSRAGVIKSIHISVAQLRKVQVGDKLAGRHGNKGVISAILPQQDMPFSADGTPVEMILSPLGVISRMNIGQILETHLGYAAKKLAVPSMGGPAKIQLFDGKNGLPFQKTTVGIIYFLKLEHMVEDKLHMRSVGPYSLITQQPLGGKAQFGGQRFGEMEVWALEGYGAAHTLQEMLTIKSDDVLGRAKTYESIVNGEPIRHVPESFKVLLSEIKGLGLNIELKNFSSLQIKIASPDDILGEVTKPETINYRTQKPERDGLFSEAIFGPTRDWQCYCGKYGRIRYKGIICDRCGVEVTRSIVRRERMGHIQLASPVAHIWFFRGIPSRLATILNVSVDLEKVVYFAKIESEILSEIEFFEAGIGAESIRDLLDLEAIIEIEDELKIHRRLKLIKGLSRAPEWMILTALPVIPPALRPMVQLEGGRYATSDLNDLYRRVINRNNRLKHLIELNAPEVITKNEKRMLQEAVDALIDNSMLRSLADMLKGKQGRFRQNLLGKRVDYSGRSVIVIGPELNIYECGLPKYMTLELFKPFVINKAHNIRSANRLPEVWEVLEKVIENKLVLLNRAPTLHRLGVQAFKPRLIEGKAIRIPALPTRAFNADFDGDQMAVHLPITDAAQKEAHERMYARHGILKPSSGDPVADMTFGCFYLSEAGLAYIIDVRAKIKSMGRMIFNLRDLGQAVDFLDKVKNLGFHYATVSGLSWSMADIKTKLISDADKIIDQNQQGLLTPYEKKTKAIELWDPVFMMVESGNWSTVNQLSGMRGLMTLPVKGSFKEGLNVLEYFISTHGARKGLVDTALKTATAGYLTRRLVDVAQDVVVRTLGRRVIGRTLAGPAARSGTLIAQQISIRSLITCKSVDGICQKCYGIDLSKKIVEIGEAVGIVTAQAIGEPGTQLTMRTFHTGGLPRVEEIFEARKAVVSDVDGKVAVETGELITVGQALSEGHIDLKDLFKLVARYIIREVQSVYFATGEGINEKHIELIVRQMFSRVKITNPGAGDVVQLLLGITRISLSTESFLSAASFQETARVLIDASTDKLRGLKENVIIGRLIP
>Niyogibacteria_CG10_big_fil_rev_8_21_14_0_10_Niyogibacteria_OD1_46_36_curated
SLVSVQLDSFRWLIGLRDLFKDFSPAEKDLELEFAKAHNLSYEAPLRVKVRLLADMPIMTERGTFIVNGVERVIVSQIARSFGVYFTRGAWIEIETGDNALYVRIKIPVSALLRIFMEETLAYVEIYKRIRPGEFATIDNARELLEGMFDRYDLSVVGRYKINERILTKEDLIEVIRRIIDPDDIDHLGNRRIRGVGELLQRLRVGFTRMKRIIQDRMNSRPVMAVLKEFFTTNQLSQFMDQDNILAELEHLRRVSALGQGGLTRERAGFEVRDAHPSHYGRICPIQTPEGPNIGLVLHLASFARVNNFGILETPYRKVYLTAFQELKVPARVEVDFIDVAPFQAFSIATSLIPFLEHDDANRVMMGANMQRQAVPCVKAQVPYVGTGLEEKAARDSGRLILAADGTVKYADANKIIIRYLLLNYLRSNYTVITQRPLVMPGDKVKKGDILADVSSSNGQIALGQNIKVAFLSWGGANYEDAIIISEKLMHEDIFTSVHIEDFAIPVRDTKLGPEITTYDIPNVGEDKLKDLDEDGIVRIGAEVRSGDILVGKITPKGEAELTSEERLLRAIFGEKARDVRDTSLRMPHGKQGRVVGVKVFSRTGVIKLIQIEIAQLRKISVGDKLAGRHGNKGVISKILPVEDMPCLEDGTPVDMILNPLGVVSRMNIGQILETHLGWAAERLLVPPFQGASKVPLYDGRTGEKFEPVTVGQIYMMKLIHMVEDKIHMRSIGPYSLITQQPLGGKAQGGGQRFGEMEVWALEGYGAAHILQEMLTIKSDDVLGRAAAYDTIVRGEEFKNLPTSFHVLVNELKGLALDVELHDFNSIILRIASPDRIKGEVTKPETINYRTQRPEKDGLFDERIFGPEKDYECYCGKYRRIRYKGIICDKCGVEVTRAIVRRERMGHIQLAVPVTHIWFVRGVPSRIGLLLDLSVDLERVVYFAELEREVLAESEYFQAGIGAEALHEICDLDVLRQLEEEVKAVKRLSLVKALIRSPEWMFLSMLPVIPPDLRPMVQLDGGRNATSDVNDLYRRVINRNNRLKRLLDLHAPEVIVRNEKRMLQEAVDALIDNSILKSLADILKGKQGRFRQNLLGKRVDYSGRSVIVVGPELKLHQCGLPKHMTLELFRPFVISRAHNIRGANRLPDVWAALEQVIKGKYVLLNRAPTLHRLGIQAFQPIMVEGNAIQVHPLVCEAFNADFDGDQMAVHVPLTEDAQWEAREIMASSRNLTKPGTGSPITDMVLGSYWLNEAILAYAVGFQAKIKSVGRLLFNLTKMVASAPILDKIKAFGFEYATRSGMSMGMDDFKKEFVRKAEEEAKKISEGLLTEEERYRRVIEIWGPVHSMVSSGNWAQVAQMTGMRGLVRFPITSNYKDGLTVLEYFISTHGARKGTADTALKTAAAGYLTRRLVDVAQDVIVRHFSQRIYGRMLAQDLFKRGHIDADLIILRSPVSCKELRGLCGACYGYDLGTIPVKLGQAVGIVAAQAIGEPGTQLTMRTFHTGGLPRVEEIFEIRPAVISDVTGTVVVEKGSEVKPGMPLSDGPIDIRELFRLVQNYILNEISKIYTLQGASINEKHVEVIMRQMFSRVRITKSGEGDVVPLVLGITRTALTTESFLAAASFQETARVLIAAAIDKLRGLKENVIIGHLIP
>Kaiserbacteria_CG10_big_fil_rev_8_21_14_0_10_Kaiserbacteria_OD1_47_16_curated
DLIQPQRESYKWFVALKEVFKEFSPSDKKFELVFAKENKLTYDAPLRASVVLFADIPVMTDHGTFIINGVERVIVPQLARSYGIFFTRGAWVEIESEDGAIYVKIKFPVTALLRVYLKTTLAFIEIYRRLRDGDLATVENAREFIGSIFARYDLSEIGRHHFNERTVSLDDLITILDHIIVADDIDHLGFRRVRYFGEMLQRVRVGLTRMKRNIQDRMNPRPLQAAIKEFFTTNQLSQFMPQQNILAELEGLRTLSALGPGGLTRERAGFEVRDVHTSHYGRLCPIHTPEGPNIGLILRLSMYSRVNRFGIIETPYAKVYLNAHEEEIVEARREIDFMDVATNQAFSVATSMIPFLNHDDANRALMGSNMQKQATPCIVPEAPLVATGIEEIAARDTGRVLFAKAGDVVEADAKHVVVKYPLISFQRTNFSAFYHRCAVTVGDKLKRGDLIADTSSTNGQMALGQNALVAFMSWNGANYEDAIIISERLVKDSKFATVHMDELEVSVRDTKLGPEVTTPDIPNVSEQKLRNLDENGIIRIGAEVRTGDILVGKVTPKGETQLTPEERLLRSIFGEKAKDVKDTSLRLEAGKRGRVIGVKIFSRSGVIKRIHITVAQVRNVSVGDKLAGRHGNKGVISRILPEEDMPYTEDGKPIDILLTPLGVPSRMNLGQILELHLGMAANTLIVPPFAGATKLWLRDGRTGEQFAKTSVGYMYILKLHHMVEDKIHMRSIGPYSLITQQPLGGKAQVGGQRFGEMEVWALLGYGAAYTLREMLTIKSDDIVGRSAAFDAIVRGERIAHTPAAFNVLVNQLRGLALDIDLKQFSEVSLKLASPERILGEVTKPETINYRTQRPEKHGLFDERIFGPVEDYECACKKYRGIRYKGIVCEKCGVEITRSIVRRERMGHIELCVPVSHIWFLRGVPSRVALILGTSAQIEKVIYFAELESEVLDEMTYFEARIGAEAIYELFNLEELLKLETARKLDKRLSLIRGMLHAPEWMFLTRIPVIPPALRPMVALEGGRHASSDLNDLYRRVINRNNRLKKLIDIMAPDVILRNEKRILQEAVDALIDNSILKSLADYLKSKQGYFRQNLLGKRVDYSGRSVIVIGPDLSLDQCGLPKHMALELFRPFVISEAYNIRGAGRLPEVWAILEDVIRHKHVLLNRAPTLHRQGIQAFRPVLIEGNAIQVHPLVCRAFNADFDGDQMAVHVPLSDEAQLEAKEIISANHNILKPGSAEPVVDMALGAFWMNAAITAHVVDFRAKVRTVGRLLFNLFNIVAVPPIVDRMKKFGFLYATKSGTTWGIDDVKQAILEKARGEEREIVEGLLSRDERRRMVIEVWGSVFDMWKSGSLGQIAQMVGMKGLIVFPVQSSMKEGMTPIEYFITTHGSRKGLADTALQTAKAGYLTRRLFVVAQDAIVSAFSKAIRGRILAEDIFKKGHLDSIAIAVRSPMTCETLQGVCQQCYGIDLTTKLVDMGEAVGTVAAQAIGEPGTQLTMNTKHAGGLPRVEEVFEKRPAIISKTDGVVMVSVGESVCQGQMMTDGSAHLPELFKYTQEYIINEINKIYELQGVTISRKHIELIVKQMMSRVKITDSGVGDVIRLILGITETSLSRKSFLSAASFQNTTRVLINAAVDKLTGLMENVIIGRLIP
>Uhrbacteria_CG10_big_fil_rev_8_21_14_0_10_Uhrbacteria_OD1_48_11_curated
DLTAIQKQSYDWFLGLQELFDEINPTGRDLALSTSKEKNVTFESPLRVTAKLLGDFPLMTPRGTFVVNGIERVVVSQVIRSAGVFFTRGAWLEMETDSGVLWVKIKVPITSLLRAYLEATLGILEVYKRIRPGDLATTDNARSLIHSMFDRYDFGRVGRHKMNMRVLRREDLVSITKEVMRADDIDHLGNRRIRAVGELINRFRVGISRMERIIKDRMNARPVIGALKEFFMSSQLSQFMDQTNPLAELEHKRRLSAMGPGGLSRERAGFEVRDVHPTHYGRICPIATPEGPNIGLVGHLASYARVNEYGFIETPFLRVHLDAFTGQRAEVRRNVDYMDVAPNQIVSIGTSLIPFLEHDDAIRALMGTNMQRQAVSLVNPVAPIVGTGIEGRAARDSGHVIIADDGEIVEIDGQHIVLLYELLKYVRSNSTCLNQRPIVKLGDKIQEGDVLADGASTGGELALGRNITVAFMCLEGYNYEDAIIISERLVRDDVYSSIHIEDYTVDVRETKLGAELITSDIPNIGEEKLKDLDEEGVVRIGAEVSSGDILVGKITPKGETELSAEEKLLRAIFGEKAKDVRDTSLYLEHGEHGKVVDVKVFSRAGVIKSVQVKVANLRKIQVGDKMAGRHGNKGVVSKVVPSEDMPFLADGTPVDIILSPLGVVSRMNLGQVLETHLGIAASRLASPALDGVSKMTLYNGRNGEAFERVTVGTVYMLKLNHMVEDKIHQRSIGPYSLITQQPLGGKAQFGGQRFGEMEVWALEGYGAAHTLQEILTIKSDDVPGRSKAYEAIIKGETIQSVPESFNVLIRELKGLCLDVELLEFSAIRLKLASPEAIHGEVTKPETVNYRTQKPEKEGLFSERIFGPSKDWECYCGKYKKIRYKGIVCDKCGVEVTRAVVRRERMGHIDLKAPVSHIWFLRGVPSKIGLLLDISMNLEKVIYFAQVKQEIISESTYFTAAIGAEAIYELLDLSVLLELKTELKITRRLKLTKSFIQNPEWMILTALPIIPPDLRPMVPLDGGRFATSDLNDLYRRIINRNNRLKQLLDLNAPEVITRNEKRMLQEAVDALIDNSALKSLADMLKGKQGRFRQNLLGKRIDYSGRSVIVVGPTLKMHQCGLPKRMALELFRPFVISQVHNVRSAHRYAEVWDILAEIVADAHVLLNRAPTLHRLGIQAFRPVLVEGKAIQLHPLVCPAFNADFDGDQMAVHVPLTKEARREAEELMLASKNLLKPAHGEPVADIVWGIYYLTEAITTYAISMREPITSVGRLLFNLNQLVRTAEFLDALKELGFYHLTVSGLSWSMGDIKEAIIEETQRQVDEVDEGLLTNDERHSQVVQLWSPVYTMVESGSWGQLTQIVGMKGLVTLPVKGNFRDGFDVLEYFISTHGARKGLSDTALRTANAGYLTRRLVDVAQDVIVQTLEEKVAGRTCLERVIKEGQIDALVLRIATALTCKVIRGVCAKCYGLDLGYRPVDMGTAVGIIAAESIGEPGTQLTMRTFHSGGLPRVEELFEVRKAFLADVAGVVLVKDKDTVAVGDQLTDGSLDLQQLFRLTQRYIMREIQYIYSSQGQKLNDKHVEVIARQLFSRVYVTDAGPGEIVELLLGMTKSALSTKSFLAAASFQETARVLINAATDRLEGLKENVLIGRLIP
>Harrisonbacteria_CG10_big_fil_rev_8_21_14_0_10_Harrisonbacteria_OD1_49_15_curated
NLAEIQTSSYQWILGLRELFDEVSPTGKDLELHFAKLKQITFEAALRVKVKLMGDFPLMTDRGTFIINGVERVVVSQLIRSPGVYFTRGAWLEIETEDGAITVKIKAPITTLLRIHIDATLSYIEIYRRIRPGDLATVDNALSLIDAMFDRYDLSAVGRYKMNQRLLDQEDLVAIIAEVIRPDDIDHLGNRRIRTAGELLNKIRVGLARMRRIVQDRMNARPLVSVVRDFFSSSQLSQFMDQINPLAEVEHKRRISAMGPGGLTRERAGFDVRDVHRSHYGRLCPIQTPEGANIGLVNHLANYARLNSLGFLETPYAVVWLDAIAEELISARVEIDLIDIAPRQSISVATSLIPFLEHDDANRALMGSNMQRQAVVAVRADAPYVGTGMEEKAARDSGYLIVAEDGEITEVDAGHITFKYKLNKFKRSNFTCISQKPLVAKGQKVKKGDVLADGPSTGGVLALGQNLTVAFVPWSGNNFEDAIIISERVVRDDRFTSIHIDDHEIDVRDTKLGPEITTPDIPNVSEDKLKNLDEEGIVRIGAEVNPGDILVGKISPKGESELTAEERLLRAIFGEKARDVKDTSLNMPHGKRGRVVGVKIFSRPGIIKKIQVEVAQLRKLRVGDKLAGRHGNKGIISRIAHEEDMPYFEDGTTVDIVLNPLGVASRMNIGQVLETILGQAAKSLQTPALDGATKAWLHDGRTGKKFSPVTTGQIYMLKLNHLVEDKIHMRSIGPYSLITQQPLGGKAQHGGQRFGEMEVWALEGYAVPFTLQEMLTIKSDDVMGRASAYESIIRQEKIKSTPAAFNVLVNELKALGINVELLEFKSIRLKVASPEDVLGEVTKSETINYRTQRPEKDGLFSERIFGPTKDWECYCGKYRRIRYKGVVCDKCGVEVTRAIVRRERMGHIALATSVAHIWYLRNAPSKLSLLLGVSLKLEKVVYYAQIEAEVLTENEYFEAHMGADAIRRILDLKKFVELKKEIRQMKRLKIATSMLKHPEWMILTALPVVPPDIRPMVALDGGRYATSDLNDLYRRVINRNNRLKKLMDLKAPEVILINEKRMLQEAVDALIDNSALRSLADMLKGKQGRFRQNLLGKRVDYSGRSVIVVGPQLKLTQCGLPKKMALELFRPFVIAKAHNVKNSNRLSEIWEILEEVIQNRRVLLNRAPTLHRLGIQAFEPLLIENLAIQLHPMVCTAFNADFDGDQMAVHLPLSDEAQEEARTIMLSGVNLLKPATGDPIVDMILGIYYLEEAYYAYLIDINSPIISLGRIIFNLIKLAEAAEYLDAMKNLGFKYVTESGITWGIDDLKGVLIQEAQEAVKAVHEGFLTASERRARVITIWGSIFSIIDSGSWTQVVQVTGMKGLVQLPITSSFREGLNVLEFFIATHGARKGTTDTALKTAAAGYLTRRLVDVSQDIVVRKFSDRLFSRAVADDVVKAGDITAQLIRVRSPITCKTLYGVCASCYGFDLGRRPIAKGEAVGVIAAQSIGEPGTQLTMRTFHIGGLPRVVEIFEVRRSYLAHEDGTVTVKVGDEVKKGERLCEGHVDLRELMELVEREIVRGVQQVYMSEGAAINNKHVEIIARQMFSRVKIKDQGVGEIIQLLLGITKVALSTQSFLSAASFQETARVLINAAVDLLRGLKENVIIGRAIP
>Kaiserbacteria_CG10_big_fil_rev_8_21_14_0_10_Kaiserbacteria_OD1_49_17_curated
NFIEAQTDSFAWAMGIKEIFKEFSPSEKKFDLEYAKKMMLTYEAPLRTVARLLADFPQMTEHGTFIINGVERVIVPQLARSFGVFFTRGAWVELESEDGCIYVRIKFPVTSLLRIIIETCLAYIEIHKKLRDGDLATAENAREYIDSIFERYDLSRVGRRHFNMRTISLDDLVKIVGNIMTPDDIDHLGFRRVRYVGEMLQKIRVGMSRMKRNIQDRMNPRPFQAAIKEFFTTNQLSQFMSQQNILAEVEHLRRLSALGPGGLTRERAGFEVRDVHPSHYGRLCPIHTPEGPNIGLILNLAVHARINEFGIIETPYAKVYLNALEEEYVEARVDINYIDVASNQAFSIATSMIPFLDHDDASRALMGSNMQKQATPCIVPEAPLVATGIEETVARDSGRLVYAKAGEVTYVDARKVVVAYTLHSFSRTNMSAFHHRPVVSLGQKVKRGELLADNSSSRGQVALGQNVRVAFMSWSGANYEDAIIISERLVKDSKFTSIHIEEFECVVRDTKLGPEVTTHDIPNVGEMKLRNLDEDGIVRIGAEVRSGDILVGKVTPKGETQLTPEERLLRSIFGEKAKDVKDTSLRMEGGKRGRVVGVKVFSRSGIIKRIHIEVAQLRNVSVGDKLAGRHGNKGVISKVLPEEDMPYTEDGQPIDLILTPLGVPSRMNLGQILEFHLGLAANSLIVPPFAGASKVKLYDGRTGEKFDDVAVGYMYILKLHHMVEDKIHMRSIGPYSLITQQPLGGKAQNGGQRFGEMEVWGLLGYGVAYTLREVLTIKSDDIVGRSAAFDSIVRGERISHTPASFNVLLKHLRGLALDVRLEDFDAITLKLASPERIIGEVTKPETINYRTQRAEKNGLFDEKIFGPEKDYECYCGKYRGIRFKGIVCDKCGVEVTRSIVRRERMGHIELATPVSHIWFLRGIPSRIALILGLSAEVEKVIYFAELDQEVVDEVSYFEAEIGAEAVYNIFNLDTLIKLEEARKLNKRLSLLKGMRKAPEWMFMVRIPVIPPALRPMVALEGGRHASSDVNDLYRRVINRNNRLKKLKDINAPEVIQRNEKRILQEAVDALLDNSILKSLSDYLKGKQGYFRGNLLGKRVDYSGRSVIVVGPDLVLDQCGLPKHMALELFRPFVIAQAYNIRGAGRLPEVWAILEDVIKDKHVLLNRAPTLHRQGIQAFRPILIEGNAIQLHPLVCQAFNADFDGDQMAVHVPLSDEAQHEARTIMSANKNVLKPGSGE-VVDIILGCYWMNDAITAYAVGFRAKIKSIGRLLFNMSALVELPGILNRIKEFGFTYATRAGITWSLSDVKAQIIEEAQKRAQEIHDGLLSRTEKRRLLIELWGPVADMLLSGSVRQLNQMAGMKGLVQFPIIASMKEGLTPIEYFASTHGARKGLTDTALQTAKAGYLTRRLFDVAQDVIITSFARSIKGRVVAEDIFKKGHLDASVVIVRSPVTCKTHYGICQQCYGADIATELIDLGEAIGTVAAQAIGEPGTQLTMRTFHTGGLPRVEEIFERRAAVVARVDGEVLVKVGEKVVKGQFLTDGSANLEELFKYTQEYIVNEVNRIYELQGVTIARKHIEVIIRQMFSRRRIKQAGVGETAPLILGIMEVSLSRKSFLSAASFQNTTRVLINAAVDNLRGLKENVIIGRLIP
>Vogelbacteria_CG10_big_fil_rev_8_21_14_0_10_Vogelbacteria_OD1_49_38_curated
DLVEVQKQSYDWLIGLKELFKEYSPSEKKFELEYARENNLSYDAPLRLRVKLLADFPLMTSHGTFIINGIERVIVPQLARSFGIFFTRGAWIELETEDDAIYVRIKFPITSLLRVYIQKSLSYVEIYKRLRDSDLATPANSKEFVSGLFEKYDLSAVGRVRFNQRTLSFDDLVKIVSQIIVEDDIDHLGFRRVRCVGEMLAKLKVGMMQMKRNIQDRMSPRPWQARLKEFFSTNQLSQFMNQDNILAELEHLRTLSALGPGGLTRERAGLEVRDVHSSHYGKVCPIHTPEGPNIGLIVHLASYARVNSYGIIEAPYRRVYLNALEEEQVEARREVEFIDVAPNQAYSVATSMIPFLEHDDANRALMGSNMQKQAVPCVRAELPLVATGIEEKAAHDSGRVILAAAGVVKKVDGRQVVIKYALANFKMTNYTCFHHRPAVALGDKVKKGSVLADSSSTEGELSLGQNVFVAFMPFGGANYEDAIILSERLVKESKFTSIYIEEFEANVRDTKLGPEITTHDIPNIGEIKLKNLDEDGVVRVGAEVGPNDILVGKITPKGETELTPEERLLRAIFGEKARDVKDTSLRMPHGRKGRIIGIKIFSRSGIIKKIKVQVAQWRNVEAGDKLAGRHGNKGVISKILPEEDMPYLADGRPVDVILTPLGVPSRMNLGQIFEMHLGLAAGSLITPVFAGVTKVELFDGRTGDKFGRIAVGQMYMLKLNHMVEDKIHMRSIGPYSLITQQPLGGRSQGGGQRFGEMEVWALEGYGAAHMLREMLTIKSDDIVGRSSAFDSLVKGEPVRNIPASFNVMLNELRGLAMDIELRDFNAVSIRLASPERILGEVTKPETINYRSGRSERGGLFDERIFGPEKDYECYCGKYKRIRYRDIICEKCGVEVTRSIVRRERMGHIELASPVAHIWFVRGVPSRIGLLLGISVDVEKVVYFAELDGEVIDEITYFEAGIGAEAIYKIFDLTLLAELATQLKLQKRYNLARSLAGSPEWMFLRVIPVIPPALRPMVALDGGRHATSDVNDLYRRVINRNNRLKKLVDLKAPEVILRNEKRILQEAVDALLDNAMLKSLADNLKGKQGRFRQNLLGKRVDYSGRSVIVVGPDLMLDQCGLPKQMALELFRPFVISQAYNIRGAGRLPEVWAILENVIKDKYVLLNRAPTLHRLGIQAFRPLLIEGNAIQLHPLTCGAFNADFDGDQMAVHVPLSVVAQKEAREIVAANRNILKPGSGDPVVDVLLGSYWVNDAILAYEIDLRAKIKSVGRLLFNMTTLVEAAVILNKIKAVGFKYATVSGTTWGIDDVKAEIVAEGRRNVETINEGLLSANERYRMVIEAWGSVSYMINSGSISQMVQMAGMKGLIIFPIIPCYKEGLSPLEYFITTHGSRKTLADTALNTAKAGYMTRKLVDVAQDVIVTGIGHLIKGRYLAKDLFKKDHLEALAAWVRSPLSCQAVKGVCRKCYGLDIGREMVALGQPVGIVGAQAIGEPGTQLTMRTKHTGGLPRVEEIFERRPALISTVDGEILVKAGAKIKKGEILTDGPADLLTLFKLTEDYIMKEINAIYELQGVNIARKHVELIVRQMFSRRKIKEVGVGEVVTILLGISEVALSTSSFLSAVSFQHTTKVLIDVAIDHLQGLKENVIIGRLIP
>Vogelbacteria_CG10_big_fil_rev_8_21_14_0_10_Vogelbacteria_OD1_51_16_curated
PPIEMQLASYKQLLGVTEVFEEFANSGKKFELKHAKAQKLTYETPMRATLKLLSDFPLMTSHGTFIVNGVERVVVPQLARSYGVFFNRGAWIEIETEDGVIYVRIKFPISSLLRVYIENSFAHVEIYRRLRDNDLATPASAREFITAMFERYDLSPVGRFHFNKRTLNFDDLVSIVRHVITADDIDHLGLRRVRLVGEMLLKLRQGLSQMKRHIQDRMNPRALQARIKEFFTTNQLSQFMRQENVLSELEHLRRLSALGAGGLTRERAGFEVRDVHTSHYGRVCPIQTPEGPNIGLILTLSSYARINDFGIIETPYAKVYINALAEEEVEARVEVNYIDVATNQAYSIATSMIPFIEHNNASRALMGSNMQKQATPCIRPEVPLVATGMEGRVATATGRLPIAGDGLVEKVDARSIVLKHALISFARTNFTAAHHRPLVNLGDAVKKGDILADTSTTHGQIALGQNMFVAFMSWGGANYEDAIIISERVVKQSKFTSIHIEEFSLAVRDTKLGPEITTHDIPNVGEGKLKDLDEDGVVRIGAEVGPNDILVGKITPKGETELTPEERLLRAIFGEKSRDVKDSSLRMGHGKRGRVIGVKVFSRHGIIKKIFIEVAQLRNLSVGDKMAGRHGNKGIVSRILPEEDMPYMADGTPVDVILTPLGVPSRMNLGQILEMHLGLAAHTLIAPSFLGPQKTKLFDGQTGEAYEGIAIGYMYMLKLSHMVEDKIHMRSVGPYSLITQQPLGGKAQRGGQRFGEMEVWALEGYGASHTLREMLTIKSDDIQGRAATFDAIVKGEVIRNIPASFNVLLSELKGLALDVRLENFNAISLKLASPDRIRGEVTKPETINYRTQRSERNGLFCEKIFGPEKDYECYCGKYRRIRYKDIVCEKCGVEVTRSIVRRERMGHIELSSPVAHIWFLRGVPSKIGLLLDLSMDIEKVIYFAELDQEVLDEVQYFEASIGAEAVYKIFDLDKEETIRKSLKLLKRLQLVQAMRRSPEWMFLTVIPVTPPAIRPMVALDGGRHATSDVNDLYRRVINRNNRLRRLIEINAPDVIQRNEKRILQEAVDALIDNSILKSLADMLKGKQGRFRQNLLGKRVDYSGRSVIVVGPDLKLHQCGLPKHMALELFRPFVIAKAFNIRGAGKLAEVWAILEEVIKNKYVLLNRAPTLHRLGIQAFQPVLIEGNAIRIHPLVCSAFNADFDGDQMAVHVPLGVEAQGEARDLMAANNNLLRPGSGDPIVDIVLGCYWMNQAITAYAVGFRSKIKTVGRLLFNLSTMIGTPAVLDKIKSFGYKYVTKSGITWGLDDLKAALVAVAREEALRVEEGLISENERYRMSIEIWGSIQDMILSGSWAQVSQMAGMIGLIVFPIIPSYKEGLSPLEYFIITHGSRKGLADTALNTAKSGYLTRRLVDVSQDCIIVTLGNAILGRILARDVVIKGTLEVKSISVRSPLTCTSIRGICRSCYGLDLGRRLVNLGEAVGIIAAQSIGEPGTQLTMRTFHQGGLPRVEEIFEKRPAIVSQSSGEVLVKPGDRVHKGDLLSDGSANLTELFAYAEDYILNEIHKVYSLQGAQVSRKHVEVIVRQMFSRYSVLEPGPGEVVRMIKGITEVALTTQSFLSAASFQNTSRVLIDTAIDRLVGLKENVIIGRLIP
>Andersenbacteria_CG10_big_fil_rev_8_21_14_0_10_Andersenbacteria_OD1_54_11_curated
HLLHAKLASYSWFTGLDELFKEISPAG-NLELQTSRERNATYESAIRCAVRLLGEFPVMTERATFIINGVERVVVSQLIRSPGVLFNRGAWLELETGDGALYVRIKVPVTSLLRAYLQATLGLKEVYKRLRPGDLATVDNARQMIDDMFDRYDFGRVGRYRMNQRVFRIDDLIAVTREVIRADDIDHLGNRRVRPIGELINKFRVGLMRMERIAKDRMNARPIIAAVKEFFTSSQLSQFMDQTNPLSEVEHKRRLSAMGPGGLDRHRAGFEVRDVHRSHYGRICPIQSPEGPNIGLVGHMALYARLNEYGFLETPYRKVYLDAYQEERVEAR-EVDYMDVATDQIVSIAAGMIPFIEHDDAQRALMGSNMQRQAVPSVVPRAPRVGTGLERRAAYDSGQVVLSDDGTVTAVDGQHIVVTHRLQAFQRSNSTAMTQHPVVAHGQSVAAGDLLADGSATLGELALGQNLLVAFIPWYGGNFEDAIVVSENVVRRDLFTSVHIEDFMVDVRDTKLGPEVITRDIPNVSEEKLRNLADDGIVRIGAEVKSGDILVGKVTNKGETDLTPEERLLRAIFGEKAKDVKDTSLYLAHGQMGKVIDVKVFSRSGVLQQVQVSVAQLRKLQVGDKLAGRHGNKGVISEVRPVQDMPYLTDGTPVDIVLNPMGVASRMNIGQILETHLGIAAERLASLPFAGIPKVQLYDGLSGDCFDAVTVGVMYVLKLHHLVDDKIHMRSTGPYSLVTQQPLGGKAQFGGQRFGEMEVWALEAYGAAYSLQEMLTIKSDDVPGRSKTYESIVKGTSIQRVPAAFDVLVKELKGLALDVDLVDFDAVRLRLASPERILGEVTKPETINYRTQKPEKDGLFDERIFGPTKDWECYCGKYRRIRYKGIVCDKCGVEVTRSIVRRERMAHIKLASPVSHIWFLRGVPSKMGLLLDINVQLEKVIYFARMRREIISEVEYFKADIGSEAIRSIFDLSALGQLEKDMRISRRLSLIRSLQRAPAWMLLTVLPVIPPDLRPMVQLDGGRFAASDLNDLYRRVINRNNRLRRLLELGAPEVITRNEKRMLQEAVDALIDNSALRSLADMLKGKQGRFRQNLLGKRVDYSGRSVIVVGPELALHQCGLPKLMALELFKPFVIHAAHNIRSATRLPEVWDALEDVTQRHKVLLNRAPTLHRLGIQAFQPVLIEGKAIQIHPMVTSPYNADFDGDQMAVHVPLSDAARYEASEIMLSSHNLLKPADGAPSTDIVLGLYYIDEARMAYHVAINARILTVGRLIFNLKRLVVCAAFLDRMKSLGFTYATKSGLSWGMADLKEGILSAAQERVDTIRNGLLTDEERYRMAVSVWGTVHTMVNSGSWTQVMQMMGMKGTVAVPIKSSFKEGFSALEYFLSTHGTRKGMADTALRTATAGYLTRRLVNVAQDLVVRTLGKRIQGRVLAEAVYKRGTLEAAAITIRSVVTCKAQRGICRVCYGWDLGRALVDIGQPVGVVAAQSIGEPGTQLTMRTFHSGGLPRVEELFEAREALMSEIDGVANVKDGDDVLAGRQLTEGHLNLHSLFTAVQHYILREVQQVYAIQGETINDKHLEIIVRQMLSRIRIHDAGAGRVVRLLLGITKVSLTTKSFLAAASFMETARVLIDAAVDTLEGLKENVIIGRLIP
>Peregrinibacteria_CG10_big_fil_rev_8_21_14_0_10_Peregrinibacteria_36_19_curated
NLIEIQLDSYEWFLGIRELLDEVSPSGKKLELHEAKNKNLTFEAPLKVHVQLLGNVPLMTTRGTFIINGIERVVVSQIVRSPGVFFSRGAWLEIETDKGIIAVKIKIPITSLLRVYILNTLAYQNIYKKIRPGDLATTENAKALIDSMFRKYDMGPVARYKLNKRTFQIEDLVLIIKHLIKPDDIDHLSNRRIRAVGELVNKFRVGLLRTDRIAKDRMNSRPITAALREFYASSQLSQFMDQTNPLSELEHKRRLSAMGPGGLSRERASFDVRDVHQSHYGRICPIATPEGPNIGLVVHLANYARVNEYGFIETPYREVYFDADEEERVSARKDVTHIDISPKQIISITTSLIPFLEHDDNTRASMGSNMQRQAVSLIAPKTPIVGTGIEEMAAKSSGQVVIAEDGTVTYADGAEITVVYALQNYERSNGTCIHQRTVVQSGQKVKKGDVLADGPAINGELALGQNLLVAYMTWEGYNFEDAVIISDNVVRNGLYDSVHIETFTVDVRETKLGPEIITRDIPNVGDTKLKDLDEDGIVRIGATVHEGDILVGKITPKGETELTAEERLLRAIFGDKARDVKDTSLKLPGGEGGKVVGVQLFTKTGVLRQIKVNVAQTRKISVGDKIAGRHGNKGVISIIVPQEDMPFLPDGTPVDIILNPLGVSSRMNIGQILETHLGWAAREQATPALNGVPKVDLYDGKTGEKFDPVTVGITYIMKLSHLVEDKIHARSVGPYSLVTQQPLGGKAQHGGQRFGEMEVWALEAYGAAHILQEMLTIKSDDVYGRSKAYESIVKGEAIRRVPESFNVLVKELQSLGLSVKLMRFDAISLSVASPEEIMGEVKKPETINYRTQKPERDGLFCEKIFGPTKNYECYCGKYKRVRYKGVICEKCGVEVTHSSVRRERMAHIKLAVPVTHIWFLRSTPSRLGLLLDLPITLEQVVYFAQLQTEVFSEIEYFKAGTGAETIREIINFEELIELKKESKIIKRIKLAGSLLKSPEWFIMTTLPVIPPDLRPMVQLDGGRFAASDLNDLYRRVINRNNRLKRLMSIGAPEVICRNEKRMLQEAVDTLLNNSALRSLSDMLKGKQGRFRQNLLGKRVDYSGRSVIIIGPKLKLHQCGVPKIMALELFKPFIIGRAHNIKNAEKLREVWDILEDVTKDHYVLLNRAPTLHRLGIQAFQPILIEGKAIQVHPLVCAAFNADFDGDQMAIHVPLSASAQHEAKNLMVSAKNLLKPSAGEPIVDMVLGCYYLEEAVFAYHVHLQAPVKTVGRLIFNLSNIVATSILADNLKDIGFKFATKSGISIAQEDMKTKIIDDASEVVKQINKGLITDDERYNHTIKIWNNIYYMIDSGNWGQITQLCGIKGLVALPIKSNLKEGFTILEYFIATHGGRKGKSDTALKTAEAGYLTRRLVDSNQDTVIRKFETRIYGRTLGEDIAKSGEITIEAISVSSVLTCLTEGGICIKCYGKDLGTKEVQIGTAVGIIAAQSIGEPGTQLTMRTFHMGGLTRVEELFEARPATLSEVDG-IKIKDKQAVSKGQPLTNGHLDLKQLMHLVQKYIVTEVQSIYASQGQSINDKHIEIVARQMLSKIRIVESGPGEISRLLLGLTRVALHTDSWLSAASFQETIRVLVEASTDNLIGLKENVIIGKLIP
>PER-ii_CG10_big_fil_rev_8_21_14_0_10_Peregrinibacteria_42_8_curated
------------------------------------------------------------------------------------------WLEVETDRGVIHCKIKIPVTQLLRVYILNTLAYQSIYRKIRPGDLATPENAKQMVDSMFKRYDMGVIARYKMDRRTFQVQDFVAIVREIIKPDDIDHLSNRRIRSVGELVNKYRVGLVRTERIMKDRMNCRPITAAMREFYASSQLSQFMDQTNPLAELAHKRRLSAMGPGGLSRERASFDVRDVHASHYGRICPIATPEGPNIGLVMHLAGFAKVNEYGFLMTPYEEVYVDAERERRSAVRKEVTHVDVSPKQILSVSTALIPFLEHDDNTRASMGTNMQRQAVPIVSPKAPLVGTGMEGLAARASGHALLAEDGEVTYADSQEISVVYKLTSFVRSNGTCFHMRPSVRKGDKVRRGDSLADGASVDGELALGRNLLVAYMSWEGYNYEDAVIISDKVAREGMFDSIHIESYVTDVRDTKLGPETMTRDIPNVGEAKLKDLDAEGIVSVGATVHEGDILVGKITPKGETELTPEERLLQAIFGDTAKDVKDSSLRLPGGAGGKVVDVHIFDRTGVMRQIKVFVAQTRKVQVGDKFAGRHGNKGVISRIVPSEDMPFLADGTPVDVILNPLGVTSRMNIGQILETHLGWACEKLATPALDGITKVQLFDGMSGEKFAETTVGIVYMIKLLHLVEDKIHARSVGPYSLVTQQPLGGKAQHGGQRFGEMEVWALEAYGAAHTLQEMLTIKSDDVIGRSKAYEAIVKGEPIRSIPESFNVLVKELQALGLKVDLLSFDAVALSIASPEDILGEVTKPETVNYRTQRAEPDGLFCERIFGPTKNFQCFCGKYKGVRYAGVICEKCGVEVTRSIVRRERMGHINLAVPVTHIWFLRSSPSRIGLLLDLPITLEQIVYFAELTASVLSELKFFRAGTGAESLKEIINLPQMVELQEARKIMKRIKLVSSLDKAPEWMVLNRLQIIPPDLRPMVQLDGGRFAASDLNDLYRRVINRNNRLKKLMSIGAPEVICRNEKRMLQEAVDTLLNNSALRSLSDMLKGKQGRFRQNLLGKRVDYSGRSVIVVGPHLKLSQCGLPKGMAMKLFKPFVIGRAHNVKGAERLKEVWDILEDVIRDRRVLLNRAPTLHRLGIQAFQPQLIEGLAIQLHPLVCAAFNADFDGDQMAVHVPLSDKAQKEAKELMAANTNLIKPSAGEPVIDMVLGCYFLDDAILAHIIDLQAYIKSVGRLIFNLSNLVKTVKLADDLKDMGFKYATKSGVSIALSDMRDEIIEAAGEKVRLINKGLVTAEERYNHAIKVWNDISYVIDSGNWGQVTQLSGMKGLVALPIQSNLKDGFSVLEYFIATHGGRKGKSDTALKTAEAGYLTRRLVDAVQDLLVRKFESRIFGRMLAADLGKRNEEMIKEIPVRSLMTCKTRRGVCRKCYGWDLGNSMVEQGTPVGIIAAQSIGEPGTQLTMRTFHMGGLTRVEELFEARPAILSDISGNALIKNTDTVKMGQPINLGHYDLQDLLAKVENYIVQEVQGIYASQGQTINDKHLEIIVRKMFSKVRIIDAGSGETAQLLLGITRAALATDSWLAGASFQETIRVLVEACTDALQGLKENVIIGRLIP
>PER-ii_CG10_big_fil_rev_8_21_14_0_10_Peregrinibacteria_55_24_curated
SLVEMQLTSYKWFLGLKELLEEISPSGKKMELRTCRRRNLSYEAVMKGHVQLLGSIPLMTDSGTFIVGGIERIVVHQLVRSPGVFFSRGVWLEIETDRGIISCKIKIPITQLLRVYILTTLAYQSVYRKVRPGDLATPENAKQLIDSLFKKYDMGHIARYKMNRRVFQVKDFIEILRELIRADDIDHLSNRRVRSVGELVNKYRVGLVRTERIVKDRMNCRPITAAMREFFASSQLSQFMDQTNPLSELGHKRRLSAMGPGGLSRERASFDVRDVHQSHYGRICPVATPEGPNIGLVVHLAAFSRVNEYGFLETPYREVYVDAEQERRASARKDVTHVDVSPKQILSIATGLIPFLEHDDNTRASMGTNMQRQAVPLLKPMAPLVGTGMEGLAARASGHAILAEDGEVTYADANEISVVYVLHSFVRSNGTCFSMRPRVLSGDKVHKGDSLADGASVGGELALGQNLLVAYVSWQGYNFEDAVIISNRVVSDALFDSIHIESYVTDVRDTKLGSETVTRDIPNVGEAKLKDLDVDGIVRIGATVHEGDILVGKITPKGETELTPEERLLQAIFGDKAKDVKDSSLRLPGGAGGKVVDVQIFDRTGVIKQIKVFVAQTRKIQVGDKMAGRHGNKGVIARIVPIEDMPFLEDGTPVDIILNPLGVTSRMNIGQVLETHLGWACQALATPALNGISKVQLFDGRTGQPFSQTTVGMVYMLKLLHLVEDKIHARSVGPYSLVTQQPLGGKAQHGGQRFGEMEVWALEAYGAAHTLQEMLTIKSDDVIGRSKAYESLVKGEPIRSIPESFNVLVKELQALGLKVDLLSFDSVALSIASPEDVLGEVTKPETVNYRTQRAEPDGLFCERIFGPTKNFQCFCGKYKGVRYSGVVCEKCGVEVTRSIVRRERTGHINLAVPVTHIWFLRSSPSRIGLLLDLPITLEQIVYFAELDMAVLSELKFFRAGTGAESLEEIIDLPTMVTLQKERKLMKRIKLVSSLIKAPQWMVLRRLLVIPPDLRPMVQLDGGRFAASDLNDLYRRVINRNNRLKKLMSIGAPEVICRNEKRMLQEAVDTLLNNSALRSLSDMLKGKQGRFRQNLLGKRVDYSGRSVIVVGPDLKLHQCGLPKEMAMKLFKPFVIGMAHNVKGAERLKEVWDILEEIIQDKYVLLNRAPTLHRLGIQAFKPKLVEGLAIQVHPLVCSAFNADFDGDQMAVHVPLSDRAQREARELMASSTNVLKPSAGEPVIDMVLGCYFLNEAFLAHLVDLQAKISSVGRLYFNLSNLVETVAFADRIKDIGFHYATLSGVSIASSDIRQKLIDAANEHIRLVNKGLITADERYNHAIRIWNDITYVIDSGNWGQVTQLAGMKGLVALPIQSNLKDGFSVLEYFIATHGGRKGKSDTALKTAEAGYLTRRLVDAVQDILIRKFESRIYGRTLAADLARRNEELLGRIPVRSVMTCQTRKGICQRCYGRDLGDETVMIGTPVGIIAAQSIGEPGTQLTMRTFHMGGLTRVEELFEARPAVLSDIAGTVLVKSGDTVEVGQPLNMGHFNLQDLLIKVQRYIVHEVQHIYASQGQTINDKHLEIIVRKMFSKVRILDAGPGETAHLLLGITRAALATDSWLSGASFQETIRVLVEAATDLLQGLKENVIIGRLIP
>Falkowbacteria_CG10_big_fil_rev_8_21_14_0_10_Falkowbacteria_OD1_44_15_curated
DLIEVQKDSYRWFTGLRELFDEISPIGRNLELYESKAKNITFEVPLRVQARLLGDLPLMTKRGTFVINGIERVVVSQLIRSAGVIFTRGAWLEIETDNNVIWVRIKVAVTSLLRAFLEATIGLKEVYKRIRPGDLATVDNARNLIYSMFDRYDFDRVGRYKLNKRIFRREDLIAILKEVIREDDIDHLGNRRIRAVGELINKFRLGLSRMERIVKDRMNARPVIGVVKEFFMSSQLSQFMDQTNPLAELEHKRRLSAMGPGGLTRERAGFEVRDVHTTHYSRICPIATPEGPNIGLVGHMASYARLNSYGFLEAPYRVVYLDAFEEEKAEVRKQIDFMEVAANQIVSVATSCIPFLEHDDGIRALMGTNMQRQAVPLIMPEAPIVGTGIERRAAIDSGHIVINEDGVVAAVQGDRIDVKYQLNKFVRSNSTCINQHPTVGKGDKVAPGDVLSDGAAINGEIAIGRNVLVAFMTWEGFNFEDAIIISERLVEHDLYSSIHIENYTIDVRDTKLGPEVVTRDIPNISIERLKDLDENGIIRIGAEVSSGNILVGKITPKGETELSAEEKLLRAIFGDKAKDIRDSSLYLEHGEHGKVVDIKIFSRAGVIQSTQVTIANLRKIQVGDKMAGRHGNKGVISRIVPVEDMPYLEDGTPVDIILSPLGVVSRMNLGQLLETHLGLAAHKLATPPLNGITQVALYNGKTGERFDLVTVGYKYMLKLNHMVEDKMHQRSIGPYSLITQQPLGGKAQFGGQRFGEMEVWALEAYGAAHTLQEILTIKSDDVPGRSKAYEAIIKGEEIRNVPESFNVLVREMKGLCLDVELIDFDAIKLRLASPEVILGEVTKPETVNYRTQKPEKDGLFCERIFGPSKDWECYCGKYKKIRYKGIICDKCGVEVTRSVVRRERMGHIKLQAPVTHIWFLRGISSKIGLILDLPSALEKVVYFAQIKQEVISEHTYFEAGIGAEAILKLMDLKKTIELERELKLLRRLKILKSLLVNPEWMVLTTIPVIPPDLRPMVPLDGGRFATSDLNDLYRRVIGRNNRLKQLMDLNAPEVICRNEKRMLQEAVDALIDNSALKSLADILKGKQGRFRQNLLGKRVDYSGRSVIVINPRLKLYQCGLPKKMALELFKPFIISKVHNVRSASRYDDVWDILEKIIQDAYVFLNRAPTLHRLGIQSFKPILIEGKAIQIHPLVCTAFNADFDGDQMAVHVPLTKEAVAESRDLMLASHNLLKPATGSPIVDIVWGSYYLEEALLAYAVTLQAPIKTVGRIVFNLNQIIRTVQLLDELKDLTLDFITKSGLSWGMEDLRDKAIEESDKKVDAVQEGLLTKSERYAKIIQLWGSIYSMIQSGSWAQLTQLVGMKGLVTLPVKGNFKKGFDVLEYFIATHGARKGLSDTALRTANAGYLTRRLIDVAQDVVITTLLKRIIGRYLAADLAKAGELMAQKLAVRSPLNCQCEKGICATCYGYDLSYKPVRLGVAVGIIAAQSIGEPGTQLTMRTFHTGGLPRVEEIFEARRAFVADVEG-AWVSEGQRIAKGTQLTDGSLDLQQYYALTQRYIIHDIQYVYSSQGQPLNDKHIEVIVRQLFSRILIKDGGPGEVIQLLLGMTKASLTTDSFLSAASFQETARVLIEAAVDGLEGLKENVIIGRLIP
>Falkowbacteria_CG10_big_fil_rev_8_21_14_0_10_Buchananbacteria_OD1_33_19_curated
DLIELQKNSFAWFWGLKELFDEVSPIGRDLEVYTSKQKNITYEAPLRVNVTLLGDFPLMTDRGTFIINGIERVIVSQLIRSAGVFFSRGSWLEFETDNGVIWVKIKVSATTLLRAYIEASLGLIEVYKRIRPGDLATPDNAKQLIDNMFSRYDFGRVGRYKLNQRILLKDDIINILKEIIRADDIDHLGNRRIRAAGELINKFRIGLARMERIIKDRMNARPVNSAVKEFFMSSQLSQFMDQVNPLAELEHKRRLNAMGPGGLSRERAGFEVRDVHPTHYGRICPIATPEGPNIGLVGHMSSYARVNEFGFLETPYYKVYLDAFEESKVEARVNIEYMDVASNQIVSIATSLIPFLEHDDAVRALMGTNMQRQAVSCIKPQAPLVGTGVEARAAQDSGHIILAKAGEVVGLSGNSIEIKYILNKFLRSNSTCINQRPIVSINQKIKKGEPIADGPATGGELALGQNILVAFMPWQGYNYEDAIIISERIVQKDRYSSIHIEDYTCEVRETKLGPEVVTSDIPNVSEEKLKDLDEEGIIRIGANVRSGDILCGKITPKGETELSAEEKLLRAIFGEKARDVRDSSLYMEHGSSGKVIDVKIFSRAGMIKMIQVTVASLRKVQVGDKMAGRHGNKGVISKVVPVEDLPHLEDGTPVDIILSPLGVVSRMNIGQVLETHLGLAAHKLATHVFDGITRIQLYDGRTGKAFDTTTVGYVYMLKLNHLVESKIHQRSIGPYSLITQQPLGGKAQHGGQRFGEMEVWALEGYGAANTLQEILTIKSDDVVGRSKTYESIIKGEPITNIPESFHVLVRELKGLGLNVELNDFTSIKLRLASPDNIHGEVTRPETINYRTQKPEKDGLFCEKIFGPVKDWECYCGKYKKIRYKGIVCDKCGVEVTRAVVRRERMGHIDLCVPVSHIWFLRGVPSRIGLALDMSINLEKVIYFAQLKAEIISEHTFFEAGIGAEAIRSLLDINKMIGLDKDLKLIRRIKFFNHLVKNPEWMVLSTVPIIPPDLRPMVPLDGGRFATSDLNDLYRRVINRNNRLKQLQELNAPEIITRNEKRMLQEAVDALIDNNALKSIADMLKGKQGRFRQNLLGKRIDYSGRSVIVVGPELKLDQCGIPKIMALELFKPFIISKVHNVRSANRYEEIWDLLEEVVTGAYVLLNRAPTLHRLGIQAFKPVLTEGKAIRIHPLVCSAFNADFDGDQMAVHVPLTEGARKEAAELMLSSKNLLKPSDGRPIVDIVLGCYYLNEALLAELITLHDQIKTIGRILFNLSKLLETVKVLDLLKEHGFKYLTHSAQSIGMDDLREKFIEEGNVKLDEIEMGLLTEDERHDKIVELWNSVRAMIDSGTWGQLNQMIGMKGPVVLPVKSNFKKGFDVLEFFISTHGARKGLTDTALRTSSAGYLTRRLVDVAQDVIVSNLVDRLVGRYPAEDIVKAGDLIAEDLKIRAVLSCKTIKGICQKCYGYDLSYKLVKQGTAVGIIAAQSVGEPGTQLTMRTFHTGGLPRVEEIFETRKAIIADVSGSVLVQDGDVVEPGDQLTEGSLDLHEVFRLTQRYIMREIQHIYSSQGQKLNDKHAEVIVRQMFSKVYVRDAGPGEVVRLLLGITKVSLSTRSWLAAASFQETAKVLINAAIDDLSGLKENIIIGRLIP
>Portnoybacteria_CG10_big_fil_rev_8_21_14_0_10_Portnoybacteria_OD1_38_18_curated
NLVEIQLNSYNQFFGLRELFDEISPGGKDLALSRAKKDGLSYEAPLRVKLKLLTDMPLITPRGTFILNGVERVVISQLIRSAGVFFTRGAWLEFETENGSIVVRIKIPVTALFRIYIKETLAWIEIYKRIRPGDLAAIDNAKQLIGNMFERYDLSEVGRYKLNQRILRKEDLVLIIKEIIKGDDIDHLGNRRVRALGELLNKMRVGLARLERIIRDRMNSRPLMAVVKEFFTSSQLSQFMNQINPLSELEHKRRLSAMGPGGLTKERAGFEVRDVHPSHYGRICPIETPEGPNIGLVGHLASYARINPYGFIETPYRRVYLDAFEEERVEARIKIDFIDVSPYQFISIATALIPFVEHDDSNRALMGSNMQRQAVPLVNPEAPLVGTGIEAKAAKDSGQVVVAENGTIRAVDASQIVLSINLHNFLRSNYTCITQRPIVKKGQKVKKGDILADSSSTDGELALGQNVLVAFMSWSGANFEDAIILSERLVKNDYFSSVHIEEFICEVRDTKLGPETTTADIPNVGENRLKDLDEEGIIRIGAEMGQDDILVGKISPKGESDLTAEERLLRAIFGDKARDIKDTSLRLPHGKRGRVVGIKIFSRAGVIKAIQVEVAQFRKVAVGDKLAGRHGNKGVISKILPEEDMPHLEDGTPVDIILNPLGVASRMNVGQILETHLGWAANKLYSPPFSGVTKVFLYDGRTGEKFIPVTVGYIYMMKLNHLVEDKIHMRSIGPYSLITQQPLGGKAQFGGQRFGEMEVWALEGYGAAYSLQEMLTIKSDDVVGRANAYDSIIKGRPIHNIPSSFNVLVSELKSLGFSIDPVDFDALQLKLASPEEILGEVTKPETINYRTQRAEKDGLFSEAIFGPEKDWECYCGKYRRIRYKGVICDRCGVEVTRSIVRRERMGHIKLAVPVSHIWFLRGVPSRIGLILNISVKLEKVIYFAEIEKEIISELTFFSAGIGAEAIREILDLDKLIELGEELKILARLRLLNGLKRAPEWMFLTILPIMPPDLRPMVQLDGGRFATSDVNDLYRRVINRNNRLKRLLELNAPEVICRNEKRMLQEAVDALIDNAALKSLADMLRGKQGRFRQNLLGKRVDYSGRSVIVVGPELKLYQCGIPKIMALELFKPFVINKVYNIRGARRLNEVWAILEEVIERYHVLLNRAPTLHRLGVQAFRPVLIEGLAIQIHPMVCKAFNADFDGDQMAVHLPLSENAQRESREIMASVVNLFKPATGEAIVDMILGCYFMDEAIFAYIIDLQAKIKSTGRIIFNLKSVTKAQEFLDKIKNLGFEYATKSGISWGMDDLKYQIIEKAQKEIDEVREGLLTRVERKTKSIEIWGPVNMIFSSGSWSIATQLVGMRGLVILPVISSLKEGFNVLEYFISTHGGRKGLADTALKTASAGYLTRRLVDVAQDVVISSLVERITGRVSLQEVLKRNELKARELLVRSPITCKTRFGICRMCYGYDLGRKLINLGEAVGIVSAQAIGEPGTQLTLRTFHTGGLPRVEEIFEARKAAVSELTGKIWVQKGDSVTRGQQICEGPVDLKEMFKLVQRYVIKEVQKIYSTQGGGLNDKHIEIIIHQMFSRLRVKDPGAGAILPLILGITKVALSTESFLSAASFQETVRILIKAATDSLRGLKENVIIGKLIP
>Ryanbacteria_CG10_big_fil_rev_8_21_14_0_10_Ryanbacteria_OD1_43_42_curated
ELVEAQVTSFNWLLGLTGVFEDFFPAG-NLKLDYAREHNLSYEAPLRLRVSLLGDFPLMTKRGTFVINGVERVIVSQLARSFGVYFTRGAWLEFETDDGALYVKIRIAATALLRIYIDRTLAYVELYKRIRPGDLATVDNARELLENMFDRYDLSHVGRHKFNQRTLDGEDIIGVLSEIIRADDIDHLGNRRVRGVGEMLNRLRIGLARMERIIKDRMNARPFMAAVKEFFTTNQLSQFMDQTNILAELEHKRRVSALGPGGLTRERAGFEVRDVHPSHYGRICPIQTPEGPNIGLVGHLASYARINDFGIIETPYQKVYMTAFEEAIVEARVSVDYIDVSPQQAISIATSLIPFLEHDDANRALMGSNMQRQAVPNVFPQAPIVGTGVEERVARDSGQVVIAEAGTVMAVDAKRIVIKYNLINFLRSNATTLHHRPIVHMGDAIAKGQIIADNMSTNGELALGQNILVSFLSWGGSNYEDAIIISERLVQRDVFSSVHIEDFTVNVRDTKLGPEVTTHDIPNVGEEKLKDLDEDGIVRIGAEVRPGDILVGKISPKGESDLTPEERLLRAIFGEKARDVKDTSLRMSNGKRGRIVGVKVFSRSGVIKSVRIEVAQLRKVSVGDKLAGRHGNKGVISKILAVEDMPHLADGTPVDIILNPLGVASRMNIGQILETHLGWAAHKLRTPALLGTLKVDIYDGRTGEKIDKVTVGMVYMLKLIHMVEDKIHMRSIGPYSLITQQPLGGKAQGGGQRFGEMEVWALEGYGAAHTLQEMLTIKSDDVTGRVSTYDAIVRGESYKNIPASFHVLVNELKGLALDVDL-DFDGIVLRLASPEKIMGEVTKPETINYRTQRPERDGLFCERIFGPDKDYECYCGKYRRVRYKGIVCDKCGVEVTRSIVRRERMGHVTLAAPVSHIWFLRGVPSKMSLLLDVTVDLEKVIYFAEIDKEVLSEVEYFTADIGAEALRKICDLEVIENLSKIAKVLKRLQLVRSIKNAPEWMFLTVIPIIPPALRPMVALEGGRHATSDVNDLYRRVINRNNRLKRLYDLKAPEVICRNEKRMLQEAVDALIDNSILRSLADMLKGKQGRFRQNLLGKRVDYSGRSVIVVGPELKLHQCGLPKHMALELFRPFVIRKAYNIRGAGRLPDVWAILEDVIKGKYVLLNRAPTLHRLGIQAFQPMLIEGNAMRLHPLVCEAFNADFDGDQMAVHVPLTDEAQYEAREIMAADKNLLKPGSGESIVDMIIGCYWLDEAINAYVVTLQAKIQTIGRIIFSLSALTATAPFVDRIKVLGFKYATRSGISWGIDDIKGAIIEEALEAAKVVRRGLLTDKERYNKIVEIWGSVFTMVNSGSWVQVNQMAGMKGMVVLPIISSYKDGLNVLEYFISTHGARKGTADTALKTAAAGYLTRRLVDVAQDLVVVSFSTRLFGRTMIADVAKKGELVAEAIHMRSPVSCKTRRGVCSTCYGYDLGAKIVVKGEAVGIVAAQAIGEPGTQLTMRTFHIGGLPRVEEVFEIRKAIISEVTGSVLVKVNDAVQRGQAISDGVVDTKELFKVAQNYIIREIGKIYALQGSPISEKHIEVMVRQMFSRVRIKEVGEDAIVRLLMGISKTALTISSFLSAASFQETTRVLINAAIDNLRGLKENVIIGRLIP
>Doudnabacteria_CG10_big_fil_rev_8_21_14_0_10_Doudnabacteria_OD1_41_10_curated
NLIEIQTQSYRWFFGLKDLFGELGITGKTLDLSTARERNTTYEAPLYVSVKLLGDFPLMTNRGTFVINGVERVVVSQLIKSPGVFFSRGAWLELDTDNGVIGVKIRVPVTALLRVYIQNTLGFIEVYRRIRPGDLATADNARSLITAMFQRYDLSEVGRFKFNQRILSKEDLVKAIREIIVVDDIDHLANRRVRAVGELISKFRVGLARMVRIARDRMHVRPIVAVIQEFFSSSQLSQFMDQTNPLAELEHKRRLSAMGPGGLSRERAGFEVRDVHHSHYGRLCPITTPEGPNIGLVAHLASYAHLNKFGFLETPYVKIYLDAFAEERSSVRVNIDYLDVSPKQIISITTSLIPFLEHDDANRALMGSNMQRQAVSCIRPQAPIVGTGVEEKAAFDSGQVVICEDGVISSVTGDRIIVLYGLKKFVRSNSTCINQRPLVDRGERVLRGQVIADGAATKGELALGQNLLVAFMSWEGGNYEDAILISSRLVEDDRYTSIHIEDFKIDVRDTKLGPEVVTRDIPNVGDDKLKDLDENGVVRIGAQVRAGDILVGKITPKGETDLTAEEKLLRVIFGEKSRDVKDTSLTLPHGEYGKVVAIQEFSRAGVIRSIQVSVAVLRKVSVGDKMAGRHGNKGVISRVIPVEDMPFLKDGRSIDIILNPLGIVSRMNLGQVLETHLGLAAETLASPALDGVDKMMLTNGKTGETFNPVTVGYVYMMKLHHLVDDKMHARSTGPYSLITQQPLGGKAQFGGQRFGEMEVWALEGYGAAHTLQEMLTIKSDDVVGRSKTYEAIVKGEPIRNVPESFRVLVKELQSLGMEVDLIEFSAVRVRLASPETILGEVTKPETINYRTQRPEKDGLFDEKIFGPVKDWECYCGKYKRIRYKGIVCDKCGVEVTRSIVRRERMGHIQLASPVSHIWFVRGVPSRIGLVLDLSPELEKIIYFAQIDKEIISELQYFQASIGAEALFNLVNLEEVLELQANLKLLKRIKLIQNMIINPEWMFLTSLPVIPPDLRPMVQLDGGRFAASDLNDLYRRVINRNNRLKKLLEIGAPEVIVRNEKRMLQEAVDALLDNSILRSLADMLRGKQGRFRQNLLGKRVDYSGRSVIVVGPTLKLSQCGLPKKMALELFKPFVISKAHNVRSANKLDEVYDILEETIKTRYVLLNRAPTLHRLGFQAFQPVLIEGKAIQVHPLVCAAFNADFDGDQMAVHVPLTDAAQEEARTIMLSSVNLLKPASGEPIMDMILGCYYMEEANLAYIIHLRAKIKCIGRIIINLKKVIKNAQLLDDIKRVGFEFSTKSGISWGMDDLKHVLVAEADAAVNKTYEGLLTENERYNRVIEIWDVVSTFVLSGSMSQVAQMSGMKGLVVLPAKDSFKEGLNVLEYFISTHGSRKGMTDTALRTADAGYLTRRLIDVAQDVVINAFTDAVIGRYVISEVVKKGQLLAEKINVRTVMRCLLPRGACIKCYGIDLGFIIVKKGTAVGIIAAQAIGEPGTQLTMRTFHTGGLPRVEELFEARQAVVAESSGQVLVKDGDLVEKGQPLTEGNLDLQQMMHLAKEYIIEQVQEIYHSQGQSIHDKHLEVIVKQMFSKVRVLDSGVGELQQVLLGITKASLSTESFLAAASFQETTKVLIEAAVDELRGLKENVIIGKLIP
>Uhrbacteria_CG10_big_fil_rev_8_21_14_0_10_Uhrbacteria_OD1_41_26_curated
NLIEIQKSSYDWFVGIQELLDEVSPIGRDLELSTSKSKNITYEAPLRVRARLLGDLPVMTDRGTFIINGAERVVVSQLIRSAGAFFTRGAWLEFETDKNVLWVKIKVAVTSLMRAYIEATIGLKEVYKRIRPGDLATADNARQLIHSMFDRYDLGSVGRYKFNTRILKKEDLVDIISEIIRADDVDHLGNRRVRAVGELIQRFRIGLARMERIVRDRMNARPVIGATREFFMSSQLSQFMDQTNPLAELEHKRRLSALGQGGLSRERAGFEVRDVHTTHYGRICPVQTPEGPNIGLVGQLASYARINKYGFVETPYRKVYLNAFREEFVEARKEIGYMDVSTTQIVSVGTSLIPFLEHDDATRALMGSNMQRQAVPPIVPESPIIGTGREHRAAVDSGHVLVASEGEVTEMDSGKIKILYTLNKFLRSNSTSINQSPVVNVGDKVKKGDVLADGPSVSGELALGQNMLVAFMSWDGYNYEDAIILSEKVVQADRFTTIHLEHLTLDVRDTKLGAEVITSDIPNVSEEKLKNLDSEGIIRIGAEVKSGDILVGKITPKGETELSAEEKLLRAIFGEKARDVRDSSLYLRHGNKGKVVDVKIFSRPGVLQSIQVTIADLRKMQVGDKMAGRHGNKGVVSRVVPVEDMPFAEDGRPVDVILTPLGVVSRMNLGQILEVHLGLAALKLASPVFAGAPQVTMYDGRTGEPFDLITIGVMYMLKLNHMIEDKMHQRSIGPYSLITQQPLGGKAQFGGQRFGEMEVWALEAYGAAHTLQEILTIKSDDVPGRSKAYEAIIKGEEIKNVPESFNVLMRELKGLCLDVELVEFDSIRMKLASPDVIRGEVTKPETINYRTQKPEKHGLFAEEIFGPSKDWECYCGKYKKIRYKGIICDKCGVEVTQAVVRRERMAHIELASPVTHIWFLRGVPSKIGTILDMGVSLEKVIYFSQVRAEIIPESTYFDAGIGAEAILKLLDIEATILLEEEQRIIRRLKLLHSLQKNPDWMVLRAIPVIPADLRPMVALDGGRFATSDLNDLYRRVINRNNRLKRLYTLNAPEVISRNEKRMLQEAIDSLIDNSSLKSLADILKGKQGRFRQNLLGKRIDYSGRSVIVVGPHLNLDQCGIPKKMALELFKPFVISKVHNIRSANRFPEVWDLLEEVVSDSFVFLNRAPTLHRLGIQAFRPVLIEGKAIQVHPMVCDAYNADFDGDQMAVHVPLTKEAKKEAAEIMLSVKNLLKPSHGGPVADVAWGAYYLDDAHYAYNIGLQDWIRTVGRIILNLAIVVFTAKLLDGLKTLGFKYAEKSGFSWGMGELKPAIIDEGNKRVIEVEQGLLTQGERHTQIVKIWSSAYTMIDSGSWGQMTQMIGMIGLKALPVKSSFKEGVDVLEFFISSHGQRKGLTDTALKTANAGYLTRRLVDVSQDVVIRSVLERILGRTVVDPIVEANETHIRILTVRSIMTCRVSNGLCQKCYGYDLSYKVVQMGAAVGIIAAQSIGEPGTQLTMRTFHTGGLPRVEELFEARKAILTEVSGKVYVSDGDEVLAGDALTEGHIELQALFKYVEEYILKEILGVYASQGQKLNSKHLEVIVRQMFSRVRIIDPGPGEIVELFLGITKVSLSTESWLSAASFQETARVLINAAVDRLSGLKENVIIGRLIP
>Uhrbacteria_CG10_big_fil_rev_8_21_14_0_10_Uhrbacteria_OD1_48_16_curated
DLIEVQRRSYRWFYGIKELFQEVTPIGRDLQLFTSREKNVTFEAPLRVKTRLLGDLPIMTPRGTFLINGVERVVVSQLVRSAGAFFTRGAWLEFETDKNVIWVKIKVPVTALMRAYIESTLGLIEVYKRIRPGDRATADNAKSLIHSMFDRYDLGKVGRYKFNLRIITKEDLTMIIREIIRPDDVDHLGNRRVRAVGELIGRFRVGLARMERIVRDRMNARPVIGAIREFFMSSQLSQFMDQTNPLAELEHKRRLSAMGPGGLSRERAGFEVRDVHPTHYGRICPIATPEGPNIGLIGHLASYAIINDYGFIETPYRKVFINAFKEEFVGGRKEVNYMDVSSKQIVSIGTALIPFLEHDDATRALMGTNMSRQAVPTIKPDAPICGTGSERRAARDSGHVVVAETGEISAVEGNRVEITYELKKFLRSNSTSINQRPVVEKGQKVTKGDVIADSSAVQGELALGQNCLVAFMAWDGYNYEDAVIVSERLVQDDRFTSVHIEHYTIDVRDTKLGPEVVTSDIPNVSEDKLKNLDAEGVIRVGAEVKSGDILVGKITPKGETELSAEEKLLRAIFGEKARDVRDSSMYLEHGEHGKVVAVTVFSRPGVIKSIQVTIADLRKVQVGDKVAGRHGNKGVISNIVPVADMPFLEDGTSADIILTPLGIVSRMNLGQILEVHMGLAANALNTPVLNGVPQVTLFDGRSGDAFEPVTVGYMYILKLSHMIEDKMHQRSIGPYSLITQQPLGGKAQFGGQRFGEMEVWALEAYGAAHTLQEILTIKSDDVPGRSKAYESIIKGEPIRNIPESFNVLVRELKGLCLDVELMDFDSIRLRLSSPDTIRGEVSKPETINYRTQKPEKQGLFAEEIFGPSKDWECYCGKYKKIRYKGIVCDKCGVEVTHSVVRRERMGHIELAAPISHIWFLRGVPSKIGTILDVSINLEKIIYFAQVKSEIISEQVYFEANIGAEAIKEMLNVEATMALEEELRLLRRVKLLKAFFINPEWMILNAIPVIPPDLRPMVPLDGGRFATSDLNDLYRRVINRNNRLKRLFDLHAPEVISRNEKRMLQEAVDALIDNSALKSLADQLKGKQGRFRQNLLGKRVDYSGRSVIVVGPHLSLDQCGIPKKMALELFKPFVISKVHNIRSANRFPETWDILEEVTTDAFVLLNRAPTLHRLGIQAFHPKLIEGKAIQLHPLVCDAYNADFDGDQMAVHVPLTEEARAEAREIMLSTKNLLKPAFGGPVADIAWGIFFLTDALYTERIGLREWIATPGRLLVNLANIVKTAVFLDRLKEIGFKYSTRAGYSWGMANLKQVLLSEGDARIREVEQGLLTSSERHSSIVKVWNPAYTMIESGSWGQMTQMVGMKGLVALPVKSSFKEGYDVLEFFISSHGVRKGLTDTALRTANAGYLTRRLVDVAQDVIVRPLLVRVLGRFALSEVVEAGQLHIRAIHVRSVMTCHLRRGVCQKCYGYDLAYKLAKLGTSVGIMAAQSIGEPGTQLTMRTFHTGGLPRVEELFEARKAIMAEVSGKAYIKDGDEVLAGDAITDGHLDLQILFKFVQKYLSKEIQFIYSSQGQKVNNKHIEIIIRQMFSRVRVVDPGPGEIIPLFLGITKISLSTDSWLSSASFQETARVLINAAVDRLEGLKENVIIGRLIP
>Uhrbacteria_CG10_big_fil_rev_8_21_14_0_10_Uhrbacteria_OD1_50_16_curated
FLASIQRDSYEWFLGIAELFKEINPIGRDLELTTSKEKNVTYEAPLRVRAVLLGDLPVMTGRGTFIVNGIERVIVSQLVRSSGVFFTRGAWLEFETDNNVIWVKIKVAATALLRAYIEATIGLKEVYKRIRPGDLATVDNARQLIHSMFDRYDFDKVGRYKFNVRILSLNDLLEVLSEIIRPDDVDHLGNRRVRAVGELVGRFRIGLARMERIVKDRMNARPVIGAVREFFMSSQLSQFLDQANPLAELEHKRRLSAMGPGGLTRERAGFEVRDVHPTHYGRICPIHTPEGPNIGLVGHLASYARINEYGFIETPYRKVYLNAFSEEYVEGRERVQHMDVSSKQIISVGTALIPFLEHDDATRALMGTNMMRQAVPTVRPEAPIIGTGVEARAALDSGHVVRATSGVVTEVSGSHVVVKYRLAKFDRSNSSGMNQRPIVNVGDKVATGAPLADGASTNAELALGQNLLVAFMAWDGYNFDDAVIVSSRLVKDDTLSSLYLSRHTLELRDTKLGPEVLTADIPNVSEEKIKNLDSEGIIRVGAEVSSGDILVGKITPKGETELSAEEKLLRAIFGEKARDVRDTSLYLDHGAHGKVIDVKIFTRPGVIRSVEVTIANLRKIQVGDKVAGRHGNKGVISRVVPQEDMPFLPDGTPVDVILTPLGVVSRMNLGQILEVHLSLAANAHATLPMNGVKQQTLYDGRTGVAFEQVTVGYMYMLKLGHMIEDKMHQRSIGPYSLITQQPLGGKAQHGGQRFGEMEVWALEAYGAAHTLQEILTIKSDDVPGRSKAYESIIKGDSVKNIPESFNVLTRELKGLGLDVELLDFDSIRLRVASPEVIRGEVTKPETINYRTQKPEKMGLFAEEIFGPSKDWECYCGKYKKIRYKGIVCDKCGVEVTYALVRRERMGHIELAVPVSHIWFLRGVPSKIGTILDLSVQLEKVIYFAELQAELIGETTYFEASIGAEAIRSLLNLTETILLEQEGRIIRRVKLLKALEINPEWTVMTAVPVIPPDLRPMVPLDGGRFATSDLNDLYRRVINRNNRLRRLQGLNAPEVIQRNEKRMLQEAVDALLDNSALKSLSDNLKGKQGRFRQNLLGKRIDYSGRSVIVVGPHLNLGECGIPKRMALELFRPFVISKVYNIRSANRFLEVWDILEEIIRDSYVLLNRAPTLHRLGIQAFRPKLIEGKAIQVHPLVCDAFNADFDGDQMAVHVPLTKQARMEAKHLMLASSNLLKPSAGEPITDIAWGCFYLRDAFYAQKIGMRELVTTVGRWLVNLSAIVRTVTLLDGLKNLGFKYSTLSGFSWGMGELKPEILKEGERKALEVDQGLLTHSERHSAIVKIWGSAYTMIESGSLGQLTQMIGMKGLVSLPVKGSFKEGLDVMEFFISSHGVRKGLTDTALKTANAGYLTRRLVDVAQDVVVVPLTVRILGRYALSDIIKAGELHIREIHVRSVVSCQRRRGLCIKCYGYDLAHKVVKMGTAVGIIAAQSIGEPGTQLTMRTFHMGGLPRVEELFEARRALMTEVPGTVLVKDGDEVEAGDELTEGHLDLQLLYATVERYVSKEIQFIYASQGQKLNNKHIEVIVRQMFSRVRVADPGPGEIYEMFQGITKVSLSTDSWLSAASFQETSRVLINAAVDELRGLKENVIIGKLIP
>Wolfebacteria_CG10_big_fil_rev_8_21_14_0_10_Wolfebacteria_OD1_31_9_curated
FLAKVQADSWSWFIGLKELFEEISPSGSEVELYTARLKGLTYESPLRVKVKLLGDFPMMTSRHTFILNGVERVIVSQLIRSSGAYFTRGSWLEFETEDGFIGVKIKAPVTNLLKIFLEATLAYLEIYKRLRPGDLATHENAQSLIDSMFDRYSLSKVGRFKLNQRLLDLEDIIAIVKEIIKSDDIDHLGNRRVRAIGELLSRLYVGFARMRRNVQDKINGRPLVAVMKEFLTSSQLSQFMDQTNPLSEVEHKRRLSLLGPGGLTREHAGFEVRDVHPSYYGRICPIETPEGQSIGLVNHLANYSRINELGFLEAPYMKVWMNAIEEEIVEARIEVDYIDVANNESISAASSLIPFLEYDDANRALMGSNMQRQAVPTVRPQAPIVGTGIEEKIAKDSQRAVVAPDGEIIESDGEHIVLKFDLYKFQRSNYSCISQKALVKPGQKVKKGDVLADGPSMEGVLALGQNLLVSFVSWQGANFEDAIILSERVVKDDIFTSIHIKDFYCDVRDTRLGPEITTNDIPNVSEDKLRNLDEEGIIRIGAEVRAGDILVGKVSPKGETELTAEEKLLRAIFEEKARDIKDTSLVLPHGETGRIIGVKIFSRPGIIKRIQIDVAQLRKIRVGDKLAGRHGNKGVISQIRPIEDMPYLEDGTPVDIILNPLGVASRMNLGQILETHLGLAAKKLVTPVFVGSTKLTLFDGRTGKKFIPVTVGQIYMIKLNHLVEDKIHMRATGPYSLITQQPLGGKAQFGGQRFGEMEVWALEGYGAAYTLQEMLTIKSDDIFGRAATYENIIRGEKIRNIPSAFNVLINEIKALGLNIETLDFNSIRLKIASPEVILGEVTKPETINYRTQRPEKDGLFSERIFGPTKDYECYCGKYRRIRYKGIVCDKCGVEVTHSSVRRERMGHIKLAAPVTHIWFLKVIPSRISTLLDIPVKLEKVVYYADLDAEILSEAEYFEASSGAEAIKKLLDLKKLYDTEKEVKLLLRMKIAHMFLKNAEWMILTVLPILPPELRPMVSLEGGRYATSDLNDLYRRVINRNNRLKKLIELRAPEIIITNEKRMLQEAVDSLIDNSTLRSLADILKGKQGRFRQNLLGKRVDYSGRSVIIVGPDLKLDTCGLPKKMALELFKPFVISRAHTIKNATRLEEVWAILEDVIKDKKVLLNRAPTLHRMGIQAFKPILTEDLAIKIPPMVCSAFNADFDGDQMAVHLPLSDEAQKEASELMLSSKNILKPSTGEPIIDMILGIYYLNEAQIAYVIDINAKIKSVGRVIFNMPKIIVTWEILDKIKNVGFRFATTSATTWAMSDLKRKIIEIAEKEVEVIDEGLLTDTERRQKVIAVWNSVFTIFDSGSWTQAVQMLGMKGLVSLPVKASYKEGLNVLEFFINTHGSRKGLTDTALKTASAGYLTRRLVDVAQDVIIRPFGIRIFSRVAAENIVKANEVKAKLIKVRSPLRCKTLYGICSKCYGLDLGREKIAIGEAVGVVAAQSIGEPGTQLTLRTFHTGGLPRVEEIFESRKAILADEDGTIFVKAGDKISKGDQICEGSLDLKELFEYAERYAINEIQKIYVPEGNTINDKHIEIIVRQMFSRVIIKDSGMGEVVQILYGITRVSLTTESFLSSASFQETNRVLVAAASDGLRGLKENVIIGRLIP
>WWE3_CG10_big_fil_rev_8_21_14_0_10_WWE3_35_32_curated
NPIEVQLNSFNWLIGVKETLEEVGDTGRGWVLSEAKSMGLTYDAPWYITATIMGDFPMMTDDGIFVSNGVSKVIINQLSRSQGVFFGTGVWIDFETSYGVMYVRIKIAATTLLRVFISKTLAVLEIYKKMRPGEPVVLEGAKSLVDNMFRRYSLGDVGRFKLNMKGLQQSDIVEIIKYLIH-DDIDSLSNRRLRSVGELIAEMRYGFYQLERLAREKMSPRPVSARIVSFLSSGQLSQLLGEYNPLDSLDHKRRLSVMGKGGLTKERASYAVRDAHPTHYGKIDAIRSPEGQNIGLVTYLALYAKVNKYGFIETPYAKLYLAAYDEERVPIRRDAEYIEVAPQQILGVSTGLIPFIGNNDVARALITAQQSSQAVPLVKAEEPIIGTGLEGYIADQAGLTVRAEDGVAEYVDSNKIIIKYKLVKFSQSNDSSYSQNPVVNVGTKIKKGDLLAEGPSSNGELALGTNLRVAYMSYDGFNYEDAFILSDRVVKEDVLSSINISDYTIQVMDTKLGPEELTNDIPNVSEDSLRNLDTDGIVIIGSQVKSGDILVGKIAPKGQSELSAEERLLRAVFGERVKEVKDNSLRLPHGRSGVVIDVKVMTPKGVLREVNVKVAEFRKITIGDKLSNRHGQKGVIAKIVPEADMPYLADGTSVDVIVSPASILGRMNIGNILESHLGWVGYKTAMPPFRKVEKTTLFDGRTGEPFDDVTVGSIYIYKLHHMAEEKIHARSTGPYSLITQQPLGGKAQFGGQRFGEMEVWALEGYGASNLLHEMLTIKSDDIKGRYVAFQSIIKGLPIPHVPESFKLLVRQLNGLMMAITPIDIDALKITLASSDDVLGEVTKPETINYRTFKPEKDGLFCEKIFGPVKDYECYCGKYKRIRYKGVVCDRCGVQVTTSKVRRERMGHIKLASPVAHVWFFKNIPSVLANVLGIAPSLELVIYFSLVHEEVMTDKEYCEVSIGAEAIQKILDIHKVADLREELKIKKRLKTIDSFIKGPYSTIISYLPVIPPDLRPMVQLEGGRFATSDLNDLYRRIINRNNRLKRLMELGAPEIIVRNEKRMLQEAVDALIDASKYRSLADSIKGKQGHFRSNLLGKRVDYSGRAVIVAGPNLKLDECGLPTEMALELFKPFLIREAPNMKTAKSVGEVYSILEELVSKRPVLLNRAPTLHRLSIQAFWPKLTDGKAIQLHPVVCAGFNADFDGDQMAVHLPLSERAVNEAKDLMLASHNLLKPADGSVVTEMVLGLYYMEEVLRAYSVNLRQKIKTVGFVILNVKNLVKTVKLIDDLKYYGFRFSTLSGISLSIFDCMDAVLKSAHGEIAQIEMGLITQGEMSKMSHKVWNPVKIIIAAASPAQMRQISAIKGLIAMPVLGNHAVGMSSFDYFLAGRGTRRNYMDKGLGTADAGYLTRRLVNIAQDVMIRQWYLRLIGRYSAEDVIKRGQLMAEEVKIRSALTCDAMYGVCSKCYGTDLSTNDVVVGTAVGIIAAQSIGEPGTQLTMRTFHSGGLPRIEELFEARQAVMSSITGKVIVSDGDLVVPGTKLTEGALNLQDMYEAVQLYVLEEVQQVYGSQGVAINDKHVEVIIRQMFNRVRIKKQGPGDIVPVLLGISKASRMSESWLDAASFEETSGVLTESAIDHLIGLKENVIIGRRIP
>Yanofskybacteria_CG10_big_fil_rev_8_21_14_0_10_Yanofskybacteria_OD1_37_15_curated
NLVQVQLDSYKWFLGLKELLKEVSPTGKELELSTAIEKNVSYEASLKVKVGLLADFPLMTERGTFIINGVERVVISQLIRSPGVFFSRGAWLEFETENGVISCRIKVAATAMLRAYITATMGLIELYKRIRPGDPATPDSAKQMIHNLFSRYDLSKVGRFRMNKRILRKEDIINILKEIIKPDNIDHLGNRRVKTLGELLDRLRVSFTRMERIIKDRINARPFVAALKEFFASGQLSQFMDQHNPLSELEHKRRLSALGPGGLVKERAGFEVRDVHPSHYGRICPIATPEGPNIGLVGHLAMYAKISDLGFILTPYRKVYMDAVEEEKVVARLEIEYMDVSPRQQFSVSTSLIPFIEHDDANRAMMGSNMQKQAVPLLQPESPYVGTGLEEKVAKDSGMIILASSGVIKEVDASHIVLKFDLLKFVKSNFTCLNQKVLVKKGEKIKKGQVLADGPSTDGELALGKNLIVAYLSFEGANFEDAIVLSERMVKEDVLSSIHIEDYSIDVRETKLGPEITTYDIPNVAMERLNDLDPDGIVRVGAEVRSQDILVGKISPKGESDLTAEERLLRSIFGDKSRDVKDTSLRLDYGKQGRVVGVRVFSRVGVIKKIQVSVAQLRKIQVGDKLAGRHGNKGVVSVILPEENMPFLEDGTPVDIVLSPLGIISRMNIGQVLESHLGIAVKKNATPAMAGPTKVQLYDGKTGLPYEKCHVGLTYFMKLIHMVEDKMHMRSIGPYSLITQQPLGGKAQFGGQRFGEMEVWALEGYGAAHTLQEMLTIKSDDVLGRAKTYESIVNGEEIKHLPESFKVLLSEIKGLSLNVELLYLSSIKLKLASPEDIMGEVTKPETINYRTQKPEREGLFSEAIFGPTKDWECYCGKYKRIRYKGIICDRCGVEVTRSIVRRERMGHIKLASPVAHIWFLRGVPSKIASILGVSLDLEKVVYFARIESEIISELDFFEAKIGAEGVRYLLNLEDLIKLEEDLKVIRRLKFTKGMLKAPEWSIITTLPVIPPALRPMVPLDGGRYATSDLNDLYRRVINRNNRLKHLLELKAPEVITKNEKRMLQEAVDALIDNSMLKSLADMLKGKQGRFRQNLLGKRVDYSGRSVIVIGPELGIAECGLPKHMALELFKPFVIGIAHNIKSATRLPDVWAALEEAMHEKLVLLNRAPTLHRLSVQAFKPVLIEGKAIKVSAMPVHAFNADFDGDQMAVHLPLTNEAQKEAKDLMLASHGILKPATGEPVADMSFGIYYLYEALLSFFTDLRALIKTPGRMIFNLKMISTTVKFLDKIKDLGFHYATISGVSWGLNDLKPKIIKESEKLVEENQDGLLTEHERRSKSIEIWDPAFLIVDSGNWSVLDQMMGMRGIFILPVKNSLKEGLTSLEYFISTHGARKGMVDTALKTASAGYLTRRLVDVAQDVVISSLGRRVKGRVVMEDVVKKNKVASKKIKIRSPIKCKSINGICRLCYGYDLSKQMIKTGEAVGIVTAQAIGEPATQLTMRTFHTGGLPRVEEVFEVRKAFISDVDGKVLVSVGDLVSQGQQLSEGHVDLRELFATVARYIIREVQGIYFPTGDSINDKHVELITRQMFSRVKILDPGSGDVVQLLLGITKVALTTDSFLSAASFQQTASILIESAIDYLRGLKENVIIGRLIP
>Parcubacteria_CG11_big_fil_rev_8_21_14_0_20_Parcubacteria_OD1_41_14_curated
DLIESQKQSYDWFLGLRELFDEISPIGRDLELYIARSKNVSYESAIRVKARILGDFPMMTPRGTFIINGIERVIVSQLIRSAGVFFTRGAWLEIETDNGAIWVKIKVAITSLLRAMLSETLGLKEVYKRIRPGDLATASNAKQLIHAMFDRYDFSKVGRYKINQRILRREDLILVIREIMRADDIDHLSNRRVRTVGELVNKLRVGLARMERIIKDRMNARPVIGSIKEFFMSSQLSQFMDQTNPLAELEHKRRLSAMGPGGLSRERAGFDVRDVHRTHYGRICPIATPEGPNIGLVGHLASYARINQFGFLETPYRKVYLTAIEESKVEARVDIQYMDVSAKQIVSVATSLIPFLEHDDAVRALMGTNMQRQAIATVRPQAPIVGTGVEYRAAADSGQVVLSEDGIVTGVQSDKITIKYALGKFVRSNSTSMNQKPVVSKGDKVKKGEVIADGAATNGELALGQNLLVAFLSWEGGNYEDAILISERLVQDDRYTSIHIDDYTIDVRDTKLGPEIVTRDIPNVGEDKLKDLDMEGVVRIGAEASSGDILVGKITPKGEAELSAEEKLLRAIFGEKAKDVRDSSLYLEHGEHGKVVDIKIFSRSGVIKTIQVSVASLRKVQVGDKMAGRHGNKGVISKIVPVEDMPFDENGRPMDIILNPLGVASRMNLGQILETHLGLAAQSLASPALDGVPKIALYDGKTGRKFDSSTVGYIYMLKLNHLVEDKIHQRSIGPYSLVTQQPLGGKAQFGGQRFGEMEVWALEAYGAAHTLQEILTIKSDDVPGRSKAYEAIIKGEPIENVPESFNVLVRELKGLGLDVELLDFDAIRLRLASTDDIHGEVLKPETINYRTQKPEKDGLFDERIFGPTKDWECYCGKYKRIRYKGIVCDKCGVEVTRALVRRERMGHIDLSAPVSHIWFLRGVPSKIGLVLDLSVELEKVIYFAQVGQEVVSESSYFDAGIGAEAIYELLDLGTQIEMDQQLKLMRREKLLQSLSKTPESMVLTVIPVIPPDLRPMVQLDGGRFATSDLNDLYRRVINRNNRLRRLKDLNAPEVIVRNEKRMLQEAVDALIDNSALRSIADMLKGKQGRFRQNLLGKRIDYSGRSVIVVGPKLKLHQCGLPKTMALELFKPFVISQVHNVRSANRYAEVWDILEEVTRDAHVFLNRAPTLHRLGIQAFQPVLIEGKAIHVHPLVCSAFNADFDGDQMAVHVPLTLEARREAKEIMLSSKNLLKPATGEPVSDIVFGCYYLQEAKLAYIVSLHRMIKTVGRIMFNLKNITQTAAMLDDLMQLGFYHSTRSGMSWAMADLKKEMLSISQLEVDKIQEGLLTDDERHSRVIEIWNPIYTMVESGSWGQTTQMMGMKGLVTLPVKANFKEGFDVLEYFISTHGARKGLTDTALRTANAGYLTRRLIDVAQDIIIATIAERVSGRTVMQD-VKSGEMQAEEIKIRSVLSCKSRRGICAKCYGYDLGYKPVELGTAAGIIAAQSIGEPGTQLTMRTFHTGGLPRVEEIFEARGAIISEITGKVLVKKGEVVNQGDVLSEGSVDLHDLYELAKKYVMKEIQNIYSSQGQKLNDKHLEIISRQIFSRVYIKEAGPGEIVVLLLGVTKSSLSTESFLSAASFQETARVLIDAAIDHLRGLKENVIIGRLIP
>Peregrinibacteria_CG11_big_fil_rev_8_21_14_0_20_Peregrinibacteria_46_8_curated
NLIEIQLRSYSWFLGIRDLLDEITPSGKKLELHIAKNKNLTYEATLKVHVQLLGSIPLMTDRGTFIINGIERVVVSQIVRSPGVFFARGAWLEIETDKGIITVKIKIPITSLLRVYILATLAYQQIYRKIRPGDLATPENAKSLIQSMFRKYDMGAVARYKLNRRTFQVADLVQILKYLIRPDDIDHLSNRRIRAVGELVNKFRVGLLRTDRIAKDRMNSRPITAALREFFASSQLSQFMDQTNPLAELAHKRRLSAMGPGGLSRERASFDVRDVHPSHYGRICPIATPEGPNIGLVVHLATYARVNDYGFIETPFRSVYYDADAERRVAARAEVTHIDVSPKQIISETTALIPFLEHDDNTRASMGSNMQRQAVSLVHPHAPVVGTGMEEVVAKSSGQVTMAESGVVSYVDAREISVIYNLRNYTRSNGTCIHQIARVNKGAKVKKGDVLADGPSTNGELALGQNLLVAYMSWHGYNFEDAVIISDRLVRDGIFDSVHIENYTMDVRDTKLGPEVITRDIPNVGEGRLKDLDENGIVRIGAQVEEGAILVGKITPKGETELTAEERLLRAIFGDKARDVKDTSLRMPGGASGKVVDVQIFTRTGVNKQIRVSVAQTRKISIGDKVAGRHGNKGIISLIVPSENMPFLPDGTPVDIILNPLGVASRMNIGQILETHLGWAAQELATPALNGATKVQLFDGFTGEPFDPTTVGITYIMKLSHLIEDKIHARSVGPYSLVTQQPLGGKAQHGGQRFGEMEVWALEAYGAAHTLQEMLTIKSDDVYGRAKAYESIVKGESIKRTPESFNVLVKELQSLGLSVNLL----------------------------------------------------------M-----------------------------------------------------------------------------------------------------------------------------------------------------------------------------------------------------VGDKVTAKQ-------------------------------------------------------------------------------------------------------------------------------------------------------------------------------------------------------------------------------------------------------------------------------------------------------------------------T------------------------------------------------------------------------------------------------------------------------------KVNSGDRIEKGDALTSGHLNLRELFRLVQQYIVDQVQEIYESQGQNINDKHVEIIARQMLSKARVIDPGPGEILRLLLGLTRIALFTDSWLSAASFQETIRVLVEASTDQLQGLKENVIIGKLIP
>Peregrinibacteria_CG11_big_fil_rev_8_21_14_0_20_Peregrinibacteria_49_14_curated
SLIEMQLQSYRWFLGLKELLEEITPSTKKMELRTCRRRNLSYEAVMKGHVQLLGSIPLMTENGTFIVGGIERVVVHQLVRSPGVFFSRGVWLEIETDKGIIACKIKIPITQLLRVFILNTLAYQSIYRRIRPGDLATPENAKQLIDGLFKKYDMGTIARYKLNRRVFQVKDFTEILRELVRADDIDHLSNRRVRSVGELVNKYRVGLVRTERIVKDRMNCRPITAAMREFFASSQLSQFMDQTNPIAELAHKRRLSAMGPGGLSRERASFDVRDVHPSHFGRICPIATPEGPNIGLVVHLAGHARVNEYGFLETPYREVYVDAEYERRVSARKEVTHIDVSPKQILSLSTALIPFLEHDDNTRASMGTNMQRQAVPLVKPHSPYVGTGVEGLTARASGHALLADEGEVTYADSNEISVVYGLQSFVRSNGTCFNMRPRVRRGEKVRRGDSLADGASVSGELALGQNLLVAYMSWQGYNFEDAIIISDRVAREGLYDSIHIESYTTDVRDTKLGAETVTRDIPNVGETKLKDLDIDGIVRIGATVHEGDILVGKITPKGETELTPEERLLQAIFGDKAKDVKDSSLRLPGGAGGKVVDVHIFDRTGVIKQIKVFVAQTRKVQVGDKMAGRHGNKGVISRIVPQEDMPFLEDGTPVDVILNPLGVTSRMNIGQILETHLGWACEKLATPALDGIPKVQLFDGNTGEPFARTTVGQVYMLKLLHLVEDKIHARSVGPYSLVTQQPLGGKAQHGGQRFGEMEVWALEAYGAAHTLQEMLTIKSDDVIGRSKAYEAIVKDEPIRSIPESFNVLVKELQALGLKVDLL-----------------------------------------------------------------------------------------------------------------------------------------------------------------------------------------------------------------------------------------------------------------SDMLKGKQGRFRQNLLGKRVDYSGRSVIVVGPHLKLSQCGLPKEMAMKLFKPFVIGRAHNVKGAERIKEVWDILEEVIQDKFVLLNRAPTLHRLGIQAFNPVLIEGRAIQLHPLVCAAFNADFDGDQMAVHVPLSVKAQREARELMSASTNLLKPSAGEPVIDMILGCYFLEQALLAYVVDLQAKISSVGRIKLNLSNLIVAVTLADRMKDVGFKFATLSGVSIGVEDMREALMEEANEKVRQINKGLMTADERYSAAIRTWNDITYVIDSGNWGQITQLAGMKGLVALPIQSNLKDGFTVLEYFIATHGGRKGKSDTALKTAEAGYLTRRLVDAVQDVIIRAFTNRIFGRTLSEDLAKRNDELLLEIPVRSVMTCMTRRGICKKCYGRDLGDGVVKIGTPVGIIAAQSIGEPGTQLTMRTFHMGGLTRVEELFEARPAILSDIAGKVLVKSGDIVEVGQPINVGHFNLQELLEKVQKYIIHEVQHIYASQGQTINDKHLEIIVRKMFSKLRMIDAGPGETVQLLLGITRVALATDSWLAGASFQETIRVLVEAATDNLQDLKSNVIIGRLIP
>Berkelbacteria_CG11_big_fil_rev_8_21_14_0_20_Berkelbacteria_40_23_curated
NLIDIQKDSYNWLFGIKELLDEINPTGKKYSLERAKDRNLSYKAPLKCRVKLLGDFPVMTRRGTFIINGIERVVVTQIVRSYGVIFTRGAWLEFETSRDVLHVKIKIPITTFLKVYIKKTLALVDTYKKVRPGDLVTAESAETFFDNMFKRYSLGKVGRYKINRRLLLLDDVIGIVREIIRPDDIDHLKNRRVRAVGELISRLRVGMLRMERIIKDRMNNRPIIAILQEFFASSQLSQFMDQTNPLSELEHKRRIAATGPGGLSRERAGFEVRDVHHSHYGRICPIATPEGPNIGLVGQIATYSKINEYGFIETPYLKIYLDAFEEEQIIARGKVDFMDVSPRQIVSVSTALIPFVEHDDATRASMGSNMLKQAVPLVKYDSPIVGTGMEEEAAVYSGQIIASDNGKVEAVDSQRVVI-YPLEKFFRSNGTCINQHPTVKIGDYVKKGQIIAESSAIHGEIALGRNLLVAFASHRGANYEDAIIISEKLVREDLLTSIHIENYSIEVRDTKLGPELITQDIPNVGEDALANLDDQGVVTIGSEVKSGDILVGKISPKGESELSAEEKLLRAIFGEKAKEVVDSSLRLPHGEHGKVIGIKIFTKTGVYQMIEIEIAQLRKIQVGDKLAGRHGNKGVISKILPVEDMPHLVDGTPVDIILNPLGVVSRMNLGQILETHLGWAAQKLASPVFNGIAKSALIDGRTGEVYAPVTVGIIYIMKLIHMVEDKIHARSTGPYSIVTQQPLGGKAQFGGQRFGEMEVWALEAYGAAHTLQEILTIKSDDVQGRAKAYEAIIKGQEIQSIPASFNVLVRELQSLGLN----NFDKLRISVASPADIEGEVTKPETINYRTQKPERDGLFDEKIFGPTKDFECYCGKYKKIRYKGVICDKCQVEVTRSSVRRERMGHINLCIPISHIWYVRGVPSVLGMVLDKTVELEKVIYFAQLEDELLGEEEYVTVGIGAKAVFKLLNLEEEIKIESTIKVLRRLKILKDLFAAPDHLILTKLPVMPPDLRPMVQLDGGRFAASDLNDLYRRVINRNNRLRKLLLTGAPEVITRNERRMLQEAVDALIDNNSLRSLSDMLKGKQGRFRQNLLGKRVDYSGRSVIVVGPELKLGQCGIPKKIALELYKPFVMSKVHNIKNASRMPEVWEILERITIKSHVLLNRAPTLHRLGIQAFQPLLVEGKAIQVHPLVCYAYNADFDGDQMAVHLPLSDSAKAEARGIMASVNNLLKPASAEPVVDIVYGIFYINEAILAYHIDVKQKIKCVGRILFNLKKLVKCVELVDNLKNLGFYWAGKSGLTISMDDLKPQIIREADKQIITIENGLITEEELTFKKIDIWSPVYEMIESGSFAQVIQMSGMKGLVVMPIKHSFKEGLDVYEYFISTHGARKGKSDTSLRTSDAGYLTRRLVDVAQDIIVSEMTQRLLGRVSFAQIVKKNSLQAKEIKVRTPIYCKAKWGICKKCYGMDMATKEVEFGEAVGITAAQAIGEPGTQLTMKTFHMGGLPRVEEVFETRPALLAPFSGVITVKDGQKVEVGDFITDDHIDLEISLKYTIRYIILEIQKIYAQQGQAINDKHIEIIIKQMFSKVLIESSSPGQVLPILMGITRVALKTYSFLSAASFQETTHTLMTAAIDNLSGLKENVIIGRLIP
>Gottesmanbacteria_CG11_big_fil_rev_8_21_14_0_20_Gottesmanbacteria_OP11_37_11_curated
DLIAVQKESYDWFIGIFELISEISPTGKNWVLTDSLSKGLTYDSPLKIETTLLGDIPTMTDNGTFIINGVERCIVNQIVRSPGVYFTFGSWLDFSITNDVMTVRIKYAVTTLLRAFISATIAVIEIYRKMRPGEPTVLENAQDLLKNLFRRYSLGAVGRYKMNKKTLTKEDFIGIIKYLINVDDIDHMGNRRVRRVGELVSAFKIGLMRLERSIKERMNARPIIAAINDFFRTSQLSTILDQTNPLSEIDNLRRLTVMGVGGISRERASFSIRDINSSQYSRICPVRSPEGPNIGLVTYMALYTRVNEYGFLEAPYRRVYMTADDEMRVPARYNISFIDVVPKQVVGIAASLIPFIAHDEANRALMGTHMQCQAVPLISPESPFVGTGMEMVIPQALRRAVVAPDGKITAVDANRVILKFPIEKFKRTSNTSFSQNPLVSLGEVVNSGQVIIDGPASQGELALGQNLVIAYASFDGMGYEDAIVISDRLVKQDILTSVSIEEYETEVVDTKLGPEETTRDIPNVGEEALANLDEEGIVVIGAEVGPNDILVGKIAPKGETELTAEERLLRAIFGEKAREVRDTSLRMPHGEKGVVIDVKILDRPGTIRKIIIKVAQVRKVVVGDKLAGRHGNKGVISKIVPASDMPYLSDGTPVDVIISPLSVLSRMNLGQLLEAHLGWAAAKGAVPVFENLSKAILYDGRTGEQFKPVVVGIGYIMKLIHMVEDKTHARSTGPYSLVTQQPLGGKAQMGGQRLGEMEVWALEAHRAAYTLQEMLTIKSDDVVGRAKAFEAIVKGTDIPTIPESFKVLVKELQSLGLNVIPSDFEGLKITLASPDDIMGEIVKPETINYRTLKPEKDGLFDERIFGPTKDWECYCGKYKRIRYRGIICDKCGVEVTQSKVRRERMGHIKLAAPVLHVWFFKGTPSKLSLILDITPALGNIIYFANLLEIVISEDEYIKVGMGAECILEVLDLAKLTDLRREVKATKRLRIVEGLKKAPAWIVLTMLPVIPPDLRPMVQLTGGKFATSDLNDLYRRVINRNNRLKHLIELGAPEIILRNEKRMLQEAVDSLIDVSQLRSLSDMLRGKQGRFRQNLLGKRVDYSGRSVIVVGPELALTQCGLPKEMALELFKPFVLREAPNVKNAKNIAQVFDILEEITKNHPVLLNRAPTLHKLGIQAFYPILIEGSAIRIHPCVCAGYNADFDGDQMAVHVPLSQAAKEESKNLMLPVHNLLKPADGTPITEMALGCYYLTDAIYAYKIDIRAPIRSVGRILFNIKNLIEVAALIDKFKNFGFWGATLAGLSVSVFDNKKIMVNEVEVKVTEVEQGLITNEERKRLENEIWNPVKIIINSASKDQLKQLSAIKGLVVLPTKSNYREGLSIFEYVTSTRGSRKGLTDSALKTADAGYLTRRLIDVAHDAIIRTLETRIVGRVLAENVLKKGEVQIPLFVVRSPLTCGLKYGLCAACYGMDLGSKYVDIGTPVGIVAAQSIGEPGTQLTMRVRHAGGLPRVEELFEVRYSPISEIAGKVKIKTGDLVAAGDEIASGSLDLKEVLQITQSYLLSEIQKVYESQGIPIHDKHFEVIIRKMSDKVRIETSGPGEMVIIILGITRASLYTESWLSAASFQETTTVLTEAALDRLLGLKENVIIGRLIP
>Magasanikbacteria_CG11_big_fil_rev_8_21_14_0_20_Magasanikbacteria_OD1_39_34_curated
DLIEVQKTSYKWFLGVKDLFREISPTGRDLELFTCREKNVTYEAPLRVNARLLGEIPIMTDRGTFVVNGIERVVVSQLIRSAGAFFTRGAWIELETDNNVIWAKIKVAATALLRAFIEQTLGLIEVYKRIRPGDLATADNAKSLIHSMFDRYDFGRVGVYKFDTKVLSPEKLVLVIKEIVRPDDIDHLGNRRIRAVGELVNRFRVGLARMERIIKDRMNARPVIGAVREFFMSSQLSQFMDQINPLSELEHKRRISALGPGGLSRDRAGFEVRDVHTTHYGRICPIATPEGPNIGLVGHLSNFAKINPFGFIETPYRRVYLNSFQEERIPARVMVDYIDVASNQILSVATSLIPFLEHDDATRALMGTNMQRQAVPCLVPDAPLVGTGVEKAAAVNSGHVILAPDGEVTLVQGDKVEVTYRLNKYVRSNSSCIDQRPVVSLGDKVKKGDVLVDGPSTNGELALGKNVLVAYMVWDGYNYEDAIIISERLVQKDTYTSVHIEDYLIDVRETKLGEEVVTSDIPNVSEEKLKNLDSEGIVRIGAEVHSGDILVGKITPKGETELSAEERLLRAIFGEKARDVRDSSLYLEHGEHGKVVDVKVFSSPGVIKQVQVTIADLRKIQVGDKMAGRHGNKGVVSRIVAVEDMPFLDDGTSIDIILTPVGVISRMNLGQLMETNLGLAANALATPVFNGITMLQLFDGRTGEPFDCTTVGYAYMLKLNHMVEDKIHQRSIGSYSLITQQPLGGKAQFGGQRFGEMEVWALEAYGAAHTLQEILTIKSDDVPGRSKAYEAIIKGEPITNLPESFNVLVRELKGLSLDVALLDFDALSLRVASPEVIRGEVSKPETINYRTQRAEKGGLFAEEIFGPSKDWECYCGKYKKIRYKGIVCDKCGVEVTHSLVRRERMGHIELASPVSHIWFLRSIPGKIGLVLDLSMALEKVIYFAMLKAEIISENDYFDADIGGRAIRFLLNLEKTVNLEAEIRMIRRVKLLKSLVKNPEWMIMTVIPVVPPDLRPMVALDGGRFATSDLNDLYRRVINRNNRLRRLLDLNAPEVICRNERRMLQEAVDALIDNSALRSLADILKGKQGRFRQNLLGKRVDYSGRSVIVVGPQLNIDECGLPKMMALELFKPFVMSQAHNVRSASRFPEVWDILENVTQNTRVLLNRAPTLHRLGIQAFKPRLIEGKAIQLHPLACAGFNADFDGDQMAVHVPLTEEAKWEAENLMACEKNILKPATGSSIKDITLGCYYIIEAKFAYKIGLKERIKSIGRIFFNLGQIIEAAKVLDRMKNLGFKYVTKSGYSISISDFKAELLAQADEQIQMVAQGLLTESERHAKVLEVWDSVFAMIDSGSLGQLGQVVAMKGLVALPVKGNFKEGFSVLEFFISSHGTRKGLTDTALRTANAGYLTRRLVDVAQDVVVTKLSDRVMGRFVLSDIIKSGEVVARHIHVRSVYTCRLPKGVCVKCYGYNLCYRVSEKGVAAGIIAAQSIGEPGTQLTMRTFHLGGLPRVEELFEARKALLTEVDGVVYVKNGDSIEKGDQMTEGSVDLHELYELVQTYILNEIQAIYAAQGQKLNDKHIEVIIKQMFSRVYVEDAGPGEVVELFLGISKVALSTQSFLSAASFQETSKVLINAAIDYLDGLKENVIIGRLIP
>Liptonbacteria_CG11_big_fil_rev_8_21_14_0_20_Liptonbacteria_OD1_35_14_curated
KLDAIQKNSFAWLEGLKELFSEISPTGKEFDLFQSRYKDTTYEAALRAKLRLLGDFPIMTGRGTFIINGVERVVVSQLVRSPGVYFTRGAWIEFESETGIIGVKIKVPVTSLLRIIIKASLAYLEIYKRIRPGDLATVENAKNLIDNMFDRYDLSEVGRFKLNQRLLSQEDILDIVKEIIHPDDIDHLGNRRIRPIGELFNRLRVGFARMRRVIQDRMNPRLLMAISKEFYSSSQLSQFMDQINPLAELEHKRRLSSMGPGGLIRERAGFEVRDVHSSYYGRICPIHTPEGSNIGLVNHLANFSRVNSLGFLETPYYKVWLDAFNEELVEVRIEVDFMDVAPHQFVSIATSLIPFLKHDDANRALMGSNMQKQAVIPLVPESPFVSTGVEEIAARDSGYLVIAEKGEVLEVDASGLKVKYKIEKFKRSNFGSISQRPLVKKGSTFKKGDILVDGPSSNGVLALGHNLLVAFLSFEGANFEDAIVISERAAQRDVFSSIHIENFYCDVRDTKLGPEITTPDIPNISEDKLKNLDEEGIIRVGAEVKVGDILVGKISPKGESELTSEERLLRAIFGEKARDVKDTSLTIPHGKYGRIIGIKVFSRQGVIKRIQVEVAQIRKVRVGDKLAGRHGNKGVISQIRAVEDMPYLADGTPVDIVLNPLGVVSRMNLGQILETHLGWAASRLITPSLSGATKIDLYSGQTGEKFDKVTVGYIYMIKLNHLVEDKIHSRSIGPYSLITQQPLGGKAQFGGQRFGEMEVWALQGYGAAHILQEMLTIKSDDIIGRSATFESIIRGEKIKNLPASFNVLISELKSLGFN---IYFDSLKITIASPDDIKGEIIKPETINYRTQRPEKDGLFSERIFGPTKDYECYCGKYRRIRYKGVTCDKCGVEVTRAIVRRERMGHIELATPVCHIWFFKNIPSKLGLILDISTKLEKVVYYADINKEVISEVAYFEAGTGGSAIRKILNLSDEIKVEKDLKLLKRLKIMTAMKKNPEWMVMTYLPVLPPDLRPMVPLDGGRYATSDLNDLYRRVINRNNRLKKLMELRAPEVIVTNEKRMLQEAVDALVDNSALRSLSDMLKGKQGRFRQNLLGKRVDYSGRSVIVVGPSLHLHECGLPKKMALELFKPFVISKAHNIRNANRFPEVWSILEEVIADRKVLLNRAPTLHRMSVQAFKPVLTENLAIQVPPLVCKAFNADFDGDQMAVHLPLSDEAQTEARERMLSSANLLLPANGEPVVDMILGIYYLNEAMMALYINLNAPIKSCGRVIFNVINIIKTAEVIDEMKMLGFKYATKSGISWAMSDLKEAIMIEAEKEIERIEEGLMTVAEKKTKSMAVWGSVYYIIDSGSWMQPLQMMGIKGLVALPIKSSLKEGFKVLEYFISTHGSRKGLTDTALKTAQAGYLTRRLVDVSQDVIIRTFSSRLYSRTAAIDIVKAGAPEAENISVRSPITCKSLFGICSKCYGLDLANRDVEIGEAVGVIAAQSIGEPGTQLTLRTFHLLGLPRVEELFEVRKAIIAEGDGVIFVKAGDIIEKGHQITEGHIDLKELLKYVQRYIINEIQKIYSIEGAPINNKHIECVIRQMFSRVKITETGLGDIVQLLMGITKVSLSSDSFLSAASFQETAKSLVNAAVDYLRGLKENVIIGRLIP
>Falkowbacteria_CG11_big_fil_rev_8_21_14_0_20_Falkowbacteria_OD1_39_10_curated
DLIEIQKDSFQWFQGLKELFDEISPIGRDLELYESKAKNVTFEAPFRVKVRLLGDFPLMTKNGTFIVNGIERVVVSQLIRSAGVIFTRGAWLEIETDNKVIWVRIKVAVTSLLRAYIDATIGLKEVYKRIRPGDLAATDNARQLIYSMFDRYDFGRVGRYKLNRKILLREDLIGVIKEVIKEDDIDHLGNRRIRAIGELINRFRVGLARMERIIKDRMNARPVISVVKEFFMSSQLSQFMDQTNPLAELEHKRRLSAMGPGGLTRERAGFDVRDVHITHYGRICPIATPEGPNIGLVGHLASFSKLNKYGFLEAPYKKVYLDAFREERCEVRKKIDFFGVAANQIISVATSLIPFMEHNDGQRCLMGTNMQRQAVPLVLSESPIVGTGVEARAARDSGHVIIAEDGQVTKVDASTIEVKYALTKFLRSNSTCINQRPVINVGDKVKKGDILTDGPAINGELALGKNIMVAFMTWEGFNYEDAIIISERLVKDDVYSSIYIENYTVDVRDTKLGPEMVTNDIPNIGEEKLKNLDEEGMVRIGAEVSSGDILVGKITPKGETELSAEEKLLRAIFGEKAKDVRDSSLYLEHGEHGKVVDVKIFSRAGVIKSIQVSVANLRKAQVGDKLAGRYGNKGVISCVVPIEDMPYLADGTPVDIILSPLGIISRMNLGQLLETHLGFAAKKLASPALDGIKKVVLYDGKTGEPYDKVAVGYKYILKLNHMVEDKVHQRSIGPYSLITQQPLGGKAQFGGQRFGEMEVWALEGYGAAHTLQEILTIKSDDVPGRSKAYESIIKGEEIRNVPESFNVLTRELKGLCLDVELLDFDAVKLKLASPEEILGEVIRPETINYRTQKPEKDGLFCEKIFGPSKDWECYCGKYKKIRYKGIICDKCGVEVTRSAVRRERMGHITLRATCTHIWFLRGLSSKIGLLLDLSMALEKVVYFAQIKREIIPEGVYFEAGIGAEAIRKLLDLKKTIILEKEFRLIKRLKLLKSLQANPEWMILTVVPVIPPDLRPMVALDGGRFAASDLNDLYRRVINRNNRLNQLIELNAPEVICRNEKRMLQEAVDALLDNSSLKSLADSLK------------XXXXYSGRSVIVVNPKLNLNQCGLPKVMALELFKPFIISKVHNVRSASRFDEVWDILEIIVKDAYVLLNRAPTLHRLGIQAFRPILIEGKAIQIHPLVCSAFNADFDGDQMAVHLPLTKEAIAEARDIMLSSHNLLKPATGDPVVDIVWGAYYIEEAQLAYSIKLQEPIKTVGRIIFNLKNLVATVEFIDRLKNKSFSFITKSGLSWGMGDLRDDIIKGANQKVEEIQDGLLTESERFAKVIEVWNPVHSMVESGSWAQLTQILGMKGLVTLPVKGNFKDGFGVLEYFISTHGVRKGLSDTALRTANAGYLTRRLVDVAQDVIITDFLKRLTGRFLARDLLKAGELVMDKIVIRSVLSCRLSRGVCVKCYGYDLGYKPVVLGTAVGIIAAQSIGEPGTQLTMRTFHTGGLPRVEEIFEARKAIISDVAG-ELVQDGDKIKKGDQLTEGSLDLQQLYKLTQKYIIREIQSVYSSQGQPLNDKHIEIIAKQMFSRHLIQESGPGEIIRLLLGITKSSLTTDSFLSAASFQQTSNVLIDAAIDYLEGLKENVIIGRLIP
>Tagabacteria_CG11_big_fil_rev_8_21_14_0_20_Tagabacteria_OD1_41_11_curated
NLVEMQLNSFNWFLGLKELFHEFSPAGKEFFLEYAKANNLSYEVPLKIRVRLLTDMPLMTEHGTFIVNGVERVVVAQLARSFGVYFTRGAWIEVETDDGVMYVRIKIPVTTFLRVYIKKTFAYVEIYKRIRPGELATVENAKELLDDMFSRYDFSSVGRYKFNQRTLSLEDLIAVVSEVINPDDIDHLGNRRIRAVGEMLNQLRIGMARMKRNIQDRMNSRLFSAVLKKFFTTSQLSQFMSQKNTLDELEHLRRLSALGPGGLTKERAGFEVRDVHISHYGRICPIETPEGPTIGLVVHLASYSRLNEYGILETPYRRVYLDASEESEIEARVKIDFIDVAPQQAFSIATSLIPFLEHDDANRALMGSNMQRQAVPCLQSEAPLVATGIEERAARDSGRLFIADNGKISHVDATSITLKYKLVSFLRSNFTIIHQRPVVDSGEEVVKGQILADTSASHGQLALGQNIVVAFLSWNGANFEDAIILSRRLVEKDKFTSVHIEKFSVQVRDTKLGPEITTYDIPNVGEEKLKDLDEEGIVRVGAEVRSGDILVGKISPKGEAELTPEERLLRSFFGEKARDVKDTSLRMEHGKQGRIVGIKIFSRVGVIKEIHIEVAQIRKVSVGDKLAGRHGNKGVISKILPIEDMPYLEDGTPVDIILNPLGVASRMNIGQILETHLGLAASRLICPSLNGATKVILYDGRTGEPFQKVTVGSIYMMKLAHMVEDKIHMRSVGPYSLITQQPLGGKAQGGGQRFGEMEVWALEGYGAAHTLQEMLTIKSDDMLGRTSAYEAIVRGERFKHLPASFYVLLHELKGLALDVELEDFKSIILKLASPEKILGEVTKAETINYRTQRAERDGLFDERIFGPEKDYECYCGKYRRIRYKGIVCEKCGVEVTRSIVRRERMGHLVLASPVSHIWYFRGIPSVLGLLLNLSVELEKVIYFANLDKEVISEVEYFEAEIGSEALFNICNLAEMRSLMAEEKFLKQISLIKAMERVPEWMFLTVLPIIPPAFRPMVQLDGGRHATSDVNDLYRRVINRNNRLKKLIELKAPEVICRNEKRMLQEAVDALIDNSILRSLADMLRGKQGRFRQNLLGKRVDYSGRSVIVVGPELKMHQCGLPKHMALELFKPFVISKAYNVRGAGRLPDVWAALEEVIKDKYVLLNRAPTLHRLGIQAFQPILIEGNAIQIHPLVCAAFNADFDGDQMAVHVPLLDSAQKEAKEIMASVKNLLGPGMGEPTVDIVFGCYWMNEAITAYYVDLQAQIKTVGKLLFNIAEIVATPPILDKIKEFGYKYATISGISWGINDLKGAIVEEAIKQEKEVESGLLTAEERYDKVIEIWGPVKIMVSSGSWDQVSQMSGMKGLVVLPIISSYKKGLNVLEYFISTHGARKGTTDTALKTAKAGYLTRRLVDVAQDLIIRDLMKRLTGRTLARELLKRNHIEAEIIFIRSPITCQVVRGICQMCYGNDLGSLLIKPGEAIGIIAAQAIGEPGTQLTMRTFHVGGLPRVEEIFELRPAVISEVNGKILVKEGQEVKPGDVLCSGPIDIKHLFTVVQNYILNEVGKIYAIQGASINKKHIEVIVKQMFSRFKIKETGEGEIVLLVMPISKVALSTSSFLSAASFQDTARVLIKASIDYLRGLKENVIIGRLIP
>Taylorbacteria_CG11_big_fil_rev_8_21_14_0_20_Taylorbacteria_OD1_46_11_curated
NLVEPQVDSFKWLLGLAEVFKEFSSSGKKFELDYAKQNKLSYEAPLKVTVRLMADFPLMTSHGTFIISGIERVIVPQLARSFGIFFTRGAWIEIETDDGAIYVRIKFSVTALFRIHIKATLAYVEIHKRLRDGEIGSVENAKEFINSIFERYDLSKVGRFRFNKRVISLEDAVTIVSHVITEDDIDHLGSRRVRFVGELFQKIRVGMAQIKRNVQDRMSPKPLQARIKEFFTTNQLSQFMQQENILSELEHLRTLSALGPGGLTRERAGFEVRDVHPSHYGRLCPIHTPEGPNIGLILRLATYARLNPFGMIETPYAKVYLNALEEEEAEVRLEVDYIDVATNQAFSIATSMIPFLNHDDANRALMGSNMQKQATPCLTPEAPLVATGIEETAARDVGRLILAEDGVVSAVDARSISMKFPLVNFSRTNFTSFHQRPIVNVGDKVKRGTVLADTSSSGGQMALGQNILIAFMSWSGSNYEDAIIISERLVKDSRFTSVHIEEFVVNVRDTKLGPEITTHDIPNVGESKLKNLDEDGVIRIGAEVRPGDILVGKITPKGETQLTPEERLLRSLFGEKARDVKDTSKRMENGKRGRIIAVKVFSRSGIIKRIHIEVAELRASSVGDKLAGRHGNKGVISKVLPEEDMPYMADGRPVDMILTPLGVPSRMNLGQILELHLGLAAQKLIVPPFAGANKMKLFDGRTGDSFNDVAVGYMYIMKLHHMVEDKIHMRSIGPYSLITQQPLGGKAQGGGQRFGEMEVWALLGHGAAYTLREMLTIKSDDILGRSAAFDSIVKGERIGNAPASWSVLLNTLRGLSLDVELRDFDSVFLKLAAPSDILGEVTKPETINYRTQRSEKNGLFDERIFGPDRDYECYCGKYRGVRYKGIICEKCGVEMTRSIVRRERMGHIELSTPVSHIWFLRSMPSRLGLLLGMSSDLEKVIYFAELDGEVLDEVSFFEASVGAEAIYALCDLPKLQSLETDLRLNKRLSLIRSMISAPEWMFLTRIPVIPPALRPMVPLDGGRYATSDVNDLYRRVINRNNRLRKLKEINAPDVILRNEKRILQEAVDSLIDNSILKSLSDNLKGKRGLFRQNLLGKRVDYSGRSVIVVGPELKLHQCGLPKHMALELFRPFVIAQAFNIRGAGRLPEVWAILEDVIKDKYVLLNRAPTLHRLGIQAFQPVLIEGNAIQVHPLVCTAFNADFDGDQMAVHVPLSEEAQFEAREIMAAHKNILKPGSGDPIVDIVLGCWWMNNAVTAWEVDFRAKIKTVGRILFNMTALIEVPTIMDRIKAFGFKYATYSGITWGIDDVKVAVIEEAKGNSEKVYEGLLSEDERLRKNVEIWGSVHDMIYSGSFSQITQMAGMKGLIQFPILSCMKEGLTPIEYFITTHGSRKGLTDTALNTAKAGYLTRKLFVVAQDVMVTQISKNIRGRFLLADVFKKGYLDAIKVFVRSPLTCKSVSGICQHCYGLDLGKEVVGLGEAVGTVAAQAIGEPGTQLTMRTFHTGGLPRVEELFEKRPAVVARVDGVVLVKIGDRVKKGDVLTDGAVDIDELFKYAQNYIISEVTKPYELQGETVARKHIETIVRQMFFRRKVKESGIGDIVFMVMGISEVSLSRKSFLSAASFQHTTRVLINSAVDKLRGLMENVIIGRLIP
>Kuenenbacteria_CG12_big_fil_rev_8_21_14_0_65_Moisslbacteria_OD1_36_11_curated
DLLEIQKNSYDLFLDLPKLLKEMLTGGLRLDLQTCKKRNLTYEAPLRVELRLLGDIPLMTKRGTFIVNGIERVVVQQLTRSSGVFFTRGVWLEFETDDRAIFVRIKIIVTALLRIEIEATLGVKEIYRKIRAGELATTENARTLIHSMFNRYDLGIPGRFKINQRFLRQEDLIAILKEIFRPDDIDHLSNRRIRAVGELVERLRVGLMRLQRIIRDKMSTRPIVGILREFFLTGQLSQFMDQVNPLAELEHKRRFTLTGPGGLSGERAGFEVRDVHSSFYGRICPISTSEGQNAGLVGYLSSYARLNEMGFIETPYFKVYFNAKEEERVEVRIEIEFIDVGANQILSVATSLVPFLEHDDGARAMMGANMQRQSVPLIKPEAPLVGTGLETVVAKNSGYIILADDGEIEEVDADHIVLKYPLLKFARSNDTCFNQHPIVDKRQKVKRNQALSDGPAIKDELSLGRNLLVAFMPWGGYNYQDAILISSRLVKEDVLTSIFVKEHVIDVREIRFGSEMTTRDIPNISQEKLSHLDEDGIIIVGSEVDSGDILVGKITPKGEIQLSPEEKLLQAIFGEKAKDVYDSSLYLEHGEHGKVIGAKIFSRAGVIKSIHILVADLRKIQAGDKLTGRHGNKGVVSKVLPEEEMPYLEDGTPIDIVLNPLGVVSRMNLGQILETHLGLTAKKLAIPSLNGPGKVKLFDGRTGKPFEEVMVGYIYIMKLIHMVEDKIHQRSIGPYSLITQQPLGGRAQSGGQRFGEMEVWALEGYGAAYTLQEMLTIKSDDVEGRARAYEAIIRGEPIESIPESFNVLCRELAGLCLKVEMIEFDAVKIKLASAEEIIGEVTKPETINYRSQKPERDGLFCQKIFGPVKDWECACGKYKGIRYRGIVCDRCGVEVTRSFVRRERMGHVKLAVPVVHIWFLHSVPSKIGALLNLSISLEKVVYFAKLEAELLSDEEYFEAQIGAEAVLNLLDLKEYLILEKQKKIIEKIRLAQNFIENPSDMVLQVLPVVPPDLRPLVELDGGRFASSDLNDLYRRVINRNNRLKKLFELEAPEVIIRNEKRMLQEATDALLDNSMLKSLGDILRGKEGRFRRNLLGKRVDYSGRSVIVVGPNLKLHQCGLPKILALEIFKPFVASLVHNVRSANRKEEVWATLEEAVKGSRVLLNRAPTLHRLSVQAFQPILVDDKTIQVHPLICDAFNADFDGDQMGVYLPISQKAKEEAKEIIASTKNLLKPATGQPVVDIILGVNNLEEAINAYKISLQEEVKSVGRLIFGLNDLVKTVELLDKLKDVSFEYLTYSGITWSMEELKKEILKKAEREVEKTNGGLLTEREKYLKNIETWSSPFLMVNSGSWTQLNQMIGMKGLVALAVRSSYKEGLDVLEYFISTHGTRKGIVDTALRTSSAGYLTRRLVDAAQEVLVTSWRDRIFGRTALADIVKKGEIKLEEIYLRSVLRCKAKQGVCSKCYGYDLGFKPIKEGVAVGIVAAQSIGEPGTQLTLRTFHIGGLPRAEEIFELRKALMALHKGKAYVKEGEEVEYGQQLTSGFLDLRELYELVEKYMLAELQNVYYSQGVKLDSRHFEVIIRQMFSRFLITDSGAGMIIELFLGITKAALSCDSWLSAASFQETSRILINAAIDYLYGLKENVIIGKLIP
>Wolfebacteria_CG18_big_fil_WC_8_21_14_2_50_Wolfebacteria_OD1_39_7_curated
---------------------------------TARFKSLFYEAPLRAKVKLLGDFPIMTNRGTFIINGIERVVVSQLIRSAGIFFARGAWLEFGTDDGTVNVKIKTPVTNLLRIFIEATLSYTEIYKRLRPGDLATPENAKSLIDAMFDRYNLSRVGRFKFNQRVLDLQDLILVVKEIIKPDDIDHLGNRRIRAVGELLNRLYVGFARLRRIIQDRMNARPLVAIIKEFFASSQLSQFMDQVNPLSELEHKRRLSAMGPGGLTRERAGFEVRDVHISYYGRICPIETPEGQNIGLISHLANYARLNEYGFLETPYLKVWLNALDEENVEVRFQVELIDSAPNQMVGVAASLVPFLEHDDANRALMGSNMQRQAVPSIKPQAPLVSTGIEEKAAFDSGRLLIAEDGEVLEVDGRSIVVEYLIHKFRRSNYTCISQRPLVKKGQKIKKGDVLADCASTAGVLALGQNLLVAFISWEGANFEDAIILSERVRKDDLFTSIYIEDFYCDIRDTKLGPEVTTPDIPNVPEDKLKNLDEEGIIRIGAEVNAGDILVGKISPKGEVELTSEEKLLRAVFGEKAADVRDASLVLPHGKSGRVVGIKIFSRPGVIKKIQIDIAQLRKVRAGDKLAGRHGNKGVISQVRPAEDMPYLEDGTPVDIILNPLGIASRMNLGQVFETHLGMAAHKLVTPVFVGADKITLYDGRTGQPFSPITVGYIYMMKLNHLVEDKIHMRSTGPYSLITQQPLGGKAQFGGQRFGEMEVWALEGYGAAHCLQEMLTIKSDDVFGRGAAFESIIRGERIKSIPSAFNVLVNELKALALGVEAV---------------------------------------------------------------------------------------------------------------------------------------------------------------------------------------------------------------------------------------------------------------------------------------------------------------------------------------------------------------------------------------------------------------------------------------------------------------------------------------------------------------------------------------------------------------------------------------------------------------------------------------------------------------------------------------------------------------------------------FIKPKDRVSIGDQLCEGSIDLQELFKFTERYIINEVQRIYASEGSAINDKHLEIIVKQMFSRVMIKESGPGEIIQLLMGITKVSLTTSSFLSAASFQETARVLVAAASDKLKGLKESVIIGRLIP
>Nealsonbacteria_CG18_big_fil_WC_8_21_14_2_50_Nealsonbacteria_OD1_37_10_curated
-----------------------SPTGKELELWEAKLNDDSYEVSLRVRTKLLTDFPLMTERGTFIVNGVERVVIAQLIRSPGVLFTRGAWLEFETETGFIGVKVKLAVTCLLRAYIEETLALVEIYSRLRPGDMATPDTARELIWNMFERYDLSKVGRWRTYQRVLKLEDVIATIREIIRPDQIDHLGNRRVRTLAEFLNRLRVGLMRMERIIKDRMNPRPVMAVVKEFFTSSQISQFMDNENPLAELEHKRRLSATGPGGLTRERAGFEVRDVQPSHYGRICPIETPEGPNIGLVGHMASYARINPYGFLETPYFKVYLNAYDEELVEARIKIDYIDVSSEQSISIATSLIPFLQNDDANRALMGSNMQRQSMPLLKPEPPLVMTGIEERVARDSGQEVIAEDGTVIEVDANHIKVRYDLRTFIRTNYTCFHQKPIVKKGESIKKGDILADGGAIQGYLSLGSNILVAFLPWRGGNFEDAVLISERLVKDDTYTSIYIDSFSCDVRETKLGPEVTTCDIPNVSEEKLKDLDEEGIIRIGAEVGPNDILVGKISPKGETDLTAEERLLRAIFGEKARDVKDTSLLMEHGKQGRVVGVKVFSRPGVIKKIKVEVAEIRPIQAGDKLSGRHGNKGVISKVLPVEEMPFMEDGTPVDMILNPLSVVSRMNLGQILETHLGWAAKNLVSPALSGANKVALFDGRTGLPFPKITVGWIYMMKLIHMVKDKIHMRSIGPYSLITQQPLGGKAQFGGQRFGEMEVWALEGYGVAHILQEMLTIKSDDVSGRAAAYEAILKGEEIKNVPASFNLLVAELKSLGLSVEVKDLESIRIKLASPEDILGEVTEPETINYRTQRAEKDGLFCEKIFGPEKDYQCYCGKYRGIKYKGIICDRCGVEITKSQVRRERMGHILLASPVSHIWFLRGVPSRMGMILDIPMQLEKVIYFAEIEKEILSEIEYFEAGTGAETLRKIFDLKKEINLKKELRILRRLRIFQGMEMAPEWMFLTVLPVLPPDLRPMVQLDGGRYASSDLNDLYRRVINRNNRLKYLLEINAPEVIVRNEKRMLQEAVDALIDNGMLKSLADILKGKQGRFRQNLLGKRVDYSGRSVIVVGPELKLNQCGLPKKMALELFKPFVIQKAYNVRGAARLDEVWAMLEEVVKDKLVLLNRAPTLHRLGIQAFQPVLVEGETIRIHPLACKAFNADFDGDQMAVHLPLSTKAQKEAKEIMLSSLNLLKPATGLPVCDIVLGCYWLEDAIMAYDIDLRAKVRSVGRILFNLEKLVKVKETLDKIKDLGFEYSTRSGITWGMDDLKPKILEEAEKELEVVKKGLLSKEEKTAKIIEIWSPVYSIVEAGSWSQPVQMAGMKGLVILPVKSSYKEGFDVLEYFISTHGARKGTADTALRTSAAGYLTRRLVDVSHEVVIGSFIFKIVGRVAVEDIVKKGEIRAETIRVYSPLSCQSVRGICQKCYGWDLGRQLIKLGEAVGVVAAQAIGEPGTQLTLKTFHTGGLPRVQEVL-------------------------------------------------------------------------------------------------------------------------------------------
>WWE3_CG22_combo_CG10-13_8_21_14_all_WWE3_39_12_curated
NLADVQFQSYQWFIGLSEVLSEVSPTSENYSLAESIDKGLTFGARISAQSTLLGELPLMTNRGSFIINGTERVIVHQLTRSPGVFFERGAWIEIETNNNTLTARIKISATTLLKAYIGRTLAFLEIYGIMRPGDPRILENAADYFNGMFRRFSLSHVGRYHMNNRLLRHEDLINTFRKLIDPDNIDHLSNRRVRSVGELAQAFRIGFIRLERNIKDRLNARPIVASMNEFFGSGQLSHYMDQTNPLAELEHLRRVSSLGPGGLTRDRAGIAVRDVQPSHYGRVDAIMTPEGPNIGLNLQLATYTRVNEFGFLEAPYRKVYLSADDEERAPVRYDIDFVDAHPAIMTGVSSGSIPFISSDAGARAQVASNMSKQAVPLITPMAPIVGTGIEPHVIAATGRSIVSKDGTVEYVDSERIEVRYYLTKFRRTNNSCYNNTPIVEKGQEVKEGEVLVDGPSSNGDLALGKDLLVAYMPWGGYNYEDSIVISERLVKDDELTSIHIKEYVAQVMDTKLGPEDVTRDIPNVSEETLANLDESGIVTLGAEVKAGDILIGKIAPKGEQELTAEERLLRAIFGEKAREIRDTSLRLPHGDYGTVISITVLDKPGVLKSIKVQVAQKRKISVGDKISGRHFSKGIVAKIVPEEDLPYMDDGTPVDVILNPGSILSRMVIGMIIETHLGWAGKVLSVPAFDRVDKVTLYDGRTGEAFKKVMVGSTHIMKLHHLIDDKAHARSTGPYSLVTQQPLGGKAQMGGQRIGEMEVWALEAYGAAHILQEMLTLKSDDVVGRAKAFEAIIKGLPIPRLPEAFKLLIKELNSLGLSVEAIDFDALKIRLASPEDIRGEVTKAETINYRTLKPEKDGLFDERIFGPTKDYECYCGKYKSQRYKGVVCDKCGVEVTHSRVRRERMGHIELASPVVHTWFFRRTPHKLPAILDIGLDLESVIYFAILEQEIISEAEMFKAGMGAEIILEALDVAKEIEQKEILKALKRLKILKGLFNGPTWIVLKDLPVIPPELRPMVQLPGGRFASSDLNDLYRRVINRNNRLRDLIQLGAPDIILQNEKRMLQEAMDSLIEGS-LQSLSEMLKGKQGRFRANLLGKRVDYSGRSVIVVGPTLRIDQVGIPKEMALELFKPFVLRDAPNLKSAKNVDEVWDILERVTIDHPVLLNRAPTLHRQNIQAFYPILIEGKAITFHPSIVGSFAGDFDGDQLAVHVPLSKESIKEAKERLLTPHNLLKLSHGQPIVEISLGLYYLKQAISAYALDEHTAIITPGRIIFNMRDLIETSFMVDRFKDYGQEYATKAGASYSMFDFREGILKASYKKIDEIDMGLMTPRERYTQIISVWSVVGMMQKSVNPETIRQVEGMRGLMVTPITTAFLEGQTAFEGFLNMIGGRKSLIDVALLTATAGYLTRRLADVAHDVIVRPLIERIEGRVAWKDIVKKNEMQADAILIRSTLTCETKYGTCALCYGKDLATQMVEDGTTVGVIAAQSIGEPGTQLTLHSKHRGGLPRVEELFEARPSIMSEVSGKIIVKVGDEIIAGDSLTEGYRDIASIRDLAQMYLLREIQYVYKSQGVTINDKHIEIMIRKMSEKVRIKESGPGEYIRAVLGISKIALLTESWLSAASFEETTNVLASAALDHLRGLKENVIIGRLIP
>Beckwithbacteria_CG22_combo_CG10-13_8_21_14_all_Beckwithbacteria_OP11_01_47_9_curated
DLIKVQKESYEWFLGIKEALESISPTGKNWQLEEALEKGLTYDIPLRVKAKLMGDLPQMTTTGTFIISGIERAVVNQLVRSPGVFLSRGSWLEINISYNTISVKIKLAATTLLRAYILSTIALIEIYQKMRPGEPAILDNAKDLLHKMFKRYDLGDVGRYKLNRRVLTGTDIVATIKLLIKVDDIDSLANRRVRRVGELVTAFRLGLLRLERSIREKMNPRPVIAAIADFFRRNRLSTILDQTNPLSELDNLRRLSVMGAGGVTRERASFSMRDINASQYGRICPVRSPEGPNIGLVTYLALYARVNPYGFLETPYRKVYLAADEETWVPARFQIEYIDVLPRQVVGTSASLIPFIAHDEANRALMGTHMQCQAVPLVRPEAPIIGTGMEEIVPQALNRIVKAIPGKVIYVDAQKIVTTYNITKFYRTTSTCYSQRPLVSIGDTVKPGQIIVDGPGCFGELALGQNLTIAYMSYEGLGYEDAIIISSRLVTEDVLTSVVINEYEAKIMDTKLGPEELTRDIPNVGETELANLGEDGIVVIGSQVEPNDILVGKIAPKGETELTAEERLLRAIFGEKAREVRDTSLRVPHGEGGTVIEVKSFDRPGVIKKVVVKVAQMRKIVVGDKLAGRHGNKGVISKIVPVEDMPYFADGTPVDIIISPLSVLARMNLGQLLEAQLGWAAKQLALPVFEPIDKIQLFDGRTGESFAKTAVGVAYILKLIHMVEDKTHARSTGPYSLVTQQPLGGKAQMGGQRLGEMEVWALEAHRAAHTLQEMLTIKSDDVVGRAKAFEAIVKSLDIPTVPESFRVLVKELNSLCLNIIPMDFTSLQIKLASPEVIKGEVLKPETINYRTLKPEKDGLFCERIFGPTKDWECYCGKYKRIRYRGIICDKCGVEVTQSRVRRERMGHINLACPVAHIWFFKGSPSHLSLLLEISPNLSGIIYFAKLDDQVLSEEEYLKVGMGAEAILEVIDLTKLARFREEIKAIKVLRIIDAFSRVPSWMVVTTLPVLPPDLRPMVQLSGGHFASSDINDLYRRVINRNNRLKHLMNLGAPEIILRNEKRMLQEAVDTLIDTSQLRSLADMLRGKQGRFRQNLLGKRVDYSGRSVIVVGPNLKLNQCGLPKIMALEIFKPYVLREAPNVKSAKHVAEVFDILEDVIKDHPVLLNRAPTLHKLGIQAFYPVLVEGSAIKIHPCVCAGYNADFDGDQMAVHVPLSQESMKEAIEYMMPNSNLLKPADGSPITEMALGIYYLEEAIFAWAIELRQPIRTVGRLLFNIKSLMETVQLIDELKTLGFLVATNSGISVSVNDCKDKLINEANKKAALIENGLITREEKRRLSNELWNAVRTIIDSASKDQVKQLAAMRGLVVLPTKSNFREGLSIFEYVTSSRGSRKGLTDSAIKTADAGYLTRRLVDVAHDMIIRAFAIRITGRFLAEPIFAKGVLAAEAITVRSPLTCQARYGLCSQCYGWDFSTKPVTIGAPVGVIAAQSIGEPGTQLTMRVKHFGGLPRVEELFEARAAPLAEISGKIKVKNNDLVAVGERLATGALNVKELLATSQEYLIEEIQAVYESQGIPIHDKHMEVIVRKMSDKVQIDSVGIGEFVQVMLGITRSALYTESWLSAASFQHTSSVLTEAAADKLLGLKENVIIGRLIP
>Collierbacteria_CG22_combo_CG10-13_8_21_14_all_Collierbacteria_OP11_43_12_curated
NLAQAQLDSYKQFLGIRESLLELNPTGKVFEFEQAIEKGVTFESPLWATVKLLGDIPMMTSIGTFVINGVERVVVNQLVRSPGAYFTRGSWLEFIVSNDYISVRIKVSATTLIRAYIATTLAILDFYQKVRPGEPAVLENAKALLHQMFRRYNLGLVGRYKMNRKTLSNDDFIGSIKYLIGVDDIDHLANRRLRCVGELVTSFKAGLLRLERSIKEKMNPRPIISAITEFFRRNRLSSILDQVNPLSEVDNLRRISVMGPGGITRERASFSMRDIHSSQYSRICPVRSPEGPNIGLVTYLALYSRINPYGFLEAPYLKVYLAADDEEWVPVRFKVQYIDVIPRQVVGTSAALIPFIQQDEGTRALMGTHHLTQALPLVKPTAPIVGTGMEEITARGMGWVVSSADGEVLSVDGNHISLKYNLRKYHNSSDTCYNQHPLVAVGDKIKKGDVIINGPASNGELALGQNLLIAYAAFEGLGYEDAIVVSDRCVREDLLSSIHIHEYSCDVMDTKLGAEELTRDIPNVAEVDLRNLGQDGIIAIGSVVGPNDILIGKIAPKGETELTAEERLLRAIFGEKAREVRDTSLRMPHGEQGVVVSVRALSRAGVITQIKIKVAQLRKITVGDKVAGRHGNKGVISKIVSDADMPHLADGRPVDIIISPLSVLARMNLGQLLEAQLAFAGEQLSVPVFEKVSKSQLYDGRTGEPFAETAVGVGYIIKLNHMVEDKTHARSIGPYSLVTQQPLGGKAQMGGQRLGEMEVWALEAHKAAYSLQEMLTLKSDDVVGRSKAFEAIVKGETIPSIPESFKVLVKELNSLCLAVVPTDFSGLQIRLASPEDIRGLVTKPETINYRTQKPEKDGLFCERIFGPTKDWECYCGKYKRVRFKGIVCDKCGVEVTLSRVRRERMGHIELSAPVAHVWFFKGAPSKLSLLLDISPALTSVIYFSSIETQLVSDSEFLEAGMGSEALLDALNLEELAKLKEDLRATKRLQVVRGLTDSPEWMIVQTLPVIPPDLRPMVQLSGGRFAASDLNDLYRRVINRNNRLKHLIDLGAPEIILRNEKRMLQEAVDSLIDSSQLKSLSDMLRGKQGRFRQNLLGKRVDYSGRSVIVVGPELKLNQCGLPKDMALEMFKPFVLHEAPNVKAAKVIPEVFDILEKITKKHPVLLNRAPTLHKLSIQAFWPVLVDGAAIRLHPVVCGGFNADFDGDQMAVHVPLTKKAIMEAKKHMLPQYNLVKPSAGNPVSEMAIGVYYLTEAITAYVLNPRQPIKTVGRIIFNISSIFRVVRLIDGVKNIGFAYSTISGLSFAISDNKDVIIEEGNQKAKEIENGLITNEERRKITIQMWNPVRLIIDTITQNTIKQLSAMRGVGALPTKGNFREGLNIFEYVSSIRSSRKGLTDTALRTADAGYLTRRLVDVSHDAIIRIFEKRINSRFAAKKVADAGEMIAAKIEVRSPLTCKMRFGLCVKCYGNNLANSAAVIGDPAGVIAAQSIGEPGTQLTMRTKHSGGLPRVTELFEVRVAPISEVSGKVKIEDAEMIAVGNQLAAGSVDIKELLKIAQNYLIGEIQAIYESQGIGIHDKHFEVIVRKMCDYVRIDSLGAGDVINLILGTIRAALHTDSWLSAASFQDTTSVLTDAATDHLVGMKENVIIGRLVP
>Roizmanbacteria_CG22_combo_CG10-13_8_21_14_all_Roizmanbacteria_OP11_34_12_curated
NLIEVQKNSWAEFTRLKEIFNEFFPTKKKFTIYLCYKKKLTYDAPVYLKLRLFFNLPKMTDRGTFIVNGIERAIINQIVRSPGVYFTIGAWLDMTINNGLIEMKIKFLSTVFLKVYLIPTLAVLEIYRKIRPGEPLILENAYETINNLLKRYSLADVGRYKINKKLLTKEDIIASIKYLLRFDDIDHLGNRRLRTVGELIYGIRVGMVRVEREIKERMNSKPLIVAINSFYRTSQLSTIVDQTNPLSELDNLRRITVGGPGGIEKERASFSIRDISSSQYGRICPIRSPEGPNIGVVIYMALYSKVNKYGFLETPYKKLYLQADDEEMVTARHKVDLIDVSPRQVLGASASLIPFLQNDDASRALMGSHMQCQAVPLINPEAPIVGTGLEEKVSIALGRTIKASDGVVKYVDGQKIVYKYKLERFTRTNNVSFDQRPKVSQDQKVKKGEIIIDGPSTKGRLALGKNLLVAYSSLNGLGYEDGFVISDRLVKEDILSSITMEEFIADVIDTKLGPEELTRDIPNVREEILQNLNKEGLVTIGTEVKGGDVLVGKVAPKGEKELTAEERLLRAIFGEKAKDIKDTSLRMPYGKRGSVVNIEIINGPSVLQRIIVNTAQLRKITVGDKLAGRHGNKGVISKILPAWDMPYLEDGTPVDVILSPLSILSRMNLGQLFENLMGVIAKHTSIPVFEKIKKVTLFDGQTGLPYEKALVGTSYIIKLIHMIEDKFHARSVGPYSLVTQQPLGGKSQLGGQRFGEMEVWALESHRVPYTLQELLTIKSDDVRGRTKAFESIIKGIDIPSVPESFHVLVKELNALGLSIDYADFSGLRITFASPETIIGEVIKPETINYRTFRAEKDGLFDERIFGPTKDYECYCGKYKRMRYKGIVCDRCGVEITTSAVRRERMGHIKLASPIAHIWYFKGTSSTLSIILDVPPALERVIYYATIDELVIEEDDYLNVGMGSEVLYEILDLVKQYRTLELLKLLKKARVLEAFIKAPKWIVLTVLPVIPPDLRPVVQLPGGKFATSDLNDFYRRVINRNNRLKQLIDLGAPEIILRNEKRMLQEAVDSLIDLQKQKSLSDILRGKQGRFRQNLLGKRVDYSGRSTIVVGPELKLNQCGLPREMALELFKPYLLHEAPNIKSAKLFPVVYDILEEITKDHPVLLNRAPTLHKLSILGFYPVLTDDNAIKLHPAVCSGYNADFDGDAMGVFLPLSSMAIGEVKQRMFPYHNLLKPSDGSPIVEMALGCYYLNEAMRFQKIMLRQPINTVGRIIFNLKNIVKVGELIDKLKEIGFWASTIAGLSLSIFDCKTKIIGETEDEIKKITQGLLTSEEKRRYSNKLWNPVKIIIKSASKEQLKQLAAMKGLVVVPTKSNYRQGLSIFEYVISARGARKGLTDSALKTADAGYLTRRLVDTSHDMIVRKFKERIRNRFILND-IKANELKIVLIIVRSPLYCGSPYGVCQKCYGTDLSTKIVEIGVPVGVMAAQSIGEPGTQLTMRVRHFGGLPRVEELFETRVSPIAEIAGRVKIKDGDLISVGVALSEGYLDIDDVLTIAQIYLLDEIQNVYESQGIAIHDKHFEVIIRKMSDKVIIEDEGKDEVVVSILGITRAAIHTDSWLSAASFEQTTSVLSSAAIDYLLGLKENVIIGRLIP
>Roizmanbacteria_CG22_combo_CG10-13_8_21_14_all_Roizmanbacteria_OP11_35_9_curated
DLIEVQKKSWKKFIDLKDILNEFFPTGKKFTLFLCLQKKLTYDTPVYLKFRLFFNLPKMTERGTFIINGIERAIINQLVRSPGVYFTIGAWLDVTINNNLIEMKVKFLATVFIKAYLLPTLAVLEIYRKVRPGEPLILDNAYETINNLFKRYSLADVGRYKINKKLLQKVDIIETIKYLIDFDNIDHLGNRRLRTVGELIYGIRVGMVRVNREIKERMNSKPLIVAINSFYRTSQLSTIVDQTNPLAELDNLRRVTVGGPGGIKKERASFSIRDISSSQYGRICPIRSPEGPNIGVVTYMALYAKINQYGFLEAPYRKLYLQSDDEETVVVRHKADLIDVSPRQVVGASAALIPFLQNDDASRALMGTHMQCQAVPLLKPKSPLVGTGMEDKISLALGRTIKAPDGLIKYVDGQKIIFKYQLERFIRTNNVAFDQKPLVEKGQRIKKGDVIIDGPSTQGKLALGQNLVVAYTSLNGLGYEDGFVISDRLVKEDVLTSVTMEEFVADLVDTKLGPEELTRDIPNVREEVLQNLDNEGMIILGTEVNGGDILVGKVAPKGEKELTAEERLLRAIFGEKAKDIKDTSLRMPYGKRGYVVNIETIDGPSVLKRIIVNTAQLRKISVGDKLAGRHGNKGVISKILPAWDMPYLKDGTPVDVILSPLSILSRMNLGQLFETLMGAIASKISVPVFEKIKKITLYDGLTGLPYEKVLVGTAYIMKLIHMVEDKFHARSIGPYSLVTQQPLGGKSQLGGQRFGEMEVWALESHRVPYTLQEILTIKSDDVRGRTKAFEAIIKGVDIPSVPESFHVLIKELNALGLSIDYIDFSGLRISLASPEIIIGEVIKPETINYRTFRAEKDGLFDERIFGPTKDYECYCGKYKRMHYKGIVCDRCGVEIITSAVRRERMGHIKLASPIAHIWYFKGSSSVLSIILDISPSLERIVYYATVEEVVIEEDDYLTVGMGSEVLYEILNLQTKYETLKNLKLLKKTRTLEAFIKAPKWMILTVLPVIPPDLRPVVQLPGGKFATSDLNDFYRRVINRNNRLKQLIDLGAPEIILRNEKRMLQEAVDSLIDLQKQKSLSDILRGKQGRFRQNLLGKRVDYSGRSTIIVGPELKLDQVGIPKEMALELFKPFLLHEAPNIKSAKNFPVVYDILEEITKEHPVLLNRAPTLHKLSILGFYPVLTDGYAIKLHPTVCAGYNADFDGDAMGVFLPLSNQAITEVKERMLPYHNLLKPADGSPIVEMALGCYYLDLAINVYKINLREPILSVGRVIFNLKNLVKVGELIDRLKEIGFWAATVSGLSVSIFDCKQSLLRETEKEIDKVRQGLLSYEEKKRYSNKIWNPVKIIIKSASREQLKQLSAIKGLVVVPTKSNYREGLSIFEYVISARGARKGLTDSALKTADAGYLTRRLVDVSHDMIVRKFKERIKDRYLAFD-IKADELKISLLVVRSPLYCQSPYGICQKCYGTDLATKIVEIGVPVGVIAAQSIGEPGTQLTMRVRHFGGLPRVEQLFETRVSPIAEINGKAKIKDGDLIVAGTPLSEGYLDVNDILTIAQIYLLDEIQKVYESQGITIHDKHFEVIIRKMSDKVIIEDEGKDEVVISILGITRAAIYTDSWLSAASFEQTTSVLSSAAIDYLLGLKENVIIGRLIP
>Woesebacteria_CG22_combo_CG10-13_8_21_14_all_Woesebacteria_OP11_39_10_curated
DLSKVQRESWQWFLGIAQELTGISPTGKNWQLVLAQEKGLTYSCPLKIIATLLGDLPQMTLRGTFIINGIERAVINQIVRSPGVYFSHGSWLEFEVSGDVISARIKVLGTIFLRAYIQATLAVLEIYRKLRPGEPAVLENAEALFQSLFRRYDLGRVGRYKINKRVLTRQDIVAAMSYLISVDDIDHLANRRLRRVGELVNAFRVGLLRLERSIKEKMNARPLIASLNEFFRSNQLSTILDDTNPLSEIDNLRRVSVLGPGGINRERASFSIRDVNSSQYGRLDPVRSPEGPNIGLVTYLALYARVNEFGFLETPYRKVYLTADDEARLPLRHLVDFVDVTPRQVIGASASLIPFLAHDEGNRSLMGSNMQCQSVPLVNPESPVVGTGMEKEIAKGMGRVIYARGGVIEYADAKTVEVRYHLLKFKRTASTCYNQKVVVSPGERIKAGDLVADGPSISGELSLGRNLVIAYASMSGYGFEDAILVSDKIVKEDILTSIHIEEYEADIVDTKLGPEELTRDIPNVAESELANLAEDGIVVVGAEVGPNDILVGKIAPKGETELTSEERLLRAIFGEKAREVRDTSLRVPHGEKGIVVSVSILDKPGVIKKVVVKVAQTRKLTVGDKVAGRHGNKGVVAKIMPSADMPYLPDGTPVDIIISPLSVLARMNLGQLLECHLGWALSKKALPVFDRVSKIKLRDGRTGEEFKETVVGIAYIMKLIHMVEDKTHARSTGPYSLVTQQPLGGKAQMGGQRLGEMEVWALEAHRAAYTLQEMLTIKSDDIVGRAKAFEAIVKGTDIPTVPESFKVLVRELNSLCLSIEPK----------------------------------------------------------------------------------------------------------------------------------------------------------------KVSKRLKLINGLRRAPSSMILRVLPVLPPDLRPMVQLSGGRFATSDLNDLYRRVINRNNRLKHLIGLGAPEIILRNEKRMLQEAVDSLIDASQLRSLSDMLRGKQGRFRQNLLGKRVDYSGRSVIVVGPELKLTQCGLPKEMALEMFKPFVLKEAPNVKSAKNMPEVFDILEEIIKDHPVLLNRAPTLHKLSIQAFYPVLIEGNAIRLHPAVCSGFNADFDGDQMAVHVPLSKRAIEEARTLMLPTSNLLKPSDGSPATEMALGIYFLNEAIFAYKIELKQLITTCGRILFNIKQLLEVAVMIDAIKDLGFWGGTISGLSFGIPDAKATMLNEAEKEVSKIEQGLITGEEKRRLTQEVWNPIKIIINATSKDQVKQLAAMRGLIVLPIKSNFREGLSEFEYVTSSRGSRKGLTDTAIKTADAGYLTRRLVDVAHDVIVRVFFNRILGRYLAEDVYKKGELKAKEVSVRSPLTCGLRHGICVKCYGWDFSNKVVARGTPVGVIAAESIGEPGTQLTLRTKHTGGLPRVEELFEARLSPLTEISGKVAIKDGDFIEAGSPLATGSLDIKEILLIAQEYIVSEIQKVYESQGIPINDKHFEVIVRKMSDDVKIATSGPGEIIQVILGITKRALFVESWLSAASFEQTTDILTEASLDRLLGLKENVIIGRLVP
>Nomurabacteria_CG22_combo_CG10-13_8_21_14_all_Nomurabacteria_OD1_32_8_curated
NLIEAQTKSYKWLIGIKEVFKEFSPSGKKFELDEAKINKLSYQGLLKTRVKLMSEIPLMTPHGTFIINGVERIIVPQLARSFGVFFTRGVWIEIESEDGAIYVRIKFPATTLLRVAIEACLAYIEIYKRLRDGDMATADNAKEFINSLFERYDLSPVGRYRFNKRTLSKEDLMTVITNIIVSDDIDHLGQRRVRFVGEMLQKVRTGMMQIKRNIQDRMNQRPLQARIKEFFTTNQLSQFMSQENVLAEIEHIRLLSALGPGGLTRERAGLEVRDVHPSHYGRVCPIHTPEGPNIGLILHLSTYAKINDFGIIETPYMKVYLNALEEEKVAARVEVDFIDVAANQGFSIATSMIPFLEHNDANRALMGSNMQKQAVPCVLPEAPLVATGIETLASRDSGRIVIAEDGIVSYLDARKIIIKYTLVNFLRNNFSAFHQRPTVDVGQKIKKGDVLADTTSTDGQISIGQNVFIAFLSWFGLNYEDAIIISERLIKKSKFTSIYLEEFVCIVRDTKLGPEITTRDIPNVGELKLKDLDEDGIVRIGAEVRENDILIGKITPKGETELTPEERLLRSIFAEKARDVKXXXXRMEHGKRGRIIGIKIFSRAGIIKKIVIEVAQIRNISVGDKLSGRHGNKGVISRILPEEDMPYTTDGTPVDIILSPLGVPSRMNLGQILEMHLGMAANTLIVPPFLGAGRLKLFDGRTGEAFSDIAVGYMYMLKLHHMVEDKIHMRSIGPYSLITQQPLGGKAQGGGQRFGEMEVWALEGYGAAYTLREMLTIKSDDILGRSATFDSIIKNEPIKNSTASFNVLLNYLRGLALDINLKDFDYISLKLASPEQIKGEVTKPETINYRTGRSERGGLFDEKIFGPEKDYECYCGKYRRIRYKDIICEKCGVEVTRSIVRRERMGHIELSTPVAHIWFLRGVPSRMSILLNISVDLGKVIYFANLEKEVLNEISFFEANIGAEAIYSIFDLNKLKLTEKMIKLQKRLSLIRAMTYAPEWMFLTVIPVIPPVLRPMVALDGGRHATSDLNDLYRRVINRNNRLKKLKEINAPDVILRNEKRIIQEAVDALIDNSILKSLSDNLKSKQGLFRQNLLGKRVDYSGRSVIVVGPELNLNQCGLPKHMALELFRPFVISKAFNIRGANKLPEVWAMLEEVIEGKYVLLNRAPTLHRLGIQAFNPILIEGNAIQVHPLVCQAFNADFDGDQMAVYVPLLEESQAEARELMAANKNLLKPQNGDPIVDVVLGSYWMNTAITAYAVSLRAKIKSVGKLLFNISSLVDTPPILDKIKSFGFKYSTFSGTTWGLDNVKEKIIAEGRKLEEKIIEGLFSEEERYQKIIEVWGSTYDLFISGSMTSLLQMNGMKGLIQFPIIPSYLEGLSPIEYFVTTHGARKGASDTALNTAKAGYLTRRLVDVAQDVVITPLSKNIRGRVLAGDLYKKGFLEAYNIFVRSPLTCRTIHGLCQMCYGLDLGRHLVDLGEAVGIIAAQAIGEPGTQLTLRTFHAGGLPRIEEIFERRPAVVSETDGEIIVKVGQKIRKGELLTDGSADIAEIYKFVEEYIIREINKVYELQSASISRKHTEIIIRQMFSRRKIKDAGIGDIVTIVLGITEVSLRTKSWLSAASFQNTNRVLIENAIDSLRGLKENVIIGRLIP
>Campbellbacteria_CG22_combo_CG10-13_8_21_14_all_Campbellbacteria_OD1_36_13_curated
NFVENQVNSYTDLIKLKNLFKEFSPSGKKFNFEYAKSQQLSYEAPLRAKVKLLADFPIQTAHGTFIINGIERVIVPQLIRSFGVLFTRGAWIEFESDTESIYVRIKFPVTSLLRVIIKASIAYIEIYRKLREGDIVSLQNAREYIDSVFERYDLSEVGRFRFNQRVITIEDLVVIINNIVKADDIDHLGSRRIRFVGEILQRMRVGMTRMKRNLQDRMNPRPLQASIKEFFTTSQLSQFMQQDNILVEVEHLRRLSALGPGGLTRERAGFEVRDVHPSHYGRVCPIHTPEGPNIGLVLNLATYARVNNFGMIETPYAKVYMNAFEEEMVEVRYEVDYMDVSANQAFSIATSMIPFLNHDDAARALMGSNMQKQAVPCVNADAPLVATGIEEAAARDTGRLIFATAGEVTYSDAKKVVIKYKLLNFTKTNDTAFHHKPSVKVGDKVKKGGLLADISSSRGQIALGQNIRVAFMTWHGSNYEDAIIISERLVKDSVFTSLHVEEFTVNVRDTKLGPEVTTHDIPNVGENKLKNLDEDGIIRIGAEVRPQDILVGKITPKGETQLTPEERLLRSIFGEKARDVKDTSLRLENGKRGRVVGVKVFSRSGIIKRIHIEVAQLRSVAIGDKLAGRHGNKGVISTILPIEDMPYTEDGEPIDIILTPLGVPSRMNLGQILELHLGLAAKTLIVPPFMGATKVKLYDGRTGESFDDISIGYMYMLKLHHMVEDKIHQRSIGPYSLITQQPLGGRAQHGGQRFGEMEVWALLGYGAAYTLREILTIKSDDILGRSSAFDAIVKGQPIRNTPASFNVLMNNLRALSLDVDLKDFDMITMKIASPDKILGEVTKPETINYRTQRSEKSGLFDEKIFGPSKDYECYCGKYRGIRYKGITCEKCGVDVTRSIVRRERMGHIELATPVSHVWFLRSIPSRMALVLGVNSKLEKVIYFADLEIEIIDDNDYFDAEIGAEAIYKIFDLSAILDLEERYKINKRISLIRSLIKSPEWMFLTHLPILPPALRPMVPLEGGRHATSDVNDLYRRVINRNNRLKKLQAINAPHVILRNEKRILQEAVDALIDNSILKSLSDNLKGKQGIFRQNLLGKRVDYSARSVIVVGPSLALDQCGIPKNMALELFRPFIISEAYNIRGANKLPEVWGILENVIKDKYVLLNRAPTLHRLGIQAFKPVLVEGLAIQVHPLVCTAFNADFDGDQMAVHVPLSAEAQAEAREIMASNKNILKPGNGRPVLDVVLGCYWMNHAITAYYVDFRAQIKSVGRLLFNMQKIVRIPGILDKVKTFGFKYATHAGITWGIDDIKNQIISDARAKVNENIEGLLSAEERRRKSIEIWGSVYDMWKSGSLSQITVMAGMKGLIAFPITTSSKEGHTPIEYFTTTHGSRKGLTDTALNTATAGYLTRKLFDVSQDIVVSPLSKNLQGRFLAEDVFKKGHFDAKEMIVRSPMTCATAKGLCRTCYGVDLGTEPVELGEAVGTVAAQAIGEPGTQLTMRTFHAGGLPRVIEIFERRAAIISATGGLVLVKVGDTVKKGQILTDGSADLKELYKYTQNYIIHEIGKIYELQGASISRKHIEVVIRQMFSRARIKNPGNGVIVHMIMGITEVSLTRQSFLSAASFQHTTRILIDASIDHLRGLKENIIVGRLIP
>Vogelbacteria_CG22_combo_CG10-13_8_21_14_all_Vogelbacteria_OD1_37_9_curated
NLVEIQTNSYRWLVGLKELFKEFSPSEKKFELTYAKDNKLTYDAPLRVRVKLLADFPLMTSHGTFIINGIERVVVPQLTRSFGVFFTRGAWIELETEDGVIYVRIKFPVAALLRIFIQKSIAYLEVYKRLRDSDLATIANAKEYVNSLFDKYDLSVVGRFRFNQRVISFEDFVLIVTQVITEDDIDHLGFRRVRCVGEMLSKLKVGMTQMKRNIQDRMSPRPLQARLKEFFTTNQLSQFMSQENVLSEVEHLRTLSALGPGGLTRERAGLEVRDVHSSHYGRVCPIHTPEGPNIGLILHLASYARINEFGVIEAPYAKVYLNALEEEKIEVRREVDFVDVAAGEAFSIATGMIPFLEHDDANRALMGSNMQKQAVPCVRVEAPLVATGMETIAAQSSGRLVRALSGVVTAVDGRKIKIKYPLATFKMTNYTCFNQRPVVALGVKVKKGDLLADSSSSDGQLALGQNALVAFISWHGANYEDAIILSERLVKNSTFTSVYIEEFDISVRDTKLGPEITTHDIPNIGETKLRNLDEEGIVRIGAELEPNDILVGKITPKGETELTPEERLLRSIFGEKSRDVKDTSLRMPHGKKGRVIGVKVFSRSGIIKRIHVQVAKVRNISVGDKMAGRHGNKGVISRVLPEEDMPYLADGTPVDVILTPLGVPSRMNLGQIFEMHLGLAAHTLITPNFMGVTKVPLFDGQTGEQFADISIGYMYILKLAHMVEDKIHMRSIGPYSLITQQPLGGRSQGGGQRFGEMEVWALEGYGAAYSLREMLTIKSDDIVGRSQAFDSIVRGEPIKNLPASFSVALNELRGLGLDIELKDFNAVSIKLASPERILGEVTKPETINYRSGRSERNGLFDERIFGPEKDYECYCGKYKRIRYKDIICEKCGVEVTRSIVRRDRMGHIELASPVAHIWYLRNIPSRMGLLLDLPVELERVIYFADLDTEVLDETTYFEASIGAEAVFDLFNLDKMLEVSNRLKLQKRFNLVKAMIRSPEWMFLKVIPVIPPALRPMVALDGGRHATSDVNDLYRRVINRNNRLKKLIDLNAPEVILRNEKRILQEAVDALLDNSILKSLADSLRGKQGRFRQNLLGKRVDYSGRSVIVVGPELKIGQCGLPKHMALELFRPFVISKAFNIRGAGRLPEVWAILEEVIEGRYVFLNRAPSLHRLSVQAFQPVLIEGNAIQLHPLVCAPFNADFDGDQMAVHVPLTERAQEEARDLIASNKNLLKPSSGDIVADIVLGCYWVNAAIMAYHLSLRAKIKSVGRILFNMNRLIRMSDILDNLKSFGFKYATKSGITWGMDDVKEAIIASARKEVEMLDDGLLSDRERYRLTIEVWGPVASMLNSGSISQIAQMAGMKGLIIYPVIPSYKEGLSPIEYFITTHGSRKTLADTALNTAKAGYLTRKLVDVSQDVIIKGLANLIKGRILLKDVFKKGHLDARVITVRTPLTCKTIKGLCQKCYGQDLGRHLVAVGEPVGVVAAQAIGEPGTQLTMRTKHTGGLPRVEEIFERRAAIISEIDGEVFIKTGDRVIKGQLLTDGPVELPALFKLTEDYIMREINAIYELQGVNIARKHIEIIVRQMFSRRKIKTPGVGELVSVLLGISEVALSTSSFLAAVSFQHTNRVLVDMAID----------------
>Campbellbacteria_CG22_combo_CG10-13_8_21_14_all_Campbellbacteria_OD1_43_18_curated
NLIKNQLESFKWVKGIKEIFKEFSPQGKKFTLEYAKNNKVTYEAPLRVSVKLMADFPVMTNHGTFIINGVERVLVPQLIRSFGVLFGRGAWIEIETESGNIVVRIKFSVTALLRVYIEASLSYVEIYRKLRDGDLATANTAKDFIETIFERYDLSKVGRYRFNKRTISLDDVVKTVSHIITADDIDHLGSRRIRLVGEMLQKLRVGLSQMKRNIQDRMSPRPLQARIKEFYATNQLSQFMHQDNILQEVEHLRTISALGPGGLTRERAGLEVRDVHPSHYGRVCPIQTPEGPNIGLILHLSNYARINDFGILESPYAKVFMNALEEELIEGRREVEFIDVASNQAFSIATSMIPFLNHDDTARALMGSNMQRQAVPCLKPQVPIVSTGIEERTARDSGRLVYAAEGQITALDARKIELKYPLVNFSRTNFSVSHHRPTVSLGQKVGKNELLADTSSSNGQVAIGQNLFIAFMTFSGANYEDAIVISERLVKDDTLTSIHLDEFECVVRDTKLGPEITTHDIPNVGEVKLKNLDEDGVIRVGAEVQAGDILVGKITPKGESQLTPEERLLRSIFGDKARDVKDTSLRVEGGKRGRVIDVKVFSRSGIIKKIYIQVASLRKVSVGDKLAGRHGNKGVISRVLPLEDMPYTEDGTPVDVVLTPLGVPSRMNLGQILEMHLGLAAKTLIVPPFAGATKVKLFDGRTGKAYDNVAIGYMYMLKLHHMVEDKIHMRSIGPYSLITQQPLGGKAQNGGQRFGEMEVWALLGYGSAYTLREVLTIKSDDIRGRSAAFDALIKGRKIRNLPASFNVLLSNLKGLGLDIELKDFDSVSLRLASPEKILGEVTKPETINYRTQRSEKGGLFDEKIFGPEKDFECYCGKYRGIRYKGIICEKCGVEVTRAIVRRERMGHIELASPVSHVWFLRSIPSRMGMILNLSADLERVIYFAEVDNEVLDSVSFFEAQTGAEAVFNIFDLKQMADIAERLKFLKRQSLIASMLLSPEWMFMIRIPVIPPAIRPMVALDGGRHATSDVNDLYRRVINRNNRLKKLIAINAPNVILRNEKRILQEAVDALIDNSILKSLADNLKGKQGLFRQNLLGKRVDYSGRSVIVVGPELSLDQCGLPKHMALELFRPFVVHKAFNIRGAGRLPEVWAILEDIIRDKHVLLNRAPTLHRLGIQAFRPILIEGNAIQVHPLVCTAFNADFDGDQMAVHVPLSDEAQLEAREIMSSRKNLLKPGDGKPVGDIILGCFWMNNALLAYDIDFRARIKSAGRLLFNMSQIVVLPEILDKIKNFGFKYVTESGITWGIDDVKTSLIKKGKDEVANITEGLLSDEERNRRVIEIWDSVHDMVYSGSFAQITQMAGMKGLINFPIISSSKEGFSPIEYFISTHGSRKGMADTALGTAKAGYLTRRLFDVAQDVIVLPLSKNIKGRFSAEEIVKRNTLLAKEILVRSVMTCQSKDGICSKCYGVDLGDKVIAIGETVGTVAAQAIGEPGTQLTMRTFHSGGLPRVEEIFERRSAIISHVGGKVLIKVGDEVEKGQIITDGSANLKELFKFTEEYIIHEINKIYELQGASVSRKHIEIIVRQMFSRSKILDSGIGDVVPLILGITEVSLSRQSFLSAASFQHTNKILIDSAVDELLGLKENIIIGRLIP
>Uhrbacteria_CG22_combo_CG10-13_8_21_14_all_Uhrbacteria_OD1_47_17_curated
DLIEVQKTSYRWFLGIRELFNEISPIGRDLELYTSKEKHVNYEAPLRVKLKLLGDVPLMTDRGTYIINGIERVVVTQLVRSAGAFFTRGAWLEFETDNNVLWVKIKVAATSLLRAYIESTLGYTEVYKRIRPGDLAATDNARSLIHSMFDRYDLGTVGRYKFNKRILTKEDLVHLLRELIRADDVDHLGNRRVRGVGELVNRFRIGLARMERIVKDRMNARPVIGALREFFMSSQLSQFMDQTNPLSELEHKRRLSAMGPGGLTRERAGFDVRDVHRTHYGRICPIASPEGPNIGLVGHLASYGRINDYGFIETPFRRVYLNAFTEERSSARKEIDYVDVSSKQILSIGTSLIPFVEHDDGHRALMGTNMQRQAVPCIKPDAPIVGTGVERRVAIDSGHALIAPDGVVVSVSGNHVEFQYDLIKFQRSNSTCINFHPTVDKGQKVYAGEVLVDGTSVHGELALGQNLLCSFLSWDGYNYEDAIILSERLVHQDRFTSIHIEHHTLDVRDTKLGEEVVTSDIPNVSEEKLRNLDERGIVRIGAEVKSGDILCGKITPKGETDLSAEEKLLRAIFGEKARDVRDSSLYLEHGEKGKVVDVKIFSRPGVLQQIVVSVADLRKIQVGDKLAGRHGNKGVISRIVPIEDMPFLEDGTPVDIILSPLGVVSRMNLGQILETHLGLAANALATPVFDGVPKIALYDGRTGERYDDPTVGYVYMLKLNHMVEDKIHQRSIGPYSLITQQPLGGKAQFGGQRFGEMEVWALEAYGAAHTLQEILTIKSDDVPGRSKAYEAIIKGEPIKNVPESFNVLVRELKGLCLDVELLDFDAIRLKLASPDIIRGEVTKPETINYRTQKPERSGLFAEEIFGPAKDWECACGKYKKIRYKGIICDKCGVEVTHSLVRRERMGHIELAAPVSHIWFLRSVPSKVGTVLDMSISLEKVIYFSQIRTELLSETDYFEAMIGAEALNVLLDISATVELEADLRIIRRLKLLKALEANPSWMILKVIPIIPPDLRPMVALDGGRFATSDLNDLYRRVINRNNRLKRLLELSAPEVIVRNEKRMLQEAVDSLIDNSALKSLADILKGKQGRFRQNLLGKRIDYSGRSVIVVGPSLELHQCGLPKTMALELFKPFVIAQVHNIRSANRFPEVWDILELIAQDSVVLLNRAPTLHRLGILGFQPKLIEGKAIQIHPMVCPGFNADFDGDQMAVHVPLTEEARWEAKNLMLATKNLLKPATGQPIADIAWGCYYMAEALYVFKLDIRDKIKTIGRILLNLGEIVRTARFLDEVKNIGFFYATKSGFSYGMGDLKTKIMTAGEEKIVEIEEGLLTKKERYNQIIRVWGSVFAMIDSGSVGQLTNVIGTKGLVSLPIKSSLREGLDVLEYFISSHGVRKGLTDTALRTANAGYLTRRLVDVAQDVIIQPILTRLLGRVLLKDLVKKGALHIRELHVRSVLTCKLKRGLCQKCYGYDLAYALVKVGTAVGIIAAQSIGEPGTQLTMRTFHSGGLPRVEELFEARKALIAPVAGTAHVKDGDEIQSGDILTEGQLDLQELFRLVMRYVLKEILAIYASQGQKLNAKHIEIIVRQMFSRVYVQEVGPGQIISLFMGITKVALSTESFLSAASFMETARVLINASVDHLEGLKENVIIGRLTP
>Woesebacteria_CG22_combo_CG10-13_8_21_14_all_Woesebacteria_OP11_45_10_curated
-------------------------------------------------------------------------------------------------------------------------------------------------------------------------------------------------------------------------------------------------------------------------------------------------------------------------------------------------------------------------------------------------------------------------------------------------------------------------------------------------------------------------------------------------------------------------------------------------REVRDTSLRVPHGERGIVVEVLILDKPGVIKKVIVKVAQIRKLTVGDKVAGRHGNKGVVAKIMPVSDMPYLPDGTPVDIIISPLSVLARMNLGQLLECHLGWALSKSALPVFDKVGKVKLRDGRTGESFKDTVVGVAYIMKLIHMVEDKTHARSTGPYSLVTQQPLGGKAQMGGQRLGEMEVWALEAHRAAYVLQEMLTIKSDDIVGRAKAFEAIVKGVDIPTVPESFKVLVRELNSLCLSIEPKDFKSLVIRLASSEDIRGEVTKPETINYRTLKPEKDGLFDERIFGPTKDWECYCGKYKRIRYKGVVCDKCGVEVTQSRVRRERMGHISLATPVAHVWYFKGAPSKISLLMGVAPSLEQVIYFALLEKAILTEEEYLTVKMGADAVLSIINLEEISSLKKELKVCKRLKLVNGLRRAPTSMILKVLPVLPPDLRPMVQLSGGRFATSDLNDLYRRVINRNNRLKHLIGLGAPEIILRNEKRMLQEAVDSLIDASQLRSLSDMLRGKQGRFRQNLLGKRVDYSGRSVIVVGPKLKLNQCGLPKEMALEMFKPFVLKEAPNVRSAKNMAEVFDILEEITRDHPVLLNRAPTLHKLGIQAFYPVLIEGNAIRLHPAVCSGFNADFDGDQMAVHIPLSQKAIEEAKTLMLPAANLLRPSDGSPVTEMALGVYFLQEIIFAYRIDLRQPVCTAGRILFNIKQLLRAAEMIDAVKDLGFWAGTLSGLSFGISDAKAEMLKSAEDEVAKIEQGLITVEEKKRLVQEVWNPIKIVINATSRDQVKQLAAIRGLIVLPIKSNFREGLSEFEYVTSSRGSRKGLTDTAIKTADAGYLTRRLVDVAHDVIVRVFASRIMGRFTPE-----GEFKAKQLVIRSPLTCALRYGICAKCYGMDLSNKMVSLGTPVGIIAAQSIGEPGTQLTLKTKHTGGLPRVEELVEARLSPLAGISGKVAVADGGKVEAGTPLATGSLDVKEVLAIAQEYIINEVQKVYESQGIPINDKHFEVIVRKMSDDVKITTSGPGEIVQIILGITRRALYVESWLSAASFEQTTDILTEASLDRLLGLKENVIIGRIIP
>Portnoybacteria_CG23_combo_of_CG06-09_8_20_14_all_150_Portnoybacteria_OD1_37_13_curated
DLIAIQKESYQWFWGLREILDEISPGNQDLELYEAKTHNVSYEAPLHCRVKLMGDFPLMTQRGTFVVNAVERVVISQLIRSSGVFFTRGAWLEFETDEKSIGVKIKAPVTTLLRAYIEATL---------------------------------------------------------------------------------------------------------------------------------------------------------------------------------------------------------------------------------------------------------------------------------------------------------------------------------------------------------------------------------------------------------------------------------------------------------------------------------------------------------------------------------------------------------------------------------------------------------------------------------------------------------------------------------------------------------------------------------------------------------------------------------------------------------------------------------------------------------------------------------------------------------------------------------------------------------------------------------------------------------------------------------------------------------------------------------------------------------AIQLHPLVCPAFNADFDGDQMAVHVPLSKKAQEEARQIMTSDKNFLKPATGEPIIDIVWGCYWMNEAILAYHIDLKARIKCVGRIIVNLSRLVDAIKFLDEIKELGFRYSTKSGLSWSMDDLKEKFIKEAEEKTEAIEQGFLTDDERYGQVISVWGSVYSMVDSGSWELINQMAGIKGLVVLPIKSSLKEGFNVLEYFIATHGTRKGMADTAVRTAAAGYLTRRLIDVAQGVIIRTMEQRLIGRTIIKKL-----------LVRSPITCQTRRGICQKCYGYDLSRAMINLGEAVGIVTAQAIGEPGTQLTLRTFHTGGLPRVEELFEAREAVMAEEDGRIWSKTGDEIKKGQQLCEGSLNPQKLLKLVYRYLINQIQIIYAAEGASINEKHIEIIVRQMFSRVRVKYIGPNEIVSLLLGITKVSLSTESWLSAASFQETARILVNAATDQLRGLKENVIIGKLIP
>Nealsonbacteria_CG23_combo_of_CG06-09_8_20_14_all_150_Nealsonbacteria_OD1_37_18_curated
-------------------------------------------------------------------------------------------------------------------------------------------------------------------------------------------------------------------------------------------------------------------------------------------------------------------------------------------------------------------------------------------------------------------------------------------------------------------------------------------------------------------------------------------------------------------------------------------------------------------------------------------------------------------------------------------------------------------------------------------------MVEDKIHMRSIGPYSLITQQPLGGKAQFGGQRFGEMEVWALEGYGAGHILQEMLTIKSDDVTGRAATYEAILKGEEIKNIPASFNLLVAELKSLGLNVEVKDLEAIRIKLASPEEILGEVTKPETINYRTQRAEKDGLFCEKIFGPTKDYECYCGKYKRIRYKGIVCDRCGVEVTKAAVRRERMGHIKLASPCSHIWFLRGVPSRMGMILDIPMQLEKVIYFAEIEKETLSEVDYFEAGTGAEILRKIFDLKKQIELKKELKILARLEIFQGMSKAPEWMFLTVLPILPPDLRPMVQLDGGRYASSDLNDLYRRVINRNNRLKYLLEIGAPEVIVRNERRMLQEAVDALIDNGMLKSLADILKGKRGRFRQNLLGKRVDYSGRSVIVVGTELKLNEVGIPKKMALELFKPFVIKKVYNVRSASRLDEVWASLEEVVKDKLVLLNRAPTLHRLGVQAFYPKLIEGESIRIHPMVCRAFNADFDGDQMAVHLPLSETSQKEAKEIMLSTLNLLKPATGTPVLDIILGCYFLEEAILAYDVGLQEKIKSVGRIIFNLEGIVKTGEILDKIKELGFEYSTWAGISWGMDDLKENIIAKAEKGIEEIEKGLLSREEKSSKVIEIWGSVFQIIDSGSWGQLVQMAGMKGLVILPVKSSFKEGFDVLEYFISTHGARKGTADTALRTSTAGYLTRRLVDVAHEVIVTNFIYKILGRINLENICKEGEIKAEKIRIRSPLSCKSVRGVCQKCYGWDLGNQLIKLGEAVGIVAAQSIGEPGTQLTMRTFHTGGLPRVQEIFETRKAEISQVDGKVWVNPGQEVKKGQQLCEGSLDLKELFKLTQRYIVKEIQKIYVSQGAIIHDKHIETICRQMFSRVRIKDLGIGEIVPILLGISRVALTTDSFLSAASFQETSRVLIKASLDKLRGLKENVIIGKLIP
>Nealsonbacteria_CG23_combo_of_CG06-09_8_20_14_all_150_Nealsonbacteria_OD1_39_17_curated
YLLTAPKESWDCFWDLKELFSEISPAGKEFELWEAKINNDSYEAALRVKVKLLADFPKMTERGTFIINGVERVVIAQLIRSPGVFFTRGAWLEFETENGFISLKIKIAATALLRAYIEETLALVEIYNRLRVGELVTPETAKELIWNMFERYDLSKVGRWRMGQRLLKLEDVIAVLREVIRPDQIDHLGSRRVRTFGELLNRLRVGITRMERIIKDRMNPRPVMAVAKEFFASSQMSQFMDNENPLAELEHKRRLSATGPGGLTRERAGFEVRDVQPSHYGRICPIETPEGAPVGLVGHLAGFANINPFGFLETPYFRVYLTAYEEEKVEARIKIDFIDVSPEQFISVATSLIPFLQNDDANRALMGSNMQRQSVPLVKPEVPYVMTGVEERIARDSGQAIVAQEGEVLEADAEHVKVKYELRTFVRTNYTCLHQKPMVEKGRKVKKGDVLADGGAINGHLALGSNILVAFVPWRGENFEDAIVLSDRLVRDDVFTSIKKENFICHVRETKLGPEITTCDIPNISEERLKDLDEEGIVRIGAEVGPNDILVGKISPKGEADLTAEERLLRAIFGEKARDIKDTSLKMEHGKQGRVTGIKIFSRPGIIKRIEIEIAELRKIQAGDKLAGRHGNKGIVAKVLPLEEMPFMEDGTPVDIVLNPLGVTSRMNLGQVLETHLGWAAEKLVTPSMSGANKAKLFDGRTGLPFGKITVGYIYMMKLIHMVKDKLHARSIGPYSLITQQPLGGKAQFGGQRFGEMEVWALEGYGAAHTLQEILTIKSDDVQGRATTYESILKGEKIKGVPASFNLLVNELKSLGLSIEVKDLEAIRIKIASPEDILGEVTKPETINYRTQRAEKDGLFCEKIFGPEKDFECYCGKYKRIRYKGLVCDRCGVEVTKSSVRRERMGHIKLATPLSHIWFLRGIPSMMGQVLDLPMLLEKVVYFAEIEREIISEIEYFSAGTGAETLRKIFDLKKETKLKEEVKNLRRLKLFQGMLVSPEWMFLTVLPVLPPDLRPMVQLDGGRYASSDLNDLYRRVINRNNRLKYLLDINAPEVIVRNEKRMLQEAVDALIDNGMLKSLADILKGKQGRFRRNLLGKRVDYSARSVIVVGPDLKMNQVGLPKTMALELFKPFVIHKAYNVRGASRLDDVWEILEEIVKDKLVLLNRAPTLHRLGIQAFYPLLIEGKAIRLHPLVCKAFNADFDGDQMPVHLPLSDKAQAEARDRMVADHNLLKPATGLPVVDIVLGCYWMSEAIMAYEVDLKAKIKCIGRILFNLEKIAVIERTLDQVKNLGYEFATRSGTTWGMDDLKEGVMKLAEKEVEQTESGFLTREEKAGKVIEIWGPIFRMVDSGAWSQSVQMGGMKGLVILPIKSSLKEGFDVLEYFISTHGARKGTVDTALRTSTAGYLTRRLVDVAHEVVTFNFIFKIVGRVCLENICEKGEIKGQKIKVRSPLSCKSVHGICQQCYGWDLASKLVERGEAVGIIAAQSIGEPGTQLTMRTFHTGGLPRVQEIFESRKAVICLSEGKILVKVGDEVKKGQSLSEGNFDLKEFFKLTQKYIVNEIQKIYASQGALIHDKHPEIIVRQMFSRVKIKDSGTGEVITILLGISRVSLTTDSFLSASSFQETSRVLIRAAADDLIGLKENVIIGKLIP
>Berkelbacteria_CG23_combo_of_CG06-09_8_20_14_all_150_Berkelbacteria_40_13_curated
DLLELQTSSYQWLFGIRELLDEISPTGKLYELETAKDKNLTYKAPLRCHVVLFGDFPLMTNKGTFIINGIERVVVSQIVRSFGVLFVRGAWLELETSKDAIYVKIKIPITTFLRAYVKATFSLVEVYKRIRPGDLATAETAQGFIEALFKRYDLGKVGRYKLNQRILRLPDVIEVIAEIIRPDDIDNLKNRRIRAVGELVSRLRVGFLRMERIIKDRMNSRPITAILQEFFASSQLSQFMNQTNPLSEIEHERCLSATGPGGLSRERAGFEVRDVHSSHYGRICPIETPEGPNIGLVGYLATYGKINEFGFIETPYLVVYLDAAAEEKIIVRKNIQYMDVSPKQTVSLATALIPFVEHDDATRASMGSNMERQAVPLVRPKAALVGTGMESELAKYSGRTITAEDGTVAYVSSTQIRV-YNLKKFVRSNATCITQRPIVKTGERIKKSQVIADSYATGGELALGRDVLCAFMSFEGGNFEDAIIISERLLKEDYYTSIHIEKYAVEVRDTKLGPELLTRDIPNVGEEALANLDGEGIIIVGAEVTAGAILVGKITPKGETELTAEEKLLRAIFGEKAKEVKDSSLRLPHGERGKIVAVKIFRKTGVYEMVEVLVAQLRKVSVGDKLAGRHGNKGVISKILPEEEMPYLPDGTPVDVVLNPLGVISRMNLGQILETHLGWAAKNLENPVFEGVDKIQLYDGKTGELFDKTTVGYINLMKLCHMVDDKMHARSTGPYSMITQQPLGGKAQFGGQRFGEMEVWALEAYGAAHTLQEMLTIKSDDVIGRSKAYEAIIKGEAIQSTPASFNVLIKELQGLGLSVCMLDFDALRISVASPDEIMGEILKPETINYRTQKPERDGLFDEKIFGPTKDYECYCGKYKKIRYKGIICEKCGVEVTKAAVRRERMGHIDLAVPIAHIWYVRGIPSIISLVLDMSVDLEKIIYFAQLEHDIITEDKYIKVGIGAEAIYRLLNLDDEIILKNNAKVLRRLRLIEDMKKAPQWLILQKLPVIPPDLRPMVQLDGGRYAASDLNDLYRRVINRNHRLKKLLVQGAPEVICRNEKRMLQEAVDALIDNSALRSLSDILRGKQGRFRQNLLGKRVDYSGRSVIVIGPHLKLNQCGLPKMMALELFKTFVISRVHNVKNATRLPEVWDILEKITKDYYVMLNRAPTLHRLGIQAFQPVLIEGKAIQIHPLVCSAFNADFDGDQMAVHVPLSSQARYETSNIMRSSHNVLKPASGEPTVDIVFGCFYMNEAIYAYYVHLCAKIYSIGRILFNLRAIIEAVALVDRIKKVGFQYATQSGMTISIEDVKKDILKQSNLQIDEIARGLITDTERVASGVELWNPVYMMVKSGSFAQVTQLGGMKGLVVIPIINNYKEGLNVLEYFISTHGARKGKSDTSLRTSDAGYLTRRLVDVAQDLVISNFKDRILGRIALKNICKAGEEVVEEIEVRSSLGCLSNWGICQACYGRDLARGLVQFGEAVGIVAAQAIGEPGTQLTMKTFHLGGLPRVEELFEARPAVLSDLNGICRVENGQRVSIGDQLTEGHWDLAEALKLVEKYIIGEVQEIYSSQGQRINDKYIEIIIRQMFSKDKIISEGPGQFVQAIMGITRISLKTDSFLSAASFQETTGVLIDAAVDRLKGLKENVIIGRLIP
>WWE3_CG23_combo_of_CG06-09_8_20_14_all_150_WWE3_40_14_curated
NLSSVQLDSFNWFLGITEILDEISSTGRNWELSSAIEKGATYSASWFLTASLVGEIPLITSKGTFIINGIEKVVVSQLTRSFGVFFVNGAWLEFETASGVITVKIKIAATTLLRVFIDITLALLEIYRKMRPGEPLVLENAKALVETIFRRYSLGKVGRFKLNQRLLTKEDLVAVISKVIG-DDIDSLSNRRVRSVGELLMQVRVGFIQMERNIKERMSTRPVQARVHYFFALGQLSQYQDQSNPLTGLDHLRRLSVLGPGGLSKERASFSVRDVHYSHYGRICPVRTPEGPNIGLISYLSLFARVNEYGFLETAYRKLFLAPYDEELVPLRKTAEYVDVSPQQVVGVAAALIPFLSNDDVNRSLMGTQHATQAVPLINPEEPLVGTGVESAVAENSGTLAIAEDGKIEYASALEVIVKYTPLKFVQSNDTCFNQRVVVSAGDTVKKGQVLMEGPSSNGVLSLGANLKVGYMIWEGFNYEDSILLSERVVKEDILTSIHITDHTVQVLETKLGPEEITRDIPNVAEEVLRNLDEEGIVAIGSKVKSGDILVGKVAPKGESELSAEERLLRAIFGEKAKDVKNNSLTLPHGEYGTVIGIKRISANGVLEEITVFIAQQRKIMVGDKLSGRHGNKGVIAKIVPIEEMPCLEDGTPLDIILSPASVVARMNVGQLLESHLGRVAEIRDIPVFTKFMKVRLIDGRTGEYFDDVVVGTAYILKLHHLAEDKMHARSIGPYSLITQQPLGGKAQFGGQRFGEMEVWALQSYSAAYLLKELLTIKSDDVIGRTFAYRAILQGAEIPAVPESFKLLVRELNGLGLNIKPLSFSALKITLAAPEDILGEVTKPETINYRSFRSEKEGLFDERIFGPVKDYECYCGKYKRIRYKGVVCDKCGVEVTHSRVRRERMGHIALVSPVAHVWFFRGIPSKMSTLLQISPNLEAVIYFSEAQEEIMADVEYCEVGIGAEAVASILDLNELANLRRKIKLAKRLRVVEGFRKEPSWMIINYIPVVPPDIRPMVQLEGGRFATSDLNDLYRRVINRNNRLKRLLELGAPEIIVRNEKRMLQEAVDALIDSSRLRSLSDLLKGKQGRFRQNLLGKRVDYSGRAVIVVGPDLKITECGLPKEMALELFKPFVLREAPNVKSAKYVGEVWDILEEVVKERPILLNRAPTLWRLGIQAFYPKLIDGNAIQLHPCVCAGFNADFDGDQMAVHVPLSKKAVLEAKEIMLSSNNLFRPADGSLISDMLLGTYYLGEVLLALRIKLRQKIESAGRIIFNMSAIITTVKLIDDMKELGFKYATTSGISLAVTDCREKLLGEAYKKSEEIDRGLITKSESSGLHISLWNPIKMILNSASRDQLKQISAMKGLVTMPIIGNYKEGLTGFEYFAASRGARKGLTDKALKTADAGYLTRRMVDVAQDVIVRSFAERIIGRFLLKDIYKKDTLIAKDIEIRSPLSCETRYGVCSKCYGVDLMTKIVGMGVPVGVAAAQSIGEPGTQLTLRTFHTGGLPRVEELVEARLAVMAEISGKVVVKDGDMVEAGTALTLGYLGLSDLMSITQKYIVNEIQKVYSSQGVAINDKHIEVIVKQMFSKLMIESMGSGEIVVILLGITKASLETDSFLSAASFQETTRILTDAAADKLLGLKENVIIGRLIP
>Brennerbacteria_CG23_combo_of_CG06-09_8_20_14_all_150_Brennerbacteria_OD1_44_41_curated
PLNKVIFDSFEWFLGIREVLDEYAPTGKDFELCKARRDGLTYEASFRVRVRLLGELPMLTPKGTFIMNGVERVVISQLIRSSGVYFTRGSWLEFDTDQGIISVRIRVPVTSLLRVFIEKTLAYVEMYKRMRPGELAAYDNARAYIDSIFERYDLGEVGRHKMNQRLLSQKDIVSVIREIIRPDDVDHLGNRRVKSVGEILERMLVGMGRMRRIIQDKMVPRPLLSSIRDFLMTSQLSQYTDQVNPLAQLEHKRSISSMGPGGLKRERAGFEVRDVHTSHYGRICPIETPEGQNIGLVVRFACQSKVNRLGFIETPYMKVLLDAYTEEDVTVRFEVEYIDVSPQQLVSVAAGLIPFLENTDVNRALMGSNMQRQGVPCVRPEAPLVGTGFEERAASDSNQMVSSEDGVVIDVDASHVTVKYYVNKFYRTNYTCINQRPVVLKNQHVNKGDVLIDGESMHGVLSLGQNLLVAFLPWSGYNFEDAVILSERLMKQDRFTSTHIHEHSFDVRETKLGAEMTTPDIPNVAEEKLKDLDEDGIVHVGAEVEANDILVGKITPRGEAELTAEEKLLRAIFGEKAKEVKDTSLRLEHGRHGRVIGTKVFSRAGVLKRIQVEVAELRKVTVGDKFAGRHGNKGVVSLIAPEEDMPYLSDGRSVDVVLNPLGVVKRMNIGQILETHLGWAAHELITPVFNGATQTKVYDGKSGDVLGHITVGYIYMMKLDHMVEDKIHMRSVGPYSLITQQPLGGKARFGGQRFGEMEVWALEGYGAAHTLQEILTIKSDDMFGRAATYESLIKGEKIQNIPASFAVLVSELKAMGFAVDLR-----------------------------------------------------------------------------------------------------------------------------------------------------------------------------------------------------------------------------------------------------------------------------------------------------------------------------------------------------------------------MIEGLSIRIHPMVCVAFNADFDGDQMAVHLPLSEEAQDEARTIMLSSLNLLKPASGEPVIDIVLGLYWLEDAISAYILALQEPILSAGRLLFNVRKVVHAQPYLDSIKDLGYQHATKSGLSWGMDDLKKAIMNKAKEQVAAIYNGYLSDTERRSRVIEIWGPVYTFIKCGNEDNARQIMAIKGLVVVPVESCYEEGLTPLEYFNSIHGSRKGLVDTALRTAHAGYLTRRLVDVAQDVVVQSFTSHLLGRVAAQDIVKAGLIACEHIRIRAITSCKTRFGVCRKCYGYDMGRKLVETGQAIGVIAAQSIGEPGTQLTLRTFHSGGLPRVEEVFELHKGALAHREGVVLVKKGDEIKKGQRLSEGNLDIHEILSVAEEYIIREVKRIYILAGSDINDKHIEVFARKMFSRVRVTDPGPGEIIQTVTGISKVALSAEGFLSAASFQHTSHVLIDSVIDTLRGLKENVIIGKMIP
>CPR1_CG23_combo_of_CG06-09_8_20_14_all_150_Howlettbacteria_37_9_curated
NLIEIQQDSYDWFLGLRELLDEVNPTGKALELKQAKEKNATYEASLKVKAELLGDFPLMTDRGSFVINGVERVVVTQLTRSPGVFFKRGAWLEIEVSQNVISVKIKIPITTLLRAYIQTTIAYVEVYRRIRPGDLATVENAKSLIDAMFKRYDMSHVGRYKINKRILRPEDLVEIIKEIIRADDIDHLGNRRLRSVGELIQRFRVGLLRMERIIKDRMNNRPVIAALREFFASSQLSQFMDQINPLSEIVHKRRLSAMGPGGLSRERAGFEVRDVHRTHYGRICPIETPEGPNIGLVNSLASYGKVNEYGFIVSPYRKVYLDAYDEERVSVRRNVDFVDVSAKQIVSVATSLIPFLEHNDATRALMGANMQRQAVALVRPESPIVGTGVEERIARDSGHTLYAKEGVVKSVSASEIIVDYILNKFVGSNDTSINQRVVVEKGDLVKKGQLLADGPAINGELALGRNVLVAYMSWGGANYEDAIIISERLVRDDVFSSIHIEKFSIDVRDTKLGSEVITRDIPNVGDEALRDLDEDGIVRIGAQVASGDILVGKITPKGETELTAEERLLRAIFGEKARDVKDTSLKLPTGEHGKVIGITIFTRAGVIKRIEICIAQMRKISVGDKMSGRHGDKGVISKILPEADMPYLEDGTPIDVILSPLGVVSRMNLGQILETHLGWAASKMATPVFEGATKVTLYDGRTGETFKQITVGMKYILKLAHLVEDKMHARSIGPYAMVTQQPLGGKAQMGGQRFGEMEVWALEAYGAAHTLQEILTIKSDDVIGRSKAYEAIIKGEEIKRVPESFNVLVKELQSLGLSVELIIFDSVRLAIASPEEILGEVTKPETINYRTQKPEKDGLFCERIFGPTKDXXXYCGKYKRIRYKGIICDKCGVEVTRSIVRRERLGHIKLAVPVTHIWFLRGVPSSIGTALDIGVDLGKIVYFASLEEELLNETKYFTAGMGAEAILELLDLEKSIALKEEVKALRRLKLLEGMHAAPQWMIMSILPVIPPDLRPMVQLDGGRFATSDLNDLYRRVINRNNRLRKLIEMDAPDIICRNEKRMLQEAVDALIDNSALRSLADMLKGKQGRFRQNLLGKRVDYSGRSVIVCGSELRLHQCGIPKIMALELFKPFVISRAHNVKSASRMTEVWDGLEEVIKEKHVLLNRAPTLHRLGIQAFQPVLIEGKAIKIHPLVTSAFNADFDGDQMAIHVPLSRAAQEEARNIMLSSNNLLKPAAGEPIVDMVMGCYYLDEVIMAYQVTLNEKIKTVGRVIFNLGKIVATAKLVDDIKDLGFEYATISGLSMAVTDIKKKILDDAENKIIEIDRGLITEKEKYEKAVELWTSISMMVSSGKVEQLTQMAGMKGSVVLPVRSNYKEGLTVLEYFISTHGARKGLSDMALRTSDSGYLTRRLVDVAQDVIITSFADRIQGRVVTKKVVKDNQLAAKAIDIRSVLNCKTRWGVCQMCYGTNLATELVKLGDAVGIMAAQSIGEPGTQLTMRTFHTGGLPRVEELFEAREAILAELEG-KRVEDGESVEKGQQLTEGSWNLQTALRLIQEYVIAEVKQIYSSQGQSINDRHIEIIVKQMFSRYQIEDGGSGQIVKLLLSITKVSLSTDSFLSAASFQETSRILIEAATDELRGLKENVIIGKLIP
>Nealsonbacteria_CG23_combo_of_CG06-09_8_20_14_all_150_Nealsonbacteria_OD1_36_12_curated
YLISVQKDSWNWFWGFKELLSEASPTGKELELWEAKQNNDSYEAALRVKTRLLTDFPLMTERGTFIVSGVERVVISQLIRSPGVFFTRGAWLEFETESGFIGVKIKVPATTLLRVFIEETLALVEIYQRLRPGDLATPDTARELIENMFERYDLSKVGRWRMWQRVLKIEDVILVLKEIIRPDQIDHLGNRRVRTLGELLNRLRVGLMRMGRIIKDKMNPRPFMAVVKEFFAFSQLSQFMDNENPLAELEHKRRLSATGPGGLTRERAGFEVRDVQPSHYGRICPIQTPEGPNIGLVGHLASFARINHYGFIETPYFKVFLNAYQEEKVEARIKIDYMDVSSKQCISIATSLIPFLQNDDANRALMGSNMQRQAVPLIKPELPLICTGVEPKVAHDSGQEIITEDGVVVSVDANHITIKYNFRTFIRTNYTCIHQRPQVKIGQRITKGDILVDGAAIRGWLALGQNVLVAFLTWRGGNYEDAIIISERLVKDDRYTSIHIEDFSCDVRETKLGPEITTSDIPNISEEKLKDLDEEGIVRIGAEVMANAILVGKISPKGEADLTAEERLLRAIFGEKAREVKDNSLLLPHGKRGRVISVKVFSRPGVIKRIQVEVAQIRKVAAGDKLSGRHGNKGVISRVLPEEDMPFLADGTPVDIILNPISVASRMNIGQILETHLGLAAKKLISPALLGATKVALYDGVTGLPFPRITVGYIYMMKLIHMVEDKIHTRSIGPYSLITQQPLGGKAQFGGQRFGEMEVWALEGYGAAHILQEMLTIKSDDVQGRAAAYEAILKGEEIKNIPASFNLLVSELKSLGLNVEVKDLESIRIKLASPEEILGEVTKPETINYRTQRSEKDGLFCEKIFGPEKDYECYCGKYRRIRYKGIICDKCGVEVTKSSVRRERMGHIKLACPVSHIWFLRGVPSRIGMTLDLPMQLERVIYFAEIEKEILSEIEYFEAGTGAETLRKIFDFKKIIQLRKETKNLRRLKLFAAMLKNPEWMFLTVLPVLPPDLRPMVQIEGGRYASSDLNDLYRRVINRNNRLKYLLEISAPEVIVRNEKRMLQEAVDALIDNGMLKSLADMLKGKQGRFRQNLLGKRVDYSGRSVIVIGPELKHSQVGIPKKMALELFKPFVIKKAYNIRGASRLDEIWAILEEIVKDKFLLLNRAPTLHRLGIQAFQPVLIEGEAIRVPPLICKAFNADFDGDQMAVHLPLSEDAQKEARDLMFSVFNLLKPATGITIVDIILGCYFLEEALLAYEVDLRAKIKSVGRIIFNLERLINAYQISDKIKEMGFEWSTKSGISWGMDDLKQKLVAETEKEIERIESGLLSKEEKSVQVIEAWGSVYSIIDSGSWSQPIQMAGMKGLVILPIKSSFKEGFNVLEYFISTHGARKGTADTALRTSTAGYLTRRLVDVSHEIVTRDFCLKIVGRVSLEDIVKKGEIKAREIKVRSPLTCKTSYGVCQKCYGWDLGRTLVNLGEAVGIVAAQAIGEPGTQLTMRTFHTGGLPRVDEVFEARKAILSEVDGEVWVEKGQTVKKGQQLCEGSLDLKELFKVTQRYIIKEIQKIYYSQGAIIHDKHVEVITRQMFSRVRVINQGTGEIVPLLLGISKVALTCESFLSAASFQETSRILIRAAIDKLRGLKENVIIGKLIP
>Falkowbacteria_CG23_combo_of_CG06-09_8_20_14_all_150_Falkowbacteria_OD1_49_15_curated
NLIEIQLDSFRWFLGLKDLLEEISPIGRDLELHESRAKNATYEAPLRVKARLLGDFPLMTKNGTFIVNGIERVVVSQLIRSAGVIFTRGAWLEIETDNKVIWVRIKVAVTSLLRAYVEATLGLQEVYRRIRPGDMATAENARQLIHGMFDRYDFDRVGRYKLNRRVLRREDLAAIIREVIREDDIDHLGNRRVRAIGELINKFRIGLSRLERIVKDRMNARPVISVVKEFFMSSQLSQFMDQTNPLAELEHKRRLSAMGPGGLTRERAGFDVRDVHTTHYGRICPIATPEGPNIGLVGHLASFARLNKYGFIEAPYRRVYMDAFEEERCEVRKKIDFVGIAANQIISVATSLIPFMEHDDGQRALMGTNMQRQAVPLIKADAPIVGTGVEAKAARDSGHIIIAEDGEAIKVDGHSITVKYSLTKFLRSNSTCINQRPIVNKGDQIKTGDVLTDGPAIQGELALGKNVLVAFMAWEGFNYEDAVILSERLVREDAFSSIYIEDYTIDVRDTKLGPEVITSDIPNISEEKFKNLDENGIIRIGAEVFSGDILVGKITPKGETELSAEEKLLRAIFGEKAKDVRDSSLYLEHGEHGKVVDIKIFSRAGVVKSIQVSVANLRKVQAGDKMAGRHGNKGVISKIVPIEDMPYLEDGTPIDIILSPLGIISRMNLGQLLETHLGFAAQRLVTPVLNSVTKIRLYDGKTGTAYDKVTVGYKYMLKLNHMVEDKVHQRSIGPYSLITQQPLGGKAQFGGQRFGEMEVWALEAYGASHTLQEILTIKSDDVTGRSKAYESIIKGEKIRNVPESFNVLVRELKSLCLDIDLLDFDAIKLKLASPEVIKGEVTRPETINYRTQKPEKDGLFCERIFGPSKDWECYCGKYKKIRYKGIICDKCGVEVTRSIVRRERMGHIGLETPCTHIWFLRGISSKIGLILDLSMSIEKVVYFAQIKNEVISENIYFEADIGAGVVRRLLDLEKTIELDKELKLTRRIKLLKSLKANPEWMVLTVLPVIPPDLRPMVALDGGRFATSDLNDLYRRVINRNNRLKQLIELNAPEVICRNEKRMLQEAVDALIDNSALKSLADSLKGKQGRFRQNLLGKRIDYSGRSVIVVNPNLRLGQCGLPKVMAIELFKPFIISQVHNVRSASRYNEVWEILEDVIKGAYVLLNRAPTLHRLGIQAFRPILIEGKAIQIHPLVCSAFNADFDGDQMAVHVPLTEEANKEAKEIMLATNNLLKPATGEPVVDIVWGSYYIADAKLAYHILLREPIRTVGRVFFNLKYLVRTVDFLDELKKKSFGFITKSGLSWSIADLRDHLIQEADTMVDLIQNGLLTESERYGKVIELWGPVYSMIESGSWAQLTQIIGMKGLVTLPVKGNFKLGFGVLEYFISTHGVRKGLSDTALRTANAGYLTRRLVDVAQDVIVTELYKRAIGRYAAKEVVRAGELIANEISIRSVLNCRLDRGVCAKCYGYDLGYQPVKLGTAVGIIAAQSIGEPGTQLTMRTFHTGGLPRVEEIFEARKAFIADVDG-RLVKEGEEVKKGDQLTEGSLDLQQLYSLTQKYIIKEIQDVYSSQGQPLNDKHIEIIAKQMFSRYFIVDSGAGEVVRLLLGITKASLTTDSFLSAASFQETARVLIEAAVDYLEGLKENVIIGRLIP
>Berkelbacteria_CG23_combo_of_CG06-09_8_20_14_all_150_Berkelbacteria_33_15_curated
NLTQSQIDSYNWLFGLKELFDEINPTGENYVLETAKAKNLTYKAPLKIRIKLMGDFPLMTSGGTFIINGIERVIINQIVRSYGVLFTRGSWLEFETSKNIISVKIKIPVTTFLKAYITSTLALIEVYKRIRPGDLVNAETAKSFIEAMFKRYNLGKIGRYKINRRILLIDDIIETVKEIIRPDDVDNLKNRRIRSVGELVSRLRIGILRMERIVKDRMNNRPLMAVLQEFFASSQLSQFMDQVNPVSEIEHKRKLAATGPGGLSRERAGFEVRDVHPSHYNRICPIHTPEGPNIGLVGQMSIYSRVNEYGFIEAPFYKVYLDAYDEEKVLSRTKIQLVDISPRQLLSLTSNLIPFIENDEATRALMGSNMMKQAVPLVKSDSPYVGTGIEKEAARDSGQIVYATSGIVKSINENSVTV-HTINKFIRSNATCINQTIKVTPNQSVKKGDIIAESNSINGEIALGKNLLVAFMSYRGSNYEDAIVISDRLIKDDSLTSIHIEKYSIEVRDTKLGPEIITRDIPNVGDEALFHLDEDGIARIGAIVKSSDILVGKISPKGETELTAEEKLLRAIFGEKAKDVMDSSLRLPHGEFGKVIGIKIFSKSGVHQVVEISIAQLRKIQAGDKMAGRHGNKGVISKILPAEDMPFLADGTPVDIILNPLGVVSRMNLGQILETHLGWAASKLASPVFNGVTKIKLYDGVTGKTFDEITVGIIYMMKLIHMVDDKIHARSIGPYSMVTQQPLGGKAQFGGQRFGEMEVWALEAYGAAHTLQEMLTIKSDDVIGRSKTYESIIKNENIQSIPASFSVLLSELRSLGLNIETLDFDKIRIKIASPEDIEGEVLKPETINYRTQKPERDGLFCEKIFGPTKDYECYCGKYKKIRYKGVVCDKCGVEVVHSSVRRERMGHISLAVPVAHIWYLHGVPSTMSIVLDMSMSIEKVVYFAQLDEELINEQDYVRVGIGANAIYELL---DFVELE-KLKELRRYRVIKKMAKAPEWTILTKLPVLPPDLRPMVQLDGGRFAASDLNDLYRRIINRNNRLKKLIESGAPEVITRNERRMLQEAVDALIDNTNLRSLSDMLRGKRGRFRQNLLGKRVDYSGRSVIVVGPELQLNECGLPKKMALELFKPHVISKVHNVKNASKLPEVWDILERIIKVSYVLLNRAPTLHRLGIEAFQPKLVEGKSIRIHPLVCYAFNADFDGDQMAVHVPLSKSAVDEAKNIILASKNLLKPASGEPTVDIIYGCYYINDTISAYIIDLQALIKTVGRILFNLKKIVRTAKFVDDLKDLGFEYATISGLTIAIEDVKHQLIKNGEKESEEIELGLITENEKKYKIIECWNNIFQTVSSGSFAQVIQMGGMKGLVVHPVKSSFKEGLDVYEYFISSHAARKGKSDTSLKTSDAGYLTRRLVDVAQDVVVSSFDKRILGRVSLKDVVKANEIAVESIEVRSPIYCQTEWGICQKCYGRDLATEIVKIGEAVGIIAAQAIGEPGTQLTMQTFHVGGLPRVEELFEARSAVISQINGKVLVKDGEKVEKGQILTDDYLNLSDGLKLIQQYIINEVQKIYQVQGQDIHDKHIEIILRKMFSKRLVLDPGPGQLIMIILGVSRISLKTKSFLSAASFQETTNVLIEAASDNLEGLKENVIIGRLIP
>Moranbacteria_CG23_combo_of_CG06-09_8_20_14_all_150_Moranbacteria_OD1_35_22_curated
NLIESQLNSYDWFLGLKEILNEVNPTEKDLELSTAKNKNISFEAPLRCKVQLLGDFPLMTDRGTFIINGVERVVVSQIIRSPGVFFTRGAWLEIETDDGAIFVKIKVAITSLLRAFTEATIGYKEVYKRIRPGDLATESNAKSVVDSMFEKYDFGGVGRYRLNQRVLTLEDFTLIIKEIIRADDIDHLGNRRVRSVGELVNKLRVGIARTARNIKDRMNSRPIVAAIKEFFSSSQLSQFMDQVNPLAELEHKRRISAMGPGGLTRERAGFEVRDVHSSHYGRICPVETPEGPNIGLVGHLATYTKINSYGFLETPYLKIYVNATKEDIVGARVKLDYIDVSAKQCISVATALIPFLEHDDANRALMGSNMQRQAVSCVKPQAPLVGTGIEDKVAADSGQVVIAKDGEVIEVDSDHIIIKYRLQTFVKSNFTSMNQVPRVEKGQLVKKGQLLADGASTQGELSLGQNVLVAFIPWEGSNYEDAIIISQKLVEDDRYSSIHIEDLSIDVRDTKLGPEIITRDIPNIGEERLKNLDETGIIRIGAEVSSSDILVGKISPKGEGDLTSEERLLRAIFGEKSRDVKDSSLYLPHGEYGKVVDIKIFSRTGVISQIQVSVAQLKKISVGDKLAGRHGNKGVISKVASVEDMPYLSDGTPVDMIINPLGVASRMNIGQILETHLGWAALKLATPALEGVTKAQLINGKTGEKFEKSTVGVMYVMKLHHLVDDKIHMRSIGPYSLITQQPLGGKAQFGGQRFGEMEVWALEGYGAAYTLQEMLTIKSDDVMGRSKAYESIIKGETIKNVPASFHVLVSELKGLGMNVELIDFQSVRLSIASPENFLGEVTKPETINYRTQRYEREGLFDEKIFGPSKDWECYCGKYKRIRYKGIVCDKCGVEVTRSIVRRERMGHIKLAVPVSHIWFLRGVPSKIGLALGIGVDLEKIVYFSQLDQEIISEIDYFSASIGAEAIRNILEVKQEIKLKKSLKILKRIKLFQGFLKALEWMLPTIIPVIPPDLRPMVALDGGRYATSDLNDLYRRIINRNNRLKKLIEIGAPEVITRNEKRMLQEAVDALFDNSALRSLADTLKGKQGRFRQNLLGKRVDYSGRSVIVVGPTLKLHQCGLPKKMALELFKPFIINKAYNVRSAGKMEEAYDILDEIISHHYVLLNRAPTLHRLSIQAFQPILIEGKAIQIHPMVCSAFNADFDGDQMAVHVPLTDKARWESKNLMLSSQNLLKPASGEPITDMVLGCYYIDEAILANQVDVRAKIKSIGRIKLNLKLLVTATIFVDKIKDLGFSSVTKSGISWGMDDLKKEIIKKGEEKVEIIKMGLLTEEERKNKVIEIWGPVYSMVYSGSESVVVQMAGMKGLMALPVKSCFKEGLNVLEYFISTHGARKGMADTALRTATAGYLTRRLVDVAQDIIVRGFASRIIGRVLTEDVAEKGNMQGEKIKIRTVVTCKTSRGVCQKCYGTDLGRNLVEIGQAVGIVAAQAIGEPGTQLTMRTFHIGGLPRVEEIFEAREAIISEVDGKVKISEGELVGKGSQLSEGHIDLKKLYKTVYRYIIREIQEVYAAQGEGINDKHIEVIVRQMFSRILIIKEGVGDIIKMLLGITKVALSTDSFLSAASFQETARVLINAASDKLRGLKENVIIGKLIP
>Moranbacteria_CG23_combo_of_CG06-09_8_20_14_all_150_Moranbacteria_OD1_39_10_curated
------------------------------------------------------------------------------------------------------------------------------------------------------KYDFGSVGRYRLNQRVLLRDDLIAIVKEIIKADDIDHLGNRRVRAVGELVNKLRVGLARMSRNIKDRMNSRPIAAAIKEFFASSQLSQFMDQVNPLAELEHKRRLSAMGPGGLTRERAGFEVRDVHHSHYGRICPVETPEGPNIGLVGHLATYAKINEYGFLETPYLRVYINATKEDIVGARVKLDYIDVSAKQMISVATSLIPFLEHDDANRALMGSNMQRQAVSCVKPQAPLVGTGIEDKAAADSGQVVIAKAGEVVEVDADRIVVKYMLQTFVKSNFTSMNQVPRVKKGQMVKKGEMLADGASTHGELALGQNILIAFIPWEGSNYEDAIIISQKLVEDDRYSSIHIEDFSIDVRDTKLGPEVITRDIPNIGEERLKNLDETGIIRVGAEVSSGDILTGKISPKGEGDLTSEERLLRAIFGEKSRDVKDSSLYLPHGEYGKVVDIKIFSRTGVIQQIQVSVAQLKKISVGDKLAGRHGNKGVISRVAPVEDMPYLPDGTPVDMILNPLGIASRMNIGQILETHLGWAAMNLATPALEGITKIKLTNGRTGEQFEESTVGVQYIMKLHHLVDDKIHMRSIGPYSLITQQPLGGKAQFGGQRFGEMEVWALEGYGAAYTLQEMLTIKSDDVMGRSKAYESIIKGEAIKNLPTSFNVLVNELKGLALNVELIDFNSVQLKLAGPNQILGEITKPETINYRTQRYEKDGLFCEKIFGPSRDWECYCGKYKRIRYKGIVCDKCGVEVTRSSVRRERMGHIQLSVPVSHIWFLRGVPSKIGLAFGMSPELEKVIYFSQLEQEIITEVEYFSASIGAEAIRKILDMKAEVLLKEDLKILKRIKLFQGFINALEWMLPTVIPVIPPDLRPMVALDGGRFATSDLNDLYRRIINRNNRLKKLIEIGAPEVITRNEKRMLQEAVDALFDNSALRSLADTLKGKQGRFRQNLLGKRVDYSGRSVIVVGPKLKLHQCGLPKKMALELFKPFIINKAYNVRSAGKIEEAYEILDEIISHHYVMLNRAPTLHRLSIQAFQPVLIEGKAIQLHPMVCSAFNADFDGDQMAVHVPLTDKARWESENLMLSKRNLLKPASGEPIIDMVLGCYYIDEAIMAYKVDVRAQIKSVGRIKLNLKLLVETALFADKIKDLGFSSVTKSGISWGMADLKKEYIKSAEEKVEIIKMGLLTEGERKIQVIEIWGPVHS------------------------------------------------------------------------------------------------------------------------------------------------------------------------------------------------------------------------------------------------------------------------------------------------------------------
>Jorgensenbacteria_CG23_combo_of_CG06-09_8_20_14_all_150_Jorgensenbacteria_OD1_54_14_curated
NLIELQLDSYRWFIGLRELFNEISPTGKELELHQTKEKDLTYEAALRAHLQLLGDFPLMTDRGTFIINGVERVVISQLVRSAGVYFTRGAWLEFETEDGFIGVKIKAPVTKLLRVHMEATLSYLGIHQRLRPGDLATAENAKALVEGLFDRYDLSRVGRFKFNRRILDKEDLTALLKEIIRPDDIDHLGNRRIRAVGELVSRLRVGFARLRRGVQDRMNYKLLTAVVRDFFSSSQLSQFMDQTNPLAELEHKRTLSTMGPGGLTRERAGFEVRDVHPSYYGRICPIQTPEGANIGLVSKLSNYARINEFGFLETPYFKVWLDAFEEQTVVVRVEVEFVDVSPNQLVSVATSLIPFLEHDDANRALMGSNMQRQAVPVVRASAPLVGTGQEVQAALDSKQLLMAGDGVVTEVDARMIVVKYPVIKFRRSNSTCISQRPVVGVGDKVKKGTMLADGPATRGVLALGQNLLVAFLPWRGGNFEDAIVLSERVAREDLFTSIHIETFICSMRDTKLGPELTTPDIPNVAEEKLRNLDEEGIVRIGAEVRTGDILVGKISPKGESELSSEERLLRAIFGEKARDVKDSSLTLPHGKQGRVISIKVFSRPGIIKKIQVEVAQLRKVRAGDKLAGRHGNKGVISMIRPVEDMPHLADGTPMDIVLNPLGVASRMNLGQILETHLGFAAHRLVVPNFVGAGKVTLYDGVTGTVFRPVTVGYIYIMKLNHLVEDKIHMRSTGPYSLITQQPLGGKAQLGGQRFGEMEVWALEGYGAAHTLQEMLTIKSDDVLGRSAAFESIIRGSDIRSVPASFNVLVSELKSLGLSVG--NLKSVWIKLASPEEIVGEVTKPETLNYRTQRPEKDGLFSERIFGPTKDYECYCGKYKKVRYKGVVCEKCGVEVTRAAVRRERMGHITLAAPVTHVWFLRTVPSRLGLLLDIPVKLEKVIYYAALAKEILSETDYFEADRGAGAIRAILDLRALIQLKNDLRILRRIKVAKAMVRSPEWMVITMLPILPPDLRPMVALDGGRYATADLNDLYRRVINRNNRLKKLMELRSPEVIITNEKRMLQEAVDSLVDNSALRSLADILKGKQGRFRQNLLGKRVDYSGRSVIVVGPELSLNECGLPKTLALELFRHFVINKAYNIKQANRFPEVLAILEEVIEKKKVLLNRAPTLHRLGIQAFNPVLIEDLAIQIPPLVCAAFNADFDGDQMAVHLPLTLEAQYEAVELMDASKNLLKPANGEPIVDVVLGCYFLAEVELAYVIDINAKITTCGRIIFNLSKLASTYKYLDRIKNLGFEYATVSSVTWGMADTKPRIIAEGEKRAALVEEGLLTDEERREKVIWVWNPIYTIIDSGSWAQPLQMMGMKGMVQLPVKSSYKDGLSVLEYFISTHGARKGSTDTALKTASAGYLTRRLVDVAQDLVVRAFRDRLYSRTSVEDIVRAGEVSAKMIKVRSPITCRAVNGICAACYGFDLSKRVVEVGEAVGIVAAQSIGEPGTQLTLRTFHAGGLPRVEEIFEARKASLVKADGTVFVKEGDKVKKGDVLSEGSLDLRELLVYLEHYIVNEVQSIYVSQGAAINDKHIEVIVRQMLSRVVVREAGPGDVVLKVMGITRVALDSPSFLSAASFQETSRVLVGAAIDPLRGLKENVIIGKLIP
>Torokbacteria_CG_4_10_14_0_2_um_filter_Torokbacteria_OD1_35_8_curated
DLTEIQKNSYGWFVGLKEIFNEINPTEKLLELKQAKKKNATFEAPLKSKVSLMGDFPLMTERGTFIINGVERVVVSQLIRSPGVSFSRGAWLEIETDNGVITARIKVAITSLLRAYIEATIGLKAVYRKIRPGDLATEDNARSLIHSMFERYDLGKVGRFKLNQRIFRKEDLVAVVRELIQEDDIDHLGNRRVKAVGELVQKFRLGLSRMVRIIKDRMNVRPIVAAMHEFFSSSQLSQFMDQTNPLAELEHKRRISTMGPGGLSRDRAGMEVRDVHRTHYGRICPIETPEGPNIGLINNLACLARLNEYGFLETPYRKVYLDAHEEEHAEVRVKIDYLDVSPQQIVSISSALIPFLEHDDANRALMGSNMQRQAVSTIKPDAPIVGTGMEKKAAKDSGHLVVCRKGKVIEVDADHIKVLYDLFSFERSNSTCLNQKPLVEKGDKVSKGHILADGASTEGELALGQNLLVAFMSWGGGNYEDAILVSERVVEQDKFTSIHIEDHIVDIREIKLGSEVVTRDIPNVGELKLKDLDEEGIVRIGAKVGPGDILVGKITPKGETELTAEERLLKAIFGEEAKDVKDTSLRLPHGEHGKVVDIKIFTRSGVIKRIQVSVANLKKIQVGDKLAGHHGNKGVISKIVPVEDIPCLPNGQPVDIILNPLGVASRMNIGQLLETHLGWAAKNLATPVFNGVSKVQLIDGRTGEFFKKTTVGIIYILKLEHLVEEKMHARSTGPYSLVTQQPLGGKAQFGGQRFGEMEVWALEAYGAAHTLQEMLTIKSDDVLGRARAYESIVKGEKIQHIPASFGVLIKELQGL-------NFSAIRLRLASPKKILGEVLRPETINYRTQKPEKDGLFCERIFGPIKDWQCYCGKYKRMRYEGVICDKCGVEVTRSIVRRERMGHIKLATPVAHIWFLRGMPSRIGAVLDLTVQLEKVVYFADIEKEIISELSFFKAGIGAEAIRKLLDLKTIEDLIAQIKLMKKLKFVQGMLKAPEWMCLTMVPVIPPDLRPMVQLDGGRYATSDLNDLYRRVVNRNNRLKKLMEIGAPDVITRNEKRMLQEAVDALLDNSALKSLADMLKGKQGRFRQNLLGKRVDYSGRSVIVVGPKLTLGECGLPKMMALELFKPFIIHEAHNVRSASKLPCIWDKLERVSKNCFVLLNRAPTLHRLGIQAFRPRLIESKAIELHPMVCKAFNADFDGDQMAVHLPLTLQARKEAKEIVNARLNLLKPASGNPITDIVLGCYLLEEAITAYKADVQAKVKSIGRVIFNINKVIGTGKLVDKVKDLGFESLTMTGLSWGEDDLKTSILKEADKEVKKVDDGLLTEDERYDKTIEIWGSVFAMVDSGSWSQINQVLGMKGLMVLPIRSCFKEGLSAFEYFLSSHGSRKGMTDIALRTADAGYLTRRMADVAQDLVIKSLGERVRGRMALKDICHKDEIEALEIHARSILECKTEGGLCSRCYGWDLGKKLVKIGTAVGIIAAQAIGEPGTQLTLGSKHKGGLPRVEELFEVREAVVSEISGLVLVKNGDLVTLGEKLTEGPVDLKKLFKLCQEYVLKEIQAVYKGQGQDINDKHIEVIIRQMLSRALIKDPSVGDIVDLILGISKAALTTGSFLSAASFQETARVLIEASIDHLKGLKENVIIGKLIP
>Nealsonbacteria_CG_4_10_14_0_2_um_filter_Nealsonbacteria_OD1_38_17_curated
YLLSIQKDSWNWFWGLRELFTEVSPTKKELELWEAKLNNDSYEASLRVKTKLLTDFPLMTERGTFIVNGVERVVISQLIRPPGAFFTRGAWLEFETESGFIGVKIKAAATTLLRTYIEETLAVVDIYRRLRPGDLASPDAARELIENMFKRYDLSKVGRWRMWQRVLSPEDIVAVLREIIRPDQIDHLGNRRVRIMAELLNRLMVGLMRMERIIKDRMNPRPFMAVVKEFFTASQISQFMDNENPLAELEHKRRLSATGPGGLTRDRAGFEVRDVQPSHYGRICPIQTPEGPNIGLVVHLASFARINPYGFIETPYFKVYLNAYEEEKVEARIKIDFIDVSSEQSISVATSCIPFLQNDDANRALMGSNMQRQAVTLVRPEMPLVCTGVEARVARDSGQTIIAEDGVVAEADAEHIVIKYYLKTFIRTNYTCFHQRSKVKKGQKVKKGDVLADGGGINGYLALGRNVLVAFVPWSGGNFEDAIIISEKLVKDDVYTSIHIEDFSRDVRETKLGPEITTADIPNVSEEKLRNLDEEGIVRIGAEAGPNDILIGKISPKGEADLTAEERLLRAIFGEKAREVKDTSLLMEHGKRGRVIGVKIFSRPGVIKRIQVEIAEMRKIQTGDKLAGRHGNKGVISKVLPEEEMPFLEDGTPVDIIINPLSVASRMNIGQILETHLGFAAKKLTSPSLAGATKVTLFDGRTGEAFSKITVGYIYMMKLIHMVEDKIHMRSIGPYSLITQQPLGGKAQFGGQRFGEMEVWALEGYGAANTLQEMLTIKSDDVQGRAATYEAILKGEPIRNVPASFNLLVNELKSLGLSIEVKDLEAIRIKLASPDEILGEVTKPETVNYRTQRSEKDGLFDERIFGPERDYECYCGKYKRIRYKGVICDRCGVEITKSQVRRERMGHIKLACPVSHIWFLRGVPSRMGMILDLPMNLEKVIYFAGIEKEILSEVEYFEAGTGAETLRNIFDLKALVKLQKEVKILRRLKLIQGMRKSPEWMFLTILPILPPDLRPMVQLDGGRYASSDLNDLYRRVINRNNRLKYLLEINAPEVIVKNEKRMLQEAVDALIDNSMLKSLADIIKGKQGRFRQNLLGKRVDYSGRSVIVVGPELKLDQCGLPKKMALELFKPFVIKKAYNVRGASRLDEVWGSLEEVVQDKWILLNRAPTLHRLGIQAFKPILIEGESIRIHPLVCKAFNADFDGDQMAVHLPLSDEAQREASEIMLSTLNLLKPATGTPVVDMVLGCYWMDEAVLAFQIDLKARIKSVGRIIFNLDKLAIASDVLDKIKEIGFEYSTKSGVSWGMDDLKKKIIDEANKEAETIEKGLLSKEEKADRVIEVWGSVFQIVDSGGWAQVVQMTGMKGLVILPVKSSFKEGLNVLEYFISTHGARKGTADTALRTSAAGYLTRRLVDVSHEVVTLELHFKLMGRVTLEDIVKKGEIKADEIQVRSPLSCKAVRGICQKCYGWDLGYQLIKLGEAVGVVAAQAIGEPGTQLTMRTFHTGGLPRVQEIFENRKAEISSVDGKVWVEPGQDVFKGQQLCEGNLDFGELFRITQRNIIKEIQRIYVSQGAVIHDKHIEMIVRQMLSRIRIKEAGPSEVVQILLGISKVALTTDSFLSAASFQETSRVLIRAALDSLRGLKENVIIGKLIP
>WWE3_CG_4_10_14_0_2_um_filter_WWE3_41_14_curated
NLASVQFESYQWFIGLSKVLDEISPTDENYSLADAIEKGLTYGARISAQGTLLGELPLMTKRGSFIINGTERVIVHQLTRSPGIFFERGAWIEIETNNNTFTARIKISATTLLKAYIARTLAFLEIYGTMRPGDPRILENAADYFYGMFRRFSLSRVGRYHVNKRLLRHEDLLNTIYNLIVPDNIDHLSNRRVRSVGELAQAFRIGFIRLERNIKDRLNARPIVASMNEFFGSGQLSHYMDQTNPLSELEHLRRVSSLGPGGLTRDRAGIAVRDVQPSHYGRVDAIMTPEGPNIGLNHQLATYARVNEFGFLEAPYRKVYLTADLEERAPVRHDIDLVDAHPAVMTGVSSGSIPFISSDAGARAQVASNMSKQAVPLITSKAAIVGTGIEPHVIAATGRSVVADNGTIEYVDGERIEVRYYLTKFRRTNNSCYNNTPIVRKGEKVTKGQVLVDGPSSNGELALGKDLLVAYMPWGGYNYEDSIAISERLVKDDELTSIHIKEYVASVMDTKLGNEEVTRDIPNVSEDTLANLDESGIVTLGAEVKAGDILVGKIAPKGEQELTAEERLLRAIFGEKAREIRDTSLRLPHGDYGTILSITVLDKPGVLKSIKVRVAQKRKISVGDKISGRHFSKGIVAKIVPEEDLPYMEDGTPIDVILNPGSILSRMVIGMIIETHLGWAGKKLAIPAFDRIDKVDLFDGRTGEKFKRVMVGYTNIMKLHHLIDDKAHARSTGPYSLVTQQPLGGKAQMGGQRIGEMEVWALEAYGAAHILQEMLTIKSDDVVGRAKAFEAIIKGLPIPRLPEAFKLLIKELNSLCLSVEAIDFTALKIRLASPEDIRGEVTKAETINYRTLKPEKDGLFDERIFGPTKDYECYCGKYKSQRYKGVVCDKCGVEVTHSRVRRERMGHIQLASPVVHTWFFRRTPHKLPAILDVGLDLESVIYFAQLEAEVVSEAEMFVAGMGAEIVHKALDIGKEIILRKIMKALKRLRVLKGLHDGPTWMILQALPVIPPELRPMVQLPGGRFASSDLNDLYRRVINRNNRLGDLIQLGAPDIILQNEKRMLQEAVDSLIEGS-LQSLSEMLKGKQGRFRQNLLGKRVDYSGRSVIVVGPNLKIDQVGIPKEMALELFKPFVLRDAPNLKSAKHVDEVWDILERVTKDHPVLLNRAPTLHRQNIQAFYPILIEGKAITFHPSIVGSFAGDFDGDQLAVHVPLSKASITEAKERLLTPHNLLKLSHGQPIVEISLGLYYLEQAISAYALDEHTPVTTPGRIIFNMRNLIETSSMVDRFKDYGQEYATKAGASYSLFDFRAGIIKKSYEKIDEIDMGLMTPRERYTQVISVWSVVGMMQKSVNAETIRQVEGMRGLMVTPITTAFLEGQTAFEGFLNMIGGRKSLIDVALLTADAGYLTRRLADVAHEVIIRPLSERIEGRVAWKDIVRANELTAKNIPIRSTLTCESKYGICSLCYGKDLATKMVELGTTVGVIAAQSIGEPGTQLTLHSKHRGGLPRVEELFEARASIISEISGIVVVKIGDVIVAGDPLTEGYRDVTTIRELAQTYLLREIQYVYKSQGVTINDKHIEIIIRKMTGKVRIKDAGPGKYVRTVLGISKVALLTDSWLSAASFEETTNVLASAAVDYLRGLKENVIIGRLIP
>Dojkabacteria_CG_4_10_14_0_2_um_filter_Djokabacteria_WS6_41_15_curated
DFFEAHHRSYNWFLGIKNLLAGVNPLEKMWSLEEALEYDLTYSRPMFVKAKLFMDVPVLTEQGHFVINGVVRTVRHQMVRSEGVIFQRGAWYMFDVNKNVITIRLKILVTTLLRAYIKATLAIMDIYAKLRPNEVATYDRANRYVRGFFRRFFMGPVGRYQLNQKKIYTKDLIAILRHLILTDDVDSLMARRVKSVGEILEVANDAMTRFERNVKDRMNTKTISAQLESFFSMSQLSKFMEQQNIFGQIEELRRLTAKGPGGLQTKNAGFSVRDVHFSHYSRICPVTSPEGINAGLVTHFAVYARLNKFGFVEAPFRKLYFSYHDERIVTSRHKIQYVDVHGWQVGSLGLALIPFADRTYSFRAMMGSNMQRQSLPLVFPEAPYVATGVEREIAKQSGMALYAEDGTVEYADANYIVMKYRLQNFFRTNNTVMTQRVLVTPGEKVKKGDLLVDGPSMQGELALGRNVLVAVLSYDGYNYEDGFVVSEKIVQNDMFSTVQLKLHSQDLRETKTGPEILTSDIPGLNYKLLRNLTAEGIVRTGSVVRGGDILAGIISQKAEKQLSPEEALLHAVFGESAKEVKNNSLRMPYGSEGIIVKTQILSRAGVLRRVKVWVSELKRVDYGDKFAGYYGDKGTVSAILHVEDMPYLADGTPVDVVITP-LLVKRMNMGILYQMYFSTLAKEAEVPNFEDLDKQELYDGRTGEPLQKVAVGWRYFLRLKHIAADKMHARSTGPYSVVTQQPVGGKAQLGGMRFGEMEVWALEAHGVPYTLQEILTIKSDDIRGRTQAYKSIIQGDPIKNIPESFHVLVKELNSLGIKVELLDFNAIKLLLASPEDMLGEVQTAETINYRSLKAEPSGLMCERIFGPIKDYECYCGKYRKKKYKGIVCDKCGVEIAPAKVRRERMGHIKLAVPVVHVWYAYGVPAKLAILLNIPSKLISVIYYIKIDADVVSEESYFTVDMGASAVEKLLDLKALNQLEDQYQVERRLKLVEGFLRNPQWLVLKVVPVLPADLRPIVALAGGRFAISDVNDLYRRVINRNNRLKDLMEIGAPDIILRNEKRMLQEAFDALIDNQHYKSLTEGLRGKKGRFRRNLLGKRVDYSGRAVIIPDTNMSLEECGLPKLLALEMFKPFVVHKAATIKEAKDLSRLWDILEEVISVRTVLLNRPPTLHKYNIQAFKPILVEGSAIRINQLVNSGFNADFDGDQMSVFLVLSNEALEETKTAMLSRFNLLKVADGTPIIDMVLGLYNLYDAMRAHELNLRQKTRTAGRLIFNGNSILETVEFLDAAKRLSFKYATLSGFSMSTTDLKKDIISEGKRQEMVIQSGMLDAKEKGRAVIKLWNPLKLQVTAGDKEMVAQIMAMQGVVTFPIIGNYADGLNSYEYFVSARGARKGAVDTALKTAQSGYMTRKLTDVSQDVIVRSFDKRMTGRYLAQDVAKAGDLVAKELWVRSPMLCKAPVGMCAKCYGYDFGVKPIELGKAVGVIAAQSISEPMTQMTLRTFHAGGIPRIVELIEARPALLASISGKVWVKDGDVVERGQQLSSGSVDPKVLSDYAQKYVVDECQRVFLDYGVNLRDIHLEIITRQMTKLAKIVDAGRGTFVTRLLGVTVISLNAESILAAMSFQEQVKVLSEAAVDFLRGLKENVIIGRLIP
>Peregrinibacteria_CG_4_10_14_0_2_um_filter_Peregrinibacteria_41_8_curated
NLIEIQLNSYEEFLGLRELLDEVSPSGKKIELHECRYKNLTFEAPLKVHVQLLGGVPLMTDRGSFIVNGIERVVVSQIVRSPGVFFARGAWLEIETDKGIISVKIKIPITCLLRIYMLKTLAYQTIYKKLRPGDLATPENAKALIDTMFRKYDMGKVARYKMNKRTFQIEDFVYILKNLIQADDIDHLSNRRIRPVGELVNKFRVGLMRTDRIAKDRMNSRPITAALREFYASSQLSQFMDQTNPLAELAHKRRISAMGPGGLSRERASFDVRDVHPSHYGRICPIATPEGPNIGLVVHLATYARVNEYGFIETPFRKVYYDADAEKRIAAREEVTHTDVSPQQIISITTSLIPFLENDDNTRASMGSNMQRQAVPLVRPQAPIVGTGMEEIAAKSSNHVLLAEDGVVSYVDAAKIIVIYDLSVFHRSNATTLTHRILIEKNQKLKKGDVLADGSATNGELALGSNLLVAYMAWEGYNFEDAVVISDRLVKEGVYDSVHIETYTIDVRETKLGPEIITRDIPNINEAKLKDLDEDGVIRLGATVEEGDILIGKITPKGETELTAEERLLRSIFGDKARDVKDSSLRMPGGSGGKIVDIHVFDRNGVNRQIRVAVAQTRKISIGDKVAGRHGNKGVISLIVPQEDMPYLPDGTPVDICLNPLGVSSRMNIGQVLETHVGWAAKELATPALNGLNKIQLYDGKTGEAFDPTTVGIIYMLKLSHLVEDKIHARSVGPYSLVTQQPLGGKAQHGGQRFGEMEVWALEAYGAAHTLQEMLTIKSDDVYGRSKAYESIIKGETIRRTPESFNVLVKELQSLGLNVELINFDAIAISVASPEQILGEVKKPETINYRTQKPERDGLFCERIFGPTKNYECYCGKYKRIRYK------------------------------------------------------------------------------------------------------------------------------------------------------------------------------------------------------------------------------------------------------------------------------------------------------------------------------------------------------------------------------------------------------------------------------------------------------------------------------------------------------------------------------------------------------------------------------------------------------------------------------------------------------------------------------------------------------------------------------------------------------------------------------------------------
>Peregrinibacteria_CG_4_10_14_0_2_um_filter_Peregrinibacteria_43_11_curated
PLIEIQLNSYEWFLGLKELLEEISPSSKKMELHTAKRKNLTYEGSLKAHVQLLGSVPLMTEKGTFIVNGIERVVVNQIVRSPGVFYSRGAWLELETDKGIMTVKIKIPVTQLLRIYIQNTLAYQSIYRKIRPGDLATSENAKQLIESLFKRYDMGPIARYKLNKRVFQVEDFVNIVKYLIEEDDIDHLGNRRIRSVGELVNKFRMGLLRTDRIAKDRMNCRPITAALREFFASSQLSQFMDQTNPLSELAHKRRISAMGPGGLSRERASFDVRDVHTSHYGRICPIATPEGPNIGLVVHLATYARVNQYGFVETPYRRVYYDADMEKRVPARRDLTHIDVSPKQIISVTTSLIPFLEHDDNTRASMGSNMQRQAVSLIKPTAPIVGTGMEKITAESSGQAVVARNGTVTEVDAAEIIVHYPILNYQRSNATAIHMRPAVIKGQKLKKGDLLINGTAVAGELALGQNLLVAYMSWCGYNYEDAIIISDRVVREGLYDSIHIEVFSVDVRDTKLGPEIITRDIPNVGEARLKDLDVDGIVRIGATVHEGDILVGKITPKGETELTAEERLLQSIFGDKAKDVKDTSLRLPGGEGGKVVDVQIFTRTGVIRQIKVYVAQTRKVQVGDKMAGRHGNKGVISRVVPQEDMPYLPDGTPVDIILNPLGVSSRMNIGQILETHLGWAADLLATPALKGIDRIQLYDGRTGEPFYQTVVGKVYMLKLLHLVEDKLHARSVGPYSLVTQQPLGGKAQHGGQRFGEMEVWALEAYGAAHTLQEMLTIKSDDVIGRAKAYESIVKGESIRSVPESFNVLVKELKSLCLDVGLIDFNAISLSVASPEAVLGEVTKPETINYRTQKPERDGLFCEKIFGPTKNWECYCGKYKRIRYRGVVCEKCGVEVTRSIVRRERMGHISLAVPVTHIWFLRSTPSRIGLLLDLPIGIEQVIYFAQLDEDVIGEIEYFHAGTGAESIRKILDLPAFITLKTDLKITRRLVLASALERAPEWMVVTQLPVIPPDLRPMVQLDGGRFAASDLNDLYRRVINRNNRLRRLIAIGAPEVICRNEKRMLQEAVDTLFNNSVLRSLSDMLKGKQGRFRQNLLGKRVDYSGRSVIVVGPQLKLNECGIPKEMALKLFKPFVIGEAHNVKGAERLKEVWDILEQETKERYVLLNRAPTLHRLGIQAFKPVLIEGKAIQIHPLVCAAFNADFDGDQMAVHLPLSEKAQQEAKELMVSDHNLLKPSAGEPIIDMVLGVYFLNEAINAYYVDLHAFIKTVGRLILNLHSMLITAKVADLFKRIGFKFATKSGLSISVFDMREGILKEADELIRKINKGWITEDERYNHAIRLWNHIYYMIDSGNWGQITQLCGMKGLVALPIRSNLKGGFSILEYFIATHGGRKGKSDTALKTAEAGYLTRRLVDAVQDVVVIKFERRIYGRTLYSDVAEKDTELVSKITIYSIMGCTTD-GICQKCYGRDLGTKTVQLGTAVGIIAAQSIGEPGTQLTMRTFHMGGLTRVEELFEARSAVLAEISG-I-------------------------------------------------KHT-------------------------------------------------------------------------
>Saccharibacteria_CG_4_10_14_0_2_um_filter_Saccharibacteria_52_9_curated
NLIDHQNRSFQWFVGLGELLAEISPTGGKLSLRTARENNVSYDAPLMANVELLGDYPWMTVRGTFVINGAERVVVSQLIRSAGVFFTRGAWLEFETANGALYVKIKLAVTTLLRAYVEATLALIEVYRRLRPGDLATVDNAKSLIENMFKRFDFSRVGRYKINKRVMRLEDIQAIIAELIRADDIDSLANRRVKLVGELVRQFRIGLLRMERNTKDRMNARPIVAAVREFFASSQLSQFMDQINPLSELAHKRRLSSMGPGGLSRERAGFEVRDAHATHYGRICAVETPEGANIGLVLNLANYARVNDYGFIETPYRKVYLDAFAEERVSARSDVTHLDASRNQIIGSSAGLIPFIEKNYVYRSLMGSNQQRQAVPLIQPSSPIVGTGLEVEAARNTGQVILAESGVVTAASAQAVVVKYEPQRFIRSNGTSVNQKVVVNTGDKVKAGDVLIEGMSIDGELALGKDLIVAFMPWAGYNFEDAIIISRKLVEDDTLTSVHIVDFMIEVRETKLGPELVTSDIPNVSEETLRHLDEDGIVRISAEVHPGDILVGKITPKGEQELSSEERLLRAIFGEKAKEVRDTSQRMSNGKHGKVVGVKVFSRAGVIMQIQVFVAQMRKIAVGDKLGGRHGNKGVIARILPIEDMPFMEDGSPVDIVLNPLGVPSRMNVGQLFETHLGMAAKALASPSFNGVPKQQLFDGRTGDAFNRTTVGCMYMIKLNHMVADKIHARSTGPYTMVTQQPLGGKAQNGGQRFGEMEVWALEAYGAANTLQEMLTIKSDDVYGRSKAYESIIKKTQIVKVPESFNVLVKELQGLALKVDLVDFDAVRLAVASPEDILGEVTKPETINYRTQKPERDGLFCECIFGPVKDINPHDAKYKGVRSREAAVDKNGELVTRSIVRRERMGHITLAVPVSHIWFLRGTPSAMGLLLGLTVNLEHVAYFADKEAELINETDYVTVGMGGAALKDLLDLKDLIDLLAEAKLMKRLRLLESMDRAPSSMCLSTLPVIPPDLRPMVQLTGGRFATSDLNDLYRRVINRNNRLKKLMDLNAPEVIRRNEQRMLQEAVDALIDNNSLKSLSDMLKGKQGRFRQNLLGKRVDYSGRSVIVAGPELKINQCGLPKMMALELFKPFVIGEAHNIRSASRLTSVWDALDEVIKGKYVLLNRAPSLHRLSIQAFMPVLIEGRAIQLHPLVCKGFNADFDGDQMAVHLPLSDKAQAEARDIMAANRNLLKPADGSPILDIVLGCYYLDEALMALKITLQNMVRTLGRLLFNLQKVMKTAEIADDLKDLGFKYATISGLSMGMGDFMQEVLDAGEVRAAAISEGFITEDERHRLTVDNWSSMAIAINSGNISQLNHAVGMLGVLQLPIKSGYINGLNPLEYFTGTRGTRKALIDIALKTADAGYLTRRLVDVSQAVFTISYASRLTGRFAAATL------------------------------------------------------------------------------------------------------------------------------------------------------------------------------------------------------------------------
>Nomurabacteria_CG_4_10_14_0_2_um_filter_Nomurabacteria_OD1_30_12_curated
NLIEAQTKSYKWLVGIKEVFKEFSPSGKKFELEEAKINKLSYQGLLKTRVKLMSELPLMTPHGTFIINGVERIIVPQLARSFGVFFTRGVWIEIESEDGAIYIRIKFPATALLRVVIEACLAYIEIYKRLRDGDMATPDNAKEFINSLFERYDLSPVGRYRFNQRTISKEDLITVITNIIVSDDIDHLGQRRVRFVGEMLQKVRTGMMQIKRNIQDRMNQRPLQARIKEFFTTNQLSQFMSQENILAEIEHIRLLSALGPGGLTRERAGLEVRDVHPSHYGRVCPIHTPEGPNIGLILHLSTYAKINDFGIIETPYIKVYLNALEEERVAARVQVDFIDVAANQAFSIATSMIPFLEHNDANRSLMGSNMQKQAVPCVLPEAPLVATGIEALASRDSGRIILSEDGVVSYLDAKKIIV-YPLVNFLRNNFSSFHQRPAVDVGQKIKKGDVLADTTSTDGQISIGQNIFVAFLSWSGSNYEDAIIVSERLVKKSKFTSIYVEEFVCVVRDTKLGPEITTRDIPNVGELKLKDLDEDGIIRIGAEVRENDILIGKITPKGETELTPEERLLRSIFAEKARDVKDTSLRVEHGKRGRIIGIKIFSRAGIIKKIIIEVAQVRNISVGDKLSGRHGNKGVISKILPEEDMPYAADGTPIDIILSPLGVPSRMNLGQILEMHLGMAANTLIVPPFLGARKLKLFDGRTGEAFDDIAVGYMYMLKLHHMVEDKIHMRSIGPYSLITQQPLGGKAQGGGQRFGEMEVWALEGYGAAYTLREMLTIKSDDILGRSATFDSIIKNETIKNSPASFNVLLNYLRGLALDVNLKDFDYISLKLASPEQIKGEVTKPETINYRTGRSERGGLFDEKIFGPEKDYECYCGKYRRIRYKDIICEKCGVEVTRSIVRRERMGHIELSTPVAHIWFLRGVPSRMSILLNISVDLEKVIYFAGLDKEVLNEISFFEANIGAEAIYSIFDLNKLKHTEKMLKLQKRLSLIRAMTYAPEWMFLTVIPVIPPVLRPMVALDGGRHATSDLNDLYRRVINRNNRLKKLKEINAPDVILRNEKRIIQEAVDALIDNSILKSLSDNLKSKQGLFRQNLLGKRVDYSGRSVIVVGPELKLNQCGLPKHMALELFRPFVISKAFNIRGANKLPEVWAMLEEVIQGKYVLLNRAPTLHRLGIQAFNPILIEGNAIQVHPLVCQAFNADFDGDQMAVYVPLLEEAQNEARVLMAANKNLLKPQNGDPIVDIVLGSYWMNTAITAYVVSLRAKIKTVGKLLFNLSSLVETPPILDKIKSFGFKYSTFSGTTWGLDNIKIKIIEDGRKLEEKIIDGLLSEDERYQKIIEIWGSTFDLFTSGTMTSLIQMAGMKGLIQFPIIPSYFEGLSPIEYFVTTHGARKGASDTALNTAKAGYLTRRLVDVSQDVVITPLSKNIRGRILAGDLYKKGFLEAYNIFVRSPLTCRTTHGLCQMCYGLDLGRHLVEQGEAVGIIAAQAIGEPGTQLTLRTFHAGGLPRIEEIFERRPSVISQTDGEVIVKVGQQVKKGELLTDGSADIAEIFKFVEEYIIREINKVYELQSASISRKHTEIIIRQMFSRRKIKDAGVGDIVIIVLGITEVSLRTKSWLSAASFQNTNRVLIENAIDSLRGLKENVIIGRLIP
>Magasanikbacteria_CG_4_10_14_0_2_um_filter_Magasanikbacteria_OD1_33_14_curated
DLIEIQKSSYSWFFGLRELFDELSPTGRDLEIYTCIKKNITFEAPLRVNVRLLGDMPLMTDRGTFIVNGIERVVVTQLIRSAGAFFTRGAWIEIETDNNVLWIKVKVAATSLLRAYIENTLGLIEVYRRIRPGDLATSDNAKSLIHAMFDRYDLGKVGVYKFDIKVLSPEKLLTVLREIIRADDIDHLGNRRVRGVGELVNRFRIGLARMERIIRDRMNARPVISVIREFFMSSQLSQFMDQINPLAELEHKRRISALGPGGLSRDRAGFEVRDVHRTHYGRICPIATPEGPNIGLVGHLSTFAKINKFGFLETPYKKVYLNSFQEERTSARVNINYIDVASNQILSVATSMIPFLEHDDATRALMGTNMQRQAVPCIKPEPPLVGTGIERIAALNSGYVFRAPNGEVTYVDGSKIEFTYTLSKYTRSNSSSINQRPTVTVGQKLKKGDPMSDGPSIDAELSLGQNVLVAYMVWEGFNYEDAIIVSERLVKDDRYTSIHIEDYTINVRETKLGEEVITSDIPNVSEEKLRHLDSEGIVRIGAEVRSGDILVGKITPKGETELTPEERLLRAIFGEKARDVRDSSLYLEHGEQGKVIDVKVFSTPGVIKQVQVTVADMRKIQVGDKMAGRHGNKGVISRVVPASDMPFLEDGTPVDIILSPLGVVSRMNLGQLLETHLGLAVNALATPVLNGITQLQLYDGRTGEAYDKTTVGYNYMLKLNHMVEDKIHQRSIGPYSLITQQPLGGKAQFGGQRFGEMEVWALQAYGAAYSLQEILTIKSDDVPGRSKAYEAIIKGEPITNLPESFNVLVREMKGLGLDVELLNFDALRLKVASPETIRGEVYKPETINYRTQKPEKGGLFAEEIFGPTKDWECYCGKYKKIRYKGIVCDKCGVEVTHSLVRRERMGHIELATPVSHIWFLRTIPSRVGLVLDLSIALEKIIYFAALKKEIISEARYFESGIGAGAIRGLLDLPETIRLETELRLMRRIKLLKSLHKNPEWMIMTNIPVIPPDLRPMVALDGGRFATSDLNDLYRRVINRNNRLRRLLDLNAPEVICRNEKRMLQEAVDALIDNNALRSLADILKGKQGRFRQNLLGKRVDYSGRSVIVVGPNLKISECGLPKMIALELFKPFIMSEAHNVRSASRFSEVWDILEELTKTTRVLLNRAPTLHRLGIQAFRPTLVEGKAIRLHPLVCAAFNADFDGDQMAVHLPLSEQAKWEAENLMASEKNLLKPATGAPVIDIALGSYYLTEARYAYVIGLRETIKSFGRILFNLSNIIITAEHLDKIKNLGYKYATKSGYSLGKGDFKKELLLEADKKVLLVEEGLLTDSERHGKVLEIWKSVFAMIDSGSWGQLGQVISMKGLVALPVKGNFKEGFGVLEFFISSHGTRKGLSDMALRTANAGYLTRRLVDVAQEVVVKKLSERVLGRYVLADVIKAGEVIARVIHVRSVLQCKLAKGVCTKCYGFDLSNMPVKTGTAVGVIAAQSIGEPGTQLTMRTFHLGGLPRVEELFEARKAVLAEVAGKIWVNDGDDVEKGDQLTEGALDLKELFELVKRYVLAEIQEIYASQGQRLNDKHIEIIIKQMFSRVFIEDPGPGEIVVMLMGISKISLTTQSFLSSASFQETSRVLVSAAIDYLEGLKENVIIGRLIS
>Magasanikbacteria_CG_4_10_14_0_2_um_filter_Magasanikbacteria_OD1_37_12_curated
DLIETQKSSYDWFFGVKELFDEISPTGRDLELYICREKNITFEAALRVHARLLGDVPVMTDRGTFMVNGIERVVVSQLIRSAGAFFTRGAWIEIETDNNVIWVKVKVAATSLLRAYIEATLGLIEVYKRIRPGDLATADNAKSLIHAMFDRYDFGRVGVYKLNTKVLSLEKISYVLKEIIRPDDIDHLGNRRIRAVGELVNRFRVGLARMERIIRDRMNARPVVGAVREFFMSSQLSQFMDQINPLAELEHKRRVSALGPGGLSRDRAGFEVRDVHTTHYGRICPIATPEGPNIGLVGHLATYAKINSFGFVETPYRKVYINSFQEERVPARVEIDYIDVASSQILSVATSLIPFLEHDDATRALMGTNMQRQAVPCIKPDAPLVGTGIESLAAINSGHVVIAPDGEITAVNGNVIELTFEMNKFVRSNSSCINQRPTVVPGQKVKKGDPLCDGPSIKGELALGQNVLVAYMVWDGYNYEDAIIISERLVQKDRYTSVHIEDYATDVRETKLGEEVVTGDIPNVSEEKLKNLDIEGVVRVGAEVQSGDILVGKITPKGETELTPEERLLRAIFGEKARDVRDSSLYLEHGEHGKVIDVKVFSSPGVIKQVQVTVADMRKIQVGDKMAGRHGNKGVISRVVPVSDMPFLEDGTPVDIILSPLGVVSRMNLGQLLETHLGLAANSLATPVLDGITQMQLYDGRTGESFHKTTVGYNYMLKLNHMIEDKLHQRSIGPYSLITQQPLGGKAQFGGQRFGEMEVWALEAYGAAHTLQEILTIKSDDVPGRSKAYEAIIKGNKITNLPESFNVLVRELKGLALDVKLLDFDALSLGVASPETIKGEVSKPETINYRTQKPEKGGLFAEEIFGPTKDWECYCGKYKKIRYKGISCDKCGVEVTHSLVRRERMGHIELASPVSHIWFLRSIPSKVGLVLNLSINLEKVIYFALLKQEIISEHKYFEAEIGAKAVRNLLDIVETINMEEEIRLVRRIKLLKSLHKNPEWMILTSIPVVPPDLRPMVALDGGRFATSDLNDLYRRVINRNNRLKRLLKLNAPEVICRNERRMLQEAVDALIDNNALRSLADILKGKQGRFRQNLLGKRVDYSGRSVIVVGPHLEMHECGIPKRMALELLKPFVMSEAHNVRSASRFPEVWDILEELTKNTRVLLNRAPTLHRLGIQAFRPRLVEGKAIQLHPLVCPAFNADFDGDQMAVHLPLTEEAKWEAENIMAAEKNLLKPATGQPIVDIALGAYYLTEAIYAYIVGLQDRVKSVGRMIFNLSNIIYTAKKVDDIKNLGFKYVTKSGYSLGMDDFKAKMLKEGDAKVLTVQEGLLTDSERHSKVLEIWGPVFAMIDSGSWGQLGQVIGMKGLVALPVKGNFKEGFDVLEFFISSHGTRKGLSDTALRTANAGYLTRRLVDVAQDVVVTKLSERVSGRFVIEDVIKAGEFATRQVHVRSVLQCKLSKGVCQKCYGVDLGNEVVKKGVAVGIIAAQSIGEPGTQLTMRTFHLGGLPRVEELFEARNAILSEVGGAVWVKDGDEVEKGDQLTEGSVNLKELHELVQRYVLSEIQSIYASQGQRLNDKHVELIIRQMFSRVYIEDPGPGEVVELFLGVSKISLSTQSFLSAASFQETSKVLINAAIDHLEGLKENVIIGRLIP
>Roizmanbacteria_CG_4_10_14_0_2_um_filter_Roizmanbacteria_OP11_36_9_curated
NLIAVQQDSWKRFLDLRTIIEEFFPTGKKLTLHLCKQKKLTYDQPVYLRLNIFFNLPIMTDRGTFIVNGIERAIISQIARSPGMYFTIGSWIDVNINYGIIEIKIKMIASVFLKLYIVPTFAVLEFYRKVKPGEPLILDNAYKTLTTLFKRYSMGKVGRYKINKKLLQKEDIIEGLKYLVKFDDIDHLGNRRLRTVGELIYGIRAGMIRVEKEVKERMNNKPLIATINIFYKTNQLSTIVDQTNPLSELDNLRRITVGGPGGIEKQRASFSIRDISSSQYGRIDAIRSPEGPNIGVVTYMAMYARVNDFGFLEAPYKKVYFQADDEEHIIARHLIEYVDISPRAAIGLSASTIPFLQNDDASRALMGSHMQCQAVPLIKPQAPRVRTGLEEVISAELGRTILAPDGIIEYVDGSKVIFKYNLERFARTNGVSFDQKPCVEPGQKLKKGDLVVDGPSSNGKLALGQNLVIAYTSLEGLGYEDGFVISERLLKEDIFTSLATEEFISDVVDTKLGPEELTRDLPNVREEILQNLDETGFVLNGTKVKGGDILIGKVAPKGERELTAEERLLRSIFGEKAKDVKDTSLKMPYGDRGTVTSIDVIDSPSILKRILVHTAQLRKITVGDKLAGRHGNKGVIAKILPEHDMPYLADGTPIDVIISPLSILARMNLGQLFETILGWIAMKNSVPVFERIKKVTLYDGKSGKAFEPVLVGIGYILKLIHMIEDKFHARSVGPYSLVTQQPLGGKSQMGGQRFGEMEVWALEAHRVPHTLQEMLTIKSDDVRGRQKAFEAIIKGLDIPSVPESFNVLVKELNALGLSIDYIDFSGLRIRLASPKDILGEVTKPETINYRTFRPEKDGLFDERIFGPTKDYECYCGKYKRIRYKGIICDRCGVEVTSSVVRRERMGHLKLATPVAHIWYFKGASSPLSILLDIPTTLERIVYYAELEKLTFEEEDYVEVGMGAEVLQEILDLKEMVETMSEIKLIKKVRILESFIRSPEWMMISILPVIPPDLRPVVQLPGGKFATSDLNDLYRRVINRNIRLSQLIELGAPEIILRNEKRMLQESVDSLLDLQKLKSLSDVLKGKQGRFRQNLLGKRVDYSGRSTIIVGPDLKIDQCGIPKEMALELFKPYLLHEAPNIKSAKNYPEIYDILEKITVNHPVLLNRAPTLHKLSILGFYPVLTDDNAIKLHPTVCSGYNADFDGDAMGVFVPLSEESIKEVRERMLPYQNLLKPADGSPIVEMALGIYYLEECLKSYQISLRQPIVSVGRVMFNIKNIIEVGEVIDKIKNLGFWGATVSGLSISIFDCKDKIIQKTEKDVAEILQGLLTLEEKKRITNKLWNPVKIIIRSASREQLKQLSAMKGLVVVPTKSNYREGLNTFEYVISARGARKGLTDSALKTADAGYLTRRLHDVAHDMIIRKLALRIDGRFTAEP-VPKNTLVLKLITVRTTLFCQSKIGVCQMCYGTDLSSKIVEIGVPVGVIAAQSIGEPGTQLTMRVRHFGGLPRVEELFETRVSPITEVAGKIKVEDGDMTPSGTQLSEGYLNIKDILSIAQQYLLNEVQAVYESQGIGIHDKHFEVIIRKMSDKVVIDDEGKNEVIVTIFGITRAAIYTESWLSAASFEQTTSVLSQAAIDNLLGLKENVIIGRLIP
>Roizmanbacteria_CG_4_10_14_0_2_um_filter_Roizmanbacteria_OP11_39_13_curated
DLIAVQKDSWKRFLELKETVQEFFPTGKKLTLHLCLRKKLTYDRPIYLRLTIFFNLPVMTDRGTFIVNGIERAIISQIARSPGMYFTIGSWIDVGINYGIIEIKIKMIASVFLKLYIAPTFAVLEFYRKVKPGEPLVLENAYKTLNTLFKRYSMSRIGRYKINKKLLQKEDIIQGLKYLVNFDDIDHLGNRRLRTVGELIYGIRAGMIRVEKEVKERMNNKPLIATINIFYKTNQLSTIVDQTNPLSELDNLRRITVGGPGGIEKQRASFSIRDISSSQYGRIDPIRSPEGPNIGVVTYMAMYGRVNDFGFLEAPYKRIYLQADDEEHVVARHQIDYIDVSPRSAIGLSAAMIPFLQNDDASRALMGSHMQCQAVPLIRPQAPRVGTGMEEIVSAELGRTIVAPDGEIEYVDGKRVVFKYNLNRFERTNNVVFDQKPRVGAKQKMKKGELIVDGPASNGQLGLGQNLVIAYTSLEGLGYEDGFVISEKLLKEDIFTSITSEEFVADVVDTKLGQEELTRDLPNVREEILQNLDNEGFVVNGTQVKGGDILIGKVAPKGERELTAEERLLRAIFGEKAKDVKDTSLRMPYGDRGTVVNIDTIDSPSILKRILVHTAQLRKVTVGDKLAGRHGNKGVISRILPEYDMPYLEDGTPVDVIISPLSILARMNLGQLFETILGWIAQENSVPVFEKIKKRTLYDGKTGKAFEPVLVGIGYILKLIHMIEDKFHARSVGPYSLVTQQPLGGKSQMGGQRFGEMEVWALEAHRVPHTLQEMLTIKSDDVRGRQKSFEAIIKGLDIPSVPESFNVLVKELNALGLSIDYIDFSGLKIRLASPADILGEITKPETINYRTFRPEKDGLFDERIFGPTKDYECYCGKYKRIRYKGIVCDRCGVEVTSSVVRRERMGHIKLATPIAHIWYFKGASSPLSIILNIPTTLERIVYYAELEKLTFEEEDYVEVGMGAEVLQELLNLKELIETMSDLKLLKKVRILESFIRSPEWMMISVLPVIPPDLRPVVQLPGGKFATSDLNDLYRRVINRNIRLNQLIELGAPEIILRNEKRMLQESVDSLLDLQKLKSLSDVLKGKQGRFRQNLLGKRVDYSGRSTIIVGPDLRIDQCGIPKEMALELFKPYLLHEAPNIKSAKNYPEIYDILEQITKDHPVLLNRAPTLHKLSILGFYPVLTDDNAIKLHPTVCSGYNADFDGDAMGVFVPLSEKAIEEVKTRMLPYQNLLKPADGSPIVEMALGVYYLDEALKNYKVTLRQPVHSVGRIMFNIKDLIEVGQIIDKIKTLGFWGATMSGLSVSIFDCKNEIIHKAEGEVAGIQQGLLTLDEKKRITNKLWNPVKIIIRSASREQLKQLSAMKGLVVVPTKSNYREGLNIFEYVISARGARKGLTDSALKTADAGYLTRRLHDVAHDMIIRKLLLRIEGRYSAEP-IEKGTMAQKIITVRSPLFCRSKIGICQKCYGIDLSTDLVEVGVPAGVIAAQSIGEPGTQLTMRVRHFGGLPRVEELFETRVSPITEVAGKVKVADGDMIPSGTQLSEGYLNIRDILSIAQQYLLNEVQDVYESQGIAIHDKHFEVIIRKMSDKVAIEDEGKNQVVVTIFGITRASIYTDSWLSAASFEQTTSVLSKAAIDNLLGLKENVIIGRLIP
>Nealsonbacteria_CG_4_10_14_0_2_um_filter_Nealsonbacteria_OD1_40_15_curated
YLLAVQKDNWKTFWDLKELLEEVSPTGKELELWEARLNNDSYEASLRVRTKLLTDFPLMTERGTFVVNGVERVTISQLIRSPGAFFTRGAWLEFETESGAIGVKIKVMATTLLRAYIDETLALVEVYQRIRPGDLATSDTAKELIWNMFERYDLSKVGRWRMFQRVLKLEDVVQVIKEIIRPDQIDHLGNRRVRTQNELMNRLRVGLMRMERIIKDRMNPRPFMAVVKEFFTSSQMSQFMDNENPLAELEHKRRLSATGPGGLTRERAGFEVRDVQPSHYGRICPIETPEGPNIGLVGHMASFAKINPYGFLETPYFKVYLNAYQEETVETRIKIDFIDVSSEQSISVATSCIPFLQNDDANRALMGSNMQRQAVPLINPQPPLVSTGIEERVARDSGQEVISDDGRVSEVDAHHITIKYNLKTFLRTNYTCFHQKPIVNKGDAVRKGDVLSDGGAIQGSLALGTNIFVAFMPWRGGNFEDAIIISERLVKDDVYTSIHIESFSCDVRETKLGPEITTPDIPNVSEEKLKDLDEEGIIRVGAEVGPNDILVGKISPKGEADLTAEERLLKAIFGEKAREVKDTSLLMEHGKRGRVIGVKVFSRPGVIKKIEVEIAQLRKINAGDKLTGRHGNKGVISTVLPAEEMPFMEDGTPVDVILNPMTVASRMNLGQILETHLGWAAKKLITPSLAGAVKITLYDGRTGVPFTKVTVGEIYMMKLIHMVEDKIHMRSIGPYSLITQQPLGGKAQFGGQRFGEMEVWALEGYGAAYTLQEMLTIKSDDVQGRAATYEAILKGEEIRSIPASFNLLVAELKSLGLSVEVKDLEAIRIKLASPDEILGEVTKPETINYRTQRAEKDGLFCERIFGPTKDYECYCGKYKRIRYKGMICDRCGVEVTKAQVRRERMGHIKLASPCSHIWFLRGVPSRMGVVLDTPMQLEKVIYFAEIEKEILSEVDYFEAGTGGESLRKIFDFKKEIGLQIALKILARLKILQGMKRAPEWMFMTLLPVLPPDLRPMVQLDGGRYASSDLNDLYRRVINRNNRLKYLLEIGAPEVIVRNEKRMLQEAVDALIDNGMLKSLADILKGKQGRFRQNLLGKRVDYSGRSVIVVGPELRLDQVGIPKQMALELFKPFVIKKAYNVRGASRLDEVWANLEEVVKDKLVLLNRAPTLHRLGIQAFYPVLVEGESIKIHPLVCKAFNADFDGDQMAVHLPLSDQAQKEAREIMLSTLNLLKPATGVPIVDISLGCYYLDEAQLALDISLQATIKSLGRIIFNLEKISIARVALDKIKELGFEYSTWSGITWGMDDLKGKIIETAEKEVEKIEKGLLSREEKVIKVIEIWGSVFQIIDSGSWGQPVQMAGMKGLVILPVKSSFKEGFDVLEYFISTHGARKGTADTALRTSTAGYLTRRLIDVSHEAIVTNFVYKILGRVSLENICKKGEIMAEEIRVRSPLSCKSIRGLCQKCYGWDLGKKLIKLGEAVGVVAAQAIGEPGTQLTMRTFHTGGLPRVQEIFEARRAEISEVSGKVWVEAGEEIKKGQQLCEGSLDLKELFKLAQRYVIKEIQKIYVSQGALIHDKHIETICRQMFSRVRVKDPGIGDVVAILLGISRVALTTESFLSAASFQETSRVLIRAALDKLRGLKENVVIGKLIP
>Peregrinibacteria_CG_4_10_14_0_2_um_filter_Peregrinibacteria_38_24_curated
--------------------------------------------------------------------------------------------------------------------------------------------------------------------------------------------------------------------------NSRPITAALREFFASSQLSQFMDQTNPLSELEHKRRLSAMGPGGLSRERASFDVRDVHPSHYGRICPIATPEGPNIGLVVHLATYAKVNEYGFIETPFREVYYDADSEQRVSARKDVTHIDVSPKQIISITTALIPFLEHDDNTRASMGSNMQRQAVSLVSPKAPIVGTGIEEIAAKSSGQIILAEDGVVSYVDANQITIVYKVTTYHRSNGTCIHQRSKVDKGQHIKRGDVLVDGPAINGELALGQNLLVAYLPWEGYNFEDAVILSEKIVREGLYDSIHIETFTVDVRETKLGAEIITRDIPNVGEIKLKDLDEDGIVRIGATVHEGDILVGKITPKGETELTAEERLLRAIFGDKARDVKDTSLRLPGGEGGKIVAIQLFTKTGVLKQIRVDVAQTRKISVGDKMAGRHGNKGVVSIIVPQEDMPFLPDGRPVDIVLNPLGVSSRMNIGQILETHLGWAAKELATPALNGIPKITLYDGKTGEAFDKVTVGIAYMMKLHHLVEDKIHARSVGPYSLVTQQPLGGKAQHGGQRFGEMEVWALEAYGAAHVLQEMLTIKSDDVYGRSKAYESIVKGELIKRIPESFNVLVKELQSLGLSVRLIVFNAITLAVASPEEILGEVKKPETINYRTQKPERDGLFCEKIFGPTKNWECYCGKYKRIRYKGVVCEKCGVEVTKSAVRRERMGHIKLAVPVTHIWFLRSTPSRIGLLLDLPITLEQVVYFATVHTEVYSEIEYFKAGTGAETLREIIDLAKLIDLNKESKIIKRIKLAGSLLKAPEWFIMMVLPVIPPDLRPMVQLDGGRFAASDLNDLYRRVINRNNRLKRLLSIGAPEVICRNEKRMLQEAVDTLLNNSALRSLSDMLKGKQGRFRQNLLGKRVDYSGRSVIIIGPKLKLHQCGVPKIMALELFKPFIIGRAHNIKNAERLREVWDILEEVTKDHYVLLNRAPTLHRLGIQAFQPILIEGKAIQVHPLVCAAFNADFDGDQMAIHVPLSKNAQLEAKSLMVSTKNLLKPSAGEPIVDMVLGCYYLEEAVFAYHVTLHAPIKTVGRLIFNLSSLVKTAILADNLKDIGFKFATKSGISIAQNDMKTAIIDNASETVKQINKGLITDDERYLHTIKIWNSIFYMIDSGNWGQITQLCGIKGLVALPVKSNLKEGFTILEYFIATHGGRKGKSDTALKTAEAGYLTRRLVDSNQDTVIRKFETRVYGRTLSEDLLKKELITLKDILVRSIMTCQTEGGICIKCYGKDLGTKEVDLGTAVGIIAAQSIGEPGTQLTMRTFHMGGLTRVEELFEARPAIISEIAG-KIIKDNTLVTKGQPITNGHLDLKQLLRLVQKYIVTEVQTIYASQGQSINDKHIEIVARQMLSKMRVIDGGPGEISRLLLGLTRVALHTDSWLSAASFQETIRVLVEASTDKLEGLKENVIIGKLIP
>Wolfebacteria_CG_4_10_14_0_2_um_filter_Wolfebacteria_OD1_39_18_curated
FLAEIQITSWNWFVGLKELFDEISPSGKELELYTTQYKGLSYEAALRAKVKLLGDFPIMTKRGTFIINGVERVVVSQLIRSSGIFFTRGAWLEFSTEDGFIGVKIKAPVTTLLKISIEVTLAHSEIYKRLRPGGLATPENAKSLVGAMFDRYSLSPVGRFKINQRLLNLEDLILAVKEIIKPDDIDHLGNRRIRAVGELLSRLYVGFARLRRIIQDRMNARPLVAVVKEFFSSSQLSQFMDQVNPLSELEHKRRLSAMGPGGLTRERAGFEVRDVHSSYYGRICPIETPEGQNIGLISHLANYSRLNEYGFLETPYFPVWMNALEEETVDARFEIEYIDVSYNQIMAVAPSLIPFLEHDDANRALMGSNMQRQAVPPIRPQAPLVSTGIEEKAVFDSGRLIIAEDGVVVEVDGRGIAIEYIVHKFQRSNYTSISERPLVKKGAKVKKGDILADCASSNGVLALGQNLLVAFTPWEGANFEDAIVLSERVRENDIFSSIYIEDFYCDIRDTKLGPEITTPDIPNVLEDRLKNLDEEGIIRIGAEVGAGDILVGKISPKGEVEMTSEEKLLRAVFGEKVADVRDTSLVLPHGKSGRIVGIKIFSRPGVIKKIQIDIAQLRKVRAGDKLAGRHGNKGVISQVRPVEDMPYLEDGTPIDIILNPLGIASRMNLGQVLETHLGMAAKKLVTPVFVGATKMTVYDGRTGKPFPPITVGYIYMLKLNHLVEDKIHMRSTGPYSLITQQPLGGKAQFGGQRFGEMEVWALEGYGAAHTLQEMLTIKSDDIFGRGAAFESIIRGEKIKSTPSAFNVLVSEIKALGLGVEIVEINALKIKIASPEEILGEVLKAETINYRSQRPEKNGLFSERIFGPTKDYECYCGKYKRVRYKDIVCDRCGVEVTRASVRRERMGHIKLATPVAHIWLLRTIPSKIGLFLNTPLKLEKVIYYAELEREILNETEYFEAGSGAEAVKKILDLKKETKIEKEIYLLYRLKLVNSFIKNPEWMIMTILPVLPPDLRPMVALDGGRYATSDLNDLYRRVINRNNRLKKLMELKAPEIIITNEKRMLQESVDALIDNTALRSLADMLKGKQGRFRQNLLGKRVDYSGRSVIAVGPDLRLNECGLPKKMALEIFKPFVINKAHNIRNANHLPEIWEILEEVIAGKKVLLNRAPTLHRLGIQAFKPILIEDLCIRIPPMVCSAFNADFDGDQMAVHLPLTEEAQKEASELMLASGNILKPATGEPVIDIVLGCYYLDEAMMAYYIKINEYIKSVGRLIFNLQKLIDIWEILDEIKKLGFYWATISGISWGMDDLKPKLLAEAEKEIVKIKDGLLTDSETRIKTIEIWSPVFSIIESGSWSQPIQMAGMKGLVQLPVKASYKEGLSVLEFFINTHGARKGLIDTALKTASAGYLTRRLVDVSQDLVIRNLGQRIVSRTAAEDIAKAGEITAETIKLRSPITCKTLYGICSKCYGSDLGRESIKLGEAVGVIAAQSIGEPGTQLTLRTFHKGGLPRVQELFEARRAYLAESEGIIFVKVGQTVEKGEQLCEGSVELKELFNLVERYITNEVQKIYVSKGTNINDKHIEIVIKKMFSRVMIKEPGIGEVVQLLMGITKTALSTESFLSSASFQETARVLVLAASDRLRGLKENVIIGRLIP
>Gribaldobacteria_CG_4_10_14_0_8_um_filter_cor_Gribaldobacteria_OD1_33_9_curated
PLLIHQKENWKQFLDLREIFREVFPTGKQFEIDQAKEKEDTFEAPLEINVSLLTNIPLLTKNATFVVNGVERVIIPQLIRSPGVFFTRGAWLEFETDSGFLGAKIKVAATTILQAYILKTLALMEIYKKLRAGELVSPDAARDLIWNMFQRYDLGKVGRWKTWQRILKPEDILSALKEIVKSDQIDHLGNRRVKSLSELLSRFRVGLMRLKRIIQDKMNPKPVMAVLQSFFASSQLSQFMEEENPLAAIENKRRLTATGPSGLTKERARFDVRDVQPSHYGKICPVQTPEGSKVGLVSHLACYAKINAFGFLEAPYFRVYMSAIEEEEVEVRAKVDFIDVGPNQPISIATSLIPFLQNDDANRALMGSNMQRQAVPLLITEVPLVGTGIEENVARDSGEEIIAENGVALKVDAEQIKVKYKLQKFKRGNYTSYNQRPIVKNGERFKKNDIIADGAAINGRLSLGKNVLVAYIPFRGHNFEDAIVLSERLVKEDVFTSVHIKDFCCDIRETKLGPEITTCDIPNVSEEKLKDLDEEGVVRVGATVGAGDILVGKISQGGEKTLTAEERLLKAIFGEKAKDVKDTSLRMEHGKKGKVIRVKILSGSGIIKRIVVEVAQTRKIKVGDKLAGRHGNKGVVSKILPEAEMPFLADGTPVDIILNPLGVVSRMNIGQLFEAHLGWAAKKLVTPALFGATKTVLYDGQTGKVFPKITIGFAYFMKLSHMVEDKIHARSIGSYSLITQQPLGGKAQLGGQRCGEMEVWALEGYGATHILQEMLTIKSDDIAGRAAAYEAILKGEEIKYLPASFNLLVNELKALGLSMELKDLQSIRIKLASPEEILGEVKKAETINYRTQKPEKDGLFCERIFGPSKDYECYCGKYKGIRYKGVVCDRCGVEITKTQERRERMGHINLATPVSHIWFFKGVPSRIALFLDVPQKLEGVIYFV----------------------------------------------------------------------------------------FRKKIN---------------------------------------------------------GK-------------------------------------------------------------------------------------------------------------------------------------------------------------------------------------------------------------------KEKF--------------------------------------------------------------------IEY-----------------------------------------------------LKYGEI--------------------------------------------------------------GTETLVKIFE--------------------------------------------------------------------IKKL------------------------------------FEE---------------------------
>Nealsonbacteria_CG_4_10_14_0_8_um_filter_cor_Nealsonbacteria_OD1_37_14_curated
FLLEVQIEAWRNFLDLPELFSEISPTQKELELWEAKQNDGSYEGALRVRTRLLADFPIMTEMGTFVVNGVERVAISQLIRSPGAFFTRGAWLEFETESGFIGVKIKVAATTLLRAYVEQTLAWIEIYRRMRPGEMASPESAGELFKNMFERYDLSKVGRWKTRQRVLHPEDIVAVLKEIIHPDQIDHLGNRRVRALNEFLNRLRLGLMRMERIIKDRMNPRPVMAVVKEFFSSSQMCQFMDNENPLAELEHKRRLSATGPGGLTRERAGFEVRDVQPSYYGRICPIQTPEGPNIGLVGHLASFSRINPYGFIETPYFKVYLNAYEDEKVEARIKLDFIDVSPEQCISVATSLIPFLRNDDANRALMGSNMQRQAVPLILPEAPLVCTGLEEKVARDSGQELIATDGAVKEVDAAHITIKYNLRTFIRTNYSCFHQRPCVKKGQVVKRQDVLTDGGAIRGRLALGRNLLVAFLPWRGENFEDAIIISERLVKDDVFSSIQMEDFSCDVRETKLGPEVTTADIPNVGEEKLKDLDEEGVVRIGAEVGPNNILVGKISPKGEAELTAEERLLRAIFGEKAKEVKDTSLLMEHGKRGRVVGIKIFERPGVIKRIRVEVAQLRKITAGDKLSGRHGNKGVVSKVLTEEEMPFMEDGTPMDIVLNPLGVSSRMNIGQILETHLGWAAKNLVSPALSGATKITLYDGRTGLAFPKITVGFIYMMKLVHMVEDKIHMRSIGPYSLITQQPLGGKAQFGGQRFGEMEVWALEGYGAAHILQEMLTIKSDDVIGRAATYNAILKGEEIQNIPASFNLLVNELKSLGLNIEMKDLQLIKIKLASPEEILGEVTKPETINYRTQRPEKDGLFCERIFGPSKDYECYCGKYKGIRYKGIICDKCGVEITKAQVRRERMGHITLSSPCSHIWFLRGVPSRMGLLLDIPMQIERIIYFAEIEKEVLSEAEYFEAGTGAETLRKIFDWKQLSNLKKQLKLLRRITIIQKIIKAPEWMFLQVLPVLPSELRPMVQLDGGRYASSDLNDLYRRVINRNNRLHYLLEINAPEVIVRNEKRMLQEAVDALIDNGMLKSLADMLKGKQGRFRQNLLGKRVDYSARSVIVVGPELKFNQVGIPKRMALELFKPFVIKKAYNVRAATKLPEVWGMLEEVVKDKLVLLNRAPTLHRLGIQAFKPVLIEGQAIRIHPMVCKAFNADFDGDQMAVHLPLLDKAQQEAKEIMLSSLNLLKPATGTPIVDIALGIYWINEAILASVVDLRAKIKSVGRILFNLDKIVTSQKALDKIKQLGFEYSTISGITWGMDDLKEKLIREAEKEIETIDKGLLSREEKSNQVIEVWNPVFAIIESGSWSQPVQMSGMKGLVILPVKSSYKEGLGVLEYFISTHGARKGTADTALRTSTAGYLTRRLVDVAHEIVITNLLFKIVGRICQESIVKKGEMLANKIRVRSPISCKSKYGICQKCYGWDLGRQLIKLGEAVGIVAAQAIGEPGTQLTLRTFHTGGLPRVEEIFEVRKAVISQVEGKVWVEVSQNIKKGQQLCEGNLDLKELFQAVQRYILREIQRIYVSQGAIIHDKHLETIIRQMSSRMKIKDRGEGEIVPILLGISKVALTTDSFLSAASFQETAKVLIKAALDKLRGLKENVIIGKLIP
>Howlettbacteria_CG_4_10_14_0_8_um_filter_cor_Howlettbacteria_40_9_curated
NLIELQLDSYKWLIGIEELFDEINPTGNLLELKTAKLKNHSYEASLKVEIELMGDYPVMTDRGTFIINGNERVVASQLIRSGGVFFSRGPWLEIETSSNVISVKIKLPITTLLRAFINATLAYVEIYKKIRPGDLATVENAKGLIDGMFKKYDFGNVGRYKINKRVIRKEDVAEAIKELIVADDIDHLANRRLKRVGELLNRFRIGLLRTERIIRDRMNVRPIVASVNEFFASSQLSNFMDQTNPLAELTNKRRLSAMGPGGLSRERAGMEVRDVHRTHYGRICPIETPEGPNIGLVTTLATFASVNEYGFIETPYIKVYLDAFDEELVVARKRVDYMDVASHQTTSISTALIPFLEHDAANRALMGANMQRQAVSLLKPESPIVGTGVEWKVAEDSGQLIKAKNGKVKMSSADMVRVKYALEKFVKSNGTCINQKTVVNTGDSVKKGDVLVDGTAMNGEIALGKNVLTAYMLWGGANFEDAIIISEKLAKDDVYSSIHLGEFDVDIRDTKLGPEVITRDIPNVGDEALRDLDEDGIVRIGAEVSGGDILVGKITPKGETELSAEERLLRAIFGEKARDVKDSSLRLSVGVHGKVVDIRIMDRAGITKKIYVTVAQTRKISVGDKMAGRHGNKGVISKILPVEDMPHLEDGTPIEIILNPLGVGARMNIGQVLETHLGWAAEKLATPIFDGVKKITLYDGKTGDAFSRVVVGYNYMLKLLHLVEDKIHARSIGPYAMVTQQPLGGKSQRGGQRFGEMEVWALEAYGAAHTLQEVLTIKSDDVIGRSKAYENIIKGEQIKRIPESFNVLVKEMEALGLSVELITFDAIRLSIASPDQILGEVLKPETINYRTQKPEKDGLFCEKIFGPSKDWECYCGKYKKIRYKGVVCDKCGVEVTRSIVRRERMGHIKLASPVAHIWFLKGTPSTVGLITGKSVDLEKVVYFATIDDEIIPESKYFKGSIGAEAIKEVLNLESLAELKNEIKALKRLKGVEGFINAPEWMVITNLPVIPPDLRPMVQLDGGRFATSDLNDLYRRVINRNNRLKKLMNLDAPDIICRNEKRMLQEAVDALIDNSALKSLADMLKGKQGRFRQNLLGKRVDYSGRSVIVVGPELKLHQCGLPKTMALELFRPFVIGSAHNVKSASRMVDVWDALEEVIKDKLVLLNRAPTLHRLGIQAFQPVLVEGMAIQIHPLVCAAFNADFDGDQMAVHLPLSVQAQKEAREIMLSKENLLKPSSSEPIVDIVFGCYWMKEAVYAYDIDLQAKIKTVGRLNFNLEKLIVTSELVDKIKNLGFRYSTSSGITMSVFDLKKEILEKAEERVQHINQGLITDREKSVKVVSIWGATFLLLDSGSIEQYGQIVGMKGNVILPIKTNYKEGFSALEYFISTHGARKTLSDTALKTSDAGYLTRRLVDVSQDIIITDFDDRITGRTLCDNLIKKGTLHLAKIKIRSLLKCKSEWGVCHACYGVDLARGLVKKGEAVGIVAAQSIGEVGTQLTLRTFHSGGLPRVEELVESRQAALAEVSG-TRVVKGDKVEVGQQLSDGSWNLQEALVLVQSYIISEIQKIYISQGVSINDKHIEIIVRQMFSKLSIIEPNVGEVVSLLLSITKVSLTTDSFLSAASFQETSRTLIEAASDRLRGLKENVIIGKLIP
>CPR1_CG_4_10_14_0_8_um_filter_cor_Uhrbacteria_OD1_58_22_curated
DLIEVQKNSYGWLFGLRELFEEISPIGRDLELYTARAKNLTFEAPLRVRARLLGDFPLMTDRGTFVINGIERVIVSQLVRSAGVFFTRGAWLEMETDNNVIWVKIKVAVSSLLRAYMQSTVGLKEVYKRIRPGDLATVDNARSLIYSMFDRYDLGKVGRYKFSQRILRREDLVTIIRELIRPDDVDHLGNRRVRSAGELVNRLRVGMSRMERIIKDRMNARPIIGVIREFFMSSQLSQFMDQVNPLAELEHKRRLSAMGPGGLSRERAGFDVRDVHPTHYGRICPIATPEGPNIGLVGHLASYARINGYGFIETPYRKVYLNAFTEERVSVRKKIDYMDVSSKQIVSIQTSCVPFLEHDDANRALMASNMQRQAVPCINPDAPIVGTGMERRAALDSGHVMVSRDGKVTTVQSDRVVVTFSLSKFVRSNSTCMNQRPRVNLGQEVKVGDLLADGSSIHGELALGQNLLVAFLSWEGYNYEDAIIISERMVQKDRFTSIHIENFSIDVRETKLGPELVTSDIPNISEEKLSNLDTEGIVRIGAEVSSGDILVGKITPKGETELSAEEKLLRAIFGEKARDVRDSSLYLEHGGHGKVVDIKIFSRPGVIQSIQVSIATLRKIQVGDKMAGRHGNKGVVSKIVPVEDMPFLEDGTSVDIILSPLGVVSRMNLGQILETHLGLAANALVTPTLNGITQLTLYDGRTGVPFDKVTIGYKYMLKLNHMVEDKIHQRSIGPYSLITQQPLGGKAQFGGQRFGEMEVWALEAYGAAHTLQEILTIKSDDVPGRSKAYESIIKGEPIRNIPESFNVLIRELKGLALDVELMDFDAVRLKLASPEVIRGEVSNPETINYRTQKPEKGGLFAEEIFGPSKDWECYCGKYKKVRYKGIICDKCGVEVTHSLVRRERMGHIELSAPVTHIWFLRGVPSKIGLVLDLSVNLEKVIYFAQVKEEIISESVYFDAGIGAEAIRYLLDIDVKIELEDEMKLVRRVKLLKALRTNPEWMVMVAVPVIPPDLRPMVPLDGGRFAASDLNDLYRRVINRNNRLKKLMDLNAPEVITRNEKRMMQEAVDALFDNSALKSLADMLKGKQGRFRQNLLGKRIDYSGRSVIVVGPTLKLNQCGLPKMMALELFKPFVISQCHNIRSANRYPEVWDILEEITSDSLVLLNRAPTLHRLGIQAFQPKLIEGKAIQIHPMVCPSFNADFDGDQMAVHVPLTEEAKKEARERMMATHNLLKPATGAPIIDVAWGIYYMKEAVLAYKIEIRELISNVGRIILNVGEIVRTVELVDDLKNIGYHYITVSGYSWGMADLKHLLIEEGDKAIEEVEEGLLTKSERHSKIIDVWGPTSSMIESGSWGQLTQIIGIKGLVALPVKANFKEGFDVLEYFISTHGARKGSSDTALRTANAGYLTRRLVDVSQEVVIRTVVGRILGRYLLEEIIKKGELIARNLHVRSVLECHLPKGICKKCYGYDLAYQPVKIGVPVGIMAAQSIGEPGTQLTMRTFHSGGLPRVEELFEARRAFMTEVSGQA-----------------------------------------------------------------------------------------------------------------------------
>Magasanikbacteria_CG_4_10_14_0_8_um_filter_cor_Magasanikbacteria_OD1_32_14_curated
DLIEIQKSSYNWFFGLRELFDELSPTGRDLEIYTCIKKNITFEAPLRVNVRLLGDMPLMTDRGTFIINGIERVVVTQLIRSAGAFFTRGAWVEIETDNNVLWIKVKVAATSLLRAYIDNTLGLIEVYRRIRPGDLATADNAKSLIHAMFDRYDLGKVGVYKFDIKVLSKDKLVKVLREIIRADDIDHLGNRRLRGVGELVNRFRIGLARMERIIRDRMNARPVISVIREFFMSSQLSQFMDQINPLAELEHKRRISALGPGGLSRDRAGFEVRDVHRTHYGRICPIATPEGPNIGLVGHLSTFAKINKFGFLETPYKKVFLNSFQEERISARVKVAYIDVASNQILSVATSLIPFLEHDDATRALMGTNMQRQAVPCIKPEPPLVGTGVEKIAALNSGYVFTAPNGEVTYVDGGKIEFTYNLSKYIRSNSSSINQRPTVSLGQKLKKGDPMSDGPAIDAELSLGQNVLVAYMIWEGFNYEDAIIVSERLVRDDRYTSIHIEDYTINVRETKLGEEIITSDIPNVSEEKLRHLDSEGVVRIGAEVRSGDILVGKITPKGETELTPEERLLRAIFGDKARDVRDSSLYLEHGEQGKVIDVKVFSTPGVIKQVQVTVADMRKIQVGDKMAGRHGNKGVISRVVPAGDMPFLEDGTPVDILLSPLGVVSRMNLGQLLETHLGLAVNSLATPVLNGITQLQLYDGRTGEPYDKTTVGYNYMLKLNHMVEDKIHQRSIGPYSLITQQPLGGKAQFGGQRFGEMEVWALEAYGAAYSLQEILTIKSDDVPGRSKAYEAIIKGEPITNLPESFNVLVREMKGLCLDVELLNFDALRLKVASPEIIRGEVYKPETINYRTQKPEKGGLFAEEIFGPTKDWECYCGKYKKIRYKGIVCDKCGVEVTHSLVRRERMGHIELATPVSHIWFLRTIPSRVGLVLDLSIALERVIYFASLKKEIISESRYFEAGIGAGAIRGLLNFEETTRLESELRLMRRIKLLKSLQKNPEWMILTNLPVIPPDLRPMVALDGGRFATSDLNDLYRRVINRNNRLRRLLDLNAPEVICRNEKRMLQEAVDALIDNNALRSFADILKGKQGRFRQNLLGKRVDYSGRSVIVVGPNLKISECGLPKMIALELFKPFIMSEAHNVRSASRFSEVWDILEELTKKTRVLLNRAPTLHRLGIQAFRPTLVEGKAIRLHPLVCAAFNADFDGDQMAVHLPLSEQAKWEAENLLASEKNLLKPATGAPVIDITLGCYYLTEAKYAYVIKIRETIKSLGRIYFNLSNIIITAEHLDKIKDLGYKYVTKSGYSLGKSDFKKEILLEADKKVLLVEEGLLTDSERHGKVLEIWKSVFAMIDSGSWGQLGQVIAMKGLVALPVKGNFKEGFGVLEFFISSHGTRKGLSDMALRTANAGYLTRRLVDVAQEVVVKKLSERVLGRYVLADVLKAGEVAGRAILVRSILQCKLPKGVCTKCYGFDLSNLPVKIGTAVGVIAAQSIGEPGTQLTMRTFHLGGLPRVEELFEARKAILSEVAGKIWVSDKDQVKKGDQLTEGAIDLKELFDLVKRYVLAEIQEIYASQGQRLNDKHIEIIIKQMFSRVFVEDPGPGEIVEMLMGISKISLTTQSFLSSASFQETSRVLVSAAIDYLEGLKENVIIGRLIS
>Levybacteria_CG_4_10_14_0_8_um_filter_cor_Levybacteria_OP11_35_23_curated
DLLATQKKSYQWFLGIAEVLQEISPTEKNWTLVLCLKKGLTYDAPLYVNATLLGDMPQMTDRGTFVVNGIERAVVNQLVRSPGAFFTHGSWLEFTTTHETILVKIKFPATTFLRAYIENTLALIQIFRKMHPGEPVVLEKIKENFNGMFRRYDLGKVGRYKMNKKILTVEDIIGAISFLIDVDDIDSLSNRRVRCVGELVTSFRIGALRLERSVKERMNARPIMASINEFFRTSQLSTILDQTNPLSEIDNLNRLTVMGTGGISRERAAFSIRDINASQYGRICPIRSPEGPNIGLVTYLALYARVNEYGFLETPYKKVYMDTEDERRVPARFNIQYIDIVPRQVVGSAASLIPFVSHDEANRALMGTHMQCQAVPLLKPESPIVGTGMEKEISRVMNRVVRAPDGEIIFADANKITIKYNIDSFQRTSSTTYTQKAMVIAKQKVKKGDLLIDGPASKGELALGQNLIIAYTSFDGLGYEDAIIISERLVKEDVLSSIHIEKHEAAVVETKLGPEETTRDIPNVSEEDLANLDEEGIVVVGSSVQSGDIIVGKIAPKGETELTAEERLLRAIFGEQAREVRDTSLRMPHGERGTIISVQILDRPGTQRKIIIETAQLRHITVGDKLAGRHGNKGVISKILPEVDMPHLADGTPVDIIISPISVLARMNLGQLLEAHLGIAGYKLAIPVFEEAKKAILYDGRTGKPYEPVVVGIEYMMKLIHMVEDKTHARSTGPYSLVTQQPLGGKAQMGGQRLGEMEVWALEAHRARYILQEMLTIKSDDVVGRAKAFEAIVKGTDIPKVPESFKVLIKELQALGLNVIPIDFKTLKIVLAGKEDVLGEVTKPETINYRTLRPEKAGLFDERIFGPTKDWECYCGKYKRIRNRGIVCDKCGVEVTLSRVRRERMGHIMLAAPVAHVWFFKGLSSALPLILDMQQSLESVVYYAELAQNVLSEDEYFTIKTGTDGLLELIDLDELINLRKEAKLIKRLRLIEIMKKAPANIIMTALPVIPPDLRPMVQLSGGRFATSDLNDLYRRVINRNNRLKHLISLGAPEIILRNEKRMLQEAVDSLIDASQLRSLSDMLRGKQGRFRQNLLGKRVDYSGRSVIVVGPELKLSQCGLPKEMALEMFKPFVLREAPNIKSAKRFPEVFDILEEITKNHPVLLNRAPTLHKLGIQAFYPILIEGAAIALHPCVCAGYNADFDGDQMAVHIPLSAKAQEEAIKLMMPSHNLLKPADGSPITEMAVGIFYLNEVYLAHKIKLREPIKSLGRIMFNIKKIIEVASLIDGIKSLGFYGATVSGISVSVFDNKNDLIKESEKKVTKIEEGLITNEEKKRLSNEVWNVIRTIIDSAGKEQLKQLSAMRGLLLLPIKSNFREGLSIFEYVASARGSRKGLTDSALKTANAGYLTRRLVDVSHDVIIKSFTDRITGRFAAARIVKEGEEKAKQVLIRSPLTCGLEYGICAKCYGIDFSNRIVQTGVPVGVIAAQSIGEPGTQLTMRVRHFGGLPRVEELFEMRLSPISEISGKITVNDGQEIQIGTQLAQGYLDPKEVIKIAQRYVINEAQKVYESQGITINDKHFEVILRKMSDKVIVETVGPGDFVQALLGITKSSLFSDSWLSAASFQETTKVLTEAALDKLIGLKENVIIGRLIP
>Magasanikbacteria_CG_4_10_14_0_8_um_filter_cor_Magasanikbacteria_OD1_42_12_curated
DLIETQKGSYRWFFGIKELFEEISPTGRDLELYVCREKNVTFEAPLRVKVRLLGDVPIMTDRGTFMVNGIERVVVSQLIRSAGAFFTRGAWIEIETDNNVIWIKVKVAATSLLRAYIEATLGLIEVYKRIRPGDLATSDNAKSLIHSMFDRYDFGRVGVYKLDKKVLSPEKLLLVLKEVVRADDIDHLGNRRIRAVGELVNRFRVGLARMERIIRDRMNARPVIGAIREFFMSSQLSQFMDQVNPLAELEHKRRVSALGPGGLSRDRAGFEVRDVHTTHYGRICPIATPEGPNIGLVGHLSSYAKINTFGFVETPYRKVYLNSFQEERLPARVDIDYIDVASNQILSVATSMIPFLEHDDATRALMGTNMQRQAVPCIQPDAPLVGTGMEKIAAENSGHVLFADDGEVTAVDSSRIVITYNLNKFIRSNSSSINQRPMVTLGQKVTKGQPLCNGPSINGELALGQNVLVAYMVWDGYNYEDAIIISERLVQKDRYTSIHVEDYATDVRETKLGPEVVTSDIPNVSEEKLKNLDTEGVIRVGAEVHSGDILVGKITPKGETELTPEERLLRAIFGEKARDVRDSSLYLEHGEHGKVTDIRVFSAPGVIKQVQVTVADMRKLQVGDKMAGRHGNKGVISRIVPVEDMPFLEDGTPVDIILSPLGVISRMNLGQLLETHLGLAANALATPVLDGITQSQLYDGRTGESMDKTTVGYSYMLKLNHMIEDKMHQRSIGPYSLITQQPLGGKAQFGGQRFGEMEVWALEAYGAAHTLQEILTIKSDDVPGRSKAYEAIIKGNPITNLPESFNVLVRELKGLALDVKLMDFDALALSVASPEVIKGEVSKPETINYRTQKPEKAGLFAEEIFGPTKDWECYCGKYKKIRYKGIVCDKCGVEVTHSLVRRERMGHIELSSPVAHIWFLRSIPSKIGLVLDISINLEKVIYFAGLKDEIVSEHRYFEASIGAGAIRDLLNLPKTISLEKQIRLVRRVKLLSSLNQNPEWMVLTAIPVIPPDLRPMVALDGGRFATSDLNDLYRRVINRNNRLGRLLALNAPEVICRNERRMLQEAVDALIDNNALRSLADILKGKQGRFRQNLLGKRVDYSGRSVIVVGPNLKIHECGLPKRMALELFKPFVMSEAHNVRSASRYPEVWDILEELTSKTRVFLNRAPTLHRLGIQAFRPKLIEGKAIQLHPLVTPAFNADFDGDQMAVHLPLTEEAKWEAEHIMASEKNLLKPATGQPIIDITLGSYYLTEAKYAYEIKVQERVKSIGRVFFNLSKIIQTAVILDRIKEVGFKYVTKSGYSLGMDDFKKAILVEGGDSVALVEE---------------------------------------------------------------------------------------------------------------------------------------------------------------------------------------------------------------------------------------------------------------------------------------------------------------------------------------
>Roizmanbacteria_CG_4_10_14_0_8_um_filter_cor_Roizmanbacteria_OP11_33_9_curated
---------------------------------------------------------------------------------------------------------------------------------------------------------------------------------------------------------------------------------------------------------------------------------------------------------------------------YKKLYLQADDEENVVARHNVDLIDISAQQAIGVAASLIPFLQNDDASRALMGTHMQCQAVPLIKAVAPFVGTGSEDQIASALQRTIRAENGSVQYVDAKRVIIKYDLERYIKTNDIVFDQKPCVALNQTIRKNDVIIDGPATNGKLALGQNLLVAYTSFRGLGYEDGFVLSERLVKEDILTSITSEEFTADLVDTKLGPEELTRDIPNVREEVLQNLDKDGLVIVGTEIKSGDILVGKVAPKGEKELTAEERLLRAIFGEKAKDVKDTSLRMPYGKRGIVTNVEIIDSPSIIKRIIVTTAQIRKITIGDKLAGRHGNKGVISRILPEWDMPRLADGTPVDVIISPLSILSRMNLGQLFETILGYIAKSNIAPVFEKIEKFTLYDGQTGKPFEKVLIGTGYIMKLIHMVEDKFHARSVGPYSLVSQQPLGGKSQMGGQRFGEMEVWALESHRVPYTLQEMLTIKSDDVRGRTKAFESIIKGLDIPNVPESFHVLVKELNALGLSIDYIDFSGLRIRLASPEDILGEITKPETINYRTFRAEKDGLFDERIFGPTKDYECYCGKYKRIRYKGIICDRCGVEITTSAVRRERMGHIKLATPISHIWYFKGSSSPLSVVLDVPPSLEKIIYYAFLQEMTLEEEDYVEVGMGSEIVYEILDFKKIYESLQELKLLKKVRIIESFLKGPLWMVLTVLSVIPPDLRPVVQLPGGKFATSDLNDFYRRVINRNNRLKQLIDLGAPEIILRNEKRMLQEAVDSLLDLQKQKSLSDILRGKQGRFRQNLLGKRVDYSGRST------------------------------------------------------------------------------------------------------------------------------------------------------------------------------------------------------------------------------------------------------------------------------------------------------------------------------------------------------------------------------------------------------------------------------------------------------------------------------------------------------------------------------------------------------------------
>Pacebacteria_CG_4_10_14_0_8_um_filter_cor_Pacebacteria_OP11_42_14_curated
DLVGLQVASYQQFLGIRDSIQEIYGTGKNWSLSEAKQKGLSYDMPLYAEAKLLGDIPKMTPIGTFIINGIERAVVTQLVRSPGVFFSRGSWLEFSVGKNVISVKIKIPVTVLLRALIDTTFALIEIYEKMRPGEPAVLDTAQEYVKQIFRRYDLGKVGRYKLNRRVLTPEDVANTVKYLILVDDIDHLSNRRVRQIGELVSAFRIGLIRLERSIREKMNARPLIATISEFFRRNRLSTILDQTNPLAEIDNLRRLSVMGTGGVTRERASFSMRDINASQYSRIDPVRSPEGPNIGLVTYFSLYARVNNFGFLEAPYQPVYLSADDEEWVPIRFEVEFIDVAPRQVIGTSASLIPFIAHDEANRALMGTHMQCQAVPLIKPDSPIVGTGMEREVAIAMRHTVTANGGSVSYVDGNKIEITYEIAKFVRTSSTCYSQRPIVALGQKIKKGEVIIDGPSSQGELALGSNVVIAYSSFDGLGYEDAIVISDRLVREDVLTSIQISEYKSKVMDTKLGPEELTNDIPNVSEIFLGNLTEEGIIRVGSIVNAGDILVGKIAPKGETELTPEERLLRAIFGEKSREVRDTSQRMPHGESGTVIDVQVLDTPGTIKEVTVKVAQMRKITVGDKLAGRHGNKGVISKIVPAADMPHLEDGTTVDVIISPLSVLARMNLGQLLEAHAGWAAKVLAVPAFEPFEKAQLYDGRTGEVYGPTTVGIGYILKLTHMVEDKMHARSTGPYSLVTQQPLGGKAQMGGQRLGEMEVWALEAHRAAHTLQEMLTIKSDDVIGRAKAFEAIVKGEEIPTVPESFRVLMRELNSLGVDVVPHDFTALEIRIASPEVIKGEVRKPETINYRSLKAEKDGLFDEKIFGPMKDYECYCGKYKRIRYRGIICDKCGVEVTQSKVRRERMGHITLAAPVAHIWFFKGAPSKLSLLLDISPNINSIIYFSQLSVDILSEDEYLRVGMGAESLLELVDLDNLIFLRKEMKAIKRLRVVEGLRKAASWMFMAILPVIPPDLRPMVQLSGGRFATSDLNDLYRRVINRNNRLKHLIELGAPEIILRNEKRMLQEAVDSLIDGTQLKSLSEMLKGKQGRFRQNLLGKRVDYSGRSVIVVGPELKLNECGLPKDMALEIFKPYVLREAPNVKSARQLPEVYDILEDVTKNHPVILNRAPTLHKLGMQAFYPILIEGNAIRLHPCVCSGYNADFDGDQMAVHVPLTVQAQAEARDLMMATHNLLKPANGEPITEMAMGIYYLEEAMHAHVITQRQLITTIGRLMFNIKQIIEVSTLIDAIKDLGFKAATDSGLSVAVTDCKAGIIVSANKRVELIQEGSISAEERKRMSFDVWNAVKVIINSASKDQVKQLAAMRGLVVMPTKSNFREGLSIFEYVTSARGSRKGLTDSAIKTADAGYLTRRLCDVSHDVIIRVFPIRMSGRFALNDIVKAGEILGKEISVRSPLTCQAAKGMCATCYGWDFSTATVAIGVPVGIVAAQSIGEPGTQLTMRVKHSGGLPRVEELLEARQALITEAAGKVAVDTGDLVHIGQQLTAGSINLREYLLLLQMHVVREVQRVYESQGIPIHDKHFEVIVRKMSDKLQIEATGTGEITVLFLGITRSSLYTDSWLSAASFQHTKHILTDAASDNLVGLKENVIIGRLIP
>Wolfebacteria_CG_4_10_14_0_8_um_filter_cor_Wolfebacteria_OD1_37_11_curated
FLAEIQHSSWDWFVGIKELFNEISPSGKGLELYTAWSKDLTFEAPLRAKVKLIGDFPIITSRGTFIINGVERVVVSQLIRSPGVYFTRGSWLEFETDDGFIGVKIKVAITDLLKIFIETTVSYAEVYKRLRPGDLATFENAKNLIDAMFDRYNLSDPGRFKFNQRVLDVDDIILIIKEIIRPDDIDHLGNRRVKSVGELLGRLRIGFARLRRIATDRMNTRPLVAIVREFFATSQLSQFMDQINPLAELEHKRLLSSMGPGGLTRERAGFEVRDVHISHYGRICPIQTPEGQNIGLINRLSNFARVNNLGFLETPYAKVWFDAINEEVVEIRYEVDFIDVAPNQMTSIATALIPFLEHDDANRALMGSNMQRQAVPSIKPSVPLVSTGMEEKAAIDSGRAVISQDGVVVEVDANKIVVEYNLYKFKRSNFTCISQQPLVEKRQKVKKGDVLADGTSINDALALGQNLLVSFISWEGANFEDAIILSERVVRDDLFTSIHIEDFYCDVRETKLGAEMTSSDIPNVSEEKLKNLDEEGIIRVGAEVRANDILVGKISPKGEAEVSSEEKLLRAIFGEKARDIKDTSLVMPHGKSGRVVGVKIFSRPGIIKRIQVEVAQLRKVRAGDKLAGRHGNKGVISQIRPVEDMPYLEDGTPVDIILNPLGVASRMNLGQILETHLGLAAGKLVSPIFCGATKLKVIDGRTGNAFPPVTVGYIYMLKLNHLVEDKIHMRSIGPYSLITQQPLGGKAQFGGQRFGEMEVWALEGYGAAHTLQEILTIKSDDVLGRTATFEAIIRNEKIKNIPSAFNVLLNEIKALGLDIE--DFKSLKIQIASPEKILGEVIKPETINYRTQRPERDGLFSERIFGPTKDYECYCGKYKKIRYKGIKCDKCGVDVTKSSVRRERMGHIVLAAPVSHIWFLKSVPSRIGLFIDAPIKLARVIYYAEIDKEILNEAEYFEAGSGAEAIRKILNLEKEAKIEKEIKLLYKLKIINSFAKNPEWLIFTVLPILPPDLRPMVALDGGRYATSDLNDLYRRVINRNNRLKKLLEIKAPEIIVTNEKRMLQEAVDSLIDNSALKSLADILKGKEGRFRQNLLGKRVDYSGRSVIVVGPELPLDTCGLPKKMALELFKPFVISEAYNIRNANRLPEIWGILEEVIKDKKVLLNRAPTLHRLGIQAFKPILIEDLAIRIPPMVCTAFNADFDGDQMAVHLPLSEEAQKEASELMLASGNILKPANGDPVADIVLGCYFLEEAIMACSVKINELIKSVGRLIFNLGKFLDIWKILDEIKKLGFKYSAYSGVSWGMNDLKNKIVSVAEKEVNNIKEGLLTDAERHTKIISIWGSVYSIINSGSWSQPIQMMGMKGLVALPIKSSYKEGLSVLEFFINTHGARKGLTDTALKTAQAGYLTRRLVDVSQDLIIRSFSQRIFGRAGLNDIVKVGEIVAQAIEVRSPMECKAASGICSKCYGYDLSKRPIEIGEAVGVVAAQSIGEPGTQLTLRTFHTGGLQRIQELFEVRKAYLAEADGVIFIKPKDRVSIGDQLCEGSIDLQELFKFTERYIINEVQRIYASEGSAINDKHLEIIVKQMFSRVMIKESGPGEIIQLLMGITKVSLTTSSFLSAASFQETARVLVAAASDKLKGLKESVIIGRLIP
>Parcubacteria_CG_4_10_14_0_8_um_filter_cor_Kerfelbacteria_OD1_42_10_curated
NLIDIQIDSYYWFLGLKELFEEISPTGRELELYTAKAKNLTYEAALRVQAQLLGDFPLMTERGTFIVNGIERVVVSQLIRSAGVFFTRGAWLELETDSGVISVKIKVAITSLLRAYIETTIGLKEVYKRIRPGDLATVDNARSLIHSMFDRYDFGKVGRYKLNQRILKREDLVEIIKEIIRPDDIDHLGNRRVRAIGELVNKFRVGLARMERIIKDRMNARPVIGAVKEFFMSSQLSQFMDQTNPLAELEHKRRLSAMGPGGLSRERAGFDVRDVHRTHYGRICPISTPEGPNIGLVGHLTSYARVNEYGFIETPYRKVYLDAFTEEKAEVRSKIDYMDVAPCQIVSVATSLIPFLEHDDAVRALMGTNMQRQSVSCIRPEAPLVGTGVEAQAAYDSGQVVIAKKGKVIEVSSDEIKILYLLGKFVRSNSTCMNQKPLVDKGEKIEIGQALADGASTRGELALGQNILVAFMPWEGGNYEDAILISEELVREDRYTSIHIEDYSIDIRDTKLGPEVVTRDIPNVSEEKLKDLNEEGIVCIGANVSSGDILVGKITPKGETELSAEEKLLRAIFGEKAKDVKDSSLYLEHGEHGKVVDIKIFSRSGVIKTIQISVAQLRKIQVGDKMAGRHGNKGVISRVVAVEDMPFLEDGTPVDIILNPLGVASRMNLGQILETHLGLAAKKLASPALDGIDKMVLYDGRTGKPFDKVTVGYIYMMKLNHLVEDKIHQRSIGPYSLVTQQPLGGKAQFGGQRFGEMEVWALEAYGAAHTLQEMLTIKSDDVPGRSKAYEAVIKGEPIRNVPESFNVLVRELKGLCLNVDLLIFEAIRLKLASPNEIHGEVTKPETINYRTQKPEKSGLFA-----------------------------------------------------------------------------------------------------------------------------------------------------------------------------------------------------------------------------------------------------------------------------------------------------------------------------------------------------------------------------------------------------------------------------------------------------------------------------------------------------------------------------------------------------------------------------------------------------------------------------------------------------------------------------------------------------------------------------------------------------------------------------------------------------------------------
>Roizmanbacteria_CG_4_10_14_0_8_um_filter_cor_Roizmanbacteria_OP11_39_9_curated
DLIEVQKESWNKFLELKGILEEFFPTGKKFTLYLCFKKKLTYDFPVYVKVRLFFNLPKMTARGTFIINGIERAIINQIVRSPGVYFTIGSWVDFTINNGVIEGKIKFLASVFLRIYITPTLAVLELYRKIKPGEPLVLENAHSTINNLFRRYSLADVGRYKMNKKVIKKEDIIAILKYLVNFDDIDHLGNRRLKTVGELIYGVRVGMVRTEKEIKERMNSKPIIMAINSFYRTSQLSTIVDQTNPLSELDNLRRITVGGPGGIEKERASFSIRDISSSQYARICPIRSPEGPNIGVVTYMALYSKVNKYGFLEAPYKKIFLQADDEETVVARYRLNLIDISPREVVGVSATLIPFLQNDDASRALMGTHMQCQAVPLLKPSAPLVGTGSEGAIASSLGRTIHAEDSTVEYVDSKKIVLKYDMERYVRTNDVIFDQRPRVELKEKVKRGQVVIDGPATNGKLALGQNLVVAYTSFNGLGYEDGFVVSERLVKEDLLTSITSEEFTADLVDTKLGPEELTRDIPNVREEVLQNLDKEGLVLVGTQINNGDILVGKVAPKGEKELTAEERLLRAIFGEKAKDVKDTSLRMPYGKRGTVVNIETIDSPTVIKRIIVDTAQLRKISIGDKLAGRHGNKGVISRILPEWDMPYLADGTPVDVIISPLSILARMNLGQLFETILGLIAKNNVAPVFEKIQKTLLYDGQTGKPFNQILVGTGYIMKLIHMVEDKFHARSVGPYSLVSQQPLGGKSQMGGQRFGEMEVWALEAHRVPHTLQELLTIKSDDVRGRTKAFESIIKGLEIPNVPESFHVLVKELNALGLSIDYI----------------------------------------------------------------------------------------------------------------------------------------------------------------KLMKKVRIIESFIKGPLWMVLTVLPVIPPDLRPVVQLPGGKFATSDLNDFYRRVINRNNRLKQLIDLGAPEIILRNEKRMLQEAVDSLLDLQKQKSLSDILRGKQGRFRQNLLGKRVDYSGRSTISVGPELKINQCGIPKEMALELFKPHLLHEAPNIKSAKNFPVIYDMLEEITKNHPVLLNRAPTLHKLSILGFYPVLTDSHVIKLHPAVCAGYNADFDGDAMGVFVPLSTQAIEEVKTRMMAHQNLLKPSDGTPIVEMALGIYYLDEGVNRYQVKLRQPVMSVGRIVVNIKELVKIGELIDDLKEIGFWGSTVAGLSSSIFDCKEAIVNATEKEIEKIQQGFLTIDEKHRYTNKLWNPVKIIIKSASKEQLKQLSAMKGLVVVPTKSNYREGLSIFEYVISARGARKGLTDSALKTADAGYLTRRLVDVSHDMIIRKFEQRIRGRFSIHD-LKAGELAGIAITVRSALYCQSKFGACQKCYGVDLSTKLVEIGVPVGVIAAQSIGEPGTQLTMRVRHFGGLPRVEELFETRVSPIAEMTGKVKVKDGDLVAKGVALSEGYLNVHDVLTIAQQYLVNEVQKVYESQGIPIHDKHFEVIVRKMSDKVTIEDEGKDEVVVSILGITKAAIYTDSWLSSASFEQTTSVLSAAAIDHLLGLKENVIIGRLIP
>Peregrinibacteria_CG_4_10_14_3_um_filter_Peregrinibacteria_44_21_curated
---------------------------------------LTYEAPLKVHVQLLGGVPLMTDKGTFIINGIERVVVSQIVRSPGVFFSRGAWLEIETDKGVITVKIKIHITSLLRVYIFLTLAYKSIYRKIRPGDLATPENAKALIESMFRKYDMGSVARYKLNRRTFQVEDLILILKHLIQPDDIDHLSNRRIRPVGELVNKFRVGLLRTDRIAKDRMNSRPITAALREFYASSQLSQFMDQTNPLAELAHKRRLSAMGPGGLSRERASFDVRDVHASHYGRICPIATPEGPNIGLVVHLATYGRLNQYGFIETPFRKIYYDAEDEMRIAARSDLTHIDISPKQIISVTTSLIPFLEHDDNTRASMGSNMQRQAVPLLKPQSPTVGTGMEKVAAESSGQVIVAEAGVVTEVDADHITVMYYLEVYARSNATCFHQRAICDTGDKVKKGDVLVDGAATDGELALGQNLLVAYMSWQGYNFEDAVILSERLVHNDRYSSVHVETFSIDIRDTKLGPEIVTRDIPNVGEAKLKDLDERGIVRIGAAVRDGDILAGKITPKGETELTAEERLLRAIFGDKARDVKDTSLRLPGGEGGKVVSVQIFDRTGVNQQIKVDVAQTRRVSVGDKVAGRHGNKGVISIIVPVEDMPHLPDGTPVDVILNPLGVSSRMNIGQILETHLGWAAGTLATPPLEGVTKIQLYDGRTGEPFDETTVGTAYIMKLNHLIEDKIHARSVGPYSLVTQQPLGGKAQHGGQRFGEMEVWALEAYGAAHTLQEMLTIKSDDVYGRAKAYESIVKGELIKRTPESFNVLVKELQSLGLNVDLM-------------------------------------------------------------------------------------------------------------------------------------------------------------------------------------------------------------------------------------------------------------------------------------DYSGRSVIIIGPKLKLHQCGLPKTMALELFKPFVIGKAHNIKNAEKLKEVWDILEEVTKGHYVLLNRAPTLHRLGIQAFQPVLIEGKAIQVHPLVCAAFNADFDGDQMAVHVPLSKSAQKEAKEIMASTVNLLKPSGGLPITDMVLGCYYLEDAILNYNVHLQAKVKSVGRVIFNLKNIITTAMLSDAIKEIGFKYATLSGLSIASSDMKEALVEQASEIIKNINKGLITDDERYNNTIKIWNHIFYMIDCGNWGQITQLCGMKGLVALPIKSNLKEGFSILEYFIATHGGRKGKSDTALKTAEAGYLTRRLVDAVQDVIIKAFENRIYGRTIAEDILKKGIIAVRTISVKSIMTCQTISGVCQKCYGLDLGTKLVEQGTAVGIIAAQSIGEPGTQLTMRTFHMGGLTRVEELFEARAAVISEINGKVKVKNGYMVGVGSSLTAGHVNLRELQKIVEKYIMAEVQSIYASQGQTINDKHIEIIVRQMFSKTRIVDPGTGEIVRLLLGLTRIALHTSSWLSAASFQETIRVLVEASTDNLKGLKENVIIGKLIP
>Portnoybacteria_CG_4_8_14_3_um_filter_Portnoybacteria_OD1_44_10_curated
ELAEIQLNSYKWFIGLRELFDEVSPSGEELELYESRIRGASYEAPLRCLLNLLGDFPLMTDRGTFIINGVERVVVSQLIRSPGIFFTRGAWLEFEVDDGVISVKIKIAATSLLKAFIDVTLAFIEIYKRLRPGDLAAVDNARQLIEAMFERYDLSKVGRWKLNQRVFSLDDLVSILKEIIRPDDIDHLANRRIRSVGELLNKLRIGLARTERIIKDRMNARPFIASVKEFFTVSQLSQFMDQVNPLAELEHKRRVSAMGPGGLTRERAGFEVRDVHSTYYGRICPIQTPEGPNIGLIGHLACFARLNEYGFIETPYRKIFLNAFEEQRVEARVKIDYIDVSPQQCVSVATALIPFLEHDDANRALMGSNMQRQGVPCIKPQAPLVSTGLEEKAAYDSGHLVISQDGVIDAVDANNIRVKYPLHTFVRTNFTCATQRPIVKRGQRVKRGEVLADGMATNGCLALGQNLLCAFLPWRGANFEDAIILSEKLVKEDRFTSIHIEDFICDVRETKLGPEITTPDISNVSEEKLKDLDEEGVVRIGAEVGPNDILVGKISPKGEVDLSAEERLLRAIFGEKARDVKDTSLRLPHGKRGRIVEIHTFSRPGVIKSIRVEVAELRPVMVGDKLAGRHGNKGVIAKILPEEEMPYLPDGTPVDVILNPLGVASRMNIGQILETHLGWAAKMLICPSLAGPSKIMLFDGQTGEPFGRVTVGYIYVMKLIHLVEDKIHMRSIGPYSLITQQPLGGKAQFGGQRFGEMEVWALEGYGAAYMLQEMLTIKSDDVAGRANAYDSIIRGRKIKQIPASFDVLVSELKALGLDVDLVDFKSIKLKIASPEEILGEVTKPETINYRTQRPEKDGLFCEKIFGPEKDWECYCGKYRRIRYKGIVCDKCGVEVTRSIVRRERMGHIELACPVCHIWFLRGIPSKIGLALNTSVDLEKVIYFAEIEREILGEAEYFEVGIGAEAIRKVLSLEDLKDIQKQVKASKRLKLVEAMLRAPEWMILKVLPVLPPDLRPMVALDGGRYASSDLNDLYRRVINRNNRLKKLIELNAPEVICRNEKRMLQEAVDALIDNSILKSLADILKGKHGRFRQNLLGKRVDYSGRSVIVVGPELKIHQCGLPKRMALELFKPFVIQKAHNIRQAGRLDEVWAILEEVVKDRLVLLNRAPTLHRLGIQAFLPVLIEGSAIKLHPLVCRAFNADFDGDQMAVHLPLGEEAQKEAARIMLSSLNLLKPATGEPIADMILGCYWMNEAIVAHAVDLRAKIKCVGRIIFNLHRIIRTAVALDKIKEIGFEYATRSGISWGMDDLKGQILEQAEQEVEATHNGLLTREERRVRIIEIWNPVFVAVNSGSWGQTTQMIGIKGLVILPVKSSFKEGFNVLEFFISTHGARKGASDTALRTSTAGYLTRRLIDVAQDLIITDLSSRITGRVSLEEIVKSGQMTARAIRLRSVIGCKAKRGVCQKCYGYDLGNKLVKLGEAVGIVTAQAIGEPGTQLTMRTFHTGGLPRVDEIFEIRRAIISEAEGKVWVKKDDNVLPGQQLTEGHIDLKDLFRLVQRYIVKEVQNIYTSQGEXXXXKYIEVIIRQMFSRVKVLESGVGEIIDLIMGISRVSLSTTSWLSAASFQETAKVLIDAAVDKLKGLKENVIIGKLIP
>CPR1_CG_4_8_14_3_um_filter_WWE3_42_11_curated
NLIDIQTSSYDWFLGIKEVLEEVSPTGNILSLSECQNKGLTHSAPLKVIAELLGDIPLMTVRGTFIINGNERVVVNQLSRSPGVFYSRGAWLEFETANDILTVKIKIAATTLLRAYLESTLALLEIYRKMRPGEPAILENAKLFFENLLRRYTLSKVGRYKINKCLLTPQDIVGIVKKMIEFDDIDHLANRRVRTVGELIGSFRIGVLRLERIIRERMNARPVVASLNEFFGSSQLSQFMDQINPLHQLEHLRRLSVYGPGGLTRERAGFSVRDVHPSYYSRICPVKAPEGPSVGLLSSLAIFARINDYGFIEAPYRRVYLMADEEERVAVRHKLDYIDVTPPQMVGLSASLIPFIDSDAGRFPLMGSNMEAQAVPLVNPKSPLVGTGMEGLVLKDTGQLIRAENGKVKHVDSTKIEIQYHLEKFKRTNDTCYNQKPVVETGQQVKKGDLLADGACTEGELALGRDLLVAFMPWEGFNYDDSVIISERLVKEDILTSIHVDEYEVSVMDTKLGSEEITRDIPNVSDEALRNLAEDGIVYIGAKVGPGDILVGKIAPKGETELSAEERLLRAIFGEKAREVRDTSLTMPYGKRGTVIGVTILTRPGVLKLIKIRVAQKRKIAVGDKISGRHGSKGIIAKILPEIDMPYVENKNPVDIILNPLSILARMNVGQIIETHLGWAASKLAIPVYGQYKKISLSDGRNGEEFSKVTVGYAYIMKLVHLVEDKIHARSTGPYSLITQQPLGGKAQMGGQRLGEMEVWALEGYGAAHTLQEMLTIKSDDITGRAKAFEAIVKGIEIPKIPESFKVLIKELNGLGLNIEMLDFKALKISLASPDQIRGEVIKPETINYRTLKPEKDGLFCERIFGPTKDFECYCGKYKRVRYKGIVCDKCGVEVTYARVRRERMGHISLASPVAHVWLVRGAPSKMGLLLDISPNLESINYFALLENSVLDEREVLELGTGAEALLEIIDLDKLSDLRKSLKTFKRLKVIDGLRKAPSWMILSVLPVIPPDLRPMVQLSGGRFATSDLNDLYRRVINRNNRLKHLLNLGAPEIILRNEKRMLQEAVDALIDSSPLRSLSDMLRGKQGRFRQNLLGKRVDYSGRSVIVAGPDLNFDECGLPKGMALELFKPFVLREAPNMKSAKHVAEVWDILEKITLKYPVLLNRAPTLHRLGIQAFYPVLIEGDAIRLHPCVCNAFNADFDGDQMAVHVPLSQKAVLEAKQIMLSPFNILKPSDGDPIVELGVGIYYLKEAILAWFVHLQAAIKTLGRILFNIQILLKTVEFIDNIKNLGRHFSTLAGASFSIFDFRESFISQANEELEIIERGLTTTRERRTQIIELWSIINMIIKSATSDTIRQLAAMRGTMTTPIKTNIIEGSSTFDGFISNRAARKGLIDTALMTAEAGYLTRRLVDVAHDLIVR-IAGKIAGRFAAEKIVKSGEGKAHKIMVRSAITCENTFGVCIKCYGRNLANKTVGEGETVGVIAAQSIGEPGTQLTLRTFHKGGLPRVEELFEARPAILSLSEGTVNCKSGDKVTIGQQLTEGHLDLREILETVQRYLIDEVQKVYQSQGIKINDKHIEVIIRKMFDKARIKTAGPQEIVMIILGITRSALYTDSFLSAASFQETTNVLTEAAIDELLGLKENVIIGRLIP
>Shapirobacteria_CG_4_8_14_3_um_filter_Shapirobacteria_OP11_35_11_curated
DLLEVQKESWKEFLDFIETIRSVSPTGNNWVLETAKIKGLNYTVPVVVKAKLLLNLPTMTPEATFIINGIERGIINQLVRSPGVYFTRGSWLEFFIGKDVIFARIKVPATVIIRAYINATIALLEFYRKMRPGEPIVLENSQKFFNDRFRTYELGFVGRHKVNKKILKSEDLLVTLKYLIKFDDIDSLSNRRLRRAGEIVIALRPAMARFERMVKERMNPQPMISSLNTFFRSNQLSAILDQTNPLAEIDLLRRVTVVGVGGLTRERAAFSIRDVHASQYGRICTVRSPEGPNIGLVTYLALYAKVDKYGFLLAPFRKIFLDAQDEFWVPVRFDVEFIDMVPNEIIGTSASLIPFVDHDDATRALMGSHMQTQAVPLVKPQAPIVGTGMERAIATAMHRSIQAVAGTVIYVDADKVII-YTTVKFERTSGTCYNQKVLVSVGDKVKKDDVIIDGPSTNGELSIGTNLLVAYASIDGLGYEDSFLISDRLVKEDVLTNIQIYEYQANVVETKLGSEELTKDIPNVSENELAKLTEDGIVMIGATVGPNDILVGKVEPRGEKELSAEERLLRAIFGEKAREVKDTSLRVSNGEGGVVIKVEILSKPGVNKMVKVYVAQIRRIQEGDKIAGRHGNKGVICRIMPEYDMPRLADGTPIDLVMSPLSVVARMNLGQILEVTLAGAGLKLAVPVFEKYTKTQLYDGRTGDAYDETVVGIGYILKLVHMVDDKVHARSTGPYSLVTQQPLGGKARMGGQRLGEMEVWALEAHQAAHTLQEMLTIKSDDIEGRTRAFQAIIKGLPIPDIPESFKVLTKELAGLVIDISPDNFTGIKIKLASPTEVLGEVLKPETINYRSWRPEKDGLFCEKIFGPSHDYECYCGKYKKIRFKGVICDKCGVEVTTSKVRRERMGHITLATPIVHLWYLRNTPSPIGVILDVSQDLESVVYFTNLSVNVLTDEEEYESKMGAEALHQVMDLPATVNLKTELKIMYKIRIINGMISEPSWTILKYVPVIPPDLRPMVQLTGGRFATSDLNDLYRRLINRNNRLKKLIKLGAPEIILRNEKRMLQESVDMLIDSQKPRSLSDLLRSKKGRFRRNLLGKRVDYSGRSVIVVGPELKLNQVGLPKEIALEMYRPFVLREAANIKSAKNLNEVYDILEKVTKDTYVLLNRAPTLHKLSIQAFKPILTDGLAIRIHPCVCKGFNADFDGDQMGVHLPLSVASQREAKLLMLPSRNLLKPSDGAPVSEMAVGCYYLDEATLAYKIGLRELVVTYGRIWFNLNDLIKTVHLIDSLKDIGFAGFTLSGLSLSMADCKSKIIETANKRVVEIETGLVTNEEKKRLSQSVWSPIRIIAAAASKDQIKQLSGMRGLMVLPTKSNFREGLSVFEYITGARGTRKGLADTALRTADAGYLTRRLVDSAHVAITRFFGRRLLGRVVGEDIVVAGTLLQTLIAVRSALTCKAKQGLCRQCYGWDLSTKLVGLGVPVGVIAAQSIGEPGTQLTLRTKHTGGLPRIQELFEVRPSPISEINGKILVADGDLVSTGTQLCSGPLDVRNILEVAQKYLINSIQGVYESQGVGIHDKHVEVIVKEMSDKIKIDDPEFGQIVKVLLGLIQSALSTGSWLSAASFQQTTSVLTEASLDHLIGLKENVIIGRLIP
>Kaiserbacteria_CG_4_8_14_3_um_filter_Kaiserbacteria_OD1_38_9_curated
DLIEPQRESFKWFAALKEVFTEFSPSEKKFELKYAKENKLTYDAPLRAQVILLADMPVMTENGTFIINGVERVIVPQLARSYGIFFTRGAWVEIESDDGVIYVKIKFPISSLLRVYMKATISFVEIYKRLRDGDLATVDSAKEFVRSIFTRYDLSEIGRHHFNQRTISIEDIRLILNNIVVPDDIDHLGFRRVRYFGEMLQRIRVGMTRMKRNIQDRMNPRPLQAAIKEFFSTNQLSQFSQQQNNLAEIEHLRTLSALGPGGLTRERAGFEVRDVHTSHYGRLCPIHTPEGPNIGLILRLALYAKVNRFGIIETPYVKVYMNAHEEELVEARKDIEYMDIATNQAFSIATSMIPFLNHDDANRTLMGSNMQKQATPCLITEAPLVATGIEKVAARDTGRVIFAQAGEVIESDARHIVVKYSLITLKRTNFSAFYHRLAVTVGDKVKRGDLLADTTSTKGQLAVGQNALVAFMSWNGANYEDAIVISERLVKKSKFASIHLDELDVSVRDTKLGPEITSADIPNVSEQKLRNLDEDGIIRIGAEVRTGDILVGKVTPKGETQLTPEERLLRSIFGEKAKDVKDTSLRLDAGKVGRVIGIKIFSRSGVIKRIHVTVAQVRNVSVGDKLAGRHGNKGVISRILPEEDMPYTEDGQPIDVLLTPLGVPSRMNLGQILELHLGMAAGTLVVPPFAGANKIQLRDGRTGERFARTAVGFMYILKLHHMVEDKIHMRSIGPYSLITQQPLGGKAQIGGQRFGEMEVWALLGYGAAYTLREMLTIKSDDIVGRSAAFDSIVRGEKIGHTPASFNVLVNQLRGLALDVKLTQFTEVSLKLASPETILGEVTKPETINYRTQRPEKHGLFDERIFGPVEDYECSCKKYRGIRYKGIVCEKCGVEITRAIVRRERMGHIDLCVPVSHIWFLRGVPSRIALILGITASIEKVIYFAELETEVLDETTFFEAKIGAESIFELFDMKKLLRLETERKLDKRLSLVRGMLHAPEWMFLTRIPVIPPAIRPMVALEGGRHASSDLNDLYRRVINRNNRLKKLIEIMAPDVILRNEKRILQEAVDALIDNSILKSLSDYLKSKQGYFRQNLLGKRVDYSGRSVIVIGPELTLDQCGLPKHMALELFRPFVIAEAYNIRGAGRLPEVWAILENIIKQKHVLLNRAPTLHRQGIQAFRPVLIEGNAIQVHPLVCRAFNADFDGDQMAVHVPLGEEAQLEAREIISANKNILKPGSSDPVVDMALGAYWMNDAINAFIIDFRAKVKSVGRLLFNIFDIIAVPAIVDKLKKLGFRYATVSGTTWGIDEVKATIIENSREEERKVFEGLISRDERRRMIVSIWGSAYEMWKSGSIGNIGQMVGMKGLIIFPVLSSMKEGMSPIEYFITTHGSRKGLADTALQTAKAGYLTRRLFVVAQDAIVTALNKAIKGRILSADAFPKGHLDAVAVEVRSPMTCKTLRGVCQKCYGIDLTTKLIDIGEAVGTVAAQAIGEPGTQLTMNTKHAGGLPRVEEVFEKRPAVISKCEGLIIVAKGQTVHSGQLLTDGSALLPELFKFAQEYIISEVNKIYELQGVTIARKHIELIVKQMMSRVKVNSTGNGDVVRLILGITETSLSRKSFLSAASFQNTTRVLINAAVDNLAGLMENVIIGKLIP
>Peregrinibacteria_CG_4_9_14_0_2_um_filter_Peregrinibacteria_53_11_curated
NLIETQINSYRWFLGIRELLDELTPSGKKLELHLAKNKNLTYEAPLKVHVQLLGSIPLMTDRGTFIINGIERVVVSQIVRSPGVFFSRGAWLEIETDKGIITVKIKIPITSLLRVYMLLTLAYQQIYRKIRPGDLATPENAKSLIKSMFKKYDMGAVARYKLNRRTFQVSDLVQIMKHLIRPDDIDHLSNRRIRGVGELVNKFRVGLLRTERIIKDRMNSRPITAALREFYASSQLSQFMDQTNPLAELAHKRRLSAMGPGGLSRERASFDVRDVHPSHYGRICPIATPEGPNIGLVVHLATYARINKYGFIETPFREVYFDAEAEQRVAARQDVTHMDVSPKQIISETTALIPFLEHDDNTRASMGSNMQRQAVSLVNPQAPIVGTGMEEITAKSSGQVLLAESGMVSAVDAREISVIYELLTFTRSNATCLNQRAKVNKGQKVKKGDVLADGASTNGELALGSNILVAYMSWQGYNFEDAVIISDRLVQKGTFDSLHIEHYTMDVRDTKLGPEIITRDIPNVGEGRLKDLNEEGIIRIGAKVEEGDILVGKITPKGETELTAEERLLRAIFGDKARDVKDTSLRMPGGAYGKVVDVQVFTRTGVNKQIRVSVAQTRKISIGDKIAGRHGNKGIISLIVPMENMPYLPDGTPVDMILNPLGVTSRMNIGQILETHLGWAAQELASPALNGVTKIQLFDGLTGEPFDKTTVGIAYIMKLSHLIEDKIHARSVGPYSLVTQQPLGGKAQHGGQRFGEMEVWALEAYGAAHTLQEMLTIKSDDVYGRAKAYESIVKGELIKRTPESFNVLMKELQSLGLSVSLMDFDSISLGVASPEEILGEVKKPETINYRTQKPERDGLFCEKIFGPTKNWECYCGKYKRIRYKGVVCEKCGVEVTRSVVRRERMGHISLAVPVTHIWFLRSTPSRIGLLLDLPITIEQVVYFAQLLHEVLTELEYFRAGTGAEAIRDIIDLDKVTELQEELKIIKRIKLAGSLLKAPEWMIMTILPVIPPDLRPMVQLDGGRFAASDLNDLYRRVINRNNRLKKLMAIGAPEVICRNEKRMLQEAIDTLLNNSALRSLSDMLKGKQGRFRQNLLGKRVDYSGRSVIVVGPRLKLNQCGLPKTMALELFRPFVIGRAHNIKNAEKLKEVWDILEDVTKDRYVLLNRAPTLHRLGIQAFQPILVEGKAIQIHPLVCAAFNADFDGDQMAVHVPLSKQAQREAHELIASAKNLLKPSAGEPTVDMILGCYYLNEAITAYYVHLQAPIKTVGRLIFNLGALIVTARVSDEIKRIGFKFATKSGLTIAATDMKEKIVEEASEVIKKINNGFVTDDERYLHTIQVWNDLHYMVNSGNWGQVTQLCGMKGLVALPIKSNLKEGFTILEYFIATHGGRKGKSDTALKTAEAGYLTRRLVDAVQDIIIKRFEKRLLGRILGANLGKKGEELIDEIPIRSIILCETENGVCRKCYGRDLGTRRVTVGTAVGIIAAQSIGEPGTQLTMRTFHMGGLTRVEELFEARPAVIAEIDG-SKVKNGSEVKKGQTMTSGHINLRDLLHLVMRYIVSEVQAIYASQGQNINDKHVEIIARQMLSKGRIVDSGPGEIVRLLLGLTRVSLYTDSWLSAASFQETIRVLVEASTDNLQGLKENVIIGKLIP
>Nomurabacteria_CG_4_9_14_0_2_um_filter_Yonathbacteria_OD1_43_16_curated
NLVETHLKSYKWLLGLKEAFKEFSPSGKKFALEFAKENNLSYEAPLKARVKLMADFPMMTSHGTFIVNGVERVVVPQISRSFGVSFTRGAWVEVESDDGAVYVRIKFPVTVLLRAVIEATLSFIEIHKKLRDGDLATAENARGFVNSIFEKYDLSEVGRFKFNKRTIDASDVAVIVSHIVKPDDIDHLGSRRIRSVGEMLQKIRVGMTQMKRNIQDRMSPRPLQARLKEFFSTNQLSQFMSQYNVLSEIELLRTFSALGPGGLTRERAGIEVRDVHTSHYGRLCPIHTPEGPNIGLILRLSCYARINDFGMIETPYVKVYMDALEEEKVEVRRDVHYMDIAANQAYSVATSMIPFLEHDNANRALMGSNMQKQAIPVVVPEAPLVATGMEGMAARDTGRLVIADDGTVTHSDSRKIVLKYKLVTFSRTNFTAFHQRPIINVGDKVKKGAVLADTSSSNGQIAIGQNALVAFMSWAGSNYEDAIILSERLVKDSKFTSIHMDEFVVNVRDTKLGPEVTTHDIPNVGELKLKDLDEDGIIRIGAEVHPGDILVGKITPKGETELTPEERLLRSIFGDKARDVKDTSLRMDHGKRGRVIGVKIFSRSGIIKKIHIEVAQVRNISVGDKLAGRHGNKGVISVILPEEDMPYMADGTPIDVVLTPLGVPSRMNLGQILELHLGLAAHTLIVPPFMGATKMPLFDGRTGDSFDDIAVGYMYILKLNHMVEDKIHMRSIGPYSLITQQPLGGKAQGGGQRFGEMEVWALEGYGASHVLREMLTIKSDDISGRSEAFDAIVKGNDITNIPESFNVLLNYLRGLSLDISLNNFDEIVLKLASPERIKGEVTKPETINYRTQRSERGGLFDERIFGPEKDYECYCGKYKRIRYKNIICEKCGVEVTRSIVRRERMGHIELASPVAHIWFLRSIPSRMGLLLNLPIDLEKVIYFAELDQEVLDEMTYFEAGIGAEAIYNIFDLVKFRKLQCELKLHKRLGIVKSLINSPEWMFIKVIPIIPPALRPMVALEGGRHATSDLNDLYRRVINRNNRLKKLIAIGAPDVILRNEKRILQEAVDSLIDNSILKSLADTLKGKQGLFRQNLLGKRVDYSGRSVIVVGPKLHLDQCGLPKHMALELFRPFIVSKAYNIRGANKLAEVWAILEEVIKGKYVLLNRAPTLHRLGIQAFHPVLIEGNAIQVHPLVCAAFNADFDGDQMAVHVPLSHAAQKEAGELMAANKNLLGPGNGDPIVDIPLGCYSMNSAITAHAVSYRAKIKTVGRLLFNLESIIATPPILDKIKDFGFKYVTKAGITWGIDEIKKGIIAKAKIKADEIRAGLLSEDERYRRTIECWGSVEDMLKSGSIAQILQMGGMMGLIIFPIIPSSKEGLSPVEYFITTHGSRKGLADTALQTAKAGYLTRRIVDVAQDAIITLLSRNLKGRVLAKDIYKKGHLDVKDSIVRSPLSCKTSHGICRMCYGLDIGRELVEIGEAVGIIAAQAIGEPGTQLTMRTFHSGGLPRVEEIFEKRLAIISHTNGVIFVKVGSAVSKGQLLSDGSADIAEVFQYAENYIITEVLKIYELQGASISRKHIEVIIRQMFSRRKIKDSGLGDVVIVVLGISVVALTTKSWMSAASFENTTRVLIDTAIDTLRGLKENVIIGHLIP
>Pacebacteria_CG_4_9_14_0_2_um_filter_Pacebacteria_OP11_34_50_curated
DLIKLQIDSYKIFLGIRKSLNEVNGTGKNWALKQAKNKGVTYDMPLYVEATLLGDIPKMTKIGTFIVNGIERAVVTQLVRSPGVFFGRGSWIEISVGRDVITVKIKMPVTVLLRALLQNTIALIEIYEKMRPGEPAVLETSREYFKQLFRRYDLARVGRYKLNRRVLTQEDIVATVKYLIRVDDIDHLSNRRVRQIGELVSAFRIGLIRLEKSIREKMNARPLIATISEFFRRNRLSTILDQTNPLSEIDNLRRLSVMGTGGVTRERASFSMRDINASQYSRIDPVRSPEGPNIGLVTYLSLYTKVNDFGFLEAPYRKIYLSADEEEWVAMRYDAQYIDVIPNQVIGTSASLIPFIANDEANRALMGTHMQCQAVPLVKPQAPIVGTGMEAAVAAAMGRTVKAVAGEVTYVDANKIEIQYNITKFIRTSSTCYSQKPIVSVGDKIKAGDVIIDGPAAGGELALGSNLVIAYASFEGLGYEDAIVISDRLVREDTLTSVQINEYKAKVMDTKLGAEELTNDIPNVSEIYLSNLTLEGIIRVGSIVSSGDILVGKIAPKGETELSPEERLLRAIFGEKSREVRDTSLRLPHGQSGTVIEVSVLDSPGTLKEVVVKVAQIRKITVGDKLAGRHGNKGVISKIVPVADMPHTQDGTPVDIIISPLSVLARMNLGQLLEAHAGWAAQKLAIPAFESFDKAQLIDGRTGEQFSTTTVGIGYILKLSHMVEDKMHARSTGPYSLVTQQPLGGKAQMGGQRLGEMEVWALEAHKAAHTLQEMLTIKSDDVMGRAKAFESIVKGLDIPAVPESFRVLMRELNSLGIDVVPHNFSALEIRIASPDTIKGEVKKPETINYRSLKAEKDGLFDEKIFGPIKDYECYCGKYKRIRYKGIICDKCGVEVTQSKVRRERMAHITLSSPVAHIWFFKGAPSKLSLLLDISPNLSSIIYFSRLNVDILTEDEYLRVGMGAESILELANLDTLVKLRGEIKSIKRLRVAEGLRKAPAWMFMTILPVIPPDLRPMVQLSGGRFATSDLNDLYRRVINRNNRLKHLIDLGAPEIILRNEKRMLQEAVDSLIDGSSLKSLSEMLKGKQGRFRQNLLGKRVDYSGRSVIVVGPELKLNECGLPKDMALEMFKPYVLREAPNVKSAKHLPEVYDILEEVTKNHPVILNRAPTLHKLGMQAFYPILIEGNAIRLHPCVCSGYNADFDGDQMAVHVPLTKKAQQEAIDLLMATNNLLKPANGEPITEMAMGIYYHDEAYHVYKLGLRQLVKTVGRLQFNIKQLVRVANLIDAIKNLGFEAATISGISVSVSDCKDEIIEAANKKVEEIQEGMIAIEERKRLSFDVWNAVKVLIESASKDQVKQLAAMRGLVVMPTKSNFREGLTIFEYVTSARGSRKGLTDSAIKTADAGYLTRRLCDVSHDAIIRVFATRIAGRILARDIAQKGTLLAKELDVRSPLTCEASKGLCATCYGIDFSTKMIELGVPVGIVAAQSIGEPGTQLTMRTKHSGGLPRVEELLEARQAIISEIAGKVLIKDGDLIHVGQQLTTGSVSLKELALVAQQYTINQVQAVYESQGIPIHDKHFETIIRKMCDKLQIESAGTGEVIVLFLGITRSSLFTASWLSAASFQHTKNVLTDASADYLDGLKENVIIGRLIP
>Roizmanbacteria_CG_4_9_14_0_2_um_filter_Roizmanbacteria_OP11_38_17_curated
DLIAILKESYSSLLEIPSLLKEVFPTGKNWRLSQAQSKGLSFTQPLYLTVTLIGDIPVMTERGTFIVNGVERCIISQLIRAPGVYFTHGSWLEFAVGNDVITARIKFPATTLLRAYIKSTIGILDVYKRMRPGEPAVFDTAQDYFHNTFRRYTLNKVGRFKINKKTLQPEDVTATLRYLVQVDDIDHLANRRVRRVGELVVAFRVGLFRMERIVKERMNARPLMAVVNDFFRTNQLSSIVDQTNPLSELDNLRRLTVMGPGGITRERASFSIRDIHSSQYGRICPVRSPEGPNIGLVTYASLFAKIDEYGFLLSPYRKVYLRADDEERVPARFNIEYIDLVPRQVVGVAASLIPFIAHDEAIRALMGTNMQSQAVPLLRASSPVVGTGMEAEVPLAMGRVIRAPSGTVEYVDATKLIMKYDIAKFTKTASTTFTQKPAVIMGEEVDKGQVIVDGPACEGELALGQNLIVAYMSYEGLEYEDAVVVSDRLVREDLLTSVNIEEYEAQVVETKLGPEETTRDIPNVGEEALANLDEDGIIIVGAEVGPSSILVGKIAPKGETELTAEERLLRAIFGEKARDVRDTSLRMPHGERGVIIDVKVLDRPGVMKKIIVQVAQIRKVTVGDKLAGRHGNKGVISKVVPRENMPYLEDGTAVDIIISPLSVLSRMNLGQLMEVHLGWAAGSQGLPVFEKVEKAMLRNGKTGDLYEPITVGVGYVMKLIHMVEDKIHARSTGPYSLVTQQPLGGKAQMGGQRLGEMEVWALEAHKAAHTLQEMLTIKSDDVVGRAQAFEAIVKGTTIPEIPESFKVLIKELQALGLSVDATDFGGLQIKLASPEEILGEVTKPETINYRTLKPEKDGLFDERIYGPTKDWECYCGKYKRVRYRGIICDKCGVEVTHSRVRRERMGHITLATPVAHVWFFRGAPSKLSLLLDMSADLESVIYFSDLEKGVLTEDEYLKVGIGADGLLDVMDLNKTMNLRKKIKLIKRLRTIEEFKNAPSWMIWRVLPVIPPDLRPMVQLSGGRFATSDLNDLYRRVINRNNRLKHLIDLGAPEIILRNEKRMLQESVDALIDKTQLKSLSDMLKGKQGRFRQNLLGKRVDYSGRSVIVVGPELKLNQCGLPKEMALEMFKPFILHECPNVKRARTFAEVFDILEEVIKDHPVLLNRAPTLHKLGIQAFYPLLIEGQAIRIHPCVCSGYNADFDGDQMAVHIPLSKAAIKESAESMTPVQNLLKPADGSPVSEMAVGCYYLYDAILASLISIREPIRTVGRIRFNLKAFVKVAGMIDAFKNLGFWGSIRSGLSVSVFDNKDKMIKEAEVRTSEAEQGLITDTERRSLSNDIWNPIRHIIQSASRDQLKQLAAMRGLVVLPTKSNFREGLSIFEYVTSTRGSRKGLTDSALKTADAGYLTRRLVDVAHDAIIRTFAERIAGRFLAADVYKAGAYDAAKIVVRSPITCNTEYGMCAKCYGRDFATEQVELGTPVGVVAAQSIGEPGTQLTMRVKHAGGLPRIEELFEARQSPIAEISGKVSVKDGQLIEAGEQLSSGFLNLQDVLKVSQLYLLDEIQRVYESQGIPINDKHLEVIIRKMSEKVHIDTAGVGEVIVTILGITKVALHTESWLSAASFQRTTQVLTNSATDQLRGLKENVIIGRLIP
>Microgenomates_CG_4_9_14_0_2_um_filter_Shapirobateria_OP11_39_11_curated
--------------------------------------------------------------------------------------------------------------------------------------------------------------------------------------------------------------------------------------------------------------VSVMGPGGITRERASFSIRDINASQYGRICPVRSPEGPNIGLVTYLALYARVNEYGFLETPYRKVYLTADDEQWVPVRFKVEFIDLTPQQIVGVSASLIPFLAHDMPTRALMGTHMECQAVPLVKPDAPIVGSGIEEVIPRAMGRVIYARDGKIIYVDSEKIVLKYYLTKFKRTNSTCYSQRPVVSVGERIKRGDLLADGPACDGELALGKNLLIAYCSFGGLEYEDAIIISDRLVKEDVLTSINIEEYEAGVVETKLGPEELTRDIPNVSETDLANLAEDGIVVVGSEVGPNDILVGKIAPKGETELTAEEKLLRAIFGEKAREVRDTSLRVPHGERGTVIDVQIFDRPGTIKKIVVRIAQLRKVTVGDKLAGRHGNKGVISKIVPQADMPFLPDGTPVDIIISPLSVLARMNLGQLFETHLGWAASKLAVPVFEKTDKVILRNGQTGEAQHPSVVGIAYIMKLVHMVEDKAHARSTGPYSLVTQQPLGGKAQMGGQRLGEMEVWALEAHRAAYTLQEMLTIKSDDVVGRAKTFEAIVKGTEIPLVPESFKVLVKELNSLCLEIIPVDFSGLKIKLASPEVIKGEVTKPETINYRTLKPEKDGLFCERIFGPTKDWECYCGKYKRIRFRGITCDKCGVEVTQSRVRRERMGHIALASPVAHIWFFKGVPPKLSLLLDIPPSLEAVIYFAALEKELLTEDEYFKAGMGAEVLQEVIDLQELSRLRQQAKANKRLRVVEAMKRAASWMILKILPVIPPDLRPMVQLAGGRFATSDLNDLYRRVINRNNRLKHLIDLGAPEIILRNEKRMLQEAVDTLIDASKLRSLSDMLRGKQGRFRQNLLGKRVDYSGRSVIVVGPELRLNQCGLPKEMALEMFKPFVLREAPNVKSAKNLPEVFDILDKITKDHPVLLNRAPTLHKLGIQAFYPILIEGNAIRIHPCVCKGYNADFDGDQMAVHVPLSEKAKKESVEFMLSENNLLRPADGEPITEMALGCYFIQEAILAFKTQLRQPIKTVGRLLFNVKALVKVIKLIDDLKDLGFLGATLSGLSVGVWDCKDRVIKAANQRAAEVEQGLITEQEKRRLTQEIWNSIFLIVGAASKDQVKQLSAMQGLVVLPTKSNFREGLSVFEYVTSARGSRKGLTDTAIKTSDAGYLTRRLVDVAHDVVIRKFLIRVLGRVLARKVLKKGEINLGLLWVRSPLTCQAHYGSCATCYGWDFSGKMVEVGTPVGVVAAQSIGEPGTQLTLRTKHFGGLPRVEELVEVRLSPLAEIAGKVKVKDGELVDAGSQLAFGALDIREILEIAQEYLIEEIQGVYESQGISINDKHFEIIVRKMSDKVKIETSGPGELIVVILGITRASLYTESWLSAASFEETTNVLTEAAIDKLFGLKENVIIGRLIP
>Roizmanbacteria_CG_4_9_14_0_2_um_filter_Roizmanbacteria_OP11_39_13_curated
DLIAVQKDSWKRFLELKDTVQEFFPTGKKLTLHLCLRKKLTYDQPIYLRLTIFFNLPVMTDRGTFIINGIERAIISQIARSPGVYFTIGSWIDVSINYGIIEIKIKMIASVFLKLYIAPTLAVLEFYRKVKPGEPLVLENAYKTLNTLFKRYSMSRIGRYKINKKLLQKEDMIQGLKHLVNFDDIDHLGNRRLRTVGELIYGIRAGMIRVEKEVKERMNNKPLIATINIFYKTNQLSTIIDQTNPLSELDNLRRITVGGPGGIEKQRASFSIRDISSSQYGRIDPIRSPEGPNIGVVTYMAMYGRVNDYGFLEAPYKKLYLQADDEEHVVARHKLDYIDVSPRSAIGLSAAMIPFLQNDDASRALMGSHMQCQAVPLIRPQAPRVGTGMEEVISSELGRTILAPDGTIEYVDGSKVTFKYNLNRFERTNNVIFDQKPRVEPNQKMKKGDLIVDGPASNGQLGLGQNLVIAYTSLEGLGYEDGFVISERLLKEDIFTSITSEEFVADVVDTKLGLEELTRDLPNVREEILQNLDNEGFVVNGTKVKGGDILIGKVAPKGERELTAEERLLRAIFGEKAKDVKDTSLRMPYGDRGTVVSIDIIDSPSILKRILVHTAQLRKVTVGDKLAGRHGNKGVISRILPEYDMPYLEDGTPVDIIISPLSILARMNLGQLFETILGWIARENSVPVFEKIKKRTLYDGKTGKAFEPVLVGVGYILKLIHMIEDKFHARSVGPYSLVTQQPLGGKSQMGGQRFGEMEVWALEAHRVPHTLQEMLTIKSDDVRGRQKSFEAIIKGLDIPSVPESFNVLIKELNALGLSIDYIDFSGLRIRLASPADILGEITKPETINYRTFRPEKDGLFDERIFGPTKDYECYCGKYKRIRYKGIVCDRCGVEVTSSVVRRERMGHIKLATPIAHIWYFKGASSPLSIILNIPTTLERIVYYAELEKLTFEEEDYVEVGMGAEVLQELLNLNELIETMSDLKLLKKVRIIESFIRSPEWMMISVLPVIPPDLRPVVQLPGGKFATSDLNDLYRRVINRNIRLNQLIELGAPEIILRNEKRMLQESVDSLLDLQKLKSLSDVLKGKQGRFRQNLLGKRVDYSGRSTIIVGPDLRIDQCGIPKEMALELFKPYLLHEAPNIKSAKNYPEIYDILEEITKDHPVLLNRAPTLHKLSILGFYPILTDDNAIKLHPTVCSGYNADFDGDAMGVFVPLSEQAINEVKTRMLPYQNLLKPADGSPIVEMALGVYYLNEALKNYKVTLRQPIHSVGRIMFNIKDLIEVGQVIDKIKSLGFWGATMSGLSVSIFDCKNKIIEKSEKEAEGIQQGLLTLDEKKRITNKLWNPVKIIIRSASREQLKQLSAMKGLVVVPTKSNYREGLNIFEYVISARGARKGLTDSALKTADAGYLTRRLHDVAHDMIIRKMLLRIDGRYSAEP-IETGTLELKLITVRSPLFCRSKIGICQKCYGIDLSTEIAEIGVPAGVVAAQSIGEPGTQLTMRVRHFGGLPRVEELFETRVSPITEIAGKVKVADGDMIPSGTPLSEGYLNIRDILSIAQQYLLNEVQDVYESQGIGIHDKHFEVIIRKMSDKVVIDDEGNNQVVITIFGITRASIYTDSWLSAASFEQTTSVLSKAAIDNLIGLKENVIIGRLIP
>Pacebacteria_CG_4_9_14_0_2_um_filter_Pacebacteria_OP11_40_15_curated
DLVKLQIDSYQAFLGIKRQLTEVNGTGKNWRLSQAKRKGVSYDMPLYVEATLLGDVPKMTSIGTFVINGIERAVVTQLVRAPGVSFSRGSWIEVTVGRDVITVKIKMPVTVLLRALVENTIALIEIYEKMRPGEPAVLDNAQEYLKQLFRRYNLDRVGRYKLNRRVLTKEDILNTVVYLIKTDDIDHLSNRRVRQIGELVSAFRIGLIRLERSIREKMNARPLIATISEFFRRNRLSTILDQTNPLSEIDNLRRLSVMGTGGVTRERASFSMRDINASQYSRIDPVRSPEGPNIGLVTYLSLYTRVNNFGFLDAPYRPVYLSADEEEWIPMRYEVQYIDVVPRQVIGTSASLIPFIAHDEANRALMGTHMQCQAVPLVSPQAPIVGTGMEQSVAISMGRTVVARPGVVSYVDANKVEITYFVNKFIRTSSTCYSQSPIVKLGEKISAGDVIIDGPAAHGELALGSNLLIAYASFDGLGYEDAIVISDRLVKQDVLTSIQINEHKSKVMDTKLGAEELTNDIPNVSEVYLSNLTPDGIIRVGSVVSSGDILVGKIAPKGETELTPEERLLRAIFGEKSREVRDTSLRLPHGEQGIVIDVQVLDSPGTLKEVTVKVAQLRKITVGDKLAGRHGNKGVISKIIPVADMPHLEDGTPVDIIISPLSVLARMNLGQLLEAHAGWAARELAVPAFEKFDKAQLYDGRTGEKFGDTTVGIGYILKLSHMVEDKMHARSTGPYSLVTQQPLGGKAQMGGQRLGEMEVWALEAHRAAHVLQEMLTIKSDDVMGRAKAFEAIVKGLDIPTVPEGFRVLMRELNSLGLDVVPHNFSALEIRIASPETIKGEVKKPETINYRSLKAEKDGLFDEKIFGPIKDYECYCGKYKRIRYKGIICDKCGVEVTQSKVRRERMGHISLAAPVAHIWFFKGAPSKLSLLLDISPNLSSIIYFSQLDVDILTEDEYLRVGMGAEAILEMVDLDEIVRLRDEVKAVKRLRVAEGLRKAPEWMFMSILPVIPPDLRPMVQLSGGRFATSDLNDLYRRVINRNNRLKHLIDLGAPEIILRNEKRMLQEAVDSLIDSSGLKSLSEMLKGKQGRFRQNLLGKRVDYSGRSVIVVGPELKLNECGLPKDMALEMFKPYVLREAPNVKSARHLPVVYGILEEVTENHPVILNRAPTLHKLGMQAFFPILIEGNAIRLHPAVCSGYNADFDGDQMAVHIPLTKEARREAEELMMATRNLLKPANGEPITEMAMGVYYHDEAYHAYMIGLRQAIDTVGRLEYNIKTLVIIISLIDNIKNLGFRAATLSGLSVSVPDCKAGIIEEANKKVESIQEGMIAEEERKRLSFDVWNAIKVIIESASKDQVKQLAAMRGLVVMPTKSNFREGLSIFEYVTSARGSRKGLTDSAIKTADAGYLTRRLCDVSHDVIIRVFANRITGRVARKDIVTAGEIVALEIAVRSPLTCEASKGMCRKCYGWDFSTKEIEIGVPVGIVAAQSIGEPGTQLTMRTKHKGGLPRVEELLEVRQALISEISGKVTVSNGDLVATGTQLTAGSINAKELMQVTQQYLIEQVQAVYESQGIPIHDKHFEVILRKMSDKVQIESSGTGEVIVLFLGITRSSLFTSSWLSAASFQHTKNVLTNAASDYLEGLKENVIIGRLIP
>Colwellbacteria_CG_4_9_14_0_2_um_filter_Colwellbacteria_OD1_50_12_curated
---------------------------------------------------------------------------------------------------------------------------------------------------------------------LLTLEDMVKIVQELIRDDDIDHLGNRRVRPMGELLSRLRVGFARLRRNIQDRMNPQPLISFVREFFSSSQMSQFMNQVNPLSEVEHKRRLTVLGPGGLSRERAGIEVRDVHESYYGRICPVQTPEGQSIGLVSQLSNFAKLDEYGFLITPYVGVWLNATDEMEVEVRFDVEFMDVAPEQLVSTATSLIPFLEHDDAQRALMASNMQSQAVPCIKPTAPYIGTGMEEIVARDSGYLLTAPDGEIIEVDGGRVTLKLDLLKFKMSNYTAINQRPLVRRGEKVEKGDALVSGHSMDERVALGQNLTVAFVSFEGANFEDAIVLSERVQHEDLFTSIHVEDFSVEVRDTKLGPEITTPDIPNVSEDKLRNLDEYGIIRIGAEVRNGDILVGKISPKGESELTPEERLVQAIFGEKARDVKDTSLELPHGKSGRVVGIKIFHRPGVISKIQVQVAELRNIRAGDKMAGRHGNKGVVSQIRPVEDMPYLEDGTPVDIILNPLGIASRMNLGQVFETHMGWAAK------------------------------------------------------------------------------------------------------------------------------------------------------------------------------------------------------------------------------------------------------------------------------------------------------------------------------------------LRPMVALDGGRYATSDLNDLYRRVINRNNRLKKLLELKAPDVIVINEKRMLQEAVDALIDNAALRSLADILKGKQGRFRQNLLGKRVDYSGRSVIVVGPHLRLDECGLPKKMALELFRPFVIREAHNIRNASRLPEIWAILEEIIADKKVLLNRAPTLHRLNIQAFKPRLIEDLCIQIPPFVCTAFNADFDGDQMAVHVPLSEEAQAEANDIMLSSRNLLKPASGESVADVVLGCYYLGEARLAYFIDISAPIMSAGRIIFNLSRLVGTKDVLDAIKELGYRYASTSGISWGMDDIKAGLIEEARTKIGEVWNGLLTVKERRKRIVEIWNSINIIFSSGSSHQLQQMVGMKGVVILAVTSSLKEGHTVLEYFTTAHGARKVLADTALGTAKAGYLTRRLIDVSQSVVVKSFARHLSSRTALENIVKTGEIAAEEIKVRSPITCKTLYGICSKCYGLDLGREPVQVGEAVGVIAAQSIGEPGTQLVLRTKHAGGLPRVEEVFEARMATLSEYEGRIRVSEGDKVEVGQVLTEGNVDLQELFRLTYRYIINEVEKIYASEGVLLSMKHLEVIVRQMFSHVRIMESGVGDIVEILLGIGQSALHAEGWLAAASFQETARVLIRSAVDRLIGLKENVIIGRLLP
>Kaiserbacteria_CG_4_9_14_0_2_um_filter_Kaiserbacteria_OD1_41_32_curated
DLIEPQRESFKWFVALKEVFTEFSPSEKKFELKYAKENKLTYDAPLRAQVILLADMPVMTENGTFIINGVERVIVPQLARSYGIFFTRGAWVEIESDDGVIYVKIKFPISSLLRVYMKATISFIEIYKRLRDGDLATVDSAREFVRSLFERYDLSEIGRHHFNQRTVSVEDIRLILTNIVTPDDIDHLGFRRVRYFGEMLQRVRVGMTRMKRNIQDRMNPRPVQAAIKEFFSTNQLSQFSQQQNNLAEIEHLRTLSALGPGGLTRERAGFEVRDVHTSHYGRLCPIHTPEGPNIGLILRLAMYARVNRFGIIETPYVKVYMNAHEEELVEARKDIEYMDIATNQAFSIATSMIPFLNHDDANRTLMGSNMQKQATPCLITEAPIVATGVEKVAARDTGRVLYALQGEVVESDARHIVVKYPLTTLKRTNFSAFYHRPAVTVGDKVKRGDLLADTTSTQGQLAVGQNALVAFMSWNGANYEDAIVISERLVKKSKFASIHLDELDVSVRDTKLGPEITSADIPNVSEQKLRNLDEDGIIRIGAEVRTGDILVGKVTPKGETQLTPEERLLRSIFGEKAKDVKDTSLRLEAGKRGRVIGVKIFSRSGVIKRIHVTVAQVRNVSVGDKLAGRHGNKGVISRILPEEDMPYTEDGRPIDVILTPLGVPSRMNLGQILELHLGMAAGMLVVPPFAGASKIQLRDGQTGDKFARTAVGFMYILKLHHMVEDKIHMRSIGPYSLITQQPLGGKAQIGGQRFGEMEVWALLGYGAAYTLREMLTIKSDDIVGRSAAFDSIVRGEKIGHTPAAFNVLVNQLRGLALDVKLTQFTEVSLKLASPETILGEVTKPETINYRTQRPEKHGLFDERIFGPVEDYECSCKKYRGIRYKGIVCEKCGVEITRAIVRRERMGHIDLCVPVSHIWFLRGVPSRIALILGITASIEKVIYFAELETEVLDETNFFEAKIGAESIFELFDMKKLLRLETERKLDKRLSLVRGMIHAPEWMFLTRIPVIPPAIRPMVALEGGRHASSDLNDLYRRVINRNNRLKKLIDIMAPDVILRNEKRILQEAVDALIDNSILKSLSDYLKSKQGYFRQNLLGKRVDYSGRSVIVIGPELTLDQCGLPKHMALELFRPFVIAEAYNIRGAGRLPEVWAILENIIKNKHVLLNRAPTLHRQGIQAFRPVLIEGNAIQVHPLVCRAFNADFDGDQMAVHVPLGEEAQLEAREIISANKNILKPGSSEPVVDMALGAYWMNDAINAFIVDFRAKVKSVGRLLFNLFDVIAVPAIVDRLKKLGFRYATVSGTTWGIDEVKVAILENSREEERKVFEGLISRDERRRMIVSIWGSAYEMWKSGSLGQIAQMAGMKGLIIFPILSSMKEGMTPIEYFITTHGSRKGLADTALQTAKAGYLTRRLFVVAQDAIVTAFSKAIKGRILSADAFPKGHLEAVAVEVRSPMTCKTLRGVCQKCYGIDLTTKLIDIGEAVGTVAAQAIGEPGTQLTMNTKHAGGLPRVEEVFEKRPAIVSKCEGLVTVAKGQTVQSGQLLTDGSALLPELFKFAQEYIISEVNKIYELQGVTIARKHIELIVKQMMSRVKVNSTGNGDVVRLILGITETSLSRKSFL----------------------------------
>WWE3_CG_4_9_14_0_2_um_filter_WWE3_48_10_curated
DLTLTQKESFDRFLGIQEVLDEINPTGRGWEITEAMEKGLAYSFPWYLTATLMGEIPQMTGGGTFIINGVERVVVNQLLRSEGVYFTNGAWLEFTTAKNYLTVRIKMAATTLLRAFIEETLAILEVFSKVRPGEPALFDTAKLTFERIFRRYDLGRAGRFKLNQVLLMLEDLVATIRRVIE-TDIDHLGNRRIRSVGELIAQLRIGFIQMERVIKERMSTRPIEARLHSFFASSQLSQCHEQTNPLAGLEHLRRLSVKGPGGLTTERASFSVRDAHFTHYGRVCPIKTPEGASIGLTTHLALYARVNELGFLETPYRKIYLTAYDEDRIPLRHQADLMDVTPRQIVSASAALIPFLAHDDINRALMASNMENQAVPLLTPEAPLVGTGIEKELAKNSGVVITAEDGKITSVDSEQIEVMYHLQKFVKSNETCYNQRVRIAVGQKVKKGDLLADGPSINGELALGRNLTIAYMSWEGLSYEDALVISERLQREDLLSSIHITEHVIRVLETKLGPEEVTRDIPNVSETALRNLDENGIVTIGAEVKGGDILVGKIASKGETELSAEERLLRAIFGEKAREVRDVSLRMSHGEWGTVVDVKILDRVGVLEEIAVRVAQVRKITVGDKLAGRHGNKGVISKIVSVEDMPHLEDGTPVDIILEPRSVVKRMNLGQILEAHLGWAAEKLAVPAFEKFEKTKLYDGRTGKLFDEVVVGKAYFLKLEHLAEDKIHARSTGPYALITQQPLGGKAQFGGQRFGEMEVWALEAYGAAYTLQEMLTIKSDDLVGRSQTYRAIIQGEEVPTVPESFKLLVKEINGVGLSVETLDFNALQISIASPEVIKGEVTKPETINYRTFKAEKDGLFDERIFGPTKDYECYCGKYKKARFKGIICDKCGVEVTSKRVRRERMGHITLAAPAAHVWFFRGVPSIIGILLGISPNLEGIVYFTKFEADLLTEAEYAEVGMGAEVLRRTLDLEKMVDLRKKVRFARRLRVIENLYNAPSWMILTLLPVIPPDLRPMVQLEGGRFATSDLNDLYRAVLNRNNRLKRLLELGAPEIIIRNEKRMLQEAVDALIDSSKLRSFADMLSGKQGRFRQNLLGKRVDYSGRSVIVVGPKLKITQAGIPREMALELFKPFVLREAPNLRSAKTYEGLWDILERVAKDHPVLLNRAPSLHRLSILGFYPKLIGGSAIQLHPAVCAGFNADFDGDAMAVHLPLSNQAIEEVKTLILSSRNLLRPATGEPIAEQVMGLFYLTEALLVYGIKLRERIKTVGRILFNVKAMVEAARLIDALKDLGFAYASDSNISLAVFDAKPAILKEAEAKTEEIERGLITDFERKELARVVWNPIKFMITSATKEQVKQISGMRGHIVMPIRSNYHEGLTGFEYFAGARGARKGLVDTALRTAGAGYLTRRLVDVAQDMIIRTFANRLVGRIVVEDVVKKGEMQAKMILVRSPLTCESLNGICAACYGLDLGRRMVEMGTPVGIIAAQSIGEPGTQLTLRTFHTGGLPRVEEVFEAREAVVAEFDGKVLVSNGEAVKIGQPLTEGFLDPKKLLKLTQKYLVNEARQVYSSQGVSVDDIHLEVITRQMFNKVRVKSPGPGEIIVVILGITKSSLKTDSFLSAASFQETTRILTEAAADRLLGLKENVIIGRLIP
>CPR1_CG_4_9_14_0_8_um_filter_Nealsonbacteria_OD1_36_17_curated
------------------------------ELWEAKQNNDSYEVALRVRTKLLTDFPLMTERGTFIVNGVERVVISQLIRSPGAFFTRGAWLEFETDSGAIGVKIKVMATTLLRAFIEETLALVEIYGRLRPGDMGTPDTAKDLIFNIFGRYDISKVGRWRMYQRVLKPEDVVAVLREIIRPDQIDHLGNRRVRALNELLNRLRVGLVRMERIIKDRMNPRPVMAVVKEFFTSSQMSQFMDNENPLAELEHKRRLSATGPGGLTRERAGFEVRDVQPSHYGRICPIQTPEGPNIGLVGHMSSFARVNPYGFLETPYFKVYLNAYEEEKVEARIEIDFIDVSPEQSISIGTSLIPFLQNDDANRALMGSNMERQAVPLIKPEPPLVMTGVEERVARDSGLEVISDDGIVTEVDANHITIKYNLKTFIRTNYTCFHQKPVVKKGKIVKKGDVLTDGGAIKGHLSLGQNILVAFLSWRGGNFEDAILISERLVKDDTYTSIYMESFSCDIRETKLGPETTTSDIPNVSEEKLKDLDEEGIIRIGAEVGPNDILVGKISPKGEADLTAEERLLRAIFGEKAREVKDTSLLMEHGKRGRVMGVKVFSRPGVIKKIEVEVAEVRKIRAGDKLSGRHGNKGVISKVLPVEEMPFLEDGTPMDIILNPLSVASRMNLGQILETHLGLSAKNLISPALSGATKVTLYDGRTGLPFPKITVGFLYMMKLIHMVEDKIHMRSIGPYSLITQQPLGGKAQFGGQRFGEMEVWALEGYGVANILQEMLTIKSDDVLGRAAAYEAILKGEEIKNVPASFNLLVAELKSLGLSVEVKDLESIRIKLASPEEILGEVTKPETINYRTQRAEKDGLFCEKIFGPEKDYECYCGKYKRIRYKGIICDRCGVEVTKAQVRRERMGHIKLATPCSHIWFLRGVPSRIGQILDLPMQLERVIYFAEIEKEILSEVEYFEAGTGAETLRKIFDLKKEIKLKNELKILQRLRIFQGMERAPEWMFLTVLPVLPPDLRPMVQLDGGRYASSDLNDLYRRVINRNNRLKYLLEIGAPEVIVRNEKRMLQEAVDSLIDNGMLKSLADMLKGKQGRFRQNLLGKRVDYSGRSVIVVGPELKINQVGIPKKMALELFKPFVIKKAYNVRSASRLDEVWENLEEVVKDKLVLLNRAPTLHRLSIQAFYPILIEGESIRVHPMICKAFNADFDGDQMAVHLPLSDIAQKEAKEKMLTSSNLLKPATGTPIVDIALGCYWLEEAILVQKIDLRTKIKSVGRILFNLENISIVEETLDKIKKLGFEYSTLSGITWGMDDLKSKIIEEAEREIENIEKGLLSNEEKRGKVIEVWGPVFQIIDAGSWAQPVQMTGMKGLVILPVKSSFKEGFNVLEYFISTHGARKGTADTALRTSTAGYLTRRLIDVAHEVIIENFLEKIVGRISLEKICKKGEIKGAKIKVRSPLSCKSVRGICQKCYGWDFGRELIELGEAVGVVAAQAIGEPGTQLTMRTFHTGGLPRVQEIFEARRAEMTQRDGKV----------------------------------------------------------------IQNPG--------------------------------------------------------
>CPR1_CG_4_9_14_0_8_um_filter_Nealsonbacteria_OD1_35_12_curated
YLLIIQKDSWQRFWDLKELFQEMSPTGKELELWEARENNDSFEAPLRAKTRLLTDFPLMTERGTFIVNGVERVIISQLIRSPGAFFTRGAWLEFETESGFIGVKIKVAATTLLRAYIQETLALIEIYQHLRPGDLATPETAGELIENMFERYDLSKVGRWRTWQRVLKPEDIVAVLREIIRPDQIDHLGNRRVRTLNELLNRLRVGLMRMSRIIKDRMNPRPFMAVLRTFFFSSQLAQFMDNENPLAELEHKRRLSATGPGGLTRERAGFEVRDVQPSHYGRICPIQTPEGPNVGLISHLACFAKINPYGFIETPYFKVYLNAYQEENVEARIKVDFFDVSPAQSISIATSCIPFLQNDDANRALMGSNMQRQSVPLIRPEIPLVITGTEARVAKDSGRVILAENGRVVEVDANHIKIRYFLQTFLQTNFTCFHQKPLVKKGDLVKKGDALTDGGGIQSHLALGRNVLAAFISWRGGVFEDAILISERLVRDDAFTSIHIEDFICDVRETKLGPEITTSDIPNVSEEKLRNLDEEGLVRIGAEVGPNDILVGKISPKGEVDLTSEERLLRAIFGEKAREVKDTSLVMEHGKRGRVINVKIFSRPGVIKRIDVQVAEMRKIQAGDKLAGRHGNKGVIGKVLPIEDMPFLEDGTPVDIILNPLSIASRMNLGQVLEAHLGLSAKKLISPSLAGATKVLLFDGRTGLPFPKITVGYMYLMKLIHMVEDKIHARSIGPYSLITQQPLGGKAQFGGQRFGEMEVWALEGYGAAHTLQEMLTIKSDDVQGRASAYQAILKGEPIQNVPASLNLLINELKALGLNIEIKDLQSIKIKLASPEEILGEVTKPETINYRTQRPEKDGLFCERIFGPTKDYQCYCGKYKRIRYKGIVCDRCGVEVTKSSVRRERMGHIKLACPVSHIWFLRGVPSRMGMVLDISLKLERVIYFAEIEKEVLSEVRYFEAGTGAETLRKIFDLKAEIKMEKELKILRRLKVFQSMLNAPEWMFLTVLPVLPPDLRPMVQLDGGRYASSDLNDLYRRVINRNSRLKYLLEINAPEVIVRNEKRMLQEAVDALIDNGMLKSLADMLKGKQGRFRQNLLGKRVDYSGRSVIVVGPELKLNQCGLPKEMALELFKPFVIKGAYNVRAASKFEEVWAILEEVVKNKLVLLNRAPTLHRLGIQAFEPRLIEGEVIEVHPLVCRAFNADFDGDQMAVHLPLSEEAQREAREIMFSTLNLLKPATGLPVVDIILGCYLLQEASLAYLIDLRAKIKSVGRIIFNLEKIIKAVESLDKIKDLGFEYATLLGPSWGIDDLKEKIVKEADGEIEAIEKGLLTEEEKYSKTIEVWGPVFSIVDSGSWAQPVQMCGMKGLVILPIKSSYKEGFDVLEYFISTHGARKGTVDTALRTSMAGYLTRRLVDVAHEVIISNFVFKILGRMVLEDVLKKGEIKAESIRVRSPLSCRSVRGVCQKCYGWELGTQLVKLGEAVGIIAAQAIGEPGTQLTLRTFHTGGLPRVEELLEARKGALSPIDGKVWVKEGEEVKKGQQLSEGNLDLKEVSKLTQRYVIKEIQRIYVSQGAIIHDKHLEIVTRQMFSRIRIKDGGPGEIVSILLGISRVALTSDSFLSAASFQETTRVLIKAALDRLHGLKENVIIGKLIP
>Roizmanbacteria_CG_4_9_14_0_8_um_filter_Roizmanbacteria_OP11_34_12_curated
NLIEVQKDSWNRFLDLKETLQDFFPSGKKFTLYLCQQKKLTYETPVYARLNLVFNLPKMTNKGTFIVNGIERAIISQIARSPGVYFTIGAWLDLTINNGLLEMKIKFLASVLLKVYIIPTFAVLEFYRKVKPGEPLVLENAYETLNSLLRKYTMMAVGRYKINKKVLTKQDIISTIKYLVNFDNIDHLGNRRLRTVGELIYGIRIGMLRTEKEIKERMNSKPVIMAINSFYRTSQLSTIVDQTNPLSELDNMRRVTVGGPGGIEKERASFSIRDISSSQYGRICPIRSPEGPNIGVVIYLALYSRVNKYGLLETPYKKVYLQADDEESLVARHKINYIDISPRQVLGASATLIPFLQNDDASRALMGTHMQCQAVPLVKPQAPLVGTNMEKTISKALNRTIIAPDGIISFIDANKVILNFELERFRKTNDLCFDQHPKVSPEQKVKKNDLLVDGPATNGKLALGKNLVIAYTSLDGLGYEDGFVISERLIKDDVFTSISSEEFIADLVDTKLGPEELTRDIPNVREEILQNLDKEGLVVLGTAVKGGDVLIGKVAPKGEKELTAEERLLRAIFGEKAKDVKDTSLRIPYGKRGVVVNIETIDSPSIIKRILVNTSQIRKIAIGDKLAGRHGNKGVISKILPEYDMPYLSDGTPVDVILSPLSVLSRMNLGQFFEALLGIIAYKNNAPVFEKIKKVTLYDGKSSQPFDKILVGNGYIMKLIHMVEDKFHTRSVGPYSLVTQQPLGGKSQMGGQRFGEMEVWALESHRVPTVLQEMLTIKSDDVRGRTKAFESIIKGLEIPNVPESFHVLLKELNALGLSIDYIDFSGLKIRLAAPEDIVGEVTKPETINYRTFRAEKDGLFDERIFGPTKDYECYCGKYKRMRYKGITCDRCGVEVTTSAVRRERMGHIKLATPIAHIWYFKGISAPLSIIVDIPPTLERIIYYAMLEKNTLEEEDYVKVGMGSEVIYETLKLEEYYSTLKELKLLKKLRIIEALLKSPSWMILTVLPVIPPDLRPVVQLPGGKFATSDLNDFYRRVINRNNRLKQLIDLGAPEIILRNEKRMLQEAVDSLLDLQKLKSLSDILRGKQGRFRQNLLGKRVDYSGRSTIIVGPELKINQCGLPKEMALELFKPYLLHEAPNIKSAKNFPVVYDILEEITKNHPVLLNRAPTLHKLSILGFYPVLTDAYAIKLHPTVCSGYNADFDGDAMGVFLPLSETSINEVKNRMMPYHNLLKPSDGTPIIEMALGIYYIDEAINIYSIQLRQPILSVGRLIFNVKDIIEVGELIDRLKEVGFWGATRAGLSLSIFDCKDKIVNETQEQVRKIEQGLLTVEEKKRHSNELWNPVKLIIKSASREQLKQLSAIKGLVVVPTKSNYREGMSVFEYVISARGARKGLTDSALKTADAGYLTRRLVDVSHDMIVRHFYDRIKNRFSFQT-VEANGLVINKIVIRSPLYCKSKYGVCQKCYGIDLSNQIVDIGVPVGVMAAQSIGEPGTQLTMRVRHFGGLPRVEELLETRISPIADIAGKLRFKDGDLITKGSQLSEGYLDIDDILAIAQLYLLNEIQKVYESQGISIHDKHFEVIIRKMSDKVIIEDEGRDEVVISILGITRAAIYTDSWLSAASFEQTTSVLSNAAIDYLLGLKENVIIGRLIP
>Portnoybacteria_CG_4_9_14_3_um_filter_150_Portnoybacteria_OD1_43_11_curated
------------------------------------------------------------------------------------------------------------------------------------------------------------------------------------------------------------------------------------------------------------------------------------------------------------------------------------------------------------------------------------------------------------------------------------------------------------------------------------------------------------------------------------------------------------------------------------------------------------------------------------------------------------------------------------------------------------ISPSLAGLTKATLYDGRNGEPFEPTTVGYIYMLKLLHLVEDKIHMRSVGPYSLITQQPLGGKAQFGGQRFGEMEVWALEGYGAAYTLQEMLTIKSDDVAGRAGAYDAIIRGRKIQNVPASFNVLVNEMKALGLNVELVNFKAIKLKLASPEDILGEVTKAETINYRTQRPEKDGLFCEKIFGPEKDFECYCGKYRRVRYKGIVCDKCGVEVTRASVRRERMGHIALAVPVSHIWFLRGVPSKMGLILDRSIDLEKVVYFAEIKKEILPELEYFEAGTGAEVLRKIFNLEALAELKDKAKILKRLWLAEGMIQSPEWMFLTALPVLPPDLRPMVQLDAGRYATSDVNDLYRRVINRNNRLKRLLELKAPEVITRNEKRMLQEAVDALMDNSSLKSLADMLKGKQGRFRQNLLGKRVDYSGRSVIVVGADLKLDQCGLPKYMALELFKPFIINKAHNVRGAGRLDEVWGILEEVTRGKYVLLNRAPTLHRLGIQAFKPVLIEGNAIHLHPIVCGAFNADFDGDQMAVHLPLSEEAQKEAKEIMLSRLNLLKPATGEPVADMVLGCYWMEEALLAKYVHLKARIKSVGRLIFNLRRLILTAEVLDKIKRMGFKYASDSGISWGMDDLKKEWLKEAQKQVEFVHEGLLTDEERKARVIEIWGSVFNIFDSGSWIQLIQMSGMKGLVILPIKSSYKEGLNALEYFISTHGGRKGLADTALKTASAGYLTRRLVDVCQDVVVRSLASRIFGRTVLEKVAKKGVLTAQKISVRSVIACESLSGVCQNCYGYDLGRKLIELGEAIGIVTAQAIGEPATQLTLRTFHTGGLPRVEEIFEARKTVISEADGKVLVEEGDLVSRGQQLAEGHIELRELYEVVQRYIIREVQQIYTFAGENINDKHIEMIIRQMFSRLKVKSAGPGEVIPMILGVTKVSLTTESFLSAASFIETARVLINASVDKLKGLKENVIIGKLIP
>Portnoybacteria_CG_4_9_14_3_um_filter_150_Portnoybacteria_OD1_40_10_curated
---------------------------------------------------------------------------------------------------------------------------------------------------MFERYDLAKVGRWKFNQRIIRPGDLVAVVKEIIKPDDIDHLANRRLRTIGELLNKLRVGMARMERIIRDRMNARPFMAAVKEFFTTSQLSQFMDQVNPLAELEHKRRLSTMGPGGLTRERAGFEVRDVHSTYYGRICPIQTPEGPNIGLVGNLAGHARLNEFGFLECPYRKVYMDAFEEQRVEARVKIDFMDVSPQQCISIATSLIPFLEHDDANRALMGSNMQRQSVSCIKPQAPLVATGVEEKAAFYSGQLLIAEDGKVVVLDASHIEIEYNLRNFMRTNFTCINQRPIAKLGQKVKKGDVLADGAATQGYLALGQNLLVAFIPWRGGNFEDAIIISEKVVRDDRFTSIHIEDFSCDVRETKLGPEVTTPDIPNVGEERLKDLDEEGIVRIGAEVGPNDILVGKISPKGEADLTAEERLLRAIFGEKARDVKDTSLRLPHGKRGRVIGIKVFSRAGVIKTIQVEVAQLRKVMVGDKLAGRHGNKGVISKVLPVEDMPYLADGTPVDIVLNPLGVASRMNIGQILETHLGWAAKILITPALDGAYKVALYDSQTGQPFGRVTVGQIYIMKLHHLVEDKIHMRSIGPYSLITQQPLGGKAQFGGQRFGEMEVWALEGYGSAYTLQEMLTIKSDDVVGRANAYDAIIRSQTIKNVPASFNVLVSELKALGLEVELIDFQAIKLTLASPEQILGEVLKPETINYRTQKPEKDGLFSEQIFGPEKDWECYCGKYRRIRYKGIVCDKCGVEVTRSIVRRERMGHITLAAPVSHIWFLRGVPSRIGLVLDLSVELEKVIYFAEVEKEIISEIDYFEVGIGAEAIRKILDLGVLKELKAEIRTMKRLRLIEGMIKSPEWMIVTVLPVLPPDLRPMVALDGGRYATSDLNDLYRRVINRNNRLKRLIELNAPEVICRNEKRMLQEAVDALIDNSALKSLADMLKGKQGRFRQNLLGKRVDYSGRSVIVVGPNLKLYQCGLPKHMALELFKPFVIQKAHNIRGAGRLDEAWAILEEVIQDKFVLLNRAPTLHRLGIQAFKPVLIEGSAIQIHPVVCRAFNADFDGDQMAVHLPLTREAQAEAGKIMLSANNLLKPATGEPIADMILGCFWMKEAVLAYEIDLRAKIKCVGRLLVYLLALIKAAAILDKIKEIGFEYATISGISWGMTDLKEGILENAEKEVETIHDGLFTREERRARIIEIWGPVYSMITSGSWGATCQMMGMKGLVVLPIKSSFKEGFNVLEFFIATHGARKGTADTALRTSTAGYLTRRLVDVAQDIVIRSLASRIIGRVAHEDVAKKGVLTAKKIEVRSVITCQSRHGVCQMCYGYDLGNQLVKLGEAVGIVTAQAIGEPGTQLTMRTFHTGGLPRVEEIFECRKSLICELDGKVWVKQGDLVTRGQQLSEGHLDLKELYRLVQRYILKEVQNIYMSQGEGINDKHIEIIIKQMFSRVKVKDTGVGDVVQLLMGISKVSLTTESWLSAASFQETARVLIGAAIDKLKGLKENVIIGKLIP
>Moranbacteria_CG_4_9_14_3_um_filter_150_Moranbacteria_OD1_44_28_curated
NLIEAQTTSYQWFVGLKELLDEVNPTGKDLELTTSKAKNISFEAPLRSKVKLLGDMPLMTERGTFIINGVERVVVSQLIRSPGVFFTRGAWLEMETDDGVIWVKIKVAITSLLRAYIEATISFLEVYKRIRPGDLASKENAKQMIEAMFDRYDFGKVGRYRLNQRILRPEDLILIIKEIIRPDDIDHLGNRRVRCIGELVNKFRAGLARLVRNIKDRMNSRPVAAAVKEFFASSQLSQFMDQVNPLAELEHKRRLSAMGPGGLTRERAGFEVRDVHQSHYGRICPVQTPEGPNIGLVNHLACYARINEYGFIETPYRKVYLNATVEDKVEARVKIDFIDVSAKQCISVATALIPFLEHDDAHRALMGSNMQRQAVSCVMPQAPLVGTGLEDKAAADSGQVVLAQDGEVIEVDSDHITVKYALQSFERSNFTCMNQIPRVAKGDKVKKSQLLADGASTNGELALGQNVLVALMPWEGANFEDAIIISEKLLRDDRYTSIHIEDFSVDVRDTKLGPEVITRDIPNIGEERLKNLDDTGIIHIGAEVSSCDILVGKISPKGEGDLTPEERLLRAIFGEKSKDVKDTSLYLPHGEHGKVVDIKIFSRAGVIQQIQISVAQLRKIAVGDKLAGRHGNKGVISKIAAVEDMPFLPDGTPVDIILNPLGVASRMNIGQILEAHLGWAAAQLASPSLAGIKKLRLINGKTGEFFDKTLVGFMYIMKLNHLVEDKIHMRSIGPYSLITQQPLGGKAQFGGQRFGEMEVWALEGYGSAYTLQEMLTIKSDDVLGRSKAYESIIKGEQIRNVPASFNVLVSELKGLCLNIELADFKSIRLRLASPEDILGEVTKPETINYRTQRYERDGLFCEKIFGPAKDWECYCGKYKKIRYKGIICDKCGVEITRSIVRRERMGHIKLAVPVSHIWFLRGVPSKIGLALGMSTDLEKVVYFARLDSEILSEVEYFRAGIGAEAVRKLLDFDEEIRIKKHLRLLKRLKLFQGMRQSPEWMFPTAIPVIPPDLRPMVQLDGGRFATSDLNDLYRRIINRNNRLKKLIEIGAPEVIARNEKRMLQEAVDALFDNSALRSLADMLKGKKGRFRQNLLGKRVDYSGRSVIVVGSQLRLRQCGLPKKMALELFKPFIINKAHNVRSAGKMEEAYKMLDEIIEHHYVLLNRAPTLHRLSIQAFQPVLIEGKAIQIHPMVCAAFNADFDGDQMAVHVPLTAEARREASDIMLSSQNLLKPASGEPITDMVLGCYYMEEAIMAYKADLRAKVKSPGRVLFNLREIVRTARFVDDLKNLSFAIVTRSGMSWGMNDLKEGILREAEKRVEMIDMGLLTIQERKNRVIEIWGPVYSMVYSGTEAVIVQMTGMKGLVALPVKSSFKEGFNVLEYFISTHGARKGMADTALRTATAGYLTRRLVDVAQDVVVRSFASRLRGRVLVEDVAKKGEMKALEIKIRSVVTCKARRGICQTCYGLDLGRELVQIGQAVGIVAAQAIGEPGTQLTMRTFHIGGLPRVDEIFEAREAAVSEIDGKVNVKEGELTARGQILSEGHIDLKKLFKIIHRYIIKEVQEIYSAQGEGINDKHIEIIIRQMLSRVRILDPGPGDIVRLLLGISKVALSTESFLSAASFQETAKVLINAAVDKLRGLKENVIIGKLIP
>Magasanikbacteria_CG_4_9_14_3_um_filter_150_Magasanikbacteria_OD1_32_9_curated
[truncated: 1,426,410 more chars]
